# Supplementary material for: Population-level impacts of antibiotic usage on the human gut microbiome
Source: Nat Commun. 2023 Mar 2;14:1191. doi: 10.1038/s41467-023-36633-7 (PMC9981903; doi:10.1038/s41467-023-36633-7)
Supplement: Supplementary file 4 — Supplementary Data 1 -6 [file 41467_2023_36633_MOESM4_ESM.xlsx]

## Sheet: Supplementary File 1
Tier_1.Exclusion_before_analysis	Tier_2.Recover_all_40_SCGs	Tier_3.Adult_stool_from_well_sampled_countries	Tier_4.Adult_stool_from_healthy_subjects_not_currently_on_antibiotic	Study	Sample_ID	Sample_assembly_ID	NumReads	NumBases	MedianReadLength	BodySite	BodySubsite	AgeYears	AgeCategory	InfantAge	Westernized	Country	Gender	BMI	Disease	antibiotic_exposure_status_descriptive	antibiotic_current_use_binary
Not_excluded	Yes	Yes	Yes	S001	SP0001	SA0001	34710359	NA	NA	Stool	NA	21	Adult	NA	No	MDG	NA	24.1247	Healthy	no exposure at least currently	no
Not_excluded	Yes	Yes	Yes	S001	SP0002	SA0002	16069073	NA	NA	Stool	NA	24	Adult	NA	No	MDG	NA	23.1362	Healthy	no exposure at least currently	no
Not_excluded	Yes	Yes	Yes	S001	SP0003	SA0003	5448145	NA	NA	Stool	NA	38	Adult	NA	No	MDG	NA	22.1341	Healthy	no exposure at least currently	no
Not_excluded	Yes	Yes	Yes	S001	SP0004	SA0004	78020980	NA	NA	Stool	NA	34	Adult	NA	No	MDG	NA	24.1719	Healthy	no exposure at least currently	no
Not_excluded	Yes	Yes	Yes	S001	SP0005	SA0005	108071445	NA	NA	Stool	NA	28	Adult	NA	No	MDG	NA	20.658	Healthy	no exposure at least currently	no
Not_excluded	Yes	Yes	Yes	S001	SP0006	SA0006	3057043	NA	NA	Stool	NA	30	Adult	NA	No	MDG	NA	23.8901	Healthy	no exposure at least currently	no
Not_excluded	Yes	Yes	Yes	S001	SP0007	SA0007	701444	NA	NA	Stool	NA	31	Adult	NA	No	MDG	NA	19.5937	Healthy	no exposure at least currently	no
Not_excluded	Yes	Yes	Yes	S001	SP0008	SA0008	72624077	NA	NA	Stool	NA	48	Adult	NA	No	MDG	NA	22.0684	Healthy	no exposure at least currently	no
Not_excluded	Yes	Yes	Yes	S001	SP0009	SA0009	68390881	NA	NA	Stool	NA	46	Adult	NA	No	MDG	NA	20.5768	Healthy	no exposure at least currently	no
Not_excluded	Yes	Yes	Yes	S001	SP0010	SA0010	58617054	NA	NA	Stool	NA	52	Adult	NA	No	MDG	NA	23.2904	Healthy	no exposure at least currently	no
Not_excluded	Yes	Yes	Yes	S001	SP0011	SA0011	224365322	NA	NA	Stool	NA	50	Adult	NA	No	MDG	NA	21.8286	Healthy	no exposure at least currently	no
Not_excluded	Yes	Yes	Yes	S001	SP0012	SA0012	46418926	NA	NA	Stool	NA	23	Adult	NA	No	MDG	M	22.7248	Healthy	no exposure at least currently	no
Not_excluded	Yes	Yes	Yes	S001	SP0013	SA0013	15796370	NA	NA	Stool	NA	22	Adult	NA	No	MDG	F	18.8356	Healthy	no exposure at least currently	no
Not_excluded	Yes	Yes	Yes	S001	SP0014	SA0014	55698625	NA	NA	Stool	NA	52	Adult	NA	No	MDG	M	19.7724	Healthy	no exposure at least currently	no
Not_excluded	Yes	Yes	Yes	S001	SP0015	SA0015	53690948	NA	NA	Stool	NA	52	Adult	NA	No	MDG	M	21.7737	Healthy	no exposure at least currently	no
Not_excluded	Yes	Yes	Yes	S001	SP0016	SA0016	69180357	NA	NA	Stool	NA	21	Adult	NA	No	MDG	F	19.2757	Healthy	no exposure at least currently	no
Not_excluded	Yes	Yes	Yes	S001	SP0017	SA0017	51877496	NA	NA	Stool	NA	36	Adult	NA	No	MDG	M	19.6639	Healthy	no exposure at least currently	no
Not_excluded	Yes	Yes	Yes	S001	SP0018	SA0018	61559855	NA	NA	Stool	NA	21	Adult	NA	No	MDG	F	20.853	Healthy	no exposure at least currently	no
Not_excluded	Yes	Yes	Yes	S001	SP0019	SA0019	36244963	NA	NA	Stool	NA	63	Adult	NA	No	MDG	M	23.1513	Healthy	no exposure at least currently	no
Not_excluded	Yes	Yes	Yes	S001	SP0020	SA0020	10490983	NA	NA	Stool	NA	16	School age	NA	No	MDG	M	19.8351	Healthy	no exposure at least currently	no
Not_excluded	Yes	Yes	Yes	S001	SP0021	SA0021	16119304	NA	NA	Stool	NA	45	Adult	NA	No	MDG	M	23.9127	Healthy	no exposure at least currently	no
Not_excluded	Yes	Yes	Yes	S001	SP0022	SA0022	41916988	NA	NA	Stool	NA	23	Adult	NA	No	MDG	M	23.5828	Healthy	no exposure at least currently	no
Not_excluded	Yes	Yes	Yes	S001	SP0023	SA0023	11025841	NA	NA	Stool	NA	27	Adult	NA	No	MDG	M	22.8306	Healthy	no exposure at least currently	no
Not_excluded	Yes	Yes	Yes	S001	SP0024	SA0024	53132114	NA	NA	Stool	NA	40	Adult	NA	No	MDG	F	23.4039	Healthy	no exposure at least currently	no
Not_excluded	Yes	Yes	Yes	S001	SP0025	SA0025	20461838	NA	NA	Stool	NA	34	Adult	NA	No	MDG	F	22.7247	Healthy	no exposure at least currently	no
Not_excluded	Yes	Yes	Yes	S001	SP0026	SA0026	9315235	NA	NA	Stool	NA	22	Adult	NA	No	MDG	M	21.0977	Healthy	no exposure at least currently	no
Not_excluded	Yes	Yes	Yes	S001	SP0027	SA0027	25865481	NA	NA	Stool	NA	23	Adult	NA	No	MDG	M	22.2166	Healthy	no exposure at least currently	no
Not_excluded	Yes	Yes	Yes	S001	SP0028	SA0028	47508784	NA	NA	Stool	NA	25	Adult	NA	No	MDG	F	19.4436	Healthy	no exposure at least currently	no
Not_excluded	Yes	Yes	Yes	S001	SP0029	SA0029	168566817	NA	NA	Stool	NA	21	Adult	NA	No	MDG	F	20.2374	Healthy	no exposure at least currently	no
Not_excluded	Yes	Yes	Yes	S001	SP0030	SA0030	21720259	NA	NA	Stool	NA	50	Adult	NA	No	MDG	M	18.9379	Healthy	no exposure at least currently	no
Not_excluded	Yes	Yes	Yes	S001	SP0031	SA0031	73574045	NA	NA	Stool	NA	51	Adult	NA	No	MDG	M	21.5134	Healthy	no exposure at least currently	no
Not_excluded	Yes	Yes	Yes	S001	SP0032	SA0032	18621555	NA	NA	Stool	NA	32	Adult	NA	No	MDG	M	22.3806	Healthy	no exposure at least currently	no
Not_excluded	Yes	Yes	Yes	S001	SP0033	SA0033	39384674	NA	NA	Stool	NA	30	Adult	NA	No	MDG	F	28.6788	Healthy	no exposure at least currently	no
Not_excluded	Yes	Yes	Yes	S001	SP0034	SA0034	13123415	NA	NA	Stool	NA	33	Adult	NA	No	MDG	M	22.2182	Healthy	no exposure at least currently	no
Not_excluded	Yes	Yes	Yes	S001	SP0035	SA0035	50877792	NA	NA	Stool	NA	48	Adult	NA	No	MDG	M	22.3897	Healthy	no exposure at least currently	no
Not_excluded	Yes	Yes	Yes	S001	SP0036	SA0036	13637773	NA	NA	Stool	NA	43	Adult	NA	No	MDG	F	23.4205	Healthy	no exposure at least currently	no
Not_excluded	Yes	Yes	Yes	S001	SP0037	SA0037	67777237	NA	NA	Stool	NA	52	Adult	NA	No	MDG	M	19.2315	Healthy	no exposure at least currently	no
Not_excluded	Yes	Yes	Yes	S001	SP0038	SA0038	38065580	NA	NA	Stool	NA	51	Adult	NA	No	MDG	F	18.1725	Healthy	no exposure at least currently	no
Not_excluded	Yes	Yes	Yes	S001	SP0039	SA0039	77962518	NA	NA	Stool	NA	21	Adult	NA	No	MDG	M	22.4787	Healthy	no exposure at least currently	no
Not_excluded	Yes	Yes	Yes	S001	SP0040	SA0040	34108496	NA	NA	Stool	NA	39	Adult	NA	No	MDG	F	21.829	Healthy	no exposure at least currently	no
Not_excluded	Yes	Yes	Yes	S001	SP0041	SA0041	37752992	NA	NA	Stool	NA	26	Adult	NA	No	MDG	M	21.069	Healthy	no exposure at least currently	no
Not_excluded	Yes	Yes	Yes	S001	SP0042	SA0042	36639112	NA	NA	Stool	NA	44	Adult	NA	No	MDG	F	25.4835	Healthy	no exposure at least currently	no
Not_excluded	Yes	Yes	Yes	S001	SP0043	SA0043	17844758	NA	NA	Stool	NA	36	Adult	NA	No	MDG	F	19.5838	Healthy	no exposure at least currently	no
Not_excluded	Yes	Yes	Yes	S001	SP0044	SA0044	43977605	NA	NA	Stool	NA	35	Adult	NA	No	MDG	M	22.9264	Healthy	no exposure at least currently	no
Not_excluded	Yes	Yes	Yes	S001	SP0045	SA0045	15375936	NA	NA	Stool	NA	29	Adult	NA	No	MDG	F	18.5279	Healthy	no exposure at least currently	no
Not_excluded	Yes	Yes	Yes	S001	SP0046	SA0046	58236230	NA	NA	Stool	NA	37	Adult	NA	No	MDG	M	20.8087	Healthy	no exposure at least currently	no
Not_excluded	Yes	Yes	Yes	S001	SP0047	SA0047	26233409	NA	NA	Stool	NA	33	Adult	NA	No	MDG	F	23.1634	Healthy	no exposure at least currently	no
Not_excluded	Yes	Yes	Yes	S001	SP0048	SA0048	18672744	NA	NA	Stool	NA	39	Adult	NA	No	MDG	M	20.9572	Healthy	no exposure at least currently	no
Not_excluded	Yes	Yes	Yes	S001	SP0049	SA0049	68701017	NA	NA	Stool	NA	33	Adult	NA	No	MDG	F	29.4627	Healthy	no exposure at least currently	no
Not_excluded	Yes	Yes	Yes	S001	SP0050	SA0050	12413165	NA	NA	Stool	NA	35	Adult	NA	No	MDG	F	19.3875	Healthy	no exposure at least currently	no
Not_excluded	Yes	Yes	Yes	S001	SP0051	SA0051	26541236	NA	NA	Stool	NA	35	Adult	NA	No	MDG	M	24.0801	Healthy	no exposure at least currently	no
Not_excluded	Yes	Yes	Yes	S001	SP0052	SA0052	31528656	NA	NA	Stool	NA	35	Adult	NA	No	MDG	M	20.8405	Healthy	no exposure at least currently	no
Not_excluded	Yes	Yes	Yes	S001	SP0053	SA0053	69502320	NA	NA	Stool	NA	29	Adult	NA	No	MDG	M	18.6946	Healthy	no exposure at least currently	no
Not_excluded	Yes	Yes	Yes	S001	SP0054	SA0054	26443087	NA	NA	Stool	NA	26	Adult	NA	No	MDG	F	22.988	Healthy	no exposure at least currently	no
Not_excluded	Yes	Yes	Yes	S001	SP0055	SA0055	78288042	NA	NA	Stool	NA	34	Adult	NA	No	MDG	F	22.3088	Healthy	no exposure at least currently	no
Not_excluded	Yes	Yes	Yes	S001	SP0056	SA0056	119626814	NA	NA	Stool	NA	27	Adult	NA	No	MDG	M	23.0606	Healthy	no exposure at least currently	no
Not_excluded	Yes	Yes	Yes	S001	SP0057	SA0057	52391668	NA	NA	Stool	NA	44	Adult	NA	No	MDG	M	19.2895	Healthy	no exposure at least currently	no
Not_excluded	Yes	Yes	Yes	S001	SP0058	SA0058	16129558	NA	NA	Stool	NA	44	Adult	NA	No	MDG	M	22.6172	Healthy	no exposure at least currently	no
Not_excluded	Yes	Yes	Yes	S001	SP0059	SA0059	27025778	NA	NA	Stool	NA	55	Adult	NA	No	MDG	F	20.4604	Healthy	no exposure at least currently	no
Not_excluded	Yes	Yes	Yes	S001	SP0060	SA0060	85420141	NA	NA	Stool	NA	26	Adult	NA	No	MDG	F	25.3419	Healthy	no exposure at least currently	no
Not_excluded	Yes	Yes	Yes	S001	SP0061	SA0061	69135326	NA	NA	Stool	NA	58	Adult	NA	No	MDG	F	18.1144	Healthy	no exposure at least currently	no
Not_excluded	Yes	Yes	Yes	S001	SP0062	SA0062	23637569	NA	NA	Stool	NA	31	Adult	NA	No	MDG	M	19.299	Healthy	no exposure at least currently	no
Not_excluded	Yes	Yes	Yes	S001	SP0063	SA0063	55012569	NA	NA	Stool	NA	22	Adult	NA	No	MDG	F	24.3046	Healthy	no exposure at least currently	no
Not_excluded	Yes	Yes	Yes	S001	SP0064	SA0064	6453190	NA	NA	Stool	NA	46	Adult	NA	No	MDG	F	20.6744	Healthy	no exposure at least currently	no
Not_excluded	Yes	Yes	Yes	S001	SP0065	SA0065	84374010	NA	NA	Stool	NA	46	Adult	NA	No	MDG	F	19.7603	Healthy	no exposure at least currently	no
Not_excluded	Yes	Yes	Yes	S001	SP0066	SA0066	66797596	NA	NA	Stool	NA	35	Adult	NA	No	MDG	M	18.8046	Healthy	no exposure at least currently	no
Not_excluded	Yes	Yes	Yes	S001	SP0067	SA0067	61466275	NA	NA	Stool	NA	26	Adult	NA	No	MDG	F	21.4016	Healthy	no exposure at least currently	no
Not_excluded	Yes	Yes	Yes	S001	SP0068	SA0068	23614288	NA	NA	Stool	NA	55	Adult	NA	No	MDG	M	17.9794	Healthy	no exposure at least currently	no
Not_excluded	Yes	Yes	Yes	S001	SP0069	SA0069	71388117	NA	NA	Stool	NA	21	Adult	NA	No	MDG	M	21.5283	Healthy	no exposure at least currently	no
Not_excluded	Yes	Yes	Yes	S001	SP0070	SA0070	17275966	NA	NA	Stool	NA	24	Adult	NA	No	MDG	M	20.4989	Healthy	no exposure at least currently	no
Not_excluded	Yes	Yes	Yes	S001	SP0071	SA0071	32087529	NA	NA	Stool	NA	22	Adult	NA	No	MDG	F	20.417	Healthy	no exposure at least currently	no
Not_excluded	Yes	Yes	Yes	S001	SP0072	SA0072	31548343	NA	NA	Stool	NA	32	Adult	NA	No	MDG	M	20.0814	Healthy	no exposure at least currently	no
Not_excluded	Yes	Yes	Yes	S001	SP0073	SA0073	125464953	NA	NA	Stool	NA	25	Adult	NA	No	MDG	F	20.4187	Healthy	no exposure at least currently	no
Not_excluded	Yes	Yes	Yes	S001	SP0074	SA0074	87921648	NA	NA	Stool	NA	24	Adult	NA	No	MDG	F	22.407	Healthy	no exposure at least currently	no
Not_excluded	Yes	Yes	Yes	S001	SP0075	SA0075	119273581	NA	NA	Stool	NA	47	Adult	NA	No	MDG	F	19.4542	Healthy	no exposure at least currently	no
Not_excluded	Yes	Yes	Yes	S001	SP0076	SA0076	39087983	NA	NA	Stool	NA	58	Adult	NA	No	MDG	M	18.5772	Healthy	no exposure at least currently	no
Not_excluded	Yes	Yes	Yes	S001	SP0077	SA0077	45238017	NA	NA	Stool	NA	26	Adult	NA	No	MDG	F	23.2233	Healthy	no exposure at least currently	no
Not_excluded	Yes	Yes	Yes	S001	SP0078	SA0078	5292183	NA	NA	Stool	NA	51	Adult	NA	No	MDG	F	18.2387	Healthy	no exposure at least currently	no
Not_excluded	Yes	Yes	Yes	S001	SP0079	SA0079	107567164	NA	NA	Stool	NA	38	Adult	NA	No	MDG	F	26.7205	Healthy	no exposure at least currently	no
Not_excluded	Yes	Yes	Yes	S001	SP0080	SA0080	32391588	NA	NA	Stool	NA	37	Adult	NA	No	MDG	M	21.1284	Healthy	no exposure at least currently	no
Not_excluded	Yes	Yes	Yes	S001	SP0081	SA0081	94627848	NA	NA	Stool	NA	42	Adult	NA	No	MDG	F	22.1446	Healthy	no exposure at least currently	no
Not_excluded	Yes	Yes	Yes	S001	SP0082	SA0082	87325548	NA	NA	Stool	NA	26	Adult	NA	No	MDG	M	22.0676	Healthy	no exposure at least currently	no
Not_excluded	Yes	Yes	Yes	S001	SP0083	SA0083	58339515	NA	NA	Stool	NA	27	Adult	NA	No	MDG	F	23.4547	Healthy	no exposure at least currently	no
Not_excluded	Yes	Yes	Yes	S001	SP0084	SA0084	68366233	NA	NA	Stool	NA	26	Adult	NA	No	MDG	M	20.3652	Healthy	no exposure at least currently	no
Not_excluded	Yes	Yes	Yes	S001	SP0085	SA0085	99789576	NA	NA	Stool	NA	28	Adult	NA	No	MDG	F	20.3034	Healthy	no exposure at least currently	no
Not_excluded	Yes	Yes	Yes	S001	SP0086	SA0086	43119552	NA	NA	Stool	NA	43	Adult	NA	No	MDG	M	20.3096	Healthy	no exposure at least currently	no
Not_excluded	Yes	Yes	Yes	S001	SP0087	SA0087	30204135	NA	NA	Stool	NA	50	Adult	NA	No	MDG	F	20.5751	Healthy	no exposure at least currently	no
Not_excluded	Yes	Yes	Yes	S001	SP0088	SA0088	111102779	NA	NA	Stool	NA	23	Adult	NA	No	MDG	F	20.5896	Healthy	no exposure at least currently	no
Not_excluded	Yes	Yes	Yes	S001	SP0089	SA0089	149333541	NA	NA	Stool	NA	30	Adult	NA	No	MDG	M	20.1078	Healthy	no exposure at least currently	no
Not_excluded	Yes	Yes	Yes	S001	SP0090	SA0090	77726318	NA	NA	Stool	NA	32	Adult	NA	No	MDG	M	23.4369	Healthy	no exposure at least currently	no
Not_excluded	Yes	Yes	Yes	S001	SP0091	SA0091	57380928	NA	NA	Stool	NA	37	Adult	NA	No	MDG	F	18.1957	Healthy	no exposure at least currently	no
Not_excluded	Yes	Yes	Yes	S001	SP0092	SA0092	58674012	NA	NA	Stool	NA	44	Adult	NA	No	MDG	F	16.8688	Healthy	no exposure at least currently	no
Not_excluded	Yes	Yes	Yes	S001	SP0093	SA0093	119348711	NA	NA	Stool	NA	34	Adult	NA	No	MDG	M	20.479	Healthy	no exposure at least currently	no
Not_excluded	Yes	Yes	Yes	CosteaPI_2017	alien-11-881-0	alien-11-881-0	64611563	5532480659	89	Stool	NA	48	Adult	NA	Yes	DEU	M	NA	Healthy	NA	no
Not_excluded	Yes	Yes	Yes	CosteaPI_2017	alien-11-883-0	alien-11-883-0	49383622	4241799244	90	Stool	NA	48	Adult	NA	Yes	DEU	M	NA	Healthy	NA	no
Not_excluded	Yes	Yes	Yes	CosteaPI_2017	alien-11-895-0	alien-11-895-0	59812849	5150225131	89	Stool	NA	48	Adult	NA	Yes	DEU	M	NA	Healthy	NA	no
Not_excluded	Yes	Yes	Yes	CosteaPI_2017	alien-11-898-0	alien-11-898-0	46432637	3934508467	89	Stool	NA	48	Adult	NA	Yes	DEU	M	NA	Healthy	NA	no
Not_excluded	Yes	Yes	Yes	CosteaPI_2017	alien-11-902-0	alien-11-902-0	48878239	4199728346	90	Stool	NA	48	Adult	NA	Yes	DEU	M	NA	Healthy	NA	no
Not_excluded	Yes	Yes	Yes	CosteaPI_2017	alien-11-904-0	alien-11-904-0	60083008	5184097975	89	Stool	NA	48	Adult	NA	Yes	DEU	M	NA	Healthy	NA	no
Not_excluded	Yes	Yes	Yes	CosteaPI_2017	alien-11-918-0	alien-11-918-0	56621255	5002655558	93	Stool	NA	48	Adult	NA	Yes	DEU	M	NA	Healthy	NA	no
Not_excluded	Yes	Yes	Yes	CosteaPI_2017	alien3-11-0-0	alien3-11-0-0	65787246	5742792123	90	Stool	NA	19	Adult	NA	Yes	DEU	M	NA	Healthy	NA	no
Not_excluded	Yes	Yes	Yes	CosteaPI_2017	alien4-11-0-0	alien4-11-0-0	76000851	6603502543	90	Stool	NA	15	School age	NA	Yes	DEU	M	NA	Healthy	NA	no
Not_excluded	Yes	Yes	Yes	LouisS_2016	AS43_12	AS43_12	23705858	2394291658	101	Stool	NA	NA	Adult	NA	Yes	DEU	NA	NA	Healthy	no exposure in 3 month	no
Not_excluded	Yes	Yes	Yes	LouisS_2016	AS43_18	AS43_18	10797144	1090511544	101	Stool	NA	NA	Adult	NA	Yes	DEU	NA	NA	Healthy	no exposure in 3 month	no
Not_excluded	Yes	Yes	Yes	LouisS_2016	AS43_24	AS43_24	19171802	1936352002	101	Stool	NA	NA	Adult	NA	Yes	DEU	NA	NA	Healthy	no exposure in 3 month	no
Not_excluded	Yes	Yes	Yes	LouisS_2016	AS43_3	AS43_3	42654404	4308094804	101	Stool	NA	NA	Adult	NA	Yes	DEU	NA	NA	Healthy	no exposure in 3 month	no
Not_excluded	Yes	Yes	Yes	LouisS_2016	AS43_6	AS43_6	24033338	2427367138	101	Stool	NA	NA	Adult	NA	Yes	DEU	NA	NA	Healthy	no exposure in 3 month	no
Not_excluded	Yes	Yes	Yes	LouisS_2016	AS44_0	AS44_0	114595596	11574155196	101	Stool	NA	NA	Adult	NA	Yes	DEU	NA	NA	Healthy	no exposure in 3 month	no
Not_excluded	Yes	Yes	Yes	LouisS_2016	AS44_12	AS44_12	21105482	2131653682	101	Stool	NA	NA	Adult	NA	Yes	DEU	NA	NA	Healthy	no exposure in 3 month	no
Not_excluded	Yes	Yes	Yes	LouisS_2016	AS44_18	AS44_18	13482870	1361769870	101	Stool	NA	NA	Adult	NA	Yes	DEU	NA	NA	Healthy	no exposure in 3 month	no
Not_excluded	Yes	Yes	Yes	LouisS_2016	AS44_24	AS44_24	19656430	1985299430	101	Stool	NA	NA	Adult	NA	Yes	DEU	NA	NA	Healthy	no exposure in 3 month	no
Not_excluded	Yes	Yes	Yes	LouisS_2016	AS44_3	AS44_3	20337444	2054081844	101	Stool	NA	NA	Adult	NA	Yes	DEU	NA	NA	Healthy	no exposure in 3 month	no
Not_excluded	Yes	Yes	Yes	LouisS_2016	AS44_6	AS44_6	13972994	1411272394	101	Stool	NA	NA	Adult	NA	Yes	DEU	NA	NA	Healthy	no exposure in 3 month	no
Not_excluded	Yes	Yes	Yes	LouisS_2016	AS45_0	AS45_0	20393196	2059712796	101	Stool	NA	NA	Adult	NA	Yes	DEU	NA	NA	Healthy	no exposure in 3 month	no
Not_excluded	Yes	Yes	Yes	LouisS_2016	AS45_12	AS45_12	22233550	2245588550	101	Stool	NA	NA	Adult	NA	Yes	DEU	NA	NA	Healthy	no exposure in 3 month	no
Not_excluded	Yes	Yes	Yes	LouisS_2016	AS45_24	AS45_24	19515066	1971021666	101	Stool	NA	NA	Adult	NA	Yes	DEU	NA	NA	Healthy	no exposure in 3 month	no
Not_excluded	Yes	Yes	Yes	LouisS_2016	AS45_3	AS45_3	14599374	1474536774	101	Stool	NA	NA	Adult	NA	Yes	DEU	NA	NA	Healthy	no exposure in 3 month	no
Not_excluded	Yes	Yes	Yes	LouisS_2016	AS45_6	AS45_6	25846708	2610517508	101	Stool	NA	NA	Adult	NA	Yes	DEU	NA	NA	Healthy	no exposure in 3 month	no
Not_excluded	Yes	Yes	Yes	LouisS_2016	AS50_0	AS50_0	19630980	1982728980	101	Stool	NA	NA	Adult	NA	Yes	DEU	NA	NA	Healthy	no exposure in 3 month	no
Not_excluded	Yes	Yes	Yes	LouisS_2016	AS50_12	AS50_12	11132144	1124346544	101	Stool	NA	NA	Adult	NA	Yes	DEU	NA	NA	Healthy	no exposure in 3 month	no
Not_excluded	Yes	Yes	Yes	LouisS_2016	AS50_18	AS50_18	21107554	2131862954	101	Stool	NA	NA	Adult	NA	Yes	DEU	NA	NA	Healthy	no exposure in 3 month	no
Not_excluded	Yes	Yes	Yes	LouisS_2016	AS50_24	AS50_24	17345286	1751873886	101	Stool	NA	NA	Adult	NA	Yes	DEU	NA	NA	Healthy	no exposure in 3 month	no
Not_excluded	Yes	Yes	Yes	LouisS_2016	AS50_3	AS50_3	21252456	2146498056	101	Stool	NA	NA	Adult	NA	Yes	DEU	NA	NA	Healthy	no exposure in 3 month	no
Not_excluded	Yes	Yes	Yes	LouisS_2016	AS50_6	AS50_6	20516666	2072183266	101	Stool	NA	NA	Adult	NA	Yes	DEU	NA	NA	Healthy	no exposure in 3 month	no
Not_excluded	Yes	Yes	Yes	LouisS_2016	AS51_0	AS51_0	19527640	1972291640	101	Stool	NA	NA	Adult	NA	Yes	DEU	NA	NA	Healthy	no exposure in 3 month	no
Not_excluded	Yes	Yes	Yes	LouisS_2016	AS51_12	AS51_12	17987202	1816707402	101	Stool	NA	NA	Adult	NA	Yes	DEU	NA	NA	Healthy	no exposure in 3 month	no
Not_excluded	Yes	Yes	Yes	LouisS_2016	AS51_18	AS51_18	19386438	1958030238	101	Stool	NA	NA	Adult	NA	Yes	DEU	NA	NA	Healthy	no exposure in 3 month	no
Not_excluded	Yes	Yes	Yes	LouisS_2016	AS51_24	AS51_24	8075266	815601866	101	Stool	NA	NA	Adult	NA	Yes	DEU	NA	NA	Healthy	no exposure in 3 month	no
Not_excluded	Yes	Yes	Yes	LouisS_2016	AS51_3	AS51_3	16680962	1684777162	101	Stool	NA	NA	Adult	NA	Yes	DEU	NA	NA	Healthy	no exposure in 3 month	no
Not_excluded	Yes	Yes	Yes	LouisS_2016	AS51_6	AS51_6	15221220	1537343220	101	Stool	NA	NA	Adult	NA	Yes	DEU	NA	NA	Healthy	no exposure in 3 month	no
Not_excluded	Yes	Yes	Yes	LouisS_2016	AS53_0	AS53_0	18799470	1898746470	101	Stool	NA	NA	Adult	NA	Yes	DEU	NA	NA	Healthy	no exposure in 3 month	no
Not_excluded	Yes	Yes	Yes	LouisS_2016	AS53_12	AS53_12	49669786	5016648386	101	Stool	NA	NA	Adult	NA	Yes	DEU	NA	NA	Healthy	no exposure in 3 month	no
Not_excluded	Yes	Yes	Yes	LouisS_2016	AS53_18	AS53_18	26871026	2713973626	101	Stool	NA	NA	Adult	NA	Yes	DEU	NA	NA	Healthy	no exposure in 3 month	no
Not_excluded	Yes	Yes	Yes	LouisS_2016	AS53_24	AS53_24	26687296	2695416896	101	Stool	NA	NA	Adult	NA	Yes	DEU	NA	NA	Healthy	no exposure in 3 month	no
Not_excluded	Yes	Yes	Yes	LouisS_2016	AS53_3	AS53_3	11216744	1132891144	101	Stool	NA	NA	Adult	NA	Yes	DEU	NA	NA	Healthy	no exposure in 3 month	no
Not_excluded	Yes	Yes	Yes	LouisS_2016	AS53_6	AS53_6	17892974	1807190374	101	Stool	NA	NA	Adult	NA	Yes	DEU	NA	NA	Healthy	no exposure in 3 month	no
Not_excluded	Yes	Yes	Yes	LouisS_2016	AS56_0	AS56_0	25606732	2586279932	101	Stool	NA	NA	Adult	NA	Yes	DEU	NA	NA	Healthy	no exposure in 3 month	no
Not_excluded	Yes	Yes	Yes	LouisS_2016	AS56_12	AS56_12	15861378	1601999178	101	Stool	NA	NA	Adult	NA	Yes	DEU	NA	NA	Healthy	no exposure in 3 month	no
Not_excluded	Yes	Yes	Yes	LouisS_2016	AS56_18	AS56_18	42182396	4260421996	101	Stool	NA	NA	Adult	NA	Yes	DEU	NA	NA	Healthy	no exposure in 3 month	no
Not_excluded	Yes	Yes	Yes	LouisS_2016	AS56_24	AS56_24	22198328	2242031128	101	Stool	NA	NA	Adult	NA	Yes	DEU	NA	NA	Healthy	no exposure in 3 month	no
Not_excluded	Yes	Yes	Yes	LouisS_2016	AS56_3	AS56_3	8715846	880300446	101	Stool	NA	NA	Adult	NA	Yes	DEU	NA	NA	Healthy	no exposure in 3 month	no
Not_excluded	Yes	Yes	Yes	LouisS_2016	AS56_6	AS56_6	19179942	1937174142	101	Stool	NA	NA	Adult	NA	Yes	DEU	NA	NA	Healthy	no exposure in 3 month	no
Not_excluded	Yes	Yes	Yes	LouisS_2016	AS58_0	AS58_0	21685500	2190235500	101	Stool	NA	NA	Adult	NA	Yes	DEU	NA	NA	Healthy	no exposure in 3 month	no
Not_excluded	Yes	Yes	Yes	LouisS_2016	AS58_12	AS58_12	14107300	1424837300	101	Stool	NA	NA	Adult	NA	Yes	DEU	NA	NA	Healthy	no exposure in 3 month	no
Not_excluded	Yes	Yes	Yes	LouisS_2016	AS58_18	AS58_18	14567512	1471318712	101	Stool	NA	NA	Adult	NA	Yes	DEU	NA	NA	Healthy	no exposure in 3 month	no
Not_excluded	Yes	Yes	Yes	LouisS_2016	AS58_24	AS58_24	18026088	1820634888	101	Stool	NA	NA	Adult	NA	Yes	DEU	NA	NA	Healthy	no exposure in 3 month	no
Not_excluded	Yes	Yes	Yes	LouisS_2016	AS58_3	AS58_3	19209124	1940121524	101	Stool	NA	NA	Adult	NA	Yes	DEU	NA	NA	Healthy	no exposure in 3 month	no
Not_excluded	Yes	Yes	Yes	LouisS_2016	AS58_6	AS58_6	19876656	2007542256	101	Stool	NA	NA	Adult	NA	Yes	DEU	NA	NA	Healthy	no exposure in 3 month	no
Not_excluded	Yes	Yes	Yes	LouisS_2016	AS60_0	AS60_0	24479434	2472422834	101	Stool	NA	NA	Adult	NA	Yes	DEU	NA	NA	Healthy	no exposure in 3 month	no
Not_excluded	Yes	Yes	Yes	LouisS_2016	AS60_12	AS60_12	20972560	2118228560	101	Stool	NA	NA	Adult	NA	Yes	DEU	NA	NA	Healthy	no exposure in 3 month	no
Not_excluded	Yes	Yes	Yes	LouisS_2016	AS60_18	AS60_18	21473130	2168786130	101	Stool	NA	NA	Adult	NA	Yes	DEU	NA	NA	Healthy	no exposure in 3 month	no
Not_excluded	Yes	Yes	Yes	LouisS_2016	AS60_24	AS60_24	8554026	863956626	101	Stool	NA	NA	Adult	NA	Yes	DEU	NA	NA	Healthy	no exposure in 3 month	no
Not_excluded	Yes	Yes	Yes	LouisS_2016	AS60_3	AS60_3	17578700	1775448700	101	Stool	NA	NA	Adult	NA	Yes	DEU	NA	NA	Healthy	no exposure in 3 month	no
Not_excluded	Yes	Yes	Yes	LouisS_2016	AS60_6	AS60_6	20941114	2115052514	101	Stool	NA	NA	Adult	NA	Yes	DEU	NA	NA	Healthy	no exposure in 3 month	no
Not_excluded	Yes	Yes	Yes	LouisS_2016	AS61_0	AS61_0	21680024	2189682424	101	Stool	NA	NA	Adult	NA	Yes	DEU	NA	NA	Healthy	no exposure in 3 month	no
Not_excluded	Yes	Yes	Yes	LouisS_2016	AS61_12	AS61_12	38801244	3918925644	101	Stool	NA	NA	Adult	NA	Yes	DEU	NA	NA	Healthy	no exposure in 3 month	no
Not_excluded	Yes	Yes	Yes	LouisS_2016	AS61_18	AS61_18	46424224	4688846624	101	Stool	NA	NA	Adult	NA	Yes	DEU	NA	NA	Healthy	no exposure in 3 month	no
Not_excluded	Yes	Yes	Yes	LouisS_2016	AS61_24	AS61_24	16184464	1634630864	101	Stool	NA	NA	Adult	NA	Yes	DEU	NA	NA	Healthy	no exposure in 3 month	no
Not_excluded	Yes	Yes	Yes	LouisS_2016	AS61_6	AS61_6	20931172	2114048372	101	Stool	NA	NA	Adult	NA	Yes	DEU	NA	NA	Healthy	no exposure in 3 month	no
Not_excluded	Yes	Yes	Yes	LouisS_2016	AS62_0	AS62_0	17158122	1732970322	101	Stool	NA	NA	Adult	NA	Yes	DEU	NA	NA	Healthy	no exposure in 3 month	no
Not_excluded	Yes	Yes	Yes	LouisS_2016	AS62_12	AS62_12	21282896	2149572496	101	Stool	NA	NA	Adult	NA	Yes	DEU	NA	NA	Healthy	no exposure in 3 month	no
Not_excluded	Yes	Yes	Yes	LouisS_2016	AS62_18	AS62_18	7006054	707611454	101	Stool	NA	NA	Adult	NA	Yes	DEU	NA	NA	Healthy	no exposure in 3 month	no
Not_excluded	Yes	Yes	Yes	LouisS_2016	AS62_24	AS62_24	17727048	1790431848	101	Stool	NA	NA	Adult	NA	Yes	DEU	NA	NA	Healthy	no exposure in 3 month	no
Not_excluded	Yes	Yes	Yes	LouisS_2016	AS62_3	AS62_3	19569766	1976546366	101	Stool	NA	NA	Adult	NA	Yes	DEU	NA	NA	Healthy	no exposure in 3 month	no
Not_excluded	Yes	Yes	Yes	LouisS_2016	AS62_6	AS62_6	22272946	2249567546	101	Stool	NA	NA	Adult	NA	Yes	DEU	NA	NA	Healthy	no exposure in 3 month	no
Not_excluded	Yes	Yes	Yes	LouisS_2016	AS63_0	AS63_0	19140596	1933200196	101	Stool	NA	NA	Adult	NA	Yes	DEU	NA	NA	Healthy	no exposure in 3 month	no
Not_excluded	Yes	Yes	Yes	LouisS_2016	AS63_12	AS63_12	17133334	1730466734	101	Stool	NA	NA	Adult	NA	Yes	DEU	NA	NA	Healthy	no exposure in 3 month	no
Not_excluded	Yes	Yes	Yes	LouisS_2016	AS63_18	AS63_18	13411540	1354565540	101	Stool	NA	NA	Adult	NA	Yes	DEU	NA	NA	Healthy	no exposure in 3 month	no
Not_excluded	Yes	Yes	Yes	LouisS_2016	AS63_24	AS63_24	24742978	2499040778	101	Stool	NA	NA	Adult	NA	Yes	DEU	NA	NA	Healthy	no exposure in 3 month	no
Not_excluded	Yes	Yes	Yes	LouisS_2016	AS63_3	AS63_3	27675098	2795184898	101	Stool	NA	NA	Adult	NA	Yes	DEU	NA	NA	Healthy	no exposure in 3 month	no
Not_excluded	Yes	Yes	Yes	LouisS_2016	AS63_6	AS63_6	23542478	2377790278	101	Stool	NA	NA	Adult	NA	Yes	DEU	NA	NA	Healthy	no exposure in 3 month	no
Not_excluded	Yes	Yes	Yes	LouisS_2016	AS64_0	AS64_0	22746778	2297424578	101	Stool	NA	NA	Adult	NA	Yes	DEU	NA	NA	Healthy	no exposure in 3 month	no
Not_excluded	Yes	Yes	Yes	LouisS_2016	AS64_12	AS64_12	11819104	1193729504	101	Stool	NA	NA	Adult	NA	Yes	DEU	NA	NA	Healthy	no exposure in 3 month	no
Not_excluded	Yes	Yes	Yes	LouisS_2016	AS64_18	AS64_18	17825442	1800369642	101	Stool	NA	NA	Adult	NA	Yes	DEU	NA	NA	Healthy	no exposure in 3 month	no
Not_excluded	Yes	Yes	Yes	LouisS_2016	AS64_24	AS64_24	27202346	2747436946	101	Stool	NA	NA	Adult	NA	Yes	DEU	NA	NA	Healthy	no exposure in 3 month	no
Not_excluded	Yes	Yes	Yes	LouisS_2016	AS64_3	AS64_3	23014264	2324440664	101	Stool	NA	NA	Adult	NA	Yes	DEU	NA	NA	Healthy	no exposure in 3 month	no
Not_excluded	Yes	Yes	Yes	LouisS_2016	AS64_6	AS64_6	20882144	2109096544	101	Stool	NA	NA	Adult	NA	Yes	DEU	NA	NA	Healthy	no exposure in 3 month	no
Not_excluded	Yes	Yes	Yes	LouisS_2016	AS65_0	AS65_0	10849876	1095837476	101	Stool	NA	NA	Adult	NA	Yes	DEU	NA	NA	Healthy	no exposure in 3 month	no
Not_excluded	Yes	Yes	Yes	LouisS_2016	AS65_12	AS65_12	19183014	1937484414	101	Stool	NA	NA	Adult	NA	Yes	DEU	NA	NA	Healthy	no exposure in 3 month	no
Not_excluded	Yes	Yes	Yes	LouisS_2016	AS65_18	AS65_18	23264318	2349696118	101	Stool	NA	NA	Adult	NA	Yes	DEU	NA	NA	Healthy	no exposure in 3 month	no
Not_excluded	Yes	Yes	Yes	LouisS_2016	AS65_24	AS65_24	16525026	1669027626	101	Stool	NA	NA	Adult	NA	Yes	DEU	NA	NA	Healthy	no exposure in 3 month	no
Not_excluded	Yes	Yes	Yes	LouisS_2016	AS65_3	AS65_3	20427890	2063216890	101	Stool	NA	NA	Adult	NA	Yes	DEU	NA	NA	Healthy	no exposure in 3 month	no
Not_excluded	Yes	Yes	Yes	LouisS_2016	AS65_6	AS65_6	22010020	2223012020	101	Stool	NA	NA	Adult	NA	Yes	DEU	NA	NA	Healthy	no exposure in 3 month	no
Not_excluded	Yes	Yes	Yes	LouisS_2016	AS66_0	AS66_0	25687932	2594481132	101	Stool	NA	NA	Adult	NA	Yes	DEU	NA	NA	Healthy	no exposure in 3 month	no
Not_excluded	Yes	Yes	Yes	LouisS_2016	AS66_12	AS66_12	25380188	2563398988	101	Stool	NA	NA	Adult	NA	Yes	DEU	NA	NA	Healthy	no exposure in 3 month	no
Not_excluded	Yes	Yes	Yes	LouisS_2016	AS66_18	AS66_18	54135726	5467708326	101	Stool	NA	NA	Adult	NA	Yes	DEU	NA	NA	Healthy	no exposure in 3 month	no
Not_excluded	Yes	Yes	Yes	LouisS_2016	AS66_24	AS66_24	28443652	2872808852	101	Stool	NA	NA	Adult	NA	Yes	DEU	NA	NA	Healthy	no exposure in 3 month	no
Not_excluded	Yes	Yes	Yes	LouisS_2016	AS66_3	AS66_3	23266764	2349943164	101	Stool	NA	NA	Adult	NA	Yes	DEU	NA	NA	Healthy	no exposure in 3 month	no
Not_excluded	Yes	Yes	Yes	LouisS_2016	AS66_6	AS66_6	7798726	787671326	101	Stool	NA	NA	Adult	NA	Yes	DEU	NA	NA	Healthy	no exposure in 3 month	no
Not_excluded	Yes	Yes	Yes	LouisS_2016	AS68_0	AS68_0	26918696	2718788296	101	Stool	NA	NA	Adult	NA	Yes	DEU	NA	NA	Healthy	no exposure in 3 month	no
Not_excluded	Yes	Yes	Yes	LouisS_2016	AS68_12	AS68_12	15921936	1608115536	101	Stool	NA	NA	Adult	NA	Yes	DEU	NA	NA	Healthy	no exposure in 3 month	no
Not_excluded	Yes	Yes	Yes	LouisS_2016	AS68_24	AS68_24	22520052	2274525252	101	Stool	NA	NA	Adult	NA	Yes	DEU	NA	NA	Healthy	no exposure in 3 month	no
Not_excluded	Yes	Yes	Yes	LouisS_2016	AS68_3	AS68_3	17721426	1789864026	101	Stool	NA	NA	Adult	NA	Yes	DEU	NA	NA	Healthy	no exposure in 3 month	no
Not_excluded	Yes	Yes	Yes	LouisS_2016	AS68_6	AS68_6	17488182	1766306382	101	Stool	NA	NA	Adult	NA	Yes	DEU	NA	NA	Healthy	no exposure in 3 month	no
Not_excluded	Yes	Yes	Yes	FerrettiP_2018	CA_C10002MS2016FE_t0M15	CA_C10002MS2016FE_t0M15	54052944	5174403485	100	Stool	stool	NA	Adult	NA	Yes	ITA	F	22.8	Healthy	currently under exposure	no
Not_excluded	Yes	Yes	Yes	FerrettiP_2018	CA_C10003MS2030FE_t0M15	CA_C10003MS2030FE_t0M15	28434157	2688708766	100	Stool	stool	NA	Adult	NA	Yes	ITA	F	24	Healthy	no exposure at least currently	no
Not_excluded	Yes	Yes	Yes	FerrettiP_2018	CA_C10005MS2062FE_t0M15	CA_C10005MS2062FE_t0M15	23854120	2334519204	100	Stool	stool	29	Adult	NA	Yes	ITA	F	26.4	Healthy	no exposure at least currently	no
Not_excluded	Yes	Yes	Yes	FerrettiP_2018	CA_C10007MS2098FE_t0M15	CA_C10007MS2098FE_t0M15	41693247	3948363314	100	Stool	stool	31	Adult	NA	Yes	ITA	F	22.9	Healthy	no exposure at least currently	no
Not_excluded	Yes	Yes	Yes	FerrettiP_2018	CA_C10009MS2134FE_t0M15	CA_C10009MS2134FE_t0M15	31762705	3093194038	100	Stool	stool	38	Adult	NA	Yes	ITA	F	22.9	Healthy	no exposure at least currently	no
Not_excluded	Yes	Yes	Yes	FerrettiP_2018	CA_C10015MS2242FE_t0M15	CA_C10015MS2242FE_t0M15	20037819	1985620710	100	Stool	stool	29	Adult	NA	Yes	ITA	F	22.9	Healthy	no exposure at least currently	no
Not_excluded	Yes	Yes	Yes	FerrettiP_2018	CA_C10019IS2318FE_t1M15	CA_C10019IS2318FE_t1M15	66008581	5964572252	100	Stool	stool	29	Adult	1	Yes	ITA	F	22.9	Healthy	no exposure at least currently	no
Not_excluded	Yes	Yes	Yes	FerrettiP_2018	CA_C10019MS2314FE_t0M16	CA_C10019MS2314FE_t0M16	3923860	386543529	100	Stool	stool	35	Adult	NA	Yes	ITA	F	22.9	Healthy	no exposure at least currently	no
Not_excluded	Yes	Yes	Yes	FerrettiP_2018	CA_C10020MS2332FE_t0M15	CA_C10020MS2332FE_t0M15	14621540	1446882684	100	Stool	stool	43	Adult	NA	Yes	ITA	F	22.9	Healthy	no exposure at least currently	no
Not_excluded	Yes	Yes	Yes	FerrettiP_2018	CA_C10023MS2386FE_t0M15	CA_C10023MS2386FE_t0M15	26724373	2601324423	100	Stool	stool	34	Adult	NA	Yes	ITA	F	22.9	Healthy	no exposure at least currently	no
Not_excluded	Yes	Yes	Yes	FerrettiP_2018	CA_C10026MS2440FE_t0M15	CA_C10026MS2440FE_t0M15	8011042	784478590	100	Stool	stool	38	Adult	NA	Yes	ITA	F	22.9	Healthy	no exposure at least currently	no
Not_excluded	Yes	Yes	Yes	FerrettiP_2018	CA_C10031MS2526FE_t0M15	CA_C10031MS2526FE_t0M15	173092066	17215638824	100	Stool	stool	28	Adult	NA	Yes	ITA	F	22.9	Healthy	no exposure at least currently	no
Not_excluded	Yes	Yes	Yes	FerrettiP_2018	CA_C10032MS2544FE_t0M15	CA_C10032MS2544FE_t0M15	33836923	3360009454	100	Stool	stool	36	Adult	NA	Yes	ITA	F	22.9	Healthy	no exposure at least currently	no
Not_excluded	Yes	Yes	Yes	FerrettiP_2018	CA_C10034MS2580FE_t0M15	CA_C10034MS2580FE_t0M15	8813958	870044724	100	Stool	stool	30	Adult	NA	Yes	ITA	F	22.9	Healthy	no exposure at least currently	no
Not_excluded	Yes	Yes	Yes	FerrettiP_2018	CA_C10035MS2598FE_t0M15	CA_C10035MS2598FE_t0M15	31842973	3126001638	100	Stool	stool	35	Adult	NA	Yes	ITA	F	22.9	Healthy	no exposure at least currently	no
Not_excluded	Yes	Yes	Yes	FerrettiP_2018	CA_C10039MS2669SA_t0M15	CA_C10039MS2669SA_t0M15	6824785	662047328	100	Stool	stool	33	Adult	NA	Yes	ITA	F	22.9	Healthy	no exposure at least currently	no
Not_excluded	Yes	Yes	Yes	FerrettiP_2018	CA_C10039MS2670FE_t0M16	CA_C10039MS2670FE_t0M16	32380098	3180644076	100	Stool	stool	33	Adult	NA	Yes	ITA	F	22.9	Healthy	no exposure at least currently	no
Not_excluded	Yes	Yes	Yes	FerrettiP_2018	CA_C10042MS2724FE_t0M16	CA_C10042MS2724FE_t0M16	14743943	1460295114	100	Stool	stool	34	Adult	NA	Yes	ITA	F	22.9	Healthy	no exposure at least currently	no
Not_excluded	Yes	Yes	Yes	FerrettiP_2018	CA_C10043MS2742FE_t0M16	CA_C10043MS2742FE_t0M16	55403888	5454891769	100	Stool	stool	NA	Adult	NA	Yes	ITA	F	22.9	Healthy	no exposure at least currently	no
Not_excluded	Yes	Yes	Yes	FerrettiP_2018	CA_C10049MS2850FE_t0M16	CA_C10049MS2850FE_t0M16	31132520	3086600317	100	Stool	stool	34	Adult	NA	Yes	ITA	F	22.9	Healthy	no exposure at least currently	no
Not_excluded	Yes	Yes	Yes	FerrettiP_2018	CA_C10052MS2904FE_t0M16	CA_C10052MS2904FE_t0M16	4961364	490096083	100	Stool	stool	45	Adult	NA	Yes	ITA	F	22.9	Healthy	no exposure at least currently	no
Not_excluded	Yes	Yes	Yes	FerrettiP_2018	CA_C10055MS2958FE_t0M16	CA_C10055MS2958FE_t0M16	56884199	5607203315	100	Stool	stool	30	Adult	NA	Yes	ITA	F	22.9	Healthy	no exposure at least currently	no
Not_excluded	Yes	Yes	Yes	ZellerG_2014	CCIS00146684ST-4-0	CCIS00146684ST-4-0	76003628	6512170482	91	Stool	NA	72	Senior	NA	Yes	FRA	F	25	Healthy	NA	no
Not_excluded	Yes	Yes	Yes	ZellerG_2014	CCIS00281083ST-3-0	CCIS00281083ST-3-0	47190574	3298640533	69	Stool	NA	53	Adult	NA	Yes	FRA	M	32	Healthy	NA	no
Not_excluded	Yes	Yes	Yes	ZellerG_2014	CCIS02124300ST-4-0	CCIS02124300ST-4-0	87631061	7846466205	94	Stool	NA	35	Adult	NA	Yes	FRA	M	23	Healthy	NA	no
Not_excluded	Yes	Yes	Yes	ZellerG_2014	CCIS02856720ST-4-0	CCIS02856720ST-4-0	73567419	6190369807	89	Stool	NA	74	Senior	NA	Yes	FRA	M	27	Healthy	NA	no
Not_excluded	Yes	Yes	Yes	ZellerG_2014	CCIS03473770ST-4-0	CCIS03473770ST-4-0	46217866	3733212784	91	Stool	NA	29	Adult	NA	Yes	FRA	M	24.49	Healthy	NA	no
Not_excluded	Yes	Yes	Yes	ZellerG_2014	CCIS03857607ST-4-0	CCIS03857607ST-4-0	63911163	5403961311	89	Stool	NA	61	Adult	NA	Yes	FRA	M	23	Healthy	NA	no
Not_excluded	Yes	Yes	Yes	ZellerG_2014	CCIS05314658ST-4-0	CCIS05314658ST-4-0	61688036	5175146179	89	Stool	NA	65	Adult	NA	Yes	FRA	F	24	Healthy	NA	no
Not_excluded	Yes	Yes	Yes	ZellerG_2014	CCIS07277498ST-4-0	CCIS07277498ST-4-0	66936604	5667757614	89	Stool	NA	63	Adult	NA	Yes	FRA	M	NA	Healthy	NA	no
Not_excluded	Yes	Yes	Yes	ZellerG_2014	CCIS07539127ST-4-0	CCIS07539127ST-4-0	68406226	5817465348	90	Stool	NA	77	Senior	NA	Yes	FRA	F	22	Healthy	NA	no
Not_excluded	Yes	Yes	Yes	ZellerG_2014	CCIS07648107ST-4-0	CCIS07648107ST-4-0	66245949	5739043252	91	Stool	NA	62	Adult	NA	Yes	FRA	F	21	Healthy	NA	no
Not_excluded	Yes	Yes	Yes	ZellerG_2014	CCIS09568613ST-4-0	CCIS09568613ST-4-0	75876874	6488989235	91	Stool	NA	67	Senior	NA	Yes	FRA	M	21	Healthy	NA	no
Not_excluded	Yes	Yes	Yes	ZellerG_2014	CCIS10706551ST-3-0	CCIS10706551ST-3-0	65983849	5152050233	89	Stool	NA	25	Adult	NA	Yes	FRA	M	24.15	Healthy	NA	no
Not_excluded	Yes	Yes	Yes	ZellerG_2014	CCIS11354283ST-4-0	CCIS11354283ST-4-0	62234037	5296232853	91	Stool	NA	67	Senior	NA	Yes	FRA	M	27	Healthy	NA	no
Not_excluded	Yes	Yes	Yes	ZellerG_2014	CCIS11362406ST-4-0	CCIS11362406ST-4-0	103363989	8334068161	89	Stool	NA	44	Adult	NA	Yes	FRA	F	26	Healthy	NA	no
Not_excluded	Yes	Yes	Yes	ZellerG_2014	CCIS11558985ST-4-0	CCIS11558985ST-4-0	37988049	3229069072	92	Stool	NA	56	Adult	NA	Yes	FRA	F	NA	Healthy	NA	no
Not_excluded	Yes	Yes	Yes	ZellerG_2014	CCIS13047523ST-4-0	CCIS13047523ST-4-0	62891719	5363998665	90	Stool	NA	70	Senior	NA	Yes	FRA	M	22	Healthy	NA	no
Not_excluded	Yes	Yes	Yes	ZellerG_2014	CCIS15794887ST-4-0	CCIS15794887ST-4-0	45764894	3698892069	92	Stool	NA	37	Adult	NA	Yes	FRA	F	18	Healthy	NA	no
Not_excluded	Yes	Yes	Yes	ZellerG_2014	CCIS16326685ST-4-0	CCIS16326685ST-4-0	53344597	4547422592	96	Stool	NA	46	Adult	NA	Yes	FRA	F	29	Healthy	NA	no
Not_excluded	Yes	Yes	Yes	ZellerG_2014	CCIS16383318ST-4-0	CCIS16383318ST-4-0	78085760	6621569027	90	Stool	NA	61	Adult	NA	Yes	FRA	F	24	Healthy	NA	no
Not_excluded	Yes	Yes	Yes	ZellerG_2014	CCIS16561622ST-4-0	CCIS16561622ST-4-0	87807063	7453752248	90	Stool	NA	54	Adult	NA	Yes	FRA	M	26	Healthy	NA	no
Not_excluded	Yes	Yes	Yes	ZellerG_2014	CCIS20795251ST-4-0	CCIS20795251ST-4-0	55286215	4611051584	89	Stool	NA	71	Senior	NA	Yes	FRA	F	23	Healthy	NA	no
Not_excluded	Yes	Yes	Yes	ZellerG_2014	CCIS21126322ST-4-0	CCIS21126322ST-4-0	82207625	6704190994	91	Stool	NA	59	Adult	NA	Yes	FRA	M	25	Healthy	NA	no
Not_excluded	Yes	Yes	Yes	ZellerG_2014	CCIS23164343ST-4-0	CCIS23164343ST-4-0	68712649	5871764899	90	Stool	NA	62	Adult	NA	Yes	FRA	M	23	Healthy	NA	no
Not_excluded	Yes	Yes	Yes	ZellerG_2014	CCIS27304052ST-3-0	CCIS27304052ST-3-0	48552680	3405411697	69	Stool	NA	52	Adult	NA	Yes	FRA	F	20	Healthy	NA	no
Not_excluded	Yes	Yes	Yes	ZellerG_2014	CCIS27927933ST-4-0	CCIS27927933ST-4-0	97043260	7788532840	85	Stool	NA	72	Senior	NA	Yes	FRA	M	24	Healthy	NA	no
Not_excluded	Yes	Yes	Yes	ZellerG_2014	CCIS29210128ST-4-0	CCIS29210128ST-4-0	48275455	3986872657	92	Stool	NA	64	Adult	NA	Yes	FRA	M	27	Healthy	NA	no
Not_excluded	Yes	Yes	Yes	ZellerG_2014	CCIS29688262ST-20-0	CCIS29688262ST-20-0	81666867	7382792447	96	Stool	NA	50	Adult	NA	Yes	FRA	M	25	Healthy	NA	no
Not_excluded	Yes	Yes	Yes	ZellerG_2014	CCIS32452666ST-4-0	CCIS32452666ST-4-0	53858804	4440407460	91	Stool	NA	68	Senior	NA	Yes	FRA	M	26	Healthy	NA	no
Not_excluded	Yes	Yes	Yes	ZellerG_2014	CCIS34604008ST-4-0	CCIS34604008ST-4-0	71147118	6044922649	89	Stool	NA	63	Adult	NA	Yes	FRA	F	27	Healthy	NA	no
Not_excluded	Yes	Yes	Yes	ZellerG_2014	CCIS36699628ST-4-0	CCIS36699628ST-4-0	66456701	5731938297	91	Stool	NA	68	Senior	NA	Yes	FRA	F	25	Healthy	NA	no
Not_excluded	Yes	Yes	Yes	ZellerG_2014	CCIS36797902ST-4-0	CCIS36797902ST-4-0	43056463	3608044435	90	Stool	NA	63	Adult	NA	Yes	FRA	M	25	Healthy	NA	no
Not_excluded	Yes	Yes	Yes	ZellerG_2014	CCIS41692898ST-4-0	CCIS41692898ST-4-0	75046271	6490271467	90	Stool	NA	67	Senior	NA	Yes	FRA	F	28	Healthy	NA	no
Not_excluded	Yes	Yes	Yes	ZellerG_2014	CCIS44093303ST-4-0	CCIS44093303ST-4-0	73343518	6267951889	90	Stool	NA	62	Adult	NA	Yes	FRA	F	20	Healthy	NA	no
Not_excluded	Yes	Yes	Yes	ZellerG_2014	CCIS45571137ST-3-0	CCIS45571137ST-3-0	37805003	2643933782	69	Stool	NA	55	Adult	NA	Yes	FRA	F	20	Healthy	NA	no
Not_excluded	Yes	Yes	Yes	ZellerG_2014	CCIS45793747ST-4-0	CCIS45793747ST-4-0	84805529	7119073064	89	Stool	NA	67	Senior	NA	Yes	FRA	M	25	Healthy	NA	no
Not_excluded	Yes	Yes	Yes	ZellerG_2014	CCIS48174381ST-4-0	CCIS48174381ST-4-0	51253211	4358945393	89	Stool	NA	66	Senior	NA	Yes	FRA	M	25	Healthy	NA	no
Not_excluded	Yes	Yes	Yes	ZellerG_2014	CCIS50003399ST-4-0	CCIS50003399ST-4-0	63416533	5408998961	90	Stool	NA	66	Senior	NA	Yes	FRA	F	28	Healthy	NA	no
Not_excluded	Yes	Yes	Yes	ZellerG_2014	CCIS50471204ST-4-0	CCIS50471204ST-4-0	81465089	6959611519	90	Stool	NA	61	Adult	NA	Yes	FRA	F	23	Healthy	NA	no
Not_excluded	Yes	Yes	Yes	ZellerG_2014	CCIS51595129ST-4-0	CCIS51595129ST-4-0	59350393	5016717280	89	Stool	NA	63	Adult	NA	Yes	FRA	F	22	Healthy	NA	no
Not_excluded	Yes	Yes	Yes	ZellerG_2014	CCIS63448910ST-4-0	CCIS63448910ST-4-0	61901654	5241560072	89	Stool	NA	61	Adult	NA	Yes	FRA	F	34	Healthy	NA	no
Not_excluded	Yes	Yes	Yes	ZellerG_2014	CCIS63468405ST-4-0	CCIS63468405ST-4-0	67395395	5705040835	90	Stool	NA	69	Senior	NA	Yes	FRA	F	25	Healthy	NA	no
Not_excluded	Yes	Yes	Yes	ZellerG_2014	CCIS63910149ST-4-0	CCIS63910149ST-4-0	24843993	1992837785	88	Stool	NA	49	Adult	NA	Yes	FRA	F	23	Healthy	NA	no
Not_excluded	Yes	Yes	Yes	ZellerG_2014	CCIS64773582ST-4-0	CCIS64773582ST-4-0	91118209	7966706877	93	Stool	NA	63	Adult	NA	Yes	FRA	F	23	Healthy	NA	no
Not_excluded	Yes	Yes	Yes	ZellerG_2014	CCIS64785924ST-20-0	CCIS64785924ST-20-0	12636839	1128108433	95	Stool	NA	59	Adult	NA	Yes	FRA	F	25	Healthy	NA	no
Not_excluded	Yes	Yes	Yes	ZellerG_2014	CCIS71578391ST-4-0	CCIS71578391ST-4-0	74021867	6260894901	90	Stool	NA	70	Senior	NA	Yes	FRA	M	25	Healthy	NA	no
Not_excluded	Yes	Yes	Yes	ZellerG_2014	CCIS74239020ST-4-0	CCIS74239020ST-4-0	60489281	5138705109	90	Stool	NA	62	Adult	NA	Yes	FRA	M	24	Healthy	NA	no
Not_excluded	Yes	Yes	Yes	ZellerG_2014	CCIS78100604ST-4-0	CCIS78100604ST-4-0	78150540	6619013691	89	Stool	NA	64	Adult	NA	Yes	FRA	F	30	Healthy	NA	no
Not_excluded	Yes	Yes	Yes	ZellerG_2014	CCIS79210440ST-3-0	CCIS79210440ST-3-0	44022141	3056783044	68	Stool	NA	65	Adult	NA	Yes	FRA	M	30	Healthy	NA	no
Not_excluded	Yes	Yes	Yes	ZellerG_2014	CCIS80834637ST-4-0	CCIS80834637ST-4-0	95462023	8078577899	90	Stool	NA	60	Adult	NA	Yes	FRA	F	28	Healthy	NA	no
Not_excluded	Yes	Yes	Yes	ZellerG_2014	CCIS81139242ST-4-0	CCIS81139242ST-4-0	66773170	5713080966	96	Stool	NA	64	Adult	NA	Yes	FRA	F	20	Healthy	NA	no
Not_excluded	Yes	Yes	Yes	ZellerG_2014	CCIS82507866ST-3-0	CCIS82507866ST-3-0	45388199	3180717679	69	Stool	NA	57	Adult	NA	Yes	FRA	M	24	Healthy	NA	no
Not_excluded	Yes	Yes	Yes	ZellerG_2014	CCIS82944710ST-20-0	CCIS82944710ST-20-0	8890877	803852416	96	Stool	NA	38	Adult	NA	Yes	FRA	F	22	Healthy	NA	no
Not_excluded	Yes	Yes	Yes	ZellerG_2014	CCIS88007743ST-4-0	CCIS88007743ST-4-0	62698501	5261700925	89	Stool	NA	67	Senior	NA	Yes	FRA	F	23	Healthy	NA	no
Not_excluded	Yes	Yes	Yes	ZellerG_2014	CCIS88317640ST-4-0	CCIS88317640ST-4-0	72027798	6089304969	89	Stool	NA	74	Senior	NA	Yes	FRA	M	27	Healthy	NA	no
Not_excluded	Yes	Yes	Yes	ZellerG_2014	CCIS90164298ST-4-0	CCIS90164298ST-4-0	64903644	5520171452	90	Stool	NA	84	Senior	NA	Yes	FRA	M	23	Healthy	NA	no
Not_excluded	Yes	Yes	Yes	ZellerG_2014	CCIS93040568ST-20-0	CCIS93040568ST-20-0	13523536	1233826155	97	Stool	NA	65	Adult	NA	Yes	FRA	M	30	Healthy	NA	no
Not_excluded	Yes	Yes	Yes	ZellerG_2014	CCIS94417875ST-3-0	CCIS94417875ST-3-0	44052987	3132363570	70	Stool	NA	59	Adult	NA	Yes	FRA	F	25	Healthy	NA	no
Not_excluded	Yes	Yes	Yes	ZellerG_2014	CCIS94603952ST-4-0	CCIS94603952ST-4-0	69804753	5868133832	89	Stool	NA	80	Senior	NA	Yes	FRA	F	21	Healthy	NA	no
Not_excluded	Yes	Yes	Yes	ZellerG_2014	CCIS95097901ST-4-0	CCIS95097901ST-4-0	51567166	4271802257	91	Stool	NA	52	Adult	NA	Yes	FRA	M	24	Healthy	NA	no
Not_excluded	Yes	Yes	Yes	ZellerG_2014	CCIS95409808ST-4-0	CCIS95409808ST-4-0	66865743	5931273309	94	Stool	NA	63	Adult	NA	Yes	FRA	F	21	Healthy	NA	no
Not_excluded	Yes	Yes	Yes	ZellerG_2014	CCIS98482370ST-3-0	CCIS98482370ST-3-0	45190917	3154490787	69	Stool	NA	53	Adult	NA	Yes	FRA	F	30	Healthy	NA	no
Not_excluded	Yes	Yes	Yes	QinJ_2012	CON-001	CON-001	44142248	3972802320	90	Stool	NA	21	Adult	NA	Yes	CHN	F	26.3	Healthy	no exposure in 2 month	no
Not_excluded	Yes	Yes	Yes	QinJ_2012	CON-002	CON-002	47793804	4301442360	90	Stool	NA	53	Adult	NA	Yes	CHN	F	26.67	Healthy	no exposure in 2 month	no
Not_excluded	Yes	Yes	Yes	QinJ_2012	CON-003	CON-003	45268384	4074154560	90	Stool	NA	61	Adult	NA	Yes	CHN	F	25.07	Healthy	no exposure in 2 month	no
Not_excluded	Yes	Yes	Yes	QinJ_2012	CON-004	CON-004	48056970	4325127300	90	Stool	NA	55	Adult	NA	Yes	CHN	F	25.39	Healthy	no exposure in 2 month	no
Not_excluded	Yes	Yes	Yes	QinJ_2012	CON-005	CON-005	44908052	4041724680	90	Stool	NA	53	Adult	NA	Yes	CHN	F	26.67	Healthy	no exposure in 2 month	no
Not_excluded	Yes	Yes	Yes	QinJ_2012	CON-006	CON-006	44603946	4014355140	90	Stool	NA	52	Adult	NA	Yes	CHN	F	26	Healthy	no exposure in 2 month	no
Not_excluded	Yes	Yes	Yes	QinJ_2012	CON-007	CON-007	45025998	4052339820	90	Stool	NA	55	Adult	NA	Yes	CHN	F	25.64	Healthy	no exposure in 2 month	no
Not_excluded	Yes	Yes	Yes	QinJ_2012	CON-008	CON-008	72548932	6529403880	90	Stool	NA	56	Adult	NA	Yes	CHN	F	26.99	Healthy	no exposure in 2 month	no
Not_excluded	Yes	Yes	Yes	QinJ_2012	CON-009	CON-009	52649798	4738481820	90	Stool	NA	46	Adult	NA	Yes	CHN	F	29.64	Healthy	no exposure in 2 month	no
Not_excluded	Yes	Yes	Yes	QinJ_2012	CON-010	CON-010	40839972	3675597480	90	Stool	NA	42	Adult	NA	Yes	CHN	F	27.99	Healthy	no exposure in 2 month	no
Not_excluded	Yes	Yes	Yes	QinJ_2012	CON-011	CON-011	14714504	1324305360	90	Stool	NA	49	Adult	NA	Yes	CHN	F	25.3	Healthy	no exposure in 2 month	no
Not_excluded	Yes	Yes	Yes	QinJ_2012	CON-012	CON-012	14948028	1345322520	90	Stool	NA	44	Adult	NA	Yes	CHN	F	29.03	Healthy	no exposure in 2 month	no
Not_excluded	Yes	Yes	Yes	QinJ_2012	CON-013	CON-013	30677644	2760987960	90	Stool	NA	48	Adult	NA	Yes	CHN	F	28.19	Healthy	no exposure in 2 month	no
Not_excluded	Yes	Yes	Yes	QinJ_2012	CON-014	CON-014	56580850	5092276500	90	Stool	NA	39	Adult	NA	Yes	CHN	F	26.35	Healthy	no exposure in 2 month	no
Not_excluded	Yes	Yes	Yes	QinJ_2012	CON-015	CON-015	38565134	3470862060	90	Stool	NA	42	Adult	NA	Yes	CHN	F	29.17	Healthy	no exposure in 2 month	no
Not_excluded	Yes	Yes	Yes	QinJ_2012	CON-016	CON-016	49904198	4491377820	90	Stool	NA	28	Adult	NA	Yes	CHN	M	26.73	Healthy	no exposure in 2 month	no
Not_excluded	Yes	Yes	Yes	QinJ_2012	CON-017	CON-017	40082044	3607383960	90	Stool	NA	27	Adult	NA	Yes	CHN	M	26.3	Healthy	no exposure in 2 month	no
Not_excluded	Yes	Yes	Yes	QinJ_2012	CON-018	CON-018	50882972	4579467480	90	Stool	NA	28	Adult	NA	Yes	CHN	M	26.83	Healthy	no exposure in 2 month	no
Not_excluded	Yes	Yes	Yes	QinJ_2012	CON-019	CON-019	36312296	3268106640	90	Stool	NA	48	Adult	NA	Yes	CHN	M	25.4	Healthy	no exposure in 2 month	no
Not_excluded	Yes	Yes	Yes	QinJ_2012	CON-020	CON-020	35787146	3220843140	90	Stool	NA	40	Adult	NA	Yes	CHN	M	31.4	Healthy	no exposure in 2 month	no
Not_excluded	Yes	Yes	Yes	QinJ_2012	CON-021	CON-021	36300302	3267027180	90	Stool	NA	57	Adult	NA	Yes	CHN	M	29.38	Healthy	no exposure in 2 month	no
Not_excluded	Yes	Yes	Yes	QinJ_2012	CON-022	CON-022	51323938	4619154420	90	Stool	NA	53	Adult	NA	Yes	CHN	M	26.77	Healthy	no exposure in 2 month	no
Not_excluded	Yes	Yes	Yes	QinJ_2012	CON-023	CON-023	47199986	4247998740	90	Stool	NA	50	Adult	NA	Yes	CHN	M	25.6	Healthy	no exposure in 2 month	no
Not_excluded	Yes	Yes	Yes	QinJ_2012	CON-026	CON-026	45736466	4116281940	90	Stool	NA	40	Adult	NA	Yes	CHN	M	25.56	Healthy	no exposure in 2 month	no
Not_excluded	Yes	Yes	Yes	QinJ_2012	CON-027	CON-027	41893102	3770379180	90	Stool	NA	45	Adult	NA	Yes	CHN	M	29.27	Healthy	no exposure in 2 month	no
Not_excluded	Yes	Yes	Yes	QinJ_2012	CON-028	CON-028	59795072	5381556480	90	Stool	NA	53	Adult	NA	Yes	CHN	M	26.9	Healthy	no exposure in 2 month	no
Not_excluded	Yes	Yes	Yes	QinJ_2012	CON-029	CON-029	45809376	4122843840	90	Stool	NA	54	Adult	NA	Yes	CHN	M	26.78	Healthy	no exposure in 2 month	no
Not_excluded	Yes	Yes	Yes	QinJ_2012	CON-031	CON-031	57338014	5160421260	90	Stool	NA	56	Adult	NA	Yes	CHN	M	27.64	Healthy	no exposure in 2 month	no
Not_excluded	Yes	Yes	Yes	QinJ_2012	CON-032	CON-032	20400412	1836037080	90	Stool	NA	26	Adult	NA	Yes	CHN	F	16.87	Healthy	no exposure in 2 month	no
Not_excluded	Yes	Yes	Yes	QinJ_2012	CON-033	CON-033	19525532	1757297880	90	Stool	NA	27	Adult	NA	Yes	CHN	F	23.92	Healthy	no exposure in 2 month	no
Not_excluded	Yes	Yes	Yes	QinJ_2012	CON-034	CON-034	52442888	4719859920	90	Stool	NA	27	Adult	NA	Yes	CHN	F	17.26	Healthy	no exposure in 2 month	no
Not_excluded	Yes	Yes	Yes	QinJ_2012	CON-035	CON-035	37163398	3344705820	90	Stool	NA	27	Adult	NA	Yes	CHN	F	17.4	Healthy	no exposure in 2 month	no
Not_excluded	Yes	Yes	Yes	QinJ_2012	CON-036	CON-036	47869636	4308267240	90	Stool	NA	29	Adult	NA	Yes	CHN	F	17.69	Healthy	no exposure in 2 month	no
Not_excluded	Yes	Yes	Yes	QinJ_2012	CON-037	CON-037	45894984	4130548560	90	Stool	NA	28	Adult	NA	Yes	CHN	F	17.29	Healthy	no exposure in 2 month	no
Not_excluded	Yes	Yes	Yes	QinJ_2012	CON-038	CON-038	49571130	4461401700	90	Stool	NA	27	Adult	NA	Yes	CHN	F	18.75	Healthy	no exposure in 2 month	no
Not_excluded	Yes	Yes	Yes	QinJ_2012	CON-039	CON-039	41046414	3694177260	90	Stool	NA	53	Adult	NA	Yes	CHN	F	23.03	Healthy	no exposure in 2 month	no
Not_excluded	Yes	Yes	Yes	QinJ_2012	CON-040	CON-040	29528100	2657529000	90	Stool	NA	44	Adult	NA	Yes	CHN	F	24.97	Healthy	no exposure in 2 month	no
Not_excluded	Yes	Yes	Yes	QinJ_2012	CON-041	CON-041	45616536	4105488240	90	Stool	NA	56	Adult	NA	Yes	CHN	F	19.23	Healthy	no exposure in 2 month	no
Not_excluded	Yes	Yes	Yes	QinJ_2012	CON-042	CON-042	44517918	4006612620	90	Stool	NA	54	Adult	NA	Yes	CHN	F	19.48	Healthy	no exposure in 2 month	no
Not_excluded	Yes	Yes	Yes	QinJ_2012	CON-043	CON-043	40465956	3641936040	90	Stool	NA	41	Adult	NA	Yes	CHN	F	17.4	Healthy	no exposure in 2 month	no
Not_excluded	Yes	Yes	Yes	QinJ_2012	CON-044	CON-044	46732100	4205889000	90	Stool	NA	50	Adult	NA	Yes	CHN	F	21.08	Healthy	no exposure in 2 month	no
Not_excluded	Yes	Yes	Yes	QinJ_2012	CON-045	CON-045	46078458	4147061220	90	Stool	NA	54	Adult	NA	Yes	CHN	F	22.22	Healthy	no exposure in 2 month	no
Not_excluded	Yes	Yes	Yes	QinJ_2012	CON-046	CON-046	42781402	3850326180	90	Stool	NA	67	Senior	NA	Yes	CHN	F	24.34	Healthy	no exposure in 2 month	no
Not_excluded	Yes	Yes	Yes	QinJ_2012	CON-047	CON-047	44333742	3990036780	90	Stool	NA	45	Adult	NA	Yes	CHN	F	21.08	Healthy	no exposure in 2 month	no
Not_excluded	Yes	Yes	Yes	QinJ_2012	CON-048	CON-048	44763720	4028734800	90	Stool	NA	52	Adult	NA	Yes	CHN	F	23.81	Healthy	no exposure in 2 month	no
Not_excluded	Yes	Yes	Yes	QinJ_2012	CON-049	CON-049	45240604	4071654360	90	Stool	NA	58	Adult	NA	Yes	CHN	F	22.06	Healthy	no exposure in 2 month	no
Not_excluded	Yes	Yes	Yes	QinJ_2012	CON-050	CON-050	40528492	3647564280	90	Stool	NA	60	Adult	NA	Yes	CHN	F	20.2	Healthy	no exposure in 2 month	no
Not_excluded	Yes	Yes	Yes	QinJ_2012	CON-051	CON-051	32630500	2936745000	90	Stool	NA	61	Adult	NA	Yes	CHN	F	23.73	Healthy	no exposure in 2 month	no
Not_excluded	Yes	Yes	Yes	QinJ_2012	CON-052	CON-052	33572452	3021520680	90	Stool	NA	43	Adult	NA	Yes	CHN	F	16.65	Healthy	no exposure in 2 month	no
Not_excluded	Yes	Yes	Yes	QinJ_2012	CON-053	CON-053	48220034	4339803060	90	Stool	NA	60	Adult	NA	Yes	CHN	F	21.33	Healthy	no exposure in 2 month	no
Not_excluded	Yes	Yes	Yes	QinJ_2012	CON-054	CON-054	41640890	3747680100	90	Stool	NA	52	Adult	NA	Yes	CHN	F	24.84	Healthy	no exposure in 2 month	no
Not_excluded	Yes	Yes	Yes	QinJ_2012	CON-055	CON-055	36077354	3246961860	90	Stool	NA	56	Adult	NA	Yes	CHN	F	20.81	Healthy	no exposure in 2 month	no
Not_excluded	Yes	Yes	Yes	QinJ_2012	CON-056	CON-056	35064698	3155822820	90	Stool	NA	50	Adult	NA	Yes	CHN	F	18.31	Healthy	no exposure in 2 month	no
Not_excluded	Yes	Yes	Yes	QinJ_2012	CON-057	CON-057	43215960	3889436400	90	Stool	NA	41	Adult	NA	Yes	CHN	F	20.69	Healthy	no exposure in 2 month	no
Not_excluded	Yes	Yes	Yes	QinJ_2012	CON-058	CON-058	37177298	3345956820	90	Stool	NA	47	Adult	NA	Yes	CHN	F	23.83	Healthy	no exposure in 2 month	no
Not_excluded	Yes	Yes	Yes	QinJ_2012	CON-059	CON-059	46452408	4180716720	90	Stool	NA	49	Adult	NA	Yes	CHN	F	23.92	Healthy	no exposure in 2 month	no
Not_excluded	Yes	Yes	Yes	QinJ_2012	CON-060	CON-060	50281118	4525300620	90	Stool	NA	44	Adult	NA	Yes	CHN	F	24.14	Healthy	no exposure in 2 month	no
Not_excluded	Yes	Yes	Yes	QinJ_2012	CON-061	CON-061	46307038	4167633420	90	Stool	NA	48	Adult	NA	Yes	CHN	F	24.06	Healthy	no exposure in 2 month	no
Not_excluded	Yes	Yes	Yes	QinJ_2012	CON-062	CON-062	46303614	4167325260	90	Stool	NA	47	Adult	NA	Yes	CHN	F	21.64	Healthy	no exposure in 2 month	no
Not_excluded	Yes	Yes	Yes	QinJ_2012	CON-063	CON-063	31003838	2790345420	90	Stool	NA	35	Adult	NA	Yes	CHN	F	24.17	Healthy	no exposure in 2 month	no
Not_excluded	Yes	Yes	Yes	QinJ_2012	CON-064	CON-064	15789262	1421033580	90	Stool	NA	46	Adult	NA	Yes	CHN	F	22.6	Healthy	no exposure in 2 month	no
Not_excluded	Yes	Yes	Yes	QinJ_2012	CON-065	CON-065	43196874	3887718660	90	Stool	NA	46	Adult	NA	Yes	CHN	F	21.56	Healthy	no exposure in 2 month	no
Not_excluded	Yes	Yes	Yes	QinJ_2012	CON-066	CON-066	43999576	3959961840	90	Stool	NA	45	Adult	NA	Yes	CHN	F	22.22	Healthy	no exposure in 2 month	no
Not_excluded	Yes	Yes	Yes	QinJ_2012	CON-067	CON-067	31731128	2855801520	90	Stool	NA	45	Adult	NA	Yes	CHN	F	22.48	Healthy	no exposure in 2 month	no
Not_excluded	Yes	Yes	Yes	QinJ_2012	CON-068	CON-068	43980182	3958216380	90	Stool	NA	41	Adult	NA	Yes	CHN	F	21.21	Healthy	no exposure in 2 month	no
Not_excluded	Yes	Yes	Yes	QinJ_2012	CON-069	CON-069	39954104	3595869360	90	Stool	NA	46	Adult	NA	Yes	CHN	F	22.94	Healthy	no exposure in 2 month	no
Not_excluded	Yes	Yes	Yes	QinJ_2012	CON-070	CON-070	43732974	3935967660	90	Stool	NA	48	Adult	NA	Yes	CHN	F	24.44	Healthy	no exposure in 2 month	no
Not_excluded	Yes	Yes	Yes	QinJ_2012	CON-071	CON-071	47635326	4287179340	90	Stool	NA	64	Adult	NA	Yes	CHN	F	24.86	Healthy	no exposure in 2 month	no
Not_excluded	Yes	Yes	Yes	QinJ_2012	CON-072	CON-072	13975470	1257792300	90	Stool	NA	41	Adult	NA	Yes	CHN	F	19.05	Healthy	no exposure in 2 month	no
Not_excluded	Yes	Yes	Yes	QinJ_2012	CON-073	CON-073	30810458	2772941220	90	Stool	NA	46	Adult	NA	Yes	CHN	F	24.77	Healthy	no exposure in 2 month	no
Not_excluded	Yes	Yes	Yes	QinJ_2012	CON-074	CON-074	34680668	3121260120	90	Stool	NA	41	Adult	NA	Yes	CHN	F	23.28	Healthy	no exposure in 2 month	no
Not_excluded	Yes	Yes	Yes	QinJ_2012	CON-075	CON-075	37076588	3336892920	90	Stool	NA	34	Adult	NA	Yes	CHN	F	22.72	Healthy	no exposure in 2 month	no
Not_excluded	Yes	Yes	Yes	QinJ_2012	CON-076	CON-076	58617474	5275572660	90	Stool	NA	43	Adult	NA	Yes	CHN	F	19.63	Healthy	no exposure in 2 month	no
Not_excluded	Yes	Yes	Yes	QinJ_2012	CON-077	CON-077	48126476	4331382840	90	Stool	NA	41	Adult	NA	Yes	CHN	F	23.59	Healthy	no exposure in 2 month	no
Not_excluded	Yes	Yes	Yes	QinJ_2012	CON-078	CON-078	41926900	3773421000	90	Stool	NA	41	Adult	NA	Yes	CHN	F	22.94	Healthy	no exposure in 2 month	no
Not_excluded	Yes	Yes	Yes	QinJ_2012	CON-079	CON-079	57833192	5204987280	90	Stool	NA	60	Adult	NA	Yes	CHN	F	22.81	Healthy	no exposure in 2 month	no
Not_excluded	Yes	Yes	Yes	QinJ_2012	CON-080	CON-080	36439108	3279519720	90	Stool	NA	56	Adult	NA	Yes	CHN	F	22.04	Healthy	no exposure in 2 month	no
Not_excluded	Yes	Yes	Yes	QinJ_2012	CON-081	CON-081	36073998	3246659820	90	Stool	NA	52	Adult	NA	Yes	CHN	M	23.88	Healthy	no exposure in 2 month	no
Not_excluded	Yes	Yes	Yes	QinJ_2012	CON-082	CON-082	36703736	3303336240	90	Stool	NA	53	Adult	NA	Yes	CHN	M	24.61	Healthy	no exposure in 2 month	no
Not_excluded	Yes	Yes	Yes	QinJ_2012	CON-083	CON-083	49172724	4425545160	90	Stool	NA	60	Adult	NA	Yes	CHN	M	22.34	Healthy	no exposure in 2 month	no
Not_excluded	Yes	Yes	Yes	QinJ_2012	CON-084	CON-084	41146018	3703141620	90	Stool	NA	69	Senior	NA	Yes	CHN	M	20.76	Healthy	no exposure in 2 month	no
Not_excluded	Yes	Yes	Yes	QinJ_2012	CON-085	CON-085	42611812	3835063080	90	Stool	NA	39	Adult	NA	Yes	CHN	M	15.57	Healthy	no exposure in 2 month	no
Not_excluded	Yes	Yes	Yes	QinJ_2012	CON-086	CON-086	49116802	4420512180	90	Stool	NA	67	Senior	NA	Yes	CHN	M	24.02	Healthy	no exposure in 2 month	no
Not_excluded	Yes	Yes	Yes	QinJ_2012	CON-087	CON-087	33964062	3056765580	90	Stool	NA	38	Adult	NA	Yes	CHN	M	22.68	Healthy	no exposure in 2 month	no
Not_excluded	Yes	Yes	Yes	QinJ_2012	CON-088	CON-088	28323326	2549099340	90	Stool	NA	56	Adult	NA	Yes	CHN	M	23.88	Healthy	no exposure in 2 month	no
Not_excluded	Yes	Yes	Yes	QinJ_2012	CON-089	CON-089	35161630	3164546700	90	Stool	NA	55	Adult	NA	Yes	CHN	M	21.55	Healthy	no exposure in 2 month	no
Not_excluded	Yes	Yes	Yes	QinJ_2012	CON-090	CON-090	43517864	3916607760	90	Stool	NA	47	Adult	NA	Yes	CHN	M	24.68	Healthy	no exposure in 2 month	no
Not_excluded	Yes	Yes	Yes	QinJ_2012	CON-091	CON-091	17458588	1571272920	90	Stool	NA	50	Adult	NA	Yes	CHN	M	24.22	Healthy	no exposure in 2 month	no
Not_excluded	Yes	Yes	Yes	QinJ_2012	CON-092	CON-092	53911072	4851996480	90	Stool	NA	70	Senior	NA	Yes	CHN	M	24.46	Healthy	no exposure in 2 month	no
Not_excluded	Yes	Yes	Yes	QinJ_2012	CON-093	CON-093	46225984	4160338560	90	Stool	NA	40	Adult	NA	Yes	CHN	M	20.02	Healthy	no exposure in 2 month	no
Not_excluded	Yes	Yes	Yes	QinJ_2012	CON-095	CON-095	46889908	4220091720	90	Stool	NA	54	Adult	NA	Yes	CHN	M	23.36	Healthy	no exposure in 2 month	no
Not_excluded	Yes	Yes	Yes	QinJ_2012	CON-096	CON-096	51481706	4633353540	90	Stool	NA	59	Adult	NA	Yes	CHN	M	20.45	Healthy	no exposure in 2 month	no
Not_excluded	Yes	Yes	Yes	QinJ_2012	CON-097	CON-097	40605642	3654507780	90	Stool	NA	57	Adult	NA	Yes	CHN	M	24.62	Healthy	no exposure in 2 month	no
Not_excluded	Yes	Yes	Yes	QinJ_2012	CON-098	CON-098	48477454	4362970860	90	Stool	NA	62	Adult	NA	Yes	CHN	M	23.43	Healthy	no exposure in 2 month	no
Not_excluded	Yes	Yes	Yes	QinJ_2012	CON-099	CON-099	37245214	3352069260	90	Stool	NA	55	Adult	NA	Yes	CHN	M	23.36	Healthy	no exposure in 2 month	no
Not_excluded	Yes	Yes	Yes	QinJ_2012	CON-101	CON-101	43926160	3953354400	90	Stool	NA	42	Adult	NA	Yes	CHN	M	21.34	Healthy	no exposure in 2 month	no
Not_excluded	Yes	Yes	Yes	QinJ_2012	CON-104	CON-104	47438826	4269494340	90	Stool	NA	55	Adult	NA	Yes	CHN	M	24.61	Healthy	no exposure in 2 month	no
Not_excluded	Yes	Yes	Yes	QinJ_2012	CON-105	CON-105	15948120	1435330800	90	Stool	NA	52	Adult	NA	Yes	CHN	M	22.22	Healthy	no exposure in 2 month	no
Not_excluded	Yes	Yes	Yes	QinJ_2012	CON-106	CON-106	43625992	3926339280	90	Stool	NA	46	Adult	NA	Yes	CHN	M	19.72	Healthy	no exposure in 2 month	no
Not_excluded	Yes	Yes	Yes	QinJ_2012	CON-107	CON-107	47608454	4284760860	90	Stool	NA	44	Adult	NA	Yes	CHN	M	22.49	Healthy	no exposure in 2 month	no
Not_excluded	Yes	Yes	Yes	LiJ_2014	DLF005-IE	DLF005-IE	21077425	1694013587	85	Stool	NA	NA	Adult	NA	Yes	CHN	NA	NA	Healthy	no exposure at least currently	no
Not_excluded	Yes	Yes	Yes	LiJ_2014	DLM006-IE	DLM006-IE	44928603	3631494344	84	Stool	NA	NA	Adult	NA	Yes	CHN	NA	NA	Healthy	no exposure at least currently	no
Not_excluded	Yes	Yes	Yes	LiJ_2014	DOM005-IE	DOM005-IE	11875004	970467241	87	Stool	NA	NA	Adult	NA	Yes	CHN	NA	NA	Healthy	no exposure at least currently	no
Not_excluded	Yes	Yes	Yes	LiJ_2014	DOM017-IE	DOM017-IE	22367714	1813824532	85	Stool	NA	NA	Adult	NA	Yes	CHN	NA	NA	Healthy	no exposure at least currently	no
Not_excluded	Yes	Yes	Yes	LiSS_2016	FAT_DON_11-22-0-4	FAT_DON_11-22-0-4	50696082	4310457532	93	Stool	NA	NA	Adult	NA	Yes	NLD	M	NA	Healthy	no exposure in 3 month	no
Not_excluded	Yes	Yes	Yes	LiSS_2016	FAT_DON_11-22-0-5	FAT_DON_11-22-0-5	68387466	5565008196	87	Stool	NA	NA	Adult	NA	Yes	NLD	M	NA	Healthy	no exposure in 3 month	no
Not_excluded	Yes	Yes	Yes	LiSS_2016	FAT_DON_11-22-0-6	FAT_DON_11-22-0-6	55926626	4850351593	94	Stool	NA	NA	Adult	NA	Yes	NLD	M	NA	Healthy	no exposure in 3 month	no
Not_excluded	Yes	Yes	Yes	LiSS_2016	FAT_DON_19-22-0-0	FAT_DON_19-22-0-0	65786970	4962247895	79	Stool	NA	NA	Adult	NA	Yes	NLD	M	NA	Healthy	no exposure in 3 month	no
Not_excluded	Yes	Yes	Yes	LiSS_2016	FAT_DON_8-22-0-0	FAT_DON_8-22-0-0	67414212	5480653987	88	Stool	NA	NA	Adult	NA	Yes	NLD	M	NA	Healthy	no exposure in 3 month	no
Not_excluded	Yes	Yes	Yes	SchirmerM_2016	G88690	G88690	31876870	3112600441	101	Stool	NA	23	Adult	NA	Yes	NLD	F	20.94	Healthy	no exposure in 1 month	no
Not_excluded	Yes	Yes	Yes	SchirmerM_2016	G88691	G88691	26063474	2598517890	101	Stool	NA	23	Adult	NA	Yes	NLD	M	23.27	Healthy	no exposure in 1 month	no
Not_excluded	Yes	Yes	Yes	SchirmerM_2016	G88692	G88692	27677269	2753920126	101	Stool	NA	24	Adult	NA	Yes	NLD	F	20.05	Healthy	no exposure in 1 month	no
Not_excluded	Yes	Yes	Yes	SchirmerM_2016	G88693	G88693	29737497	2939890263	101	Stool	NA	22	Adult	NA	Yes	NLD	M	24.44	Healthy	no exposure in 1 month	no
Not_excluded	Yes	Yes	Yes	SchirmerM_2016	G88700	G88700	37904183	3708740713	101	Stool	NA	23	Adult	NA	Yes	NLD	F	22.79	Healthy	no exposure in 1 month	no
Not_excluded	Yes	Yes	Yes	SchirmerM_2016	G88701	G88701	40772604	3997479962	101	Stool	NA	25	Adult	NA	Yes	NLD	M	25.93	Healthy	no exposure in 1 month	no
Not_excluded	Yes	Yes	Yes	SchirmerM_2016	G88703	G88703	29610392	2932027273	101	Stool	NA	45	Adult	NA	Yes	NLD	M	23.77	Healthy	no exposure in 1 month	no
Not_excluded	Yes	Yes	Yes	SchirmerM_2016	G88704	G88704	30459851	3018104453	101	Stool	NA	26	Adult	NA	Yes	NLD	M	20.23	Healthy	no exposure in 1 month	no
Not_excluded	Yes	Yes	Yes	SchirmerM_2016	G88705	G88705	33792768	3361810318	101	Stool	NA	33	Adult	NA	Yes	NLD	F	20.76	Healthy	no exposure in 1 month	no
Not_excluded	Yes	Yes	Yes	SchirmerM_2016	G88707	G88707	24901095	2460200366	101	Stool	NA	19	School age	NA	Yes	NLD	F	24.68	Healthy	no exposure in 1 month	no
Not_excluded	Yes	Yes	Yes	SchirmerM_2016	G88708	G88708	25242633	2511049308	101	Stool	NA	19	School age	NA	Yes	NLD	F	22.2	Healthy	no exposure in 1 month	no
Not_excluded	Yes	Yes	Yes	SchirmerM_2016	G88709	G88709	18659942	1842056891	101	Stool	NA	19	School age	NA	Yes	NLD	F	18.62	Healthy	no exposure in 1 month	no
Not_excluded	Yes	Yes	Yes	SchirmerM_2016	G88710	G88710	28639467	2830217295	101	Stool	NA	22	Adult	NA	Yes	NLD	F	NA	Healthy	no exposure in 1 month	no
Not_excluded	Yes	Yes	Yes	SchirmerM_2016	G88711	G88711	24747295	2445215896	101	Stool	NA	22	Adult	NA	Yes	NLD	M	21.6	Healthy	no exposure in 1 month	no
Not_excluded	Yes	Yes	Yes	SchirmerM_2016	G88712	G88712	26973968	2687060917	101	Stool	NA	32	Adult	NA	Yes	NLD	M	28.05	Healthy	no exposure in 1 month	no
Not_excluded	Yes	Yes	Yes	SchirmerM_2016	G88713	G88713	15266184	1497106985	101	Stool	NA	23	Adult	NA	Yes	NLD	F	20.9	Healthy	no exposure in 1 month	no
Not_excluded	Yes	Yes	Yes	SchirmerM_2016	G88716	G88716	23198250	2271301296	101	Stool	NA	19	School age	NA	Yes	NLD	M	22.53	Healthy	no exposure in 1 month	no
Not_excluded	Yes	Yes	Yes	SchirmerM_2016	G88718	G88718	21819712	2156279544	101	Stool	NA	22	Adult	NA	Yes	NLD	M	21.68	Healthy	no exposure in 1 month	no
Not_excluded	Yes	Yes	Yes	SchirmerM_2016	G88720	G88720	26397917	2615076499	101	Stool	NA	20	Adult	NA	Yes	NLD	M	22.6	Healthy	no exposure in 1 month	no
Not_excluded	Yes	Yes	Yes	SchirmerM_2016	G88721	G88721	21707156	2125064199	101	Stool	NA	27	Adult	NA	Yes	NLD	M	24.11	Healthy	no exposure in 1 month	no
Not_excluded	Yes	Yes	Yes	SchirmerM_2016	G88722	G88722	25114719	2503071641	101	Stool	NA	22	Adult	NA	Yes	NLD	F	21.56	Healthy	no exposure in 1 month	no
Not_excluded	Yes	Yes	Yes	SchirmerM_2016	G88723	G88723	24381561	2425046368	101	Stool	NA	61	Adult	NA	Yes	NLD	M	19.62	Healthy	no exposure in 1 month	no
Not_excluded	Yes	Yes	Yes	SchirmerM_2016	G88724	G88724	20515193	2044018331	101	Stool	NA	20	Adult	NA	Yes	NLD	F	22.53	Healthy	no exposure in 1 month	no
Not_excluded	Yes	Yes	Yes	SchirmerM_2016	G88725	G88725	26490662	2619318307	101	Stool	NA	22	Adult	NA	Yes	NLD	F	23.89	Healthy	no exposure in 1 month	no
Not_excluded	Yes	Yes	Yes	SchirmerM_2016	G88726	G88726	18707912	1853445051	101	Stool	NA	20	Adult	NA	Yes	NLD	M	24.81	Healthy	no exposure in 1 month	no
Not_excluded	Yes	Yes	Yes	SchirmerM_2016	G88727	G88727	24954932	2442718661	101	Stool	NA	19	School age	NA	Yes	NLD	F	24.74	Healthy	no exposure in 1 month	no
Not_excluded	Yes	Yes	Yes	SchirmerM_2016	G88728	G88728	23930770	2385398948	101	Stool	NA	26	Adult	NA	Yes	NLD	M	26.03	Healthy	no exposure in 1 month	no
Not_excluded	Yes	Yes	Yes	SchirmerM_2016	G88729	G88729	19577339	1938852025	101	Stool	NA	23	Adult	NA	Yes	NLD	M	23.04	Healthy	no exposure in 1 month	no
Not_excluded	Yes	Yes	Yes	SchirmerM_2016	G88731	G88731	29395706	2925812284	101	Stool	NA	27	Adult	NA	Yes	NLD	F	24.46	Healthy	no exposure in 1 month	no
Not_excluded	Yes	Yes	Yes	SchirmerM_2016	G88732	G88732	23377558	2312003838	101	Stool	NA	20	Adult	NA	Yes	NLD	F	20.96	Healthy	no exposure in 1 month	no
Not_excluded	Yes	Yes	Yes	SchirmerM_2016	G88733	G88733	27102022	2682243574	101	Stool	NA	19	School age	NA	Yes	NLD	F	24.51	Healthy	no exposure in 1 month	no
Not_excluded	Yes	Yes	Yes	SchirmerM_2016	G88734	G88734	23016407	2259818362	101	Stool	NA	23	Adult	NA	Yes	NLD	F	NA	Healthy	no exposure in 1 month	no
Not_excluded	Yes	Yes	Yes	SchirmerM_2016	G88735	G88735	22641478	2254872064	101	Stool	NA	19	School age	NA	Yes	NLD	M	24.86	Healthy	no exposure in 1 month	no
Not_excluded	Yes	Yes	Yes	SchirmerM_2016	G88736	G88736	24223019	2408519191	101	Stool	NA	21	Adult	NA	Yes	NLD	F	28.91	Healthy	no exposure in 1 month	no
Not_excluded	Yes	Yes	Yes	SchirmerM_2016	G88737	G88737	24572264	2429355174	101	Stool	NA	20	Adult	NA	Yes	NLD	F	24.03	Healthy	no exposure in 1 month	no
Not_excluded	Yes	Yes	Yes	SchirmerM_2016	G88738	G88738	21698228	2137956704	101	Stool	NA	26	Adult	NA	Yes	NLD	F	21.01	Healthy	no exposure in 1 month	no
Not_excluded	Yes	Yes	Yes	SchirmerM_2016	G88740	G88740	25202115	2492755085	101	Stool	NA	21	Adult	NA	Yes	NLD	M	24.98	Healthy	no exposure in 1 month	no
Not_excluded	Yes	Yes	Yes	SchirmerM_2016	G88741	G88741	33167678	3293308473	101	Stool	NA	19	School age	NA	Yes	NLD	F	18.04	Healthy	no exposure in 1 month	no
Not_excluded	Yes	Yes	Yes	SchirmerM_2016	G88743	G88743	21223883	2083869239	101	Stool	NA	19	School age	NA	Yes	NLD	M	22.64	Healthy	no exposure in 1 month	no
Not_excluded	Yes	Yes	Yes	SchirmerM_2016	G88744	G88744	24596741	2431346763	101	Stool	NA	19	School age	NA	Yes	NLD	F	20.43	Healthy	no exposure in 1 month	no
Not_excluded	Yes	Yes	Yes	SchirmerM_2016	G88745	G88745	36917768	3667623183	101	Stool	NA	19	School age	NA	Yes	NLD	F	18.13	Healthy	no exposure in 1 month	no
Not_excluded	Yes	Yes	Yes	SchirmerM_2016	G88746	G88746	35929006	3573740481	101	Stool	NA	23	Adult	NA	Yes	NLD	M	23.84	Healthy	no exposure in 1 month	no
Not_excluded	Yes	Yes	Yes	SchirmerM_2016	G88748	G88748	27308409	2705065006	101	Stool	NA	25	Adult	NA	Yes	NLD	F	21.99	Healthy	no exposure in 1 month	no
Not_excluded	Yes	Yes	Yes	SchirmerM_2016	G88749	G88749	34599084	3439614685	101	Stool	NA	21	Adult	NA	Yes	NLD	F	22.77	Healthy	no exposure in 1 month	no
Not_excluded	Yes	Yes	Yes	SchirmerM_2016	G88751	G88751	29332178	2907890725	101	Stool	NA	64	Adult	NA	Yes	NLD	F	25.71	Healthy	no exposure in 1 month	no
Not_excluded	Yes	Yes	Yes	SchirmerM_2016	G88753	G88753	21732545	2165716840	101	Stool	NA	18	School age	NA	Yes	NLD	M	19.32	Healthy	no exposure in 1 month	no
Not_excluded	Yes	Yes	Yes	SchirmerM_2016	G88755	G88755	28796803	2851425603	101	Stool	NA	20	Adult	NA	Yes	NLD	F	19.48	Healthy	no exposure in 1 month	no
Not_excluded	Yes	Yes	Yes	SchirmerM_2016	G88757	G88757	30223648	2971947936	101	Stool	NA	24	Adult	NA	Yes	NLD	F	22.99	Healthy	no exposure in 1 month	no
Not_excluded	Yes	Yes	Yes	SchirmerM_2016	G88759	G88759	32708984	3232996043	101	Stool	NA	24	Adult	NA	Yes	NLD	F	21.47	Healthy	no exposure in 1 month	no
Not_excluded	Yes	Yes	Yes	SchirmerM_2016	G88760	G88760	27889302	2771440356	101	Stool	NA	20	Adult	NA	Yes	NLD	M	23.94	Healthy	no exposure in 1 month	no
Not_excluded	Yes	Yes	Yes	SchirmerM_2016	G88761	G88761	23324340	2305483768	101	Stool	NA	27	Adult	NA	Yes	NLD	M	22.09	Healthy	no exposure in 1 month	no
Not_excluded	Yes	Yes	Yes	SchirmerM_2016	G88762	G88762	24455697	2422533092	101	Stool	NA	26	Adult	NA	Yes	NLD	M	21.46	Healthy	no exposure in 1 month	no
Not_excluded	Yes	Yes	Yes	SchirmerM_2016	G88763	G88763	24726550	2460406339	101	Stool	NA	24	Adult	NA	Yes	NLD	F	22.72	Healthy	no exposure in 1 month	no
Not_excluded	Yes	Yes	Yes	SchirmerM_2016	G88764	G88764	33835337	3372921083	101	Stool	NA	20	Adult	NA	Yes	NLD	F	21.72	Healthy	no exposure in 1 month	no
Not_excluded	Yes	Yes	Yes	SchirmerM_2016	G88765	G88765	35802272	3554605787	101	Stool	NA	24	Adult	NA	Yes	NLD	F	20.55	Healthy	no exposure in 1 month	no
Not_excluded	Yes	Yes	Yes	SchirmerM_2016	G88766	G88766	26443001	2619151453	101	Stool	NA	25	Adult	NA	Yes	NLD	M	22.84	Healthy	no exposure in 1 month	no
Not_excluded	Yes	Yes	Yes	SchirmerM_2016	G88767	G88767	27216792	2695479756	101	Stool	NA	23	Adult	NA	Yes	NLD	M	23.6	Healthy	no exposure in 1 month	no
Not_excluded	Yes	Yes	Yes	SchirmerM_2016	G88768	G88768	27343974	2707340640	101	Stool	NA	22	Adult	NA	Yes	NLD	F	20.38	Healthy	no exposure in 1 month	no
Not_excluded	Yes	Yes	Yes	SchirmerM_2016	G88769	G88769	30462893	3027639627	101	Stool	NA	22	Adult	NA	Yes	NLD	F	20.2	Healthy	no exposure in 1 month	no
Not_excluded	Yes	Yes	Yes	SchirmerM_2016	G88770	G88770	26169835	2568155629	101	Stool	NA	26	Adult	NA	Yes	NLD	M	23.2	Healthy	no exposure in 1 month	no
Not_excluded	Yes	Yes	Yes	SchirmerM_2016	G88771	G88771	25838938	2575680061	101	Stool	NA	23	Adult	NA	Yes	NLD	F	25.01	Healthy	no exposure in 1 month	no
Not_excluded	Yes	Yes	Yes	SchirmerM_2016	G88772	G88772	30053862	2969350705	101	Stool	NA	69	Senior	NA	Yes	NLD	M	25.08	Healthy	no exposure in 1 month	no
Not_excluded	Yes	Yes	Yes	SchirmerM_2016	G88773	G88773	35050454	3487368203	101	Stool	NA	27	Adult	NA	Yes	NLD	F	21.5	Healthy	no exposure in 1 month	no
Not_excluded	Yes	Yes	Yes	SchirmerM_2016	G88774	G88774	40673508	4038367980	101	Stool	NA	30	Adult	NA	Yes	NLD	M	24.28	Healthy	no exposure in 1 month	no
Not_excluded	Yes	Yes	Yes	SchirmerM_2016	G88776	G88776	30331567	2969203318	101	Stool	NA	25	Adult	NA	Yes	NLD	F	27.04	Healthy	no exposure in 1 month	no
Not_excluded	Yes	Yes	Yes	SchirmerM_2016	G88778	G88778	31301134	3109649242	101	Stool	NA	21	Adult	NA	Yes	NLD	F	22.6	Healthy	no exposure in 1 month	no
Not_excluded	Yes	Yes	Yes	SchirmerM_2016	G88779	G88779	35838059	3549290879	101	Stool	NA	24	Adult	NA	Yes	NLD	F	24.84	Healthy	no exposure in 1 month	no
Not_excluded	Yes	Yes	Yes	SchirmerM_2016	G88780	G88780	32860448	3264597733	101	Stool	NA	32	Adult	NA	Yes	NLD	F	23.31	Healthy	no exposure in 1 month	no
Not_excluded	Yes	Yes	Yes	SchirmerM_2016	G88781	G88781	28172752	2808496671	101	Stool	NA	63	Adult	NA	Yes	NLD	M	24.07	Healthy	no exposure in 1 month	no
Not_excluded	Yes	Yes	Yes	SchirmerM_2016	G88782	G88782	29218063	2886103580	101	Stool	NA	28	Adult	NA	Yes	NLD	M	22.63	Healthy	no exposure in 1 month	no
Not_excluded	Yes	Yes	Yes	SchirmerM_2016	G88783	G88783	21663858	2153741154	101	Stool	NA	56	Adult	NA	Yes	NLD	M	24.54	Healthy	no exposure in 1 month	no
Not_excluded	Yes	Yes	Yes	SchirmerM_2016	G88784	G88784	28535696	2838258060	101	Stool	NA	53	Adult	NA	Yes	NLD	F	21.8	Healthy	no exposure in 1 month	no
Not_excluded	Yes	Yes	Yes	SchirmerM_2016	G88785	G88785	21265456	2101872842	101	Stool	NA	29	Adult	NA	Yes	NLD	F	21.45	Healthy	no exposure in 1 month	no
Not_excluded	Yes	Yes	Yes	SchirmerM_2016	G88786	G88786	22328566	2232975533	101	Stool	NA	23	Adult	NA	Yes	NLD	M	22.22	Healthy	no exposure in 1 month	no
Not_excluded	Yes	Yes	Yes	SchirmerM_2016	G88787	G88787	30372337	2977478457	101	Stool	NA	25	Adult	NA	Yes	NLD	M	23.57	Healthy	no exposure in 1 month	no
Not_excluded	Yes	Yes	Yes	SchirmerM_2016	G88788	G88788	28118310	2797700006	101	Stool	NA	23	Adult	NA	Yes	NLD	F	NA	Healthy	no exposure in 1 month	no
Not_excluded	Yes	Yes	Yes	SchirmerM_2016	G88789	G88789	32761431	3262773725	101	Stool	NA	27	Adult	NA	Yes	NLD	M	21.85	Healthy	no exposure in 1 month	no
Not_excluded	Yes	Yes	Yes	SchirmerM_2016	G88790	G88790	45982553	4511251419	101	Stool	NA	22	Adult	NA	Yes	NLD	M	25.8	Healthy	no exposure in 1 month	no
Not_excluded	Yes	Yes	Yes	SchirmerM_2016	G88791	G88791	23141063	2306950313	101	Stool	NA	31	Adult	NA	Yes	NLD	M	26.31	Healthy	no exposure in 1 month	no
Not_excluded	Yes	Yes	Yes	SchirmerM_2016	G88792	G88792	24932726	2469367678	101	Stool	NA	25	Adult	NA	Yes	NLD	F	24.61	Healthy	no exposure in 1 month	no
Not_excluded	Yes	Yes	Yes	SchirmerM_2016	G88793	G88793	23548328	2346406982	101	Stool	NA	22	Adult	NA	Yes	NLD	F	19.96	Healthy	no exposure in 1 month	no
Not_excluded	Yes	Yes	Yes	SchirmerM_2016	G88794	G88794	31359888	3129144447	101	Stool	NA	24	Adult	NA	Yes	NLD	M	25.71	Healthy	no exposure in 1 month	no
Not_excluded	Yes	Yes	Yes	SchirmerM_2016	G88795	G88795	32310196	3213577976	101	Stool	NA	26	Adult	NA	Yes	NLD	M	22.72	Healthy	no exposure in 1 month	no
Not_excluded	Yes	Yes	Yes	SchirmerM_2016	G88796	G88796	44479166	4419364906	101	Stool	NA	21	Adult	NA	Yes	NLD	F	20.44	Healthy	no exposure in 1 month	no
Not_excluded	Yes	Yes	Yes	SchirmerM_2016	G88797	G88797	31780010	3157097125	101	Stool	NA	30	Adult	NA	Yes	NLD	M	23.96	Healthy	no exposure in 1 month	no
Not_excluded	Yes	Yes	Yes	SchirmerM_2016	G88798	G88798	61945917	6083683997	101	Stool	NA	27	Adult	NA	Yes	NLD	M	NA	Healthy	no exposure in 1 month	no
Not_excluded	Yes	Yes	Yes	SchirmerM_2016	G88801	G88801	54957251	5393418601	101	Stool	NA	23	Adult	NA	Yes	NLD	M	22.25	Healthy	no exposure in 1 month	no
Not_excluded	Yes	Yes	Yes	SchirmerM_2016	G88802	G88802	21677447	2126608972	101	Stool	NA	49	Adult	NA	Yes	NLD	F	22.45	Healthy	no exposure in 1 month	no
Not_excluded	Yes	Yes	Yes	SchirmerM_2016	G88804	G88804	29978607	2983432490	101	Stool	NA	69	Senior	NA	Yes	NLD	M	21.93	Healthy	no exposure in 1 month	no
Not_excluded	Yes	Yes	Yes	SchirmerM_2016	G88806	G88806	22582718	2236829634	101	Stool	NA	23	Adult	NA	Yes	NLD	F	24.21	Healthy	no exposure in 1 month	no
Not_excluded	Yes	Yes	Yes	SchirmerM_2016	G88807	G88807	28175430	2801463605	101	Stool	NA	18	School age	NA	Yes	NLD	M	21.91	Healthy	no exposure in 1 month	no
Not_excluded	Yes	Yes	Yes	SchirmerM_2016	G88808	G88808	24567102	2411731099	101	Stool	NA	27	Adult	NA	Yes	NLD	F	21.11	Healthy	no exposure in 1 month	no
Not_excluded	Yes	Yes	Yes	SchirmerM_2016	G88809	G88809	21717966	2148494757	101	Stool	NA	19	School age	NA	Yes	NLD	F	19.61	Healthy	no exposure in 1 month	no
Not_excluded	Yes	Yes	Yes	SchirmerM_2016	G88810	G88810	28493629	2823977291	101	Stool	NA	26	Adult	NA	Yes	NLD	M	20.83	Healthy	no exposure in 1 month	no
Not_excluded	Yes	Yes	Yes	SchirmerM_2016	G88811	G88811	27349490	2718158353	101	Stool	NA	24	Adult	NA	Yes	NLD	F	20.94	Healthy	no exposure in 1 month	no
Not_excluded	Yes	Yes	Yes	SchirmerM_2016	G88812	G88812	23527904	2338284306	101	Stool	NA	22	Adult	NA	Yes	NLD	M	17.92	Healthy	no exposure in 1 month	no
Not_excluded	Yes	Yes	Yes	SchirmerM_2016	G88813	G88813	32790736	3257463046	101	Stool	NA	23	Adult	NA	Yes	NLD	M	24.05	Healthy	no exposure in 1 month	no
Not_excluded	Yes	Yes	Yes	SchirmerM_2016	G88814	G88814	27218119	2699725533	101	Stool	NA	20	Adult	NA	Yes	NLD	F	23.18	Healthy	no exposure in 1 month	no
Not_excluded	Yes	Yes	Yes	SchirmerM_2016	G88815	G88815	17891218	1779472414	101	Stool	NA	19	School age	NA	Yes	NLD	F	24.45	Healthy	no exposure in 1 month	no
Not_excluded	Yes	Yes	Yes	SchirmerM_2016	G88816	G88816	30959244	3076743199	101	Stool	NA	23	Adult	NA	Yes	NLD	M	30.07	Healthy	no exposure in 1 month	no
Not_excluded	Yes	Yes	Yes	SchirmerM_2016	G88818	G88818	20900136	2080992686	101	Stool	NA	19	School age	NA	Yes	NLD	F	20.31	Healthy	no exposure in 1 month	no
Not_excluded	Yes	Yes	Yes	SchirmerM_2016	G88819	G88819	31334000	3120576992	101	Stool	NA	22	Adult	NA	Yes	NLD	M	25.46	Healthy	no exposure in 1 month	no
Not_excluded	Yes	Yes	Yes	SchirmerM_2016	G88820	G88820	26911431	2667582875	101	Stool	NA	21	Adult	NA	Yes	NLD	M	24.57	Healthy	no exposure in 1 month	no
Not_excluded	Yes	Yes	Yes	SchirmerM_2016	G88821	G88821	31540929	3124570178	101	Stool	NA	23	Adult	NA	Yes	NLD	M	22.2	Healthy	no exposure in 1 month	no
Not_excluded	Yes	Yes	Yes	SchirmerM_2016	G88822	G88822	58112738	5785225622	101	Stool	NA	19	School age	NA	Yes	NLD	M	26.87	Healthy	no exposure in 1 month	no
Not_excluded	Yes	Yes	Yes	SchirmerM_2016	G88823	G88823	27043077	2678513662	101	Stool	NA	26	Adult	NA	Yes	NLD	F	21.09	Healthy	no exposure in 1 month	no
Not_excluded	Yes	Yes	Yes	SchirmerM_2016	G88825	G88825	33831751	3346170577	101	Stool	NA	50	Adult	NA	Yes	NLD	F	29.68	Healthy	no exposure in 1 month	no
Not_excluded	Yes	Yes	Yes	SchirmerM_2016	G88826	G88826	22732438	2261366252	101	Stool	NA	21	Adult	NA	Yes	NLD	F	24.22	Healthy	no exposure in 1 month	no
Not_excluded	Yes	Yes	Yes	SchirmerM_2016	G88827	G88827	26829185	2663919327	101	Stool	NA	19	School age	NA	Yes	NLD	F	22.46	Healthy	no exposure in 1 month	no
Not_excluded	Yes	Yes	Yes	SchirmerM_2016	G88828	G88828	23027042	2288356538	101	Stool	NA	31	Adult	NA	Yes	NLD	F	21.63	Healthy	no exposure in 1 month	no
Not_excluded	Yes	Yes	Yes	SchirmerM_2016	G88829	G88829	31463341	3134451065	101	Stool	NA	19	School age	NA	Yes	NLD	F	22.68	Healthy	no exposure in 1 month	no
Not_excluded	Yes	Yes	Yes	SchirmerM_2016	G88830	G88830	46133500	4598532279	101	Stool	NA	22	Adult	NA	Yes	NLD	F	20.69	Healthy	no exposure in 1 month	no
Not_excluded	Yes	Yes	Yes	SchirmerM_2016	G88831	G88831	24291593	2400700030	101	Stool	NA	20	Adult	NA	Yes	NLD	F	21.97	Healthy	no exposure in 1 month	no
Not_excluded	Yes	Yes	Yes	SchirmerM_2016	G88832	G88832	25089350	2462402908	101	Stool	NA	19	School age	NA	Yes	NLD	F	22.13	Healthy	no exposure in 1 month	no
Not_excluded	Yes	Yes	Yes	SchirmerM_2016	G88834	G88834	22905030	2276107656	101	Stool	NA	20	Adult	NA	Yes	NLD	M	23.3	Healthy	no exposure in 1 month	no
Not_excluded	Yes	Yes	Yes	SchirmerM_2016	G88835	G88835	29049175	2884425297	101	Stool	NA	27	Adult	NA	Yes	NLD	M	21.9	Healthy	no exposure in 1 month	no
Not_excluded	Yes	Yes	Yes	SchirmerM_2016	G88836	G88836	37617182	3733227610	101	Stool	NA	21	Adult	NA	Yes	NLD	F	24.16	Healthy	no exposure in 1 month	no
Not_excluded	Yes	Yes	Yes	SchirmerM_2016	G88837	G88837	26091781	2599562266	101	Stool	NA	20	Adult	NA	Yes	NLD	F	22.86	Healthy	no exposure in 1 month	no
Not_excluded	Yes	Yes	Yes	SchirmerM_2016	G88838	G88838	32243948	3208435700	101	Stool	NA	22	Adult	NA	Yes	NLD	F	21.05	Healthy	no exposure in 1 month	no
Not_excluded	Yes	Yes	Yes	SchirmerM_2016	G88839	G88839	26334135	2616661947	101	Stool	NA	21	Adult	NA	Yes	NLD	M	23.89	Healthy	no exposure in 1 month	no
Not_excluded	Yes	Yes	Yes	SchirmerM_2016	G88840	G88840	27524850	2724483275	101	Stool	NA	21	Adult	NA	Yes	NLD	F	20.7	Healthy	no exposure in 1 month	no
Not_excluded	Yes	Yes	Yes	SchirmerM_2016	G88842	G88842	24389082	2415872094	101	Stool	NA	33	Adult	NA	Yes	NLD	M	21.22	Healthy	no exposure in 1 month	no
Not_excluded	Yes	Yes	Yes	SchirmerM_2016	G88843	G88843	24016487	2388791027	101	Stool	NA	19	School age	NA	Yes	NLD	F	19.04	Healthy	no exposure in 1 month	no
Not_excluded	Yes	Yes	Yes	SchirmerM_2016	G88844	G88844	36472046	3621101650	101	Stool	NA	21	Adult	NA	Yes	NLD	M	20.75	Healthy	no exposure in 1 month	no
Not_excluded	Yes	Yes	Yes	SchirmerM_2016	G88845	G88845	31075384	3088102641	101	Stool	NA	20	Adult	NA	Yes	NLD	F	19.49	Healthy	no exposure in 1 month	no
Not_excluded	Yes	Yes	Yes	SchirmerM_2016	G88846	G88846	29888325	2975530690	101	Stool	NA	23	Adult	NA	Yes	NLD	M	20.59	Healthy	no exposure in 1 month	no
Not_excluded	Yes	Yes	Yes	SchirmerM_2016	G88847	G88847	31346888	3107317137	101	Stool	NA	29	Adult	NA	Yes	NLD	M	26.28	Healthy	no exposure in 1 month	no
Not_excluded	Yes	Yes	Yes	SchirmerM_2016	G88848	G88848	20907634	2069084756	101	Stool	NA	26	Adult	NA	Yes	NLD	F	20.24	Healthy	no exposure in 1 month	no
Not_excluded	Yes	Yes	Yes	SchirmerM_2016	G88849	G88849	36918191	3654631674	101	Stool	NA	24	Adult	NA	Yes	NLD	F	21.67	Healthy	no exposure in 1 month	no
Not_excluded	Yes	Yes	Yes	SchirmerM_2016	G88850	G88850	23963360	2372965122	101	Stool	NA	18	School age	NA	Yes	NLD	M	15.09	Healthy	no exposure in 1 month	no
Not_excluded	Yes	Yes	Yes	SchirmerM_2016	G88851	G88851	26144454	2598440453	101	Stool	NA	24	Adult	NA	Yes	NLD	F	22.72	Healthy	no exposure in 1 month	no
Not_excluded	Yes	Yes	Yes	SchirmerM_2016	G88852	G88852	23164515	2294529923	101	Stool	NA	24	Adult	NA	Yes	NLD	M	29.15	Healthy	no exposure in 1 month	no
Not_excluded	Yes	Yes	Yes	SchirmerM_2016	G88853	G88853	31675025	3155236829	101	Stool	NA	28	Adult	NA	Yes	NLD	F	22.09	Healthy	no exposure in 1 month	no
Not_excluded	Yes	Yes	Yes	SchirmerM_2016	G88854	G88854	23496785	2306976984	101	Stool	NA	20	Adult	NA	Yes	NLD	M	19.61	Healthy	no exposure in 1 month	no
Not_excluded	Yes	Yes	Yes	SchirmerM_2016	G88855	G88855	32320321	3184772549	101	Stool	NA	24	Adult	NA	Yes	NLD	M	22.92	Healthy	no exposure in 1 month	no
Not_excluded	Yes	Yes	Yes	SchirmerM_2016	G88856	G88856	33533125	3326786179	101	Stool	NA	24	Adult	NA	Yes	NLD	F	20.69	Healthy	no exposure in 1 month	no
Not_excluded	Yes	Yes	Yes	SchirmerM_2016	G88857	G88857	17182459	1704454600	101	Stool	NA	22	Adult	NA	Yes	NLD	M	25.71	Healthy	no exposure in 1 month	no
Not_excluded	Yes	Yes	Yes	SchirmerM_2016	G88858	G88858	24292149	2383856524	101	Stool	NA	26	Adult	NA	Yes	NLD	M	20.66	Healthy	no exposure in 1 month	no
Not_excluded	Yes	Yes	Yes	SchirmerM_2016	G88859	G88859	27351089	2721846415	101	Stool	NA	23	Adult	NA	Yes	NLD	F	20.55	Healthy	no exposure in 1 month	no
Not_excluded	Yes	Yes	Yes	SchirmerM_2016	G88861	G88861	26973555	2683308148	101	Stool	NA	23	Adult	NA	Yes	NLD	M	21.8	Healthy	no exposure in 1 month	no
Not_excluded	Yes	Yes	Yes	SchirmerM_2016	G88862	G88862	23279829	2321922629	101	Stool	NA	23	Adult	NA	Yes	NLD	F	24.25	Healthy	no exposure in 1 month	no
Not_excluded	Yes	Yes	Yes	SchirmerM_2016	G88863	G88863	26030203	2587328782	101	Stool	NA	24	Adult	NA	Yes	NLD	M	22	Healthy	no exposure in 1 month	no
Not_excluded	Yes	Yes	Yes	SchirmerM_2016	G88864	G88864	19312125	1903747979	101	Stool	NA	23	Adult	NA	Yes	NLD	F	24.52	Healthy	no exposure in 1 month	no
Not_excluded	Yes	Yes	Yes	SchirmerM_2016	G88866	G88866	25047309	2496358450	101	Stool	NA	22	Adult	NA	Yes	NLD	M	22.94	Healthy	no exposure in 1 month	no
Not_excluded	Yes	Yes	Yes	SchirmerM_2016	G88867	G88867	20269719	2006230946	101	Stool	NA	20	Adult	NA	Yes	NLD	F	20.8	Healthy	no exposure in 1 month	no
Not_excluded	Yes	Yes	Yes	SchirmerM_2016	G88869	G88869	23028373	2252123053	101	Stool	NA	65	Adult	NA	Yes	NLD	F	20.83	Healthy	no exposure in 1 month	no
Not_excluded	Yes	Yes	Yes	SchirmerM_2016	G88870	G88870	28884005	2861468017	101	Stool	NA	36	Adult	NA	Yes	NLD	M	24.45	Healthy	no exposure in 1 month	no
Not_excluded	Yes	Yes	Yes	SchirmerM_2016	G88871	G88871	30055683	2985818640	101	Stool	NA	23	Adult	NA	Yes	NLD	F	20.94	Healthy	no exposure in 1 month	no
Not_excluded	Yes	Yes	Yes	SchirmerM_2016	G88872	G88872	33309975	3313082586	101	Stool	NA	65	Adult	NA	Yes	NLD	M	25.77	Healthy	no exposure in 1 month	no
Not_excluded	Yes	Yes	Yes	SchirmerM_2016	G88873	G88873	22492353	2216436097	101	Stool	NA	50	Adult	NA	Yes	NLD	F	23.05	Healthy	no exposure in 1 month	no
Not_excluded	Yes	Yes	Yes	SchirmerM_2016	G88874	G88874	36499234	3642268127	101	Stool	NA	19	School age	NA	Yes	NLD	M	24.88	Healthy	no exposure in 1 month	no
Not_excluded	Yes	Yes	Yes	SchirmerM_2016	G88875	G88875	39190991	3880748948	101	Stool	NA	68	Senior	NA	Yes	NLD	M	25.62	Healthy	no exposure in 1 month	no
Not_excluded	Yes	Yes	Yes	SchirmerM_2016	G88876	G88876	25606391	2524882921	101	Stool	NA	21	Adult	NA	Yes	NLD	F	21.22	Healthy	no exposure in 1 month	no
Not_excluded	Yes	Yes	Yes	SchirmerM_2016	G88877	G88877	33763269	3359615300	101	Stool	NA	26	Adult	NA	Yes	NLD	M	24.07	Healthy	no exposure in 1 month	no
Not_excluded	Yes	Yes	Yes	SchirmerM_2016	G88878	G88878	26281467	2578696108	101	Stool	NA	21	Adult	NA	Yes	NLD	F	20.37	Healthy	no exposure in 1 month	no
Not_excluded	Yes	Yes	Yes	SchirmerM_2016	G88879	G88879	26280127	2608889412	101	Stool	NA	24	Adult	NA	Yes	NLD	M	27.44	Healthy	no exposure in 1 month	no
Not_excluded	Yes	Yes	Yes	SchirmerM_2016	G88880	G88880	27104611	2661394065	101	Stool	NA	24	Adult	NA	Yes	NLD	M	22.09	Healthy	no exposure in 1 month	no
Not_excluded	Yes	Yes	Yes	SchirmerM_2016	G88881	G88881	28910482	2877487418	101	Stool	NA	23	Adult	NA	Yes	NLD	F	20.52	Healthy	no exposure in 1 month	no
Not_excluded	Yes	Yes	Yes	SchirmerM_2016	G88882	G88882	41479914	4132420429	101	Stool	NA	25	Adult	NA	Yes	NLD	M	25.46	Healthy	no exposure in 1 month	no
Not_excluded	Yes	Yes	Yes	SchirmerM_2016	G88883	G88883	25446384	2497521802	101	Stool	NA	21	Adult	NA	Yes	NLD	F	23.14	Healthy	no exposure in 1 month	no
Not_excluded	Yes	Yes	Yes	SchirmerM_2016	G88884	G88884	35126311	3491258366	101	Stool	NA	25	Adult	NA	Yes	NLD	F	33.02	Healthy	no exposure in 1 month	no
Not_excluded	Yes	Yes	Yes	SchirmerM_2016	G88885	G88885	29138784	2862488804	101	Stool	NA	21	Adult	NA	Yes	NLD	M	21.46	Healthy	no exposure in 1 month	no
Not_excluded	Yes	Yes	Yes	SchirmerM_2016	G88886	G88886	25878273	2546855170	101	Stool	NA	23	Adult	NA	Yes	NLD	M	23.23	Healthy	no exposure in 1 month	no
Not_excluded	Yes	Yes	Yes	SchirmerM_2016	G88887	G88887	26686987	2670011164	101	Stool	NA	19	School age	NA	Yes	NLD	F	22.15	Healthy	no exposure in 1 month	no
Not_excluded	Yes	Yes	Yes	SchirmerM_2016	G88888	G88888	32474348	3230551975	101	Stool	NA	21	Adult	NA	Yes	NLD	F	24.61	Healthy	no exposure in 1 month	no
Not_excluded	Yes	Yes	Yes	SchirmerM_2016	G88889	G88889	23462747	2341367217	101	Stool	NA	22	Adult	NA	Yes	NLD	F	23.74	Healthy	no exposure in 1 month	no
Not_excluded	Yes	Yes	Yes	SchirmerM_2016	G88890	G88890	22333778	2202372145	101	Stool	NA	22	Adult	NA	Yes	NLD	F	NA	Healthy	no exposure in 1 month	no
Not_excluded	Yes	Yes	Yes	SchirmerM_2016	G88891	G88891	27663413	2752596549	101	Stool	NA	23	Adult	NA	Yes	NLD	F	20.2	Healthy	no exposure in 1 month	no
Not_excluded	Yes	Yes	Yes	SchirmerM_2016	G88892	G88892	23796120	2330541597	101	Stool	NA	25	Adult	NA	Yes	NLD	F	19.83	Healthy	no exposure in 1 month	no
Not_excluded	Yes	Yes	Yes	SchirmerM_2016	G88893	G88893	26645399	2650495620	101	Stool	NA	20	Adult	NA	Yes	NLD	F	20.32	Healthy	no exposure in 1 month	no
Not_excluded	Yes	Yes	Yes	SchirmerM_2016	G88894	G88894	31364374	3098949579	101	Stool	NA	27	Adult	NA	Yes	NLD	F	22.65	Healthy	no exposure in 1 month	no
Not_excluded	Yes	Yes	Yes	SchirmerM_2016	G88895	G88895	45880280	4560239392	101	Stool	NA	25	Adult	NA	Yes	NLD	M	20.2	Healthy	no exposure in 1 month	no
Not_excluded	Yes	Yes	Yes	SchirmerM_2016	G88896	G88896	33931937	3376796649	101	Stool	NA	24	Adult	NA	Yes	NLD	F	19.92	Healthy	no exposure in 1 month	no
Not_excluded	Yes	Yes	Yes	SchirmerM_2016	G88897	G88897	19930713	1955410277	101	Stool	NA	21	Adult	NA	Yes	NLD	F	21.05	Healthy	no exposure in 1 month	no
Not_excluded	Yes	Yes	Yes	SchirmerM_2016	G88898	G88898	33165367	3299604146	101	Stool	NA	39	Adult	NA	Yes	NLD	F	25.22	Healthy	no exposure in 1 month	no
Not_excluded	Yes	Yes	Yes	SchirmerM_2016	G88899	G88899	27527780	2692294575	101	Stool	NA	57	Adult	NA	Yes	NLD	F	25.95	Healthy	no exposure in 1 month	no
Not_excluded	Yes	Yes	Yes	SchirmerM_2016	G88900	G88900	35241950	3506186166	101	Stool	NA	58	Adult	NA	Yes	NLD	F	21.95	Healthy	no exposure in 1 month	no
Not_excluded	Yes	Yes	Yes	SchirmerM_2016	G88902	G88902	29719392	2913999665	101	Stool	NA	62	Adult	NA	Yes	NLD	F	25.53	Healthy	no exposure in 1 month	no
Not_excluded	Yes	Yes	Yes	SchirmerM_2016	G88903	G88903	29789957	2915862511	101	Stool	NA	66	Senior	NA	Yes	NLD	M	24.69	Healthy	no exposure in 1 month	no
Not_excluded	Yes	Yes	Yes	SchirmerM_2016	G88904	G88904	30942801	3047449125	101	Stool	NA	20	Adult	NA	Yes	NLD	M	19.71	Healthy	no exposure in 1 month	no
Not_excluded	Yes	Yes	Yes	SchirmerM_2016	G88905	G88905	30374116	2981881157	101	Stool	NA	24	Adult	NA	Yes	NLD	F	22.43	Healthy	no exposure in 1 month	no
Not_excluded	Yes	Yes	Yes	SchirmerM_2016	G88906	G88906	31512398	3086509823	101	Stool	NA	21	Adult	NA	Yes	NLD	F	20.11	Healthy	no exposure in 1 month	no
Not_excluded	Yes	Yes	Yes	SchirmerM_2016	G88908	G88908	61617930	6137088755	101	Stool	NA	63	Adult	NA	Yes	NLD	M	26.17	Healthy	no exposure in 1 month	no
Not_excluded	Yes	Yes	Yes	SchirmerM_2016	G88909	G88909	33844485	3370837311	101	Stool	NA	28	Adult	NA	Yes	NLD	F	22.78	Healthy	no exposure in 1 month	no
Not_excluded	Yes	Yes	Yes	SchirmerM_2016	G88910	G88910	30106715	2973980162	101	Stool	NA	22	Adult	NA	Yes	NLD	F	24.39	Healthy	no exposure in 1 month	no
Not_excluded	Yes	Yes	Yes	SchirmerM_2016	G88911	G88911	51803481	5058289267	101	Stool	NA	22	Adult	NA	Yes	NLD	F	24.77	Healthy	no exposure in 1 month	no
Not_excluded	Yes	Yes	Yes	SchirmerM_2016	G88912	G88912	28639164	2853127304	101	Stool	NA	24	Adult	NA	Yes	NLD	M	19.59	Healthy	no exposure in 1 month	no
Not_excluded	Yes	Yes	Yes	SchirmerM_2016	G88913	G88913	28218216	2783473290	101	Stool	NA	27	Adult	NA	Yes	NLD	F	25.35	Healthy	no exposure in 1 month	no
Not_excluded	Yes	Yes	Yes	SchirmerM_2016	G88914	G88914	34469835	3389254092	101	Stool	NA	20	Adult	NA	Yes	NLD	F	18.94	Healthy	no exposure in 1 month	no
Not_excluded	Yes	Yes	Yes	SchirmerM_2016	G88915	G88915	29669276	2935056904	101	Stool	NA	28	Adult	NA	Yes	NLD	F	19.59	Healthy	no exposure in 1 month	no
Not_excluded	Yes	Yes	Yes	SchirmerM_2016	G88916	G88916	26499844	2618813766	101	Stool	NA	20	Adult	NA	Yes	NLD	F	21.05	Healthy	no exposure in 1 month	no
Not_excluded	Yes	Yes	Yes	SchirmerM_2016	G88917	G88917	40876421	3996201304	101	Stool	NA	30	Adult	NA	Yes	NLD	F	25.01	Healthy	no exposure in 1 month	no
Not_excluded	Yes	Yes	Yes	SchirmerM_2016	G88918	G88918	30510111	3017876704	101	Stool	NA	21	Adult	NA	Yes	NLD	F	21.72	Healthy	no exposure in 1 month	no
Not_excluded	Yes	Yes	Yes	SchirmerM_2016	G88919	G88919	25449372	2539728239	101	Stool	NA	20	Adult	NA	Yes	NLD	F	17.37	Healthy	no exposure in 1 month	no
Not_excluded	Yes	Yes	Yes	SchirmerM_2016	G88920	G88920	22786109	2272577471	101	Stool	NA	40	Adult	NA	Yes	NLD	M	20.72	Healthy	no exposure in 1 month	no
Not_excluded	Yes	Yes	Yes	SchirmerM_2016	G88921	G88921	19332935	1897922402	101	Stool	NA	18	School age	NA	Yes	NLD	F	17.93	Healthy	no exposure in 1 month	no
Not_excluded	Yes	Yes	Yes	SchirmerM_2016	G88922	G88922	44158503	4334907103	101	Stool	NA	26	Adult	NA	Yes	NLD	F	19.88	Healthy	no exposure in 1 month	no
Not_excluded	Yes	Yes	Yes	SchirmerM_2016	G88923	G88923	27809049	2765181979	101	Stool	NA	20	Adult	NA	Yes	NLD	F	23.53	Healthy	no exposure in 1 month	no
Not_excluded	Yes	Yes	Yes	SchirmerM_2016	G88924	G88924	48048484	4791424244	101	Stool	NA	60	Adult	NA	Yes	NLD	M	26.7	Healthy	no exposure in 1 month	no
Not_excluded	Yes	Yes	Yes	SchirmerM_2016	G88925	G88925	31270008	3069071486	101	Stool	NA	18	School age	NA	Yes	NLD	M	21.8	Healthy	no exposure in 1 month	no
Not_excluded	Yes	Yes	Yes	SchirmerM_2016	G88926	G88926	30027916	2951045152	101	Stool	NA	23	Adult	NA	Yes	NLD	M	22.04	Healthy	no exposure in 1 month	no
Not_excluded	Yes	Yes	Yes	SchirmerM_2016	G88927	G88927	48669584	4801853483	101	Stool	NA	20	Adult	NA	Yes	NLD	F	20.44	Healthy	no exposure in 1 month	no
Not_excluded	Yes	Yes	Yes	SchirmerM_2016	G88928	G88928	27930496	2735796339	101	Stool	NA	19	School age	NA	Yes	NLD	M	19.67	Healthy	no exposure in 1 month	no
Not_excluded	Yes	Yes	Yes	SchirmerM_2016	G88929	G88929	30503133	2987254915	101	Stool	NA	47	Adult	NA	Yes	NLD	F	27.99	Healthy	no exposure in 1 month	no
Not_excluded	Yes	Yes	Yes	SchirmerM_2016	G88930	G88930	20102414	1973697075	101	Stool	NA	26	Adult	NA	Yes	NLD	F	24.24	Healthy	no exposure in 1 month	no
Not_excluded	Yes	Yes	Yes	SchirmerM_2016	G88931	G88931	18006965	1769389857	101	Stool	NA	22	Adult	NA	Yes	NLD	M	24.61	Healthy	no exposure in 1 month	no
Not_excluded	Yes	Yes	Yes	SchirmerM_2016	G88932	G88932	36956481	3676575801	101	Stool	NA	20	Adult	NA	Yes	NLD	M	20.91	Healthy	no exposure in 1 month	no
Not_excluded	Yes	Yes	Yes	SchirmerM_2016	G88933	G88933	63171572	6250508739	101	Stool	NA	25	Adult	NA	Yes	NLD	F	20.45	Healthy	no exposure in 1 month	no
Not_excluded	Yes	Yes	Yes	SchirmerM_2016	G88934	G88934	41435439	4133783258	101	Stool	NA	26	Adult	NA	Yes	NLD	M	29.91	Healthy	no exposure in 1 month	no
Not_excluded	Yes	Yes	Yes	SchirmerM_2016	G88935	G88935	28566971	2841374784	101	Stool	NA	23	Adult	NA	Yes	NLD	F	20.28	Healthy	no exposure in 1 month	no
Not_excluded	Yes	Yes	Yes	SchirmerM_2016	G88936	G88936	30144555	2984289509	101	Stool	NA	19	School age	NA	Yes	NLD	F	17.72	Healthy	no exposure in 1 month	no
Not_excluded	Yes	Yes	Yes	SchirmerM_2016	G88937	G88937	29900659	2951392491	101	Stool	NA	26	Adult	NA	Yes	NLD	F	19.69	Healthy	no exposure in 1 month	no
Not_excluded	Yes	Yes	Yes	SchirmerM_2016	G88938	G88938	28192840	2802409373	101	Stool	NA	26	Adult	NA	Yes	NLD	F	22.63	Healthy	no exposure in 1 month	no
Not_excluded	Yes	Yes	Yes	SchirmerM_2016	G88939	G88939	46421129	4576908616	101	Stool	NA	20	Adult	NA	Yes	NLD	F	21.38	Healthy	no exposure in 1 month	no
Not_excluded	Yes	Yes	Yes	SchirmerM_2016	G88940	G88940	29222815	2860876977	101	Stool	NA	22	Adult	NA	Yes	NLD	M	23.37	Healthy	no exposure in 1 month	no
Not_excluded	Yes	Yes	Yes	SchirmerM_2016	G88941	G88941	28856016	2858828273	101	Stool	NA	75	Senior	NA	Yes	NLD	M	32.21	Healthy	no exposure in 1 month	no
Not_excluded	Yes	Yes	Yes	SchirmerM_2016	G88942	G88942	31641892	3138222089	101	Stool	NA	21	Adult	NA	Yes	NLD	M	22.59	Healthy	no exposure in 1 month	no
Not_excluded	Yes	Yes	Yes	SchirmerM_2016	G88943	G88943	24234537	2382968497	101	Stool	NA	22	Adult	NA	Yes	NLD	F	20.57	Healthy	no exposure in 1 month	no
Not_excluded	Yes	Yes	Yes	SchirmerM_2016	G88944	G88944	22447549	2219515039	101	Stool	NA	19	School age	NA	Yes	NLD	F	18.07	Healthy	no exposure in 1 month	no
Not_excluded	Yes	Yes	Yes	SchirmerM_2016	G88948	G88948	22557360	2228371047	101	Stool	NA	19	School age	NA	Yes	NLD	F	20.97	Healthy	no exposure in 1 month	no
Not_excluded	Yes	Yes	Yes	SchirmerM_2016	G88949	G88949	24894707	2464624951	101	Stool	NA	22	Adult	NA	Yes	NLD	M	27.46	Healthy	no exposure in 1 month	no
Not_excluded	Yes	Yes	Yes	SchirmerM_2016	G88950	G88950	27209065	2715154170	101	Stool	NA	20	Adult	NA	Yes	NLD	M	21.79	Healthy	no exposure in 1 month	no
Not_excluded	Yes	Yes	Yes	SchirmerM_2016	G88951	G88951	21247580	2100679705	101	Stool	NA	21	Adult	NA	Yes	NLD	F	19.49	Healthy	no exposure in 1 month	no
Not_excluded	Yes	Yes	Yes	SchirmerM_2016	G88952	G88952	26526783	2602104763	101	Stool	NA	25	Adult	NA	Yes	NLD	F	20.9	Healthy	no exposure in 1 month	no
Not_excluded	Yes	Yes	Yes	SchirmerM_2016	G88953	G88953	18806772	1839950879	101	Stool	NA	43	Adult	NA	Yes	NLD	F	27.94	Healthy	no exposure in 1 month	no
Not_excluded	Yes	Yes	Yes	SchirmerM_2016	G88954	G88954	39418788	3891405437	101	Stool	NA	19	School age	NA	Yes	NLD	F	20.38	Healthy	no exposure in 1 month	no
Not_excluded	Yes	Yes	Yes	SchirmerM_2016	G88955	G88955	22664036	2244979088	101	Stool	NA	27	Adult	NA	Yes	NLD	M	27.17	Healthy	no exposure in 1 month	no
Not_excluded	Yes	Yes	Yes	SchirmerM_2016	G88958	G88958	31979773	3184153536	101	Stool	NA	22	Adult	NA	Yes	NLD	F	25.66	Healthy	no exposure in 1 month	no
Not_excluded	Yes	Yes	Yes	SchirmerM_2016	G88959	G88959	23408664	2300703235	101	Stool	NA	26	Adult	NA	Yes	NLD	F	20.9	Healthy	no exposure in 1 month	no
Not_excluded	Yes	Yes	Yes	SchirmerM_2016	G88960	G88960	30312279	2977918327	101	Stool	NA	63	Adult	NA	Yes	NLD	M	19.27	Healthy	no exposure in 1 month	no
Not_excluded	Yes	Yes	Yes	SchirmerM_2016	G88961	G88961	32579462	3260497844	101	Stool	NA	28	Adult	NA	Yes	NLD	F	20.72	Healthy	no exposure in 1 month	no
Not_excluded	Yes	Yes	Yes	SchirmerM_2016	G88962	G88962	28255684	2811875099	101	Stool	NA	25	Adult	NA	Yes	NLD	M	24.38	Healthy	no exposure in 1 month	no
Not_excluded	Yes	Yes	Yes	SchirmerM_2016	G88963	G88963	23016251	2274673433	101	Stool	NA	18	School age	NA	Yes	NLD	M	22.59	Healthy	no exposure in 1 month	no
Not_excluded	Yes	Yes	Yes	SchirmerM_2016	G88964	G88964	20047631	1980379003	101	Stool	NA	54	Adult	NA	Yes	NLD	M	28.08	Healthy	no exposure in 1 month	no
Not_excluded	Yes	Yes	Yes	SchirmerM_2016	G88965	G88965	29677166	2959368148	101	Stool	NA	22	Adult	NA	Yes	NLD	F	21.45	Healthy	no exposure in 1 month	no
Not_excluded	Yes	Yes	Yes	SchirmerM_2016	G88966	G88966	30043652	2979725499	101	Stool	NA	20	Adult	NA	Yes	NLD	F	20.48	Healthy	no exposure in 1 month	no
Not_excluded	Yes	Yes	Yes	SchirmerM_2016	G88967	G88967	19268563	1919857204	101	Stool	NA	20	Adult	NA	Yes	NLD	F	20.72	Healthy	no exposure in 1 month	no
Not_excluded	Yes	Yes	Yes	SchirmerM_2016	G88968	G88968	25524876	2530141883	101	Stool	NA	48	Adult	NA	Yes	NLD	F	26.7	Healthy	no exposure in 1 month	no
Not_excluded	Yes	Yes	Yes	SchirmerM_2016	G88970	G88970	32323841	3219244515	101	Stool	NA	40	Adult	NA	Yes	NLD	M	24.54	Healthy	no exposure in 1 month	no
Not_excluded	Yes	Yes	Yes	SchirmerM_2016	G88971	G88971	25290840	2487756505	101	Stool	NA	19	School age	NA	Yes	NLD	M	22.79	Healthy	no exposure in 1 month	no
Not_excluded	Yes	Yes	Yes	SchirmerM_2016	G88972	G88972	26808331	2666440623	101	Stool	NA	21	Adult	NA	Yes	NLD	F	23.84	Healthy	no exposure in 1 month	no
Not_excluded	Yes	Yes	Yes	SchirmerM_2016	G88973	G88973	34888078	3464156017	101	Stool	NA	25	Adult	NA	Yes	NLD	F	20.9	Healthy	no exposure in 1 month	no
Not_excluded	Yes	Yes	Yes	SchirmerM_2016	G88974	G88974	24737284	2465634666	101	Stool	NA	19	School age	NA	Yes	NLD	F	22.86	Healthy	no exposure in 1 month	no
Not_excluded	Yes	Yes	Yes	SchirmerM_2016	G88975	G88975	31527485	3138730362	101	Stool	NA	22	Adult	NA	Yes	NLD	F	21.71	Healthy	no exposure in 1 month	no
Not_excluded	Yes	Yes	Yes	SchirmerM_2016	G88976	G88976	25673511	2552495719	101	Stool	NA	19	School age	NA	Yes	NLD	M	21.04	Healthy	no exposure in 1 month	no
Not_excluded	Yes	Yes	Yes	SchirmerM_2016	G88977	G88977	22893968	2250884581	101	Stool	NA	24	Adult	NA	Yes	NLD	F	21.71	Healthy	no exposure in 1 month	no
Not_excluded	Yes	Yes	Yes	SchirmerM_2016	G88978	G88978	25035393	2476580415	101	Stool	NA	23	Adult	NA	Yes	NLD	F	21.87	Healthy	no exposure in 1 month	no
Not_excluded	Yes	Yes	Yes	SchirmerM_2016	G88979	G88979	36414907	3623892915	101	Stool	NA	18	School age	NA	Yes	NLD	M	21.45	Healthy	no exposure in 1 month	no
Not_excluded	Yes	Yes	Yes	SchirmerM_2016	G88980	G88980	30377252	3022231807	101	Stool	NA	24	Adult	NA	Yes	NLD	F	21.67	Healthy	no exposure in 1 month	no
Not_excluded	Yes	Yes	Yes	SchirmerM_2016	G88981	G88981	21742372	2166628397	101	Stool	NA	21	Adult	NA	Yes	NLD	F	24.45	Healthy	no exposure in 1 month	no
Not_excluded	Yes	Yes	Yes	SchirmerM_2016	G88982	G88982	24754995	2447066917	101	Stool	NA	18	School age	NA	Yes	NLD	M	20.68	Healthy	no exposure in 1 month	no
Not_excluded	Yes	Yes	Yes	SchirmerM_2016	G88983	G88983	28573644	2833040855	101	Stool	NA	21	Adult	NA	Yes	NLD	F	25.77	Healthy	no exposure in 1 month	no
Not_excluded	Yes	Yes	Yes	SchirmerM_2016	G88984	G88984	20652352	2027032766	101	Stool	NA	32	Adult	NA	Yes	NLD	M	24.7	Healthy	no exposure in 1 month	no
Not_excluded	Yes	Yes	Yes	SchirmerM_2016	G88985	G88985	27397501	2729595897	101	Stool	NA	23	Adult	NA	Yes	NLD	M	23.26	Healthy	no exposure in 1 month	no
Not_excluded	Yes	Yes	Yes	SchirmerM_2016	G88986	G88986	20837847	2074046319	101	Stool	NA	20	Adult	NA	Yes	NLD	F	20.81	Healthy	no exposure in 1 month	no
Not_excluded	Yes	Yes	Yes	SchirmerM_2016	G88987	G88987	26748707	2643806285	101	Stool	NA	20	Adult	NA	Yes	NLD	M	21.62	Healthy	no exposure in 1 month	no
Not_excluded	Yes	Yes	Yes	SchirmerM_2016	G88988	G88988	18629246	1859187662	101	Stool	NA	22	Adult	NA	Yes	NLD	F	25.61	Healthy	no exposure in 1 month	no
Not_excluded	Yes	Yes	Yes	SchirmerM_2016	G88989	G88989	24301807	2403655293	101	Stool	NA	50	Adult	NA	Yes	NLD	F	24.54	Healthy	no exposure in 1 month	no
Not_excluded	Yes	Yes	Yes	SchirmerM_2016	G88990	G88990	30829380	3049086089	101	Stool	NA	23	Adult	NA	Yes	NLD	F	20.81	Healthy	no exposure in 1 month	no
Not_excluded	Yes	Yes	Yes	SchirmerM_2016	G88992	G88992	29203854	2908435507	101	Stool	NA	21	Adult	NA	Yes	NLD	M	21.68	Healthy	no exposure in 1 month	no
Not_excluded	Yes	Yes	Yes	SchirmerM_2016	G88993	G88993	26420979	2626209622	101	Stool	NA	20	Adult	NA	Yes	NLD	M	21.48	Healthy	no exposure in 1 month	no
Not_excluded	Yes	Yes	Yes	SchirmerM_2016	G88994	G88994	62726282	6192937450	101	Stool	NA	28	Adult	NA	Yes	NLD	M	23.25	Healthy	no exposure in 1 month	no
Not_excluded	Yes	Yes	Yes	SchirmerM_2016	G88995	G88995	47227817	4628453055	101	Stool	NA	18	School age	NA	Yes	NLD	M	18.52	Healthy	no exposure in 1 month	no
Not_excluded	Yes	Yes	Yes	SchirmerM_2016	G88997	G88997	24023680	2389468219	101	Stool	NA	22	Adult	NA	Yes	NLD	F	23.25	Healthy	no exposure in 1 month	no
Not_excluded	Yes	Yes	Yes	SchirmerM_2016	G88998	G88998	30742651	3042974678	101	Stool	NA	23	Adult	NA	Yes	NLD	M	21.75	Healthy	no exposure in 1 month	no
Not_excluded	Yes	Yes	Yes	SchirmerM_2016	G88999	G88999	31789881	3148594129	101	Stool	NA	28	Adult	NA	Yes	NLD	F	24.57	Healthy	no exposure in 1 month	no
Not_excluded	Yes	Yes	Yes	SchirmerM_2016	G89000	G89000	59534693	5892376949	101	Stool	NA	21	Adult	NA	Yes	NLD	F	21.38	Healthy	no exposure in 1 month	no
Not_excluded	Yes	Yes	Yes	SchirmerM_2016	G89001	G89001	29392874	2923725893	101	Stool	NA	20	Adult	NA	Yes	NLD	M	22.4	Healthy	no exposure in 1 month	no
Not_excluded	Yes	Yes	Yes	SchirmerM_2016	G89002	G89002	39961820	3965328101	101	Stool	NA	33	Adult	NA	Yes	NLD	M	22.99	Healthy	no exposure in 1 month	no
Not_excluded	Yes	Yes	Yes	SchirmerM_2016	G89004	G89004	35353975	3500007241	101	Stool	NA	48	Adult	NA	Yes	NLD	F	24.38	Healthy	no exposure in 1 month	no
Not_excluded	Yes	Yes	Yes	SchirmerM_2016	G89005	G89005	24222828	2396543753	101	Stool	NA	19	School age	NA	Yes	NLD	M	17.43	Healthy	no exposure in 1 month	no
Not_excluded	Yes	Yes	Yes	SchirmerM_2016	G89006	G89006	32996852	3284790432	101	Stool	NA	61	Adult	NA	Yes	NLD	F	21.08	Healthy	no exposure in 1 month	no
Not_excluded	Yes	Yes	Yes	SchirmerM_2016	G89007	G89007	24809968	2457091051	101	Stool	NA	21	Adult	NA	Yes	NLD	F	21.97	Healthy	no exposure in 1 month	no
Not_excluded	Yes	Yes	Yes	SchirmerM_2016	G89008	G89008	27522825	2725184914	101	Stool	NA	48	Adult	NA	Yes	NLD	M	31.31	Healthy	no exposure in 1 month	no
Not_excluded	Yes	Yes	Yes	SchirmerM_2016	G89009	G89009	28374065	2822354478	101	Stool	NA	23	Adult	NA	Yes	NLD	M	20.81	Healthy	no exposure in 1 month	no
Not_excluded	Yes	Yes	Yes	SchirmerM_2016	G89010	G89010	37160588	3698330710	101	Stool	NA	21	Adult	NA	Yes	NLD	F	21.26	Healthy	no exposure in 1 month	no
Not_excluded	Yes	Yes	Yes	SchirmerM_2016	G89011	G89011	29972058	2961023149	101	Stool	NA	24	Adult	NA	Yes	NLD	F	20.7	Healthy	no exposure in 1 month	no
Not_excluded	Yes	Yes	Yes	SchirmerM_2016	G89012	G89012	28857034	2871048170	101	Stool	NA	26	Adult	NA	Yes	NLD	M	23.84	Healthy	no exposure in 1 month	no
Not_excluded	Yes	Yes	Yes	SchirmerM_2016	G89013	G89013	31591120	3136047581	101	Stool	NA	26	Adult	NA	Yes	NLD	F	21.3	Healthy	no exposure in 1 month	no
Not_excluded	Yes	Yes	Yes	SchirmerM_2016	G89014	G89014	24655683	2433855026	101	Stool	NA	27	Adult	NA	Yes	NLD	M	24.21	Healthy	no exposure in 1 month	no
Not_excluded	Yes	Yes	Yes	SchirmerM_2016	G89016	G89016	4867543	485292012	101	Stool	NA	38	Adult	NA	Yes	NLD	F	28.72	Healthy	no exposure in 1 month	no
Not_excluded	Yes	Yes	Yes	SchirmerM_2016	G89017	G89017	33315596	3316185626	101	Stool	NA	22	Adult	NA	Yes	NLD	M	25.62	Healthy	no exposure in 1 month	no
Not_excluded	Yes	Yes	Yes	SchirmerM_2016	G89018	G89018	52404630	5206635763	101	Stool	NA	20	Adult	NA	Yes	NLD	M	25.77	Healthy	no exposure in 1 month	no
Not_excluded	Yes	Yes	Yes	SchirmerM_2016	G89019	G89019	32647331	3200520259	101	Stool	NA	25	Adult	NA	Yes	NLD	F	24.39	Healthy	no exposure in 1 month	no
Not_excluded	Yes	Yes	Yes	SchirmerM_2016	G89020	G89020	29840417	2970299552	101	Stool	NA	22	Adult	NA	Yes	NLD	M	21.28	Healthy	no exposure in 1 month	no
Not_excluded	Yes	Yes	Yes	SchirmerM_2016	G89021	G89021	62765538	6164862262	101	Stool	NA	21	Adult	NA	Yes	NLD	F	26.26	Healthy	no exposure in 1 month	no
Not_excluded	Yes	Yes	Yes	SchirmerM_2016	G89022	G89022	24714122	2444897544	101	Stool	NA	25	Adult	NA	Yes	NLD	M	21.43	Healthy	no exposure in 1 month	no
Not_excluded	Yes	Yes	Yes	SchirmerM_2016	G89023	G89023	49272096	4899094545	101	Stool	NA	20	Adult	NA	Yes	NLD	F	22.84	Healthy	no exposure in 1 month	no
Not_excluded	Yes	Yes	Yes	SchirmerM_2016	G89024	G89024	40623887	4042691967	101	Stool	NA	24	Adult	NA	Yes	NLD	F	22.86	Healthy	no exposure in 1 month	no
Not_excluded	Yes	Yes	Yes	SchirmerM_2016	G89025	G89025	25028273	2478399579	101	Stool	NA	19	School age	NA	Yes	NLD	M	24.07	Healthy	no exposure in 1 month	no
Not_excluded	Yes	Yes	Yes	SchirmerM_2016	G89026	G89026	33723248	3358083417	101	Stool	NA	27	Adult	NA	Yes	NLD	M	23.55	Healthy	no exposure in 1 month	no
Not_excluded	Yes	Yes	Yes	SchirmerM_2016	G89027	G89027	41942887	4171425784	101	Stool	NA	26	Adult	NA	Yes	NLD	F	18.83	Healthy	no exposure in 1 month	no
Not_excluded	Yes	Yes	Yes	SchirmerM_2016	G89028	G89028	30341551	3022536640	101	Stool	NA	24	Adult	NA	Yes	NLD	M	27.13	Healthy	no exposure in 1 month	no
Not_excluded	Yes	Yes	Yes	SchirmerM_2016	G89029	G89029	35171798	3497246882	101	Stool	NA	23	Adult	NA	Yes	NLD	M	19.59	Healthy	no exposure in 1 month	no
Not_excluded	Yes	Yes	Yes	SchirmerM_2016	G89030	G89030	68347052	6797485175	101	Stool	NA	24	Adult	NA	Yes	NLD	M	24.7	Healthy	no exposure in 1 month	no
Not_excluded	Yes	Yes	Yes	SchirmerM_2016	G89031	G89031	44593890	4414383653	101	Stool	NA	32	Adult	NA	Yes	NLD	M	22.5	Healthy	no exposure in 1 month	no
Not_excluded	Yes	Yes	Yes	SchirmerM_2016	G89033	G89033	19458058	1945406832	101	Stool	NA	21	Adult	NA	Yes	NLD	F	20.52	Healthy	no exposure in 1 month	no
Not_excluded	Yes	Yes	Yes	SchirmerM_2016	G89034	G89034	36336580	3614211584	101	Stool	NA	26	Adult	NA	Yes	NLD	M	28.73	Healthy	no exposure in 1 month	no
Not_excluded	Yes	Yes	Yes	SchirmerM_2016	G89035	G89035	27308263	2701839885	101	Stool	NA	24	Adult	NA	Yes	NLD	M	23.12	Healthy	no exposure in 1 month	no
Not_excluded	Yes	Yes	Yes	SchirmerM_2016	G89036	G89036	37130780	3678575778	101	Stool	NA	24	Adult	NA	Yes	NLD	M	22.22	Healthy	no exposure in 1 month	no
Not_excluded	Yes	Yes	Yes	SchirmerM_2016	G89037	G89037	29556647	2943184870	101	Stool	NA	21	Adult	NA	Yes	NLD	F	20.03	Healthy	no exposure in 1 month	no
Not_excluded	Yes	Yes	Yes	SchirmerM_2016	G89038	G89038	28931051	2858440518	101	Stool	NA	22	Adult	NA	Yes	NLD	M	26.87	Healthy	no exposure in 1 month	no
Not_excluded	Yes	Yes	Yes	SchirmerM_2016	G89039	G89039	28893864	2870128175	101	Stool	NA	25	Adult	NA	Yes	NLD	M	20.11	Healthy	no exposure in 1 month	no
Not_excluded	Yes	Yes	Yes	SchirmerM_2016	G89040	G89040	29416566	2944582727	101	Stool	NA	70	Senior	NA	Yes	NLD	F	27.85	Healthy	no exposure in 1 month	no
Not_excluded	Yes	Yes	Yes	SchirmerM_2016	G89042	G89042	21049912	2091839320	101	Stool	NA	22	Adult	NA	Yes	NLD	M	24.57	Healthy	no exposure in 1 month	no
Not_excluded	Yes	Yes	Yes	SchirmerM_2016	G89043	G89043	29869303	2975459932	101	Stool	NA	25	Adult	NA	Yes	NLD	M	24.28	Healthy	no exposure in 1 month	no
Not_excluded	Yes	Yes	Yes	SchirmerM_2016	G89044	G89044	29072653	2888101530	101	Stool	NA	21	Adult	NA	Yes	NLD	F	22.13	Healthy	no exposure in 1 month	no
Not_excluded	Yes	Yes	Yes	SchirmerM_2016	G89045	G89045	27116468	2697717588	101	Stool	NA	26	Adult	NA	Yes	NLD	F	22.68	Healthy	no exposure in 1 month	no
Not_excluded	Yes	Yes	Yes	SchirmerM_2016	G89046	G89046	33130918	3283027836	101	Stool	NA	29	Adult	NA	Yes	NLD	M	20.6	Healthy	no exposure in 1 month	no
Not_excluded	Yes	Yes	Yes	SchirmerM_2016	G89047	G89047	28956360	2883057840	101	Stool	NA	21	Adult	NA	Yes	NLD	F	21.55	Healthy	no exposure in 1 month	no
Not_excluded	Yes	Yes	Yes	SchirmerM_2016	G89048	G89048	27719926	2750232069	101	Stool	NA	39	Adult	NA	Yes	NLD	F	22.84	Healthy	no exposure in 1 month	no
Not_excluded	Yes	Yes	Yes	SchirmerM_2016	G89049	G89049	32136834	3174363418	101	Stool	NA	23	Adult	NA	Yes	NLD	F	24.06	Healthy	no exposure in 1 month	no
Not_excluded	Yes	Yes	Yes	SchirmerM_2016	G89050	G89050	29191928	2884840942	101	Stool	NA	24	Adult	NA	Yes	NLD	F	23.05	Healthy	no exposure in 1 month	no
Not_excluded	Yes	Yes	Yes	SchirmerM_2016	G89051	G89051	29843236	2955078973	101	Stool	NA	24	Adult	NA	Yes	NLD	M	20.56	Healthy	no exposure in 1 month	no
Not_excluded	Yes	Yes	Yes	SchirmerM_2016	G89052	G89052	46630524	4648871545	101	Stool	NA	28	Adult	NA	Yes	NLD	M	28.41	Healthy	no exposure in 1 month	no
Not_excluded	Yes	Yes	Yes	SchirmerM_2016	G89053	G89053	34314096	3417353871	101	Stool	NA	21	Adult	NA	Yes	NLD	M	22.79	Healthy	no exposure in 1 month	no
Not_excluded	Yes	Yes	Yes	SchirmerM_2016	G89054	G89054	34940372	3433350350	101	Stool	NA	29	Adult	NA	Yes	NLD	F	18.56	Healthy	no exposure in 1 month	no
Not_excluded	Yes	Yes	Yes	SchirmerM_2016	G89055	G89055	27711515	2763078081	101	Stool	NA	22	Adult	NA	Yes	NLD	F	20.48	Healthy	no exposure in 1 month	no
Not_excluded	Yes	Yes	Yes	SchirmerM_2016	G89056	G89056	27613958	2736465071	101	Stool	NA	25	Adult	NA	Yes	NLD	M	25.76	Healthy	no exposure in 1 month	no
Not_excluded	Yes	Yes	Yes	SchirmerM_2016	G89057	G89057	40520938	4021605825	101	Stool	NA	21	Adult	NA	Yes	NLD	F	19.92	Healthy	no exposure in 1 month	no
Not_excluded	Yes	Yes	Yes	SchirmerM_2016	G89058	G89058	45653336	4515508444	101	Stool	NA	52	Adult	NA	Yes	NLD	F	22.68	Healthy	no exposure in 1 month	no
Not_excluded	Yes	Yes	Yes	SchirmerM_2016	G89059	G89059	51875844	5156130677	101	Stool	NA	25	Adult	NA	Yes	NLD	M	21.74	Healthy	no exposure in 1 month	no
Not_excluded	Yes	Yes	Yes	SchirmerM_2016	G89060	G89060	35429632	3518327690	101	Stool	NA	21	Adult	NA	Yes	NLD	F	19.37	Healthy	no exposure in 1 month	no
Not_excluded	Yes	Yes	Yes	SchirmerM_2016	G89061	G89061	23057684	2282619529	101	Stool	NA	23	Adult	NA	Yes	NLD	F	22.14	Healthy	no exposure in 1 month	no
Not_excluded	Yes	Yes	Yes	SchirmerM_2016	G89062	G89062	33255828	3311177286	101	Stool	NA	18	School age	NA	Yes	NLD	M	21.83	Healthy	no exposure in 1 month	no
Not_excluded	Yes	Yes	Yes	SchirmerM_2016	G89063	G89063	47371100	4713427094	101	Stool	NA	20	Adult	NA	Yes	NLD	M	22.92	Healthy	no exposure in 1 month	no
Not_excluded	Yes	Yes	Yes	SchirmerM_2016	G89064	G89064	27195715	2689996406	101	Stool	NA	32	Adult	NA	Yes	NLD	M	20.15	Healthy	no exposure in 1 month	no
Not_excluded	Yes	Yes	Yes	SchirmerM_2016	G89065	G89065	45620370	4509656375	101	Stool	NA	52	Adult	NA	Yes	NLD	F	20.68	Healthy	no exposure in 1 month	no
Not_excluded	Yes	Yes	Yes	SchirmerM_2016	G89067	G89067	34516716	3428007375	101	Stool	NA	33	Adult	NA	Yes	NLD	F	18.41	Healthy	no exposure in 1 month	no
Not_excluded	Yes	Yes	Yes	SchirmerM_2016	G89068	G89068	24682370	2441068209	101	Stool	NA	33	Adult	NA	Yes	NLD	F	23.62	Healthy	no exposure in 1 month	no
Not_excluded	Yes	Yes	Yes	SchirmerM_2016	G89069	G89069	32889626	3263439352	101	Stool	NA	61	Adult	NA	Yes	NLD	F	24.46	Healthy	no exposure in 1 month	no
Not_excluded	Yes	Yes	Yes	SchirmerM_2016	G89070	G89070	37940138	3770476838	101	Stool	NA	26	Adult	NA	Yes	NLD	M	21.13	Healthy	no exposure in 1 month	no
Not_excluded	Yes	Yes	Yes	SchirmerM_2016	G89071	G89071	43414645	4320065081	101	Stool	NA	23	Adult	NA	Yes	NLD	F	19.05	Healthy	no exposure in 1 month	no
Not_excluded	Yes	Yes	Yes	SchirmerM_2016	G89072	G89072	35949060	3561370057	101	Stool	NA	21	Adult	NA	Yes	NLD	F	22.31	Healthy	no exposure in 1 month	no
Not_excluded	Yes	Yes	Yes	SchirmerM_2016	G89073	G89073	38069121	3792717616	101	Stool	NA	29	Adult	NA	Yes	NLD	M	24.31	Healthy	no exposure in 1 month	no
Not_excluded	Yes	Yes	Yes	SchirmerM_2016	G89074	G89074	44188062	4397356968	101	Stool	NA	26	Adult	NA	Yes	NLD	M	21.35	Healthy	no exposure in 1 month	no
Not_excluded	Yes	Yes	Yes	SchirmerM_2016	G89076	G89076	27439242	2688929086	101	Stool	NA	28	Adult	NA	Yes	NLD	F	20.75	Healthy	no exposure in 1 month	no
Not_excluded	Yes	Yes	Yes	SchirmerM_2016	G89077	G89077	23631689	2334286306	101	Stool	NA	21	Adult	NA	Yes	NLD	F	20.11	Healthy	no exposure in 1 month	no
Not_excluded	Yes	Yes	Yes	SchirmerM_2016	G89078	G89078	38180638	3793200760	101	Stool	NA	19	School age	NA	Yes	NLD	M	22.89	Healthy	no exposure in 1 month	no
Not_excluded	Yes	Yes	Yes	SchirmerM_2016	G89079	G89079	31591993	3148712981	101	Stool	NA	25	Adult	NA	Yes	NLD	M	20.75	Healthy	no exposure in 1 month	no
Not_excluded	Yes	Yes	Yes	SchirmerM_2016	G89080	G89080	26464748	2612908963	101	Stool	NA	27	Adult	NA	Yes	NLD	F	25.86	Healthy	no exposure in 1 month	no
Not_excluded	Yes	Yes	Yes	SchirmerM_2016	G89081	G89081	25571321	2529625451	101	Stool	NA	18	School age	NA	Yes	NLD	M	24.69	Healthy	no exposure in 1 month	no
Not_excluded	Yes	Yes	Yes	SchirmerM_2016	G89082	G89082	34958097	3483979966	101	Stool	NA	25	Adult	NA	Yes	NLD	M	25.76	Healthy	no exposure in 1 month	no
Not_excluded	Yes	Yes	Yes	SchirmerM_2016	G89083	G89083	28192677	2790673681	101	Stool	NA	68	Senior	NA	Yes	NLD	F	21.19	Healthy	no exposure in 1 month	no
Not_excluded	Yes	Yes	Yes	SchirmerM_2016	G89084	G89084	28926743	2826921071	101	Stool	NA	21	Adult	NA	Yes	NLD	F	32.49	Healthy	no exposure in 1 month	no
Not_excluded	Yes	Yes	Yes	SchirmerM_2016	G89085	G89085	31648082	3154945281	101	Stool	NA	56	Adult	NA	Yes	NLD	F	24.61	Healthy	no exposure in 1 month	no
Not_excluded	Yes	Yes	Yes	SchirmerM_2016	G89087	G89087	26011967	2592828323	101	Stool	NA	24	Adult	NA	Yes	NLD	M	24.54	Healthy	no exposure in 1 month	no
Not_excluded	Yes	Yes	Yes	SchirmerM_2016	G89088	G89088	28917983	2837630161	101	Stool	NA	59	Adult	NA	Yes	NLD	F	20.28	Healthy	no exposure in 1 month	no
Not_excluded	Yes	Yes	Yes	SchirmerM_2016	G89089	G89089	39168184	3892635882	101	Stool	NA	20	Adult	NA	Yes	NLD	F	19.72	Healthy	no exposure in 1 month	no
Not_excluded	Yes	Yes	Yes	SchirmerM_2016	G89091	G89091	28837276	2851154443	101	Stool	NA	69	Senior	NA	Yes	NLD	F	24.61	Healthy	no exposure in 1 month	no
Not_excluded	Yes	Yes	Yes	SchirmerM_2016	G89092	G89092	31906936	3148130287	101	Stool	NA	58	Adult	NA	Yes	NLD	M	NA	Healthy	no exposure in 1 month	no
Not_excluded	Yes	Yes	Yes	SchirmerM_2016	G89093	G89093	35735936	3562370672	101	Stool	NA	30	Adult	NA	Yes	NLD	F	22.13	Healthy	no exposure in 1 month	no
Not_excluded	Yes	Yes	Yes	SchirmerM_2016	G89094	G89094	25347113	2524510918	101	Stool	NA	23	Adult	NA	Yes	NLD	M	22.45	Healthy	no exposure in 1 month	no
Not_excluded	Yes	Yes	Yes	SchirmerM_2016	G89095	G89095	27615500	2730883678	101	Stool	NA	51	Adult	NA	Yes	NLD	F	24.22	Healthy	no exposure in 1 month	no
Not_excluded	Yes	Yes	Yes	SchirmerM_2016	G89096	G89096	29412926	2907807133	101	Stool	NA	62	Adult	NA	Yes	NLD	M	20.2	Healthy	no exposure in 1 month	no
Not_excluded	Yes	Yes	Yes	SchirmerM_2016	G89097	G89097	28826740	2853715181	101	Stool	NA	19	School age	NA	Yes	NLD	F	23.67	Healthy	no exposure in 1 month	no
Not_excluded	Yes	Yes	Yes	SchirmerM_2016	G89098	G89098	29234679	2909433102	101	Stool	NA	70	Senior	NA	Yes	NLD	M	25.39	Healthy	no exposure in 1 month	no
Not_excluded	Yes	Yes	Yes	SchirmerM_2016	G89100	G89100	40461234	4035382676	101	Stool	NA	24	Adult	NA	Yes	NLD	F	27.76	Healthy	no exposure in 1 month	no
Not_excluded	Yes	Yes	Yes	SchirmerM_2016	G89101	G89101	26332791	2568055378	100	Stool	NA	23	Adult	NA	Yes	NLD	F	20.57	Healthy	no exposure in 1 month	no
Not_excluded	Yes	Yes	Yes	SchirmerM_2016	G89103	G89103	28909201	2871983511	101	Stool	NA	19	School age	NA	Yes	NLD	M	22.64	Healthy	no exposure in 1 month	no
Not_excluded	Yes	Yes	Yes	SchirmerM_2016	G89106	G89106	34409232	3373971728	101	Stool	NA	23	Adult	NA	Yes	NLD	F	22.32	Healthy	no exposure in 1 month	no
Not_excluded	Yes	Yes	Yes	SchirmerM_2016	G89107	G89107	25302021	2503224619	101	Stool	NA	23	Adult	NA	Yes	NLD	F	18.94	Healthy	no exposure in 1 month	no
Not_excluded	Yes	Yes	Yes	SchirmerM_2016	G89108	G89108	34295373	3397447021	101	Stool	NA	20	Adult	NA	Yes	NLD	F	18.34	Healthy	no exposure in 1 month	no
Not_excluded	Yes	Yes	Yes	SchirmerM_2016	G89109	G89109	47646048	4737473886	101	Stool	NA	23	Adult	NA	Yes	NLD	M	19.37	Healthy	no exposure in 1 month	no
Not_excluded	Yes	Yes	Yes	SchirmerM_2016	G89111	G89111	23990456	2376039152	101	Stool	NA	18	School age	NA	Yes	NLD	F	21.3	Healthy	no exposure in 1 month	no
Not_excluded	Yes	Yes	Yes	SchirmerM_2016	G89112	G89112	22448643	2211735594	101	Stool	NA	22	Adult	NA	Yes	NLD	F	20.72	Healthy	no exposure in 1 month	no
Not_excluded	Yes	Yes	Yes	SchirmerM_2016	G89113	G89113	25758360	2518105359	101	Stool	NA	24	Adult	NA	Yes	NLD	F	20.44	Healthy	no exposure in 1 month	no
Not_excluded	Yes	Yes	Yes	SchirmerM_2016	G89114	G89114	59941528	5960423317	101	Stool	NA	58	Adult	NA	Yes	NLD	F	31.71	Healthy	no exposure in 1 month	no
Not_excluded	Yes	Yes	Yes	SchirmerM_2016	G89116	G89116	25882627	2563635735	101	Stool	NA	18	School age	NA	Yes	NLD	F	17.71	Healthy	no exposure in 1 month	no
Not_excluded	Yes	Yes	Yes	SchirmerM_2016	G89117	G89117	30338194	3017287672	101	Stool	NA	27	Adult	NA	Yes	NLD	F	22.28	Healthy	no exposure in 1 month	no
Not_excluded	Yes	Yes	Yes	SchirmerM_2016	G89118	G89118	27125188	2701617451	101	Stool	NA	21	Adult	NA	Yes	NLD	F	19.83	Healthy	no exposure in 1 month	no
Not_excluded	Yes	Yes	Yes	SchirmerM_2016	G89119	G89119	39282162	3894952189	101	Stool	NA	19	School age	NA	Yes	NLD	F	26.4	Healthy	no exposure in 1 month	no
Not_excluded	Yes	Yes	Yes	SchirmerM_2016	G89120	G89120	42928449	4280302527	101	Stool	NA	22	Adult	NA	Yes	NLD	F	20.55	Healthy	no exposure in 1 month	no
Not_excluded	Yes	Yes	Yes	SchirmerM_2016	G89121	G89121	46567428	4636011693	101	Stool	NA	23	Adult	NA	Yes	NLD	F	21.47	Healthy	no exposure in 1 month	no
Not_excluded	Yes	Yes	Yes	SchirmerM_2016	G89122	G89122	34758720	3464937401	101	Stool	NA	22	Adult	NA	Yes	NLD	F	20.96	Healthy	no exposure in 1 month	no
Not_excluded	Yes	Yes	Yes	SchirmerM_2016	G89123	G89123	29938104	2977966447	101	Stool	NA	55	Adult	NA	Yes	NLD	F	28.98	Healthy	no exposure in 1 month	no
Not_excluded	Yes	Yes	Yes	SchirmerM_2016	G89124	G89124	38544640	3825656865	101	Stool	NA	22	Adult	NA	Yes	NLD	F	22.32	Healthy	no exposure in 1 month	no
Not_excluded	Yes	Yes	Yes	SchirmerM_2016	G89125	G89125	29740586	2942269274	101	Stool	NA	67	Senior	NA	Yes	NLD	M	25.25	Healthy	no exposure in 1 month	no
Not_excluded	Yes	Yes	Yes	SchirmerM_2016	G89126	G89126	28737210	2854731229	101	Stool	NA	26	Adult	NA	Yes	NLD	F	21.45	Healthy	no exposure in 1 month	no
Not_excluded	Yes	Yes	Yes	SchirmerM_2016	G89127	G89127	28651103	2811509469	101	Stool	NA	20	Adult	NA	Yes	NLD	F	25.28	Healthy	no exposure in 1 month	no
Not_excluded	Yes	Yes	Yes	SchirmerM_2016	G89128	G89128	32365266	3193742777	101	Stool	NA	20	Adult	NA	Yes	NLD	M	23.62	Healthy	no exposure in 1 month	no
Not_excluded	Yes	Yes	Yes	SchirmerM_2016	G89129	G89129	22651567	2235879253	101	Stool	NA	28	Adult	NA	Yes	NLD	M	31.12	Healthy	no exposure in 1 month	no
Not_excluded	Yes	Yes	Yes	SchirmerM_2016	G89130	G89130	30554958	3041468258	101	Stool	NA	21	Adult	NA	Yes	NLD	F	23.78	Healthy	no exposure in 1 month	no
Not_excluded	Yes	Yes	Yes	SchirmerM_2016	G89132	G89132	28221393	2760884539	101	Stool	NA	25	Adult	NA	Yes	NLD	F	19.61	Healthy	no exposure in 1 month	no
Not_excluded	Yes	Yes	Yes	SchirmerM_2016	G89133	G89133	34914048	3467316015	101	Stool	NA	19	School age	NA	Yes	NLD	F	20.31	Healthy	no exposure in 1 month	no
Not_excluded	Yes	Yes	Yes	SchirmerM_2016	G89134	G89134	44330352	4403006320	101	Stool	NA	21	Adult	NA	Yes	NLD	M	25.08	Healthy	no exposure in 1 month	no
Not_excluded	Yes	Yes	Yes	SchirmerM_2016	G89135	G89135	33806906	3360819711	101	Stool	NA	29	Adult	NA	Yes	NLD	M	20.24	Healthy	no exposure in 1 month	no
Not_excluded	Yes	Yes	Yes	SchirmerM_2016	G89136	G89136	33796710	3365130973	101	Stool	NA	21	Adult	NA	Yes	NLD	M	NA	Healthy	no exposure in 1 month	no
Not_excluded	Yes	Yes	Yes	SchirmerM_2016	G89138	G89138	33618897	3321179730	101	Stool	NA	22	Adult	NA	Yes	NLD	F	21.22	Healthy	no exposure in 1 month	no
Not_excluded	Yes	Yes	Yes	SchirmerM_2016	G89139	G89139	26911648	2666319055	101	Stool	NA	21	Adult	NA	Yes	NLD	F	26.85	Healthy	no exposure in 1 month	no
Not_excluded	Yes	Yes	Yes	SchirmerM_2016	G89140	G89140	22114474	2187036748	101	Stool	NA	18	School age	NA	Yes	NLD	M	24.52	Healthy	no exposure in 1 month	no
Not_excluded	Yes	Yes	Yes	SchirmerM_2016	G89141	G89141	27993579	2779471955	101	Stool	NA	23	Adult	NA	Yes	NLD	M	23.03	Healthy	no exposure in 1 month	no
Not_excluded	Yes	Yes	Yes	SchirmerM_2016	G89143	G89143	26458013	2592253883	101	Stool	NA	20	Adult	NA	Yes	NLD	M	22.99	Healthy	no exposure in 1 month	no
Not_excluded	Yes	Yes	Yes	SchirmerM_2016	G89144	G89144	25384317	2503770034	101	Stool	NA	20	Adult	NA	Yes	NLD	F	20.11	Healthy	no exposure in 1 month	no
Not_excluded	Yes	Yes	Yes	SchirmerM_2016	G89145	G89145	39530056	3898870155	101	Stool	NA	25	Adult	NA	Yes	NLD	M	21.94	Healthy	no exposure in 1 month	no
Not_excluded	Yes	Yes	Yes	SchirmerM_2016	G89146	G89146	35425813	3528922671	101	Stool	NA	60	Adult	NA	Yes	NLD	M	25.5	Healthy	no exposure in 1 month	no
Not_excluded	Yes	Yes	Yes	SchirmerM_2016	G89147	G89147	36366824	3622912484	101	Stool	NA	20	Adult	NA	Yes	NLD	F	22.77	Healthy	no exposure in 1 month	no
Not_excluded	Yes	Yes	Yes	SchirmerM_2016	G89148	G89148	29900358	2930611709	101	Stool	NA	22	Adult	NA	Yes	NLD	F	20.2	Healthy	no exposure in 1 month	no
Not_excluded	Yes	Yes	Yes	SchirmerM_2016	G89149	G89149	23142726	2291712417	101	Stool	NA	22	Adult	NA	Yes	NLD	F	20.5	Healthy	no exposure in 1 month	no
Not_excluded	Yes	Yes	Yes	SchirmerM_2016	G89150	G89150	24482793	2441052932	101	Stool	NA	24	Adult	NA	Yes	NLD	F	23.18	Healthy	no exposure in 1 month	no
Not_excluded	Yes	Yes	Yes	SchirmerM_2016	G89151	G89151	30628512	3050052718	101	Stool	NA	21	Adult	NA	Yes	NLD	M	19.97	Healthy	no exposure in 1 month	no
Not_excluded	Yes	Yes	Yes	SchirmerM_2016	G89152	G89152	18932878	1888874610	101	Stool	NA	19	School age	NA	Yes	NLD	F	25.18	Healthy	no exposure in 1 month	no
Not_excluded	Yes	Yes	Yes	SchirmerM_2016	G89153	G89153	31698802	3108383246	101	Stool	NA	22	Adult	NA	Yes	NLD	M	22.84	Healthy	no exposure in 1 month	no
Not_excluded	Yes	Yes	Yes	SchirmerM_2016	G89154	G89154	27930660	2766211531	101	Stool	NA	25	Adult	NA	Yes	NLD	F	20.06	Healthy	no exposure in 1 month	no
Not_excluded	Yes	Yes	Yes	SchirmerM_2016	G89155	G89155	39891521	3938751076	101	Stool	NA	23	Adult	NA	Yes	NLD	F	20.81	Healthy	no exposure in 1 month	no
Not_excluded	Yes	Yes	Yes	SchirmerM_2016	G89156	G89156	29539171	2923183257	101	Stool	NA	24	Adult	NA	Yes	NLD	F	23.24	Healthy	no exposure in 1 month	no
Not_excluded	Yes	Yes	Yes	SchirmerM_2016	G89157	G89157	41437248	4112242738	101	Stool	NA	33	Adult	NA	Yes	NLD	F	18.51	Healthy	no exposure in 1 month	no
Not_excluded	Yes	Yes	Yes	SchirmerM_2016	G89158	G89158	35080781	3496345394	101	Stool	NA	24	Adult	NA	Yes	NLD	F	21.38	Healthy	no exposure in 1 month	no
Not_excluded	Yes	Yes	Yes	SchirmerM_2016	G89159	G89159	27148560	2659239772	101	Stool	NA	24	Adult	NA	Yes	NLD	F	19.84	Healthy	no exposure in 1 month	no
Not_excluded	Yes	Yes	Yes	SchirmerM_2016	G89161	G89161	27042059	2671789895	101	Stool	NA	65	Adult	NA	Yes	NLD	M	24.69	Healthy	no exposure in 1 month	no
Not_excluded	Yes	Yes	Yes	SchirmerM_2016	G89162	G89162	34464831	3429546072	101	Stool	NA	24	Adult	NA	Yes	NLD	M	24.02	Healthy	no exposure in 1 month	no
Not_excluded	Yes	Yes	Yes	SchirmerM_2016	G89163	G89163	37013500	3672641624	101	Stool	NA	19	School age	NA	Yes	NLD	F	23.66	Healthy	no exposure in 1 month	no
Not_excluded	Yes	Yes	Yes	SchirmerM_2016	G89164	G89164	50750842	5051672944	101	Stool	NA	33	Adult	NA	Yes	NLD	M	23.04	Healthy	no exposure in 1 month	no
Not_excluded	Yes	Yes	Yes	SchirmerM_2016	G89165	G89165	35494402	3522253205	101	Stool	NA	23	Adult	NA	Yes	NLD	F	20.48	Healthy	no exposure in 1 month	no
Not_excluded	Yes	Yes	Yes	SchirmerM_2016	G89166	G89166	23519632	2297948297	101	Stool	NA	37	Adult	NA	Yes	NLD	M	22.84	Healthy	no exposure in 1 month	no
Not_excluded	Yes	Yes	Yes	SchirmerM_2016	G89167	G89167	25571150	2546948831	101	Stool	NA	34	Adult	NA	Yes	NLD	F	21.46	Healthy	no exposure in 1 month	no
Not_excluded	Yes	Yes	Yes	SchirmerM_2016	G89171	G89171	27190013	2709137419	101	Stool	NA	25	Adult	NA	Yes	NLD	M	21.74	Healthy	no exposure in 1 month	no
Not_excluded	Yes	Yes	Yes	SchirmerM_2016	G89172	G89172	29498978	2919892183	101	Stool	NA	19	School age	NA	Yes	NLD	F	21.22	Healthy	no exposure in 1 month	no
Not_excluded	Yes	Yes	Yes	SchirmerM_2016	G89173	G89173	13545968	1341663166	101	Stool	NA	26	Adult	NA	Yes	NLD	M	23.03	Healthy	no exposure in 1 month	no
Not_excluded	Yes	Yes	Yes	SchirmerM_2016	G89174	G89174	29482743	2921342613	101	Stool	NA	24	Adult	NA	Yes	NLD	M	21.22	Healthy	no exposure in 1 month	no
Not_excluded	Yes	Yes	Yes	SchirmerM_2016	G89175	G89175	24429792	2417888769	101	Stool	NA	20	Adult	NA	Yes	NLD	M	24.86	Healthy	no exposure in 1 month	no
Not_excluded	Yes	Yes	Yes	SchirmerM_2016	G89176	G89176	28914670	2881999122	101	Stool	NA	23	Adult	NA	Yes	NLD	F	18.04	Healthy	no exposure in 1 month	no
Not_excluded	Yes	Yes	Yes	SchirmerM_2016	G89177	G89177	24834620	2460147657	101	Stool	NA	22	Adult	NA	Yes	NLD	M	19.8	Healthy	no exposure in 1 month	no
Not_excluded	Yes	Yes	Yes	SchirmerM_2016	G89178	G89178	33284846	3309190059	101	Stool	NA	21	Adult	NA	Yes	NLD	F	22.05	Healthy	no exposure in 1 month	no
Not_excluded	Yes	Yes	Yes	SchirmerM_2016	G89179	G89179	24025158	2376481704	101	Stool	NA	21	Adult	NA	Yes	NLD	M	23.6	Healthy	no exposure in 1 month	no
Not_excluded	Yes	Yes	Yes	SchirmerM_2016	G89180	G89180	33262234	3293559525	101	Stool	NA	23	Adult	NA	Yes	NLD	M	25.48	Healthy	no exposure in 1 month	no
Not_excluded	Yes	Yes	Yes	SchirmerM_2016	G89181	G89181	25192195	2495337864	101	Stool	NA	19	School age	NA	Yes	NLD	F	23.51	Healthy	no exposure in 1 month	no
Not_excluded	Yes	Yes	Yes	SchirmerM_2016	G89182	G89182	40572224	4034378212	101	Stool	NA	21	Adult	NA	Yes	NLD	F	21.22	Healthy	no exposure in 1 month	no
Not_excluded	Yes	Yes	Yes	SchirmerM_2016	G89184	G89184	23242629	2323838359	101	Stool	NA	19	School age	NA	Yes	NLD	F	20.66	Healthy	no exposure in 1 month	no
Not_excluded	Yes	Yes	Yes	SchirmerM_2016	G89185	G89185	27306978	2709216474	101	Stool	NA	21	Adult	NA	Yes	NLD	F	19.29	Healthy	no exposure in 1 month	no
Not_excluded	Yes	Yes	Yes	SchirmerM_2016	G89186	G89186	27963219	2768659003	101	Stool	NA	47	Adult	NA	Yes	NLD	M	27.44	Healthy	no exposure in 1 month	no
Not_excluded	Yes	Yes	Yes	SchirmerM_2016	G89187	G89187	48314233	4815759138	101	Stool	NA	27	Adult	NA	Yes	NLD	F	20.31	Healthy	no exposure in 1 month	no
Not_excluded	Yes	Yes	Yes	SchirmerM_2016	G89189	G89189	18148269	1790382455	101	Stool	NA	24	Adult	NA	Yes	NLD	M	22.99	Healthy	no exposure in 1 month	no
Not_excluded	Yes	Yes	Yes	SchirmerM_2016	G89190	G89190	27449470	2735461757	101	Stool	NA	20	Adult	NA	Yes	NLD	F	NA	Healthy	no exposure in 1 month	no
Not_excluded	Yes	Yes	Yes	SchirmerM_2016	G89192	G89192	24677341	2445281641	101	Stool	NA	19	School age	NA	Yes	NLD	M	21.68	Healthy	no exposure in 1 month	no
Not_excluded	Yes	Yes	Yes	SchirmerM_2016	G89195	G89195	22036845	2152753122	101	Stool	NA	24	Adult	NA	Yes	NLD	F	20.66	Healthy	no exposure in 1 month	no
Not_excluded	Yes	Yes	Yes	SchirmerM_2016	G89196	G89196	25610286	2539075918	101	Stool	NA	21	Adult	NA	Yes	NLD	M	20.23	Healthy	no exposure in 1 month	no
Not_excluded	Yes	Yes	Yes	SchirmerM_2016	G89197	G89197	31708686	3157504470	101	Stool	NA	24	Adult	NA	Yes	NLD	F	23.23	Healthy	no exposure in 1 month	no
Not_excluded	Yes	Yes	Yes	SchirmerM_2016	G89198	G89198	39691239	3946336468	101	Stool	NA	49	Adult	NA	Yes	NLD	F	20.57	Healthy	no exposure in 1 month	no
Not_excluded	Yes	Yes	Yes	SchirmerM_2016	G89199	G89199	28438680	2815521385	101	Stool	NA	57	Adult	NA	Yes	NLD	F	28.98	Healthy	no exposure in 1 month	no
Not_excluded	Yes	Yes	Yes	SchirmerM_2016	G89200	G89200	33096539	3277595394	101	Stool	NA	69	Senior	NA	Yes	NLD	M	23.88	Healthy	no exposure in 1 month	no
Not_excluded	Yes	Yes	Yes	SchirmerM_2016	G89250	G89250	44308244	4403487598	101	Stool	NA	22	Adult	NA	Yes	NLD	F	22.03	Healthy	no exposure in 1 month	no
Not_excluded	Yes	Yes	Yes	SchirmerM_2016	G89251	G89251	18054612	1800394864	101	Stool	NA	64	Adult	NA	Yes	NLD	F	28.34	Healthy	no exposure in 1 month	no
Not_excluded	Yes	Yes	Yes	SchirmerM_2016	G89252	G89252	30358134	3015287896	101	Stool	NA	19	School age	NA	Yes	NLD	F	20.32	Healthy	no exposure in 1 month	no
Not_excluded	Yes	Yes	Yes	SchirmerM_2016	G89253	G89253	31233678	3102203302	101	Stool	NA	55	Adult	NA	Yes	NLD	M	24.28	Healthy	no exposure in 1 month	no
Not_excluded	Yes	Yes	Yes	SchirmerM_2016	G89255	G89255	32147488	3190613161	101	Stool	NA	19	School age	NA	Yes	NLD	F	19.61	Healthy	no exposure in 1 month	no
Not_excluded	Yes	Yes	Yes	SchirmerM_2016	G89259	G89259	37378098	3716276988	101	Stool	NA	64	Adult	NA	Yes	NLD	F	23.05	Healthy	no exposure in 1 month	no
Not_excluded	Yes	Yes	Yes	SchirmerM_2016	G89260	G89260	35170298	3482938996	101	Stool	NA	21	Adult	NA	Yes	NLD	F	25.31	Healthy	no exposure in 1 month	no
Not_excluded	Yes	Yes	Yes	SchirmerM_2016	G89261	G89261	26990492	2634300638	101	Stool	NA	18	School age	NA	Yes	NLD	F	21.45	Healthy	no exposure in 1 month	no
Not_excluded	Yes	Yes	Yes	SchirmerM_2016	G89262	G89262	35782824	3554573054	101	Stool	NA	66	Senior	NA	Yes	NLD	F	24.68	Healthy	no exposure in 1 month	no
Not_excluded	Yes	Yes	Yes	SchirmerM_2016	G89263	G89263	35892158	3572507506	101	Stool	NA	48	Adult	NA	Yes	NLD	M	24.42	Healthy	no exposure in 1 month	no
Not_excluded	Yes	Yes	Yes	SchirmerM_2016	G89265	G89265	35512280	3528270064	101	Stool	NA	28	Adult	NA	Yes	NLD	M	34.42	Healthy	no exposure in 1 month	no
Not_excluded	Yes	Yes	Yes	SchirmerM_2016	G89267	G89267	20725838	2051869309	101	Stool	NA	25	Adult	NA	Yes	NLD	F	21.91	Healthy	no exposure in 1 month	no
Not_excluded	Yes	Yes	Yes	SchirmerM_2016	G89268	G89268	37314266	3711034801	101	Stool	NA	54	Adult	NA	Yes	NLD	M	28.09	Healthy	no exposure in 1 month	no
Not_excluded	Yes	Yes	Yes	SchirmerM_2016	G89269	G89269	25824811	2535533291	101	Stool	NA	22	Adult	NA	Yes	NLD	F	20.15	Healthy	no exposure in 1 month	no
Not_excluded	Yes	Yes	Yes	SchirmerM_2016	G89271	G89271	16519772	1652389243	101	Stool	NA	24	Adult	NA	Yes	NLD	M	22.16	Healthy	no exposure in 1 month	no
Not_excluded	Yes	Yes	Yes	SchirmerM_2016	G89272	G89272	24876412	2459522326	101	Stool	NA	23	Adult	NA	Yes	NLD	M	22.12	Healthy	no exposure in 1 month	no
Not_excluded	Yes	Yes	Yes	SchirmerM_2016	G89273	G89273	37172406	3695922932	101	Stool	NA	20	Adult	NA	Yes	NLD	F	18.52	Healthy	no exposure in 1 month	no
Not_excluded	Yes	Yes	Yes	SchirmerM_2016	G89274	G89274	26929021	2662182532	101	Stool	NA	20	Adult	NA	Yes	NLD	F	21.14	Healthy	no exposure in 1 month	no
Not_excluded	Yes	Yes	Yes	SchirmerM_2016	G89275	G89275	43837576	4353891279	101	Stool	NA	20	Adult	NA	Yes	NLD	M	26.25	Healthy	no exposure in 1 month	no
Not_excluded	Yes	Yes	Yes	SchirmerM_2016	G89276	G89276	25503608	2526523185	101	Stool	NA	20	Adult	NA	Yes	NLD	M	27.7	Healthy	no exposure in 1 month	no
Not_excluded	Yes	Yes	Yes	SchirmerM_2016	G90573	G90573	22971201	2298757887	101	Stool	NA	27	Adult	NA	Yes	NLD	M	NA	Healthy	no exposure in 1 month	no
Not_excluded	Yes	Yes	Yes	SchirmerM_2016	G90575	G90575	27750314	2770798911	101	Stool	NA	22	Adult	NA	Yes	NLD	M	19.88	Healthy	no exposure in 1 month	no
Not_excluded	Yes	Yes	Yes	SchirmerM_2016	G90576	G90576	14613947	1460839847	101	Stool	NA	21	Adult	NA	Yes	NLD	F	20.11	Healthy	no exposure in 1 month	no
Not_excluded	Yes	Yes	Yes	SchirmerM_2016	G90578	G90578	21452430	2142364061	101	Stool	NA	19	School age	NA	Yes	NLD	M	17.27	Healthy	no exposure in 1 month	no
Not_excluded	Yes	Yes	Yes	QinN_2014	HD-1	HD-1	60726168	6072616800	100	Stool	NA	40	Adult	NA	Yes	CHN	F	20.03	Healthy	no exposure in 2 month	no
Not_excluded	Yes	Yes	Yes	QinN_2014	HD-10	HD-10	41162464	4116246400	100	Stool	NA	40	Adult	NA	Yes	CHN	F	20.2	Healthy	no exposure in 2 month	no
Not_excluded	Yes	Yes	Yes	QinN_2014	HD-11	HD-11	47852664	4785266400	100	Stool	NA	38	Adult	NA	Yes	CHN	F	19.95	Healthy	no exposure in 2 month	no
Not_excluded	Yes	Yes	Yes	QinN_2014	HD-12	HD-12	42500814	4250081400	100	Stool	NA	40	Adult	NA	Yes	CHN	M	22.55	Healthy	no exposure in 2 month	no
Not_excluded	Yes	Yes	Yes	QinN_2014	HD-13	HD-13	41610770	4161077000	100	Stool	NA	56	Adult	NA	Yes	CHN	F	21.48	Healthy	no exposure in 2 month	no
Not_excluded	Yes	Yes	Yes	QinN_2014	HD-14	HD-14	52828938	5282893800	100	Stool	NA	51	Adult	NA	Yes	CHN	M	22.58	Healthy	no exposure in 2 month	no
Not_excluded	Yes	Yes	Yes	QinN_2014	HD-15	HD-15	83452056	8345205600	100	Stool	NA	56	Adult	NA	Yes	CHN	M	19.81	Healthy	no exposure in 2 month	no
Not_excluded	Yes	Yes	Yes	QinN_2014	HD-16	HD-16	48363024	4836302400	100	Stool	NA	41	Adult	NA	Yes	CHN	F	24.44	Healthy	no exposure in 2 month	no
Not_excluded	Yes	Yes	Yes	QinN_2014	HD-17	HD-17	42639042	4263904200	100	Stool	NA	46	Adult	NA	Yes	CHN	M	23.05	Healthy	no exposure in 2 month	no
Not_excluded	Yes	Yes	Yes	QinN_2014	HD-18	HD-18	38306954	3830695400	100	Stool	NA	43	Adult	NA	Yes	CHN	M	22.31	Healthy	no exposure in 2 month	no
Not_excluded	Yes	Yes	Yes	QinN_2014	HD-19	HD-19	53123420	5312342000	100	Stool	NA	57	Adult	NA	Yes	CHN	M	21.88	Healthy	no exposure in 2 month	no
Not_excluded	Yes	Yes	Yes	QinN_2014	HD-2	HD-2	29340068	2934006800	100	Stool	NA	46	Adult	NA	Yes	CHN	F	20.83	Healthy	no exposure in 2 month	no
Not_excluded	Yes	Yes	Yes	QinN_2014	HD-20	HD-20	56486348	5648634800	100	Stool	NA	45	Adult	NA	Yes	CHN	M	22.79	Healthy	no exposure in 2 month	no
Not_excluded	Yes	Yes	Yes	QinN_2014	HD-21	HD-21	51623474	5162347400	100	Stool	NA	37	Adult	NA	Yes	CHN	M	22.66	Healthy	no exposure in 2 month	no
Not_excluded	Yes	Yes	Yes	QinN_2014	HD-22	HD-22	46862922	4686292200	100	Stool	NA	41	Adult	NA	Yes	CHN	F	24.44	Healthy	no exposure in 2 month	no
Not_excluded	Yes	Yes	Yes	QinN_2014	HD-23	HD-23	52184770	5218477000	100	Stool	NA	35	Adult	NA	Yes	CHN	F	19.22	Healthy	no exposure in 2 month	no
Not_excluded	Yes	Yes	Yes	QinN_2014	HD-24	HD-24	34499188	3449918800	100	Stool	NA	36	Adult	NA	Yes	CHN	M	20.7	Healthy	no exposure in 2 month	no
Not_excluded	Yes	Yes	Yes	QinN_2014	HD-25	HD-25	36928836	3692883600	100	Stool	NA	49	Adult	NA	Yes	CHN	F	22.89	Healthy	no exposure in 2 month	no
Not_excluded	Yes	Yes	Yes	QinN_2014	HD-26	HD-26	39296662	3929666200	100	Stool	NA	40	Adult	NA	Yes	CHN	F	20.32	Healthy	no exposure in 2 month	no
Not_excluded	Yes	Yes	Yes	QinN_2014	HD-27	HD-27	50308570	5030857000	100	Stool	NA	45	Adult	NA	Yes	CHN	M	19.94	Healthy	no exposure in 2 month	no
Not_excluded	Yes	Yes	Yes	QinN_2014	HD-28	HD-28	79290558	7929055800	100	Stool	NA	33	Adult	NA	Yes	CHN	M	21.29	Healthy	no exposure in 2 month	no
Not_excluded	Yes	Yes	Yes	QinN_2014	HD-29	HD-29	108865910	10886591000	100	Stool	NA	33	Adult	NA	Yes	CHN	F	20.31	Healthy	no exposure in 2 month	no
Not_excluded	Yes	Yes	Yes	QinN_2014	HD-3	HD-3	38246256	3824625600	100	Stool	NA	45	Adult	NA	Yes	CHN	M	19.58	Healthy	no exposure in 2 month	no
Not_excluded	Yes	Yes	Yes	QinN_2014	HD-30	HD-30	77274526	7727452600	100	Stool	NA	54	Adult	NA	Yes	CHN	F	23.44	Healthy	no exposure in 2 month	no
Not_excluded	Yes	Yes	Yes	QinN_2014	HD-31	HD-31	94726356	9472635600	100	Stool	NA	43	Adult	NA	Yes	CHN	M	22.49	Healthy	no exposure in 2 month	no
Not_excluded	Yes	Yes	Yes	QinN_2014	HD-32	HD-32	45079628	4507962800	100	Stool	NA	54	Adult	NA	Yes	CHN	F	22.72	Healthy	no exposure in 2 month	no
Not_excluded	Yes	Yes	Yes	QinN_2014	HD-33	HD-33	81142398	8114239800	100	Stool	NA	34	Adult	NA	Yes	CHN	F	20.57	Healthy	no exposure in 2 month	no
Not_excluded	Yes	Yes	Yes	QinN_2014	HD-34	HD-34	35924302	3592430200	100	Stool	NA	40	Adult	NA	Yes	CHN	F	18.59	Healthy	no exposure in 2 month	no
Not_excluded	Yes	Yes	Yes	QinN_2014	HD-35	HD-35	52356890	5235689000	100	Stool	NA	48	Adult	NA	Yes	CHN	M	23.89	Healthy	no exposure in 2 month	no
Not_excluded	Yes	Yes	Yes	QinN_2014	HD-36	HD-36	30738818	3073881800	100	Stool	NA	32	Adult	NA	Yes	CHN	F	20.32	Healthy	no exposure in 2 month	no
Not_excluded	Yes	Yes	Yes	QinN_2014	HD-37	HD-37	55187734	5518773400	100	Stool	NA	45	Adult	NA	Yes	CHN	F	20.17	Healthy	no exposure in 2 month	no
Not_excluded	Yes	Yes	Yes	QinN_2014	HD-38	HD-38	25331020	2533102000	100	Stool	NA	40	Adult	NA	Yes	CHN	M	20.05	Healthy	no exposure in 2 month	no
Not_excluded	Yes	Yes	Yes	QinN_2014	HD-39	HD-39	39159122	3915912200	100	Stool	NA	51	Adult	NA	Yes	CHN	F	22.86	Healthy	no exposure in 2 month	no
Not_excluded	Yes	Yes	Yes	QinN_2014	HD-4	HD-4	51629990	5162999000	100	Stool	NA	38	Adult	NA	Yes	CHN	M	20.05	Healthy	no exposure in 2 month	no
Not_excluded	Yes	Yes	Yes	QinN_2014	HD-40	HD-40	71450274	7145027400	100	Stool	NA	41	Adult	NA	Yes	CHN	M	20.57	Healthy	no exposure in 2 month	no
Not_excluded	Yes	Yes	Yes	QinN_2014	HD-41	HD-41	43591040	4359104000	100	Stool	NA	52	Adult	NA	Yes	CHN	M	19.92	Healthy	no exposure in 2 month	no
Not_excluded	Yes	Yes	Yes	QinN_2014	HD-42	HD-42	41978882	4197888200	100	Stool	NA	50	Adult	NA	Yes	CHN	M	25.91	Healthy	no exposure in 2 month	no
Not_excluded	Yes	Yes	Yes	QinN_2014	HD-43	HD-43	50973986	5097398600	100	Stool	NA	36	Adult	NA	Yes	CHN	M	19.71	Healthy	no exposure in 2 month	no
Not_excluded	Yes	Yes	Yes	QinN_2014	HD-44	HD-44	33964114	3396411400	100	Stool	NA	41	Adult	NA	Yes	CHN	M	23.92	Healthy	no exposure in 2 month	no
Not_excluded	Yes	Yes	Yes	QinN_2014	HD-45	HD-45	39631926	3963192600	100	Stool	NA	37	Adult	NA	Yes	CHN	M	22.4	Healthy	no exposure in 2 month	no
Not_excluded	Yes	Yes	Yes	QinN_2014	HD-46	HD-46	29660774	2966077400	100	Stool	NA	35	Adult	NA	Yes	CHN	M	24.06	Healthy	no exposure in 2 month	no
Not_excluded	Yes	Yes	Yes	QinN_2014	HD-47	HD-47	43056410	4305641000	100	Stool	NA	58	Adult	NA	Yes	CHN	M	23.62	Healthy	no exposure in 2 month	no
Not_excluded	Yes	Yes	Yes	QinN_2014	HD-48	HD-48	53411084	5341108400	100	Stool	NA	31	Adult	NA	Yes	CHN	M	22.76	Healthy	no exposure in 2 month	no
Not_excluded	Yes	Yes	Yes	QinN_2014	HD-49	HD-49	65160712	6516071200	100	Stool	NA	41	Adult	NA	Yes	CHN	F	20.83	Healthy	no exposure in 2 month	no
Not_excluded	Yes	Yes	Yes	QinN_2014	HD-5	HD-5	31658258	3165825800	100	Stool	NA	43	Adult	NA	Yes	CHN	F	22.38	Healthy	no exposure in 2 month	no
Not_excluded	Yes	Yes	Yes	QinN_2014	HD-50	HD-50	65034592	6503459200	100	Stool	NA	50	Adult	NA	Yes	CHN	F	25.2	Healthy	no exposure in 2 month	no
Not_excluded	Yes	Yes	Yes	QinN_2014	HD-51	HD-51	38551094	3855109400	100	Stool	NA	37	Adult	NA	Yes	CHN	M	22.86	Healthy	no exposure in 2 month	no
Not_excluded	Yes	Yes	Yes	QinN_2014	HD-52	HD-52	110871872	11087187200	100	Stool	NA	50	Adult	NA	Yes	CHN	F	19.53	Healthy	no exposure in 2 month	no
Not_excluded	Yes	Yes	Yes	QinN_2014	HD-53	HD-53	72734030	7273403000	100	Stool	NA	50	Adult	NA	Yes	CHN	F	20.55	Healthy	no exposure in 2 month	no
Not_excluded	Yes	Yes	Yes	QinN_2014	HD-54	HD-54	39344970	3934497000	100	Stool	NA	47	Adult	NA	Yes	CHN	M	20.76	Healthy	no exposure in 2 month	no
Not_excluded	Yes	Yes	Yes	QinN_2014	HD-55	HD-55	95203944	9520394400	100	Stool	NA	37	Adult	NA	Yes	CHN	M	22.04	Healthy	no exposure in 2 month	no
Not_excluded	Yes	Yes	Yes	QinN_2014	HD-56	HD-56	28146814	2814681400	100	Stool	NA	31	Adult	NA	Yes	CHN	M	19.03	Healthy	no exposure in 2 month	no
Not_excluded	Yes	Yes	Yes	QinN_2014	HD-57	HD-57	30187954	3018795400	100	Stool	NA	32	Adult	NA	Yes	CHN	M	20.9	Healthy	no exposure in 2 month	no
Not_excluded	Yes	Yes	Yes	QinN_2014	HD-58	HD-58	51419228	5141922800	100	Stool	NA	52	Adult	NA	Yes	CHN	M	19.03	Healthy	no exposure in 2 month	no
Not_excluded	Yes	Yes	Yes	QinN_2014	HD-59	HD-59	49695512	4969551200	100	Stool	NA	23	Adult	NA	Yes	CHN	F	22.91	Healthy	no exposure in 2 month	no
Not_excluded	Yes	Yes	Yes	QinN_2014	HD-6	HD-6	71449782	7144978200	100	Stool	NA	38	Adult	NA	Yes	CHN	F	21.48	Healthy	no exposure in 2 month	no
Not_excluded	Yes	Yes	Yes	QinN_2014	HD-60	HD-60	93865534	9386553400	100	Stool	NA	34	Adult	NA	Yes	CHN	M	20.52	Healthy	no exposure in 2 month	no
Not_excluded	Yes	Yes	Yes	QinN_2014	HD-61	HD-61	39525306	3952530600	100	Stool	NA	31	Adult	NA	Yes	CHN	M	20.18	Healthy	no exposure in 2 month	no
Not_excluded	Yes	Yes	Yes	QinN_2014	HD-62	HD-62	55613486	5561348600	100	Stool	NA	62	Adult	NA	Yes	CHN	M	20.58	Healthy	no exposure in 2 month	no
Not_excluded	Yes	Yes	Yes	QinN_2014	HD-63	HD-63	45238358	4523835800	100	Stool	NA	42	Adult	NA	Yes	CHN	F	19.92	Healthy	no exposure in 2 month	no
Not_excluded	Yes	Yes	Yes	QinN_2014	HD-64	HD-64	31361754	3136175400	100	Stool	NA	29	Adult	NA	Yes	CHN	F	17.85	Healthy	no exposure in 2 month	no
Not_excluded	Yes	Yes	Yes	QinN_2014	HD-65	HD-65	61195352	6119535200	100	Stool	NA	43	Adult	NA	Yes	CHN	F	24.98	Healthy	no exposure in 2 month	no
Not_excluded	Yes	Yes	Yes	QinN_2014	HD-66	HD-66	44515410	4451541000	100	Stool	NA	42	Adult	NA	Yes	CHN	M	21.75	Healthy	no exposure in 2 month	no
Not_excluded	Yes	Yes	Yes	QinN_2014	HD-67	HD-67	52399336	5239933600	100	Stool	NA	32	Adult	NA	Yes	CHN	M	19.24	Healthy	no exposure in 2 month	no
Not_excluded	Yes	Yes	Yes	QinN_2014	HD-68	HD-68	52091294	5209129400	100	Stool	NA	33	Adult	NA	Yes	CHN	M	19.59	Healthy	no exposure in 2 month	no
Not_excluded	Yes	Yes	Yes	QinN_2014	HD-69	HD-69	49858238	4985823800	100	Stool	NA	26	Adult	NA	Yes	CHN	M	22.73	Healthy	no exposure in 2 month	no
Not_excluded	Yes	Yes	Yes	QinN_2014	HD-7	HD-7	54778534	5477853400	100	Stool	NA	37	Adult	NA	Yes	CHN	F	21.99	Healthy	no exposure in 2 month	no
Not_excluded	Yes	Yes	Yes	QinN_2014	HD-70	HD-70	36087620	3608762000	100	Stool	NA	52	Adult	NA	Yes	CHN	M	25.35	Healthy	no exposure in 2 month	no
Not_excluded	Yes	Yes	Yes	QinN_2014	HD-71	HD-71	49402710	4940271000	100	Stool	NA	36	Adult	NA	Yes	CHN	F	20.09	Healthy	no exposure in 2 month	no
Not_excluded	Yes	Yes	Yes	QinN_2014	HD-72	HD-72	46353990	4635399000	100	Stool	NA	47	Adult	NA	Yes	CHN	M	22.46	Healthy	no exposure in 2 month	no
Not_excluded	Yes	Yes	Yes	QinN_2014	HD-73	HD-73	35704122	3570412200	100	Stool	NA	45	Adult	NA	Yes	CHN	F	22.63	Healthy	no exposure in 2 month	no
Not_excluded	Yes	Yes	Yes	QinN_2014	HD-74	HD-74	52206418	5220641800	100	Stool	NA	40	Adult	NA	Yes	CHN	F	19.92	Healthy	no exposure in 2 month	no
Not_excluded	Yes	Yes	Yes	QinN_2014	HD-75	HD-75	79495518	7949551800	100	Stool	NA	35	Adult	NA	Yes	CHN	M	21.55	Healthy	no exposure in 2 month	no
Not_excluded	Yes	Yes	Yes	QinN_2014	HD-76	HD-76	32443656	3244365600	100	Stool	NA	54	Adult	NA	Yes	CHN	F	24.51	Healthy	no exposure in 2 month	no
Not_excluded	Yes	Yes	Yes	QinN_2014	HD-77	HD-77	43040226	4304022600	100	Stool	NA	35	Adult	NA	Yes	CHN	M	24.04	Healthy	no exposure in 2 month	no
Not_excluded	Yes	Yes	Yes	QinN_2014	HD-78	HD-78	34865102	3486510200	100	Stool	NA	32	Adult	NA	Yes	CHN	M	17.86	Healthy	no exposure in 2 month	no
Not_excluded	Yes	Yes	Yes	QinN_2014	HD-79	HD-79	62236450	6223645000	100	Stool	NA	25	Adult	NA	Yes	CHN	M	20.93	Healthy	no exposure in 2 month	no
Not_excluded	Yes	Yes	Yes	QinN_2014	HD-8	HD-8	98148348	9814834800	100	Stool	NA	60	Adult	NA	Yes	CHN	F	26.04	Healthy	no exposure in 2 month	no
Not_excluded	Yes	Yes	Yes	QinN_2014	HD-80	HD-80	36589128	3658912800	100	Stool	NA	43	Adult	NA	Yes	CHN	M	22.95	Healthy	no exposure in 2 month	no
Not_excluded	Yes	Yes	Yes	QinN_2014	HD-81	HD-81	96383488	9638348800	100	Stool	NA	45	Adult	NA	Yes	CHN	M	20.05	Healthy	no exposure in 2 month	no
Not_excluded	Yes	Yes	Yes	QinN_2014	HD-82	HD-82	35655800	3565580000	100	Stool	NA	58	Adult	NA	Yes	CHN	M	21.97	Healthy	no exposure in 2 month	no
Not_excluded	Yes	Yes	Yes	QinN_2014	HD-83	HD-83	47589374	4758937400	100	Stool	NA	42	Adult	NA	Yes	CHN	M	21.62	Healthy	no exposure in 2 month	no
Not_excluded	Yes	Yes	Yes	QinN_2014	HD-9	HD-9	70584572	7058457200	100	Stool	NA	39	Adult	NA	Yes	CHN	F	18.73	Healthy	no exposure in 2 month	no
Not_excluded	Yes	Yes	Yes	QinN_2014	HV-1	HV-1	16980314	1698031400	100	Stool	NA	43	Adult	NA	Yes	CHN	M	20.94	Healthy	no exposure in 2 month	no
Not_excluded	Yes	Yes	Yes	QinN_2014	HV-10	HV-10	18710430	1871043000	100	Stool	NA	45	Adult	NA	Yes	CHN	F	20.07	Healthy	no exposure in 2 month	no
Not_excluded	Yes	Yes	Yes	QinN_2014	HV-11	HV-11	20163492	2016349200	100	Stool	NA	34	Adult	NA	Yes	CHN	M	22.86	Healthy	no exposure in 2 month	no
Not_excluded	Yes	Yes	Yes	QinN_2014	HV-12	HV-12	27883860	2788386000	100	Stool	NA	60	Adult	NA	Yes	CHN	M	23.36	Healthy	no exposure in 2 month	no
Not_excluded	Yes	Yes	Yes	QinN_2014	HV-13	HV-13	22186152	2218615200	100	Stool	NA	70	Senior	NA	Yes	CHN	M	19.97	Healthy	no exposure in 2 month	no
Not_excluded	Yes	Yes	Yes	QinN_2014	HV-14	HV-14	19843568	1984356800	100	Stool	NA	35	Adult	NA	Yes	CHN	M	26.89	Healthy	no exposure in 2 month	no
Not_excluded	Yes	Yes	Yes	QinN_2014	HV-15	HV-15	24424112	2442411200	100	Stool	NA	52	Adult	NA	Yes	CHN	M	23.33	Healthy	no exposure in 2 month	no
Not_excluded	Yes	Yes	Yes	QinN_2014	HV-16	HV-16	20671956	2067195600	100	Stool	NA	34	Adult	NA	Yes	CHN	F	20.2	Healthy	no exposure in 2 month	no
Not_excluded	Yes	Yes	Yes	QinN_2014	HV-17	HV-17	22756254	2275625400	100	Stool	NA	45	Adult	NA	Yes	CHN	F	19.05	Healthy	no exposure in 2 month	no
Not_excluded	Yes	Yes	Yes	QinN_2014	HV-18	HV-18	16195430	1619543000	100	Stool	NA	56	Adult	NA	Yes	CHN	M	20.91	Healthy	no exposure in 2 month	no
Not_excluded	Yes	Yes	Yes	QinN_2014	HV-19	HV-19	15893410	1589341000	100	Stool	NA	49	Adult	NA	Yes	CHN	M	23.66	Healthy	no exposure in 2 month	no
Not_excluded	Yes	Yes	Yes	QinN_2014	HV-2	HV-2	17287966	1728796600	100	Stool	NA	58	Adult	NA	Yes	CHN	M	19.96	Healthy	no exposure in 2 month	no
Not_excluded	Yes	Yes	Yes	QinN_2014	HV-20	HV-20	17497650	1749765000	100	Stool	NA	30	Adult	NA	Yes	CHN	M	20.68	Healthy	no exposure in 2 month	no
Not_excluded	Yes	Yes	Yes	QinN_2014	HV-21	HV-21	17952094	1795209400	100	Stool	NA	27	Adult	NA	Yes	CHN	M	20.98	Healthy	no exposure in 2 month	no
Not_excluded	Yes	Yes	Yes	QinN_2014	HV-22	HV-22	19674292	1967429200	100	Stool	NA	32	Adult	NA	Yes	CHN	M	23.18	Healthy	no exposure in 2 month	no
Not_excluded	Yes	Yes	Yes	QinN_2014	HV-23	HV-23	19510786	1951078600	100	Stool	NA	38	Adult	NA	Yes	CHN	M	24.16	Healthy	no exposure in 2 month	no
Not_excluded	Yes	Yes	Yes	QinN_2014	HV-24	HV-24	15215534	1521553400	100	Stool	NA	49	Adult	NA	Yes	CHN	M	25.95	Healthy	no exposure in 2 month	no
Not_excluded	Yes	Yes	Yes	QinN_2014	HV-25	HV-25	23052644	2305264400	100	Stool	NA	32	Adult	NA	Yes	CHN	M	22.94	Healthy	no exposure in 2 month	no
Not_excluded	Yes	Yes	Yes	QinN_2014	HV-26	HV-26	27678826	2767882600	100	Stool	NA	32	Adult	NA	Yes	CHN	F	20.42	Healthy	no exposure in 2 month	no
Not_excluded	Yes	Yes	Yes	QinN_2014	HV-27	HV-27	20322714	2032271400	100	Stool	NA	35	Adult	NA	Yes	CHN	M	25.19	Healthy	no exposure in 2 month	no
Not_excluded	Yes	Yes	Yes	QinN_2014	HV-28	HV-28	18764362	1876436200	100	Stool	NA	51	Adult	NA	Yes	CHN	M	19.76	Healthy	no exposure in 2 month	no
Not_excluded	Yes	Yes	Yes	QinN_2014	HV-29	HV-29	27632770	2763277000	100	Stool	NA	54	Adult	NA	Yes	CHN	M	22.96	Healthy	no exposure in 2 month	no
Not_excluded	Yes	Yes	Yes	QinN_2014	HV-3	HV-3	24721126	2472112600	100	Stool	NA	46	Adult	NA	Yes	CHN	F	21.3	Healthy	no exposure in 2 month	no
Not_excluded	Yes	Yes	Yes	QinN_2014	HV-30	HV-30	22204002	2220400200	100	Stool	NA	39	Adult	NA	Yes	CHN	M	24.27	Healthy	no exposure in 2 month	no
Not_excluded	Yes	Yes	Yes	QinN_2014	HV-31	HV-31	26973734	2697373400	100	Stool	NA	47	Adult	NA	Yes	CHN	M	20.05	Healthy	no exposure in 2 month	no
Not_excluded	Yes	Yes	Yes	QinN_2014	HV-4	HV-4	20963184	2096318400	100	Stool	NA	42	Adult	NA	Yes	CHN	F	22.04	Healthy	no exposure in 2 month	no
Not_excluded	Yes	Yes	Yes	QinN_2014	HV-5	HV-5	16373096	1637309600	100	Stool	NA	53	Adult	NA	Yes	CHN	M	23.53	Healthy	no exposure in 2 month	no
Not_excluded	Yes	Yes	Yes	QinN_2014	HV-6	HV-6	22731358	2273135800	100	Stool	NA	45	Adult	NA	Yes	CHN	M	23.94	Healthy	no exposure in 2 month	no
Not_excluded	Yes	Yes	Yes	QinN_2014	HV-7	HV-7	23440476	2344047600	100	Stool	NA	69	Senior	NA	Yes	CHN	M	22.77	Healthy	no exposure in 2 month	no
Not_excluded	Yes	Yes	Yes	QinN_2014	HV-8	HV-8	15586518	1558651800	100	Stool	NA	34	Adult	NA	Yes	CHN	F	19.68	Healthy	no exposure in 2 month	no
Not_excluded	Yes	Yes	Yes	QinN_2014	HV-9	HV-9	29209746	2920974600	100	Stool	NA	37	Adult	NA	Yes	CHN	M	21.01	Healthy	no exposure in 2 month	no
Not_excluded	Yes	Yes	Yes	RampelliS_2015	IT1	IT1	3880926	364905143	100	Stool	NA	38	Adult	NA	Yes	ITA	M	NA	Healthy	no exposure in 3 month	no
Not_excluded	Yes	Yes	Yes	RampelliS_2015	IT11	IT11	9662144	817884269	84	Stool	NA	40	Adult	NA	Yes	ITA	F	NA	Healthy	no exposure in 3 month	no
Not_excluded	Yes	Yes	Yes	RampelliS_2015	IT13	IT13	4809534	449518356	100	Stool	NA	30	Adult	NA	Yes	ITA	F	NA	Healthy	no exposure in 3 month	no
Not_excluded	Yes	Yes	Yes	RampelliS_2015	IT14	IT14	3740248	316537176	84	Stool	NA	21	Adult	NA	Yes	ITA	F	NA	Healthy	no exposure in 3 month	no
Not_excluded	Yes	Yes	Yes	RampelliS_2015	IT2	IT2	19948528	1901675879	100	Stool	NA	34	Adult	NA	Yes	ITA	F	NA	Healthy	no exposure in 3 month	no
Not_excluded	Yes	Yes	Yes	RampelliS_2015	IT3	IT3	14373500	1395564313	100	Stool	NA	29	Adult	NA	Yes	ITA	F	NA	Healthy	no exposure in 3 month	no
Not_excluded	Yes	Yes	Yes	RampelliS_2015	IT4	IT4	6270148	536193207	85	Stool	NA	27	Adult	NA	Yes	ITA	M	NA	Healthy	no exposure in 3 month	no
Not_excluded	Yes	Yes	Yes	RampelliS_2015	IT5	IT5	33488222	3213390403	100	Stool	NA	30	Adult	NA	Yes	ITA	M	NA	Healthy	no exposure in 3 month	no
Not_excluded	Yes	Yes	Yes	RampelliS_2015	IT6	IT6	47834618	4634472140	100	Stool	NA	32	Adult	NA	Yes	ITA	F	NA	Healthy	no exposure in 3 month	no
Not_excluded	Yes	Yes	Yes	RampelliS_2015	IT7	IT7	6461412	548261188	84	Stool	NA	25	Adult	NA	Yes	ITA	F	NA	Healthy	no exposure in 3 month	no
Not_excluded	Yes	Yes	Yes	RampelliS_2015	IT8	IT8	7602042	643724175	84	Stool	NA	34	Adult	NA	Yes	ITA	M	NA	Healthy	no exposure in 3 month	no
Not_excluded	Yes	Yes	Yes	DavidLA_2015	LD-Run2-13	LD-Run2-13	7061554	706155400	100	Stool	stool	NA	Adult	NA	Yes	BGD	NA	NA	Healthy	no exposure at least currently	no
Not_excluded	Yes	Yes	Yes	DavidLA_2015	LD-Run2-24	LD-Run2-24	1863762	186376200	100	Stool	stool	NA	Adult	NA	Yes	BGD	NA	NA	Healthy	no exposure at least currently	no
Not_excluded	Yes	Yes	Yes	DavidLA_2015	LD-Run2-36	LD-Run2-36	4061272	406127200	100	Stool	stool	NA	Adult	NA	Yes	BGD	NA	NA	Healthy	no exposure at least currently	no
Not_excluded	Yes	Yes	Yes	DavidLA_2015	LD-Run2-37	LD-Run2-37	5122842	512284200	100	Stool	stool	NA	Adult	NA	Yes	BGD	NA	NA	Healthy	no exposure at least currently	no
Not_excluded	Yes	Yes	Yes	NielsenHB_2014	MH0001	MH0001	45014922	1980656568	44	Stool	NA	49	Adult	NA	Yes	DNK	F	25.6	Healthy	no exposure at least currently	no
Not_excluded	Yes	Yes	Yes	NielsenHB_2014	MH0002	MH0002	46564054	3492304050	75	Stool	NA	59	Adult	NA	Yes	DNK	F	27.3	Healthy	no exposure at least currently	no
Not_excluded	Yes	Yes	Yes	NielsenHB_2014	MH0003	MH0003	50381662	3778624650	75	Stool	NA	69	Senior	NA	Yes	DNK	M	33.2	Healthy	no exposure at least currently	no
Not_excluded	Yes	Yes	Yes	NielsenHB_2014	MH0004	MH0004	40277026	1772189144	44	Stool	NA	59	Adult	NA	Yes	DNK	M	31.2	Healthy	no exposure at least currently	no
Not_excluded	Yes	Yes	Yes	NielsenHB_2014	MH0005	MH0005	39402462	1733708328	44	Stool	NA	64	Adult	NA	Yes	DNK	M	21.7	Healthy	no exposure at least currently	no
Not_excluded	Yes	Yes	Yes	NielsenHB_2014	MH0006	MH0006	161145974	10901069708	75	Stool	NA	59	Adult	NA	Yes	DNK	F	22.4	Healthy	no exposure at least currently	no
Not_excluded	Yes	Yes	Yes	NielsenHB_2014	MH0007	MH0007	36951094	1625848136	44	Stool	NA	69	Senior	NA	Yes	DNK	M	33.6	Healthy	no exposure at least currently	no
Not_excluded	Yes	Yes	Yes	NielsenHB_2014	MH0008	MH0008	38154256	1678787264	44	Stool	NA	59	Adult	NA	Yes	DNK	M	24.3	Healthy	no exposure at least currently	no
Not_excluded	Yes	Yes	Yes	NielsenHB_2014	MH0009	MH0009	58446132	4383459900	75	Stool	NA	64	Adult	NA	Yes	DNK	M	29	Healthy	no exposure at least currently	no
Not_excluded	Yes	Yes	Yes	NielsenHB_2014	MH0010	MH0010	39167030	1723349320	44	Stool	NA	64	Adult	NA	Yes	DNK	M	33.3	Healthy	no exposure at least currently	no
Not_excluded	Yes	Yes	Yes	NielsenHB_2014	MH0011	MH0011	58492736	4386955200	75	Stool	NA	59	Adult	NA	Yes	DNK	F	22.3	Healthy	no exposure at least currently	no
Not_excluded	Yes	Yes	Yes	NielsenHB_2014	MH0012	MH0012	186050798	13953809850	75	Stool	NA	49	Adult	NA	Yes	DNK	F	32.1	Healthy	no exposure at least currently	no
Not_excluded	Yes	Yes	Yes	NielsenHB_2014	MH0013	MH0013	40004484	1760197296	44	Stool	NA	54	Adult	NA	Yes	DNK	M	20.5	Healthy	no exposure at least currently	no
Not_excluded	Yes	Yes	Yes	NielsenHB_2014	MH0014	MH0014	56295656	4222174200	75	Stool	NA	54	Adult	NA	Yes	DNK	F	38.5	Healthy	no exposure at least currently	no
Not_excluded	Yes	Yes	Yes	NielsenHB_2014	MH0015	MH0015	33012850	1452565400	44	Stool	NA	59	Adult	NA	Yes	DNK	M	25.5	Healthy	no exposure at least currently	no
Not_excluded	Yes	Yes	Yes	NielsenHB_2014	MH0016	MH0016	54391486	4079361450	75	Stool	NA	49	Adult	NA	Yes	DNK	F	30.5	Healthy	no exposure at least currently	no
Not_excluded	Yes	Yes	Yes	NielsenHB_2014	MH0017	MH0017	36152668	1590717392	44	Stool	NA	64	Adult	NA	Yes	DNK	M	21.8	Healthy	no exposure at least currently	no
Not_excluded	Yes	Yes	Yes	NielsenHB_2014	MH0018	MH0018	36577566	1609412904	44	Stool	NA	49	Adult	NA	Yes	DNK	M	31.4	Healthy	no exposure at least currently	no
Not_excluded	Yes	Yes	Yes	NielsenHB_2014	MH0019	MH0019	38853986	1709575384	44	Stool	NA	44	Adult	NA	Yes	DNK	F	20	Healthy	no exposure at least currently	no
Not_excluded	Yes	Yes	Yes	NielsenHB_2014	MH0020	MH0020	45794576	3434593200	75	Stool	NA	64	Adult	NA	Yes	DNK	F	33.2	Healthy	no exposure at least currently	no
Not_excluded	Yes	Yes	Yes	NielsenHB_2014	MH0021	MH0021	26254116	1969058700	75	Stool	NA	49	Adult	NA	Yes	DNK	F	25.4	Healthy	no exposure at least currently	no
Not_excluded	Yes	Yes	Yes	NielsenHB_2014	MH0022	MH0022	37108408	1632769952	44	Stool	NA	64	Adult	NA	Yes	DNK	M	24.4	Healthy	no exposure at least currently	no
Not_excluded	Yes	Yes	Yes	NielsenHB_2014	MH0023	MH0023	37780892	1662359248	44	Stool	NA	69	Senior	NA	Yes	DNK	M	31.7	Healthy	no exposure at least currently	no
Not_excluded	Yes	Yes	Yes	NielsenHB_2014	MH0024	MH0024	54906872	3615740280	75	Stool	NA	59	Adult	NA	Yes	DNK	F	22.7	Healthy	no exposure at least currently	no
Not_excluded	Yes	Yes	Yes	NielsenHB_2014	MH0025	MH0025	55597758	3678992940	75	Stool	NA	49	Adult	NA	Yes	DNK	F	34.2	Healthy	no exposure at least currently	no
Not_excluded	Yes	Yes	Yes	NielsenHB_2014	MH0026	MH0026	37481422	2811106650	75	Stool	NA	49	Adult	NA	Yes	DNK	F	37.3	Healthy	no exposure at least currently	no
Not_excluded	Yes	Yes	Yes	NielsenHB_2014	MH0027	MH0027	32375364	1424516016	44	Stool	NA	59	Adult	NA	Yes	DNK	F	23.1	Healthy	no exposure at least currently	no
Not_excluded	Yes	Yes	Yes	NielsenHB_2014	MH0028	MH0028	55147450	3618371490	75	Stool	NA	44	Adult	NA	Yes	DNK	F	22.7	Healthy	no exposure at least currently	no
Not_excluded	Yes	Yes	Yes	NielsenHB_2014	MH0030	MH0030	51598890	3399735120	75	Stool	NA	59	Adult	NA	Yes	DNK	M	35.2	Healthy	no exposure at least currently	no
Not_excluded	Yes	Yes	Yes	NielsenHB_2014	MH0031	MH0031	55512226	3653785380	75	Stool	NA	69	Senior	NA	Yes	DNK	M	22.3	Healthy	no exposure at least currently	no
Not_excluded	Yes	Yes	Yes	NielsenHB_2014	MH0032	MH0032	50094084	3279648690	75	Stool	NA	69	Senior	NA	Yes	DNK	M	35.3	Healthy	no exposure at least currently	no
Not_excluded	Yes	Yes	Yes	NielsenHB_2014	MH0033	MH0033	44993368	3374502600	75	Stool	NA	59	Adult	NA	Yes	DNK	F	32	Healthy	no exposure at least currently	no
Not_excluded	Yes	Yes	Yes	NielsenHB_2014	MH0034	MH0034	37399690	2804976750	75	Stool	NA	54	Adult	NA	Yes	DNK	M	40	Healthy	no exposure at least currently	no
Not_excluded	Yes	Yes	Yes	NielsenHB_2014	MH0035	MH0035	49255994	3694199550	75	Stool	NA	49	Adult	NA	Yes	DNK	M	22.7	Healthy	no exposure at least currently	no
Not_excluded	Yes	Yes	Yes	NielsenHB_2014	MH0036	MH0036	47700842	3577563150	75	Stool	NA	64	Adult	NA	Yes	DNK	M	30.7	Healthy	no exposure at least currently	no
Not_excluded	Yes	Yes	Yes	NielsenHB_2014	MH0037	MH0037	42030812	3152310900	75	Stool	NA	44	Adult	NA	Yes	DNK	M	24	Healthy	no exposure at least currently	no
Not_excluded	Yes	Yes	Yes	NielsenHB_2014	MH0038	MH0038	45459094	3409432050	75	Stool	NA	54	Adult	NA	Yes	DNK	F	22	Healthy	no exposure at least currently	no
Not_excluded	Yes	Yes	Yes	NielsenHB_2014	MH0039	MH0039	42715114	3203633550	75	Stool	NA	59	Adult	NA	Yes	DNK	M	23.1	Healthy	no exposure at least currently	no
Not_excluded	Yes	Yes	Yes	NielsenHB_2014	MH0040	MH0040	44247598	3318569850	75	Stool	NA	67	Senior	NA	Yes	DNK	F	20.9	Healthy	no exposure at least currently	no
Not_excluded	Yes	Yes	Yes	NielsenHB_2014	MH0041	MH0041	44369418	3327706350	75	Stool	NA	59	Adult	NA	Yes	DNK	M	23.2	Healthy	no exposure at least currently	no
Not_excluded	Yes	Yes	Yes	NielsenHB_2014	MH0042	MH0042	43406328	3255474600	75	Stool	NA	49	Adult	NA	Yes	DNK	M	24.5	Healthy	no exposure at least currently	no
Not_excluded	Yes	Yes	Yes	NielsenHB_2014	MH0043	MH0043	49336750	3700256250	75	Stool	NA	69	Senior	NA	Yes	DNK	M	23.7	Healthy	no exposure at least currently	no
Not_excluded	Yes	Yes	Yes	NielsenHB_2014	MH0044	MH0044	44861872	3364640400	75	Stool	NA	64	Adult	NA	Yes	DNK	M	24.5	Healthy	no exposure at least currently	no
Not_excluded	Yes	Yes	Yes	NielsenHB_2014	MH0045	MH0045	49429392	3707204400	75	Stool	NA	59	Adult	NA	Yes	DNK	M	25.1	Healthy	no exposure at least currently	no
Not_excluded	Yes	Yes	Yes	NielsenHB_2014	MH0046	MH0046	35794106	2684557950	75	Stool	NA	54	Adult	NA	Yes	DNK	M	23.7	Healthy	no exposure at least currently	no
Not_excluded	Yes	Yes	Yes	NielsenHB_2014	MH0047	MH0047	26929148	2019686100	75	Stool	NA	69	Senior	NA	Yes	DNK	F	30.4	Healthy	no exposure at least currently	no
Not_excluded	Yes	Yes	Yes	NielsenHB_2014	MH0048	MH0048	26967604	2022570300	75	Stool	NA	54	Adult	NA	Yes	DNK	F	19.4	Healthy	no exposure at least currently	no
Not_excluded	Yes	Yes	Yes	NielsenHB_2014	MH0049	MH0049	30653092	2298981900	75	Stool	NA	44	Adult	NA	Yes	DNK	F	35.5	Healthy	no exposure at least currently	no
Not_excluded	Yes	Yes	Yes	NielsenHB_2014	MH0050	MH0050	47789610	3584220750	75	Stool	NA	49	Adult	NA	Yes	DNK	M	25.1	Healthy	no exposure at least currently	no
Not_excluded	Yes	Yes	Yes	NielsenHB_2014	MH0051	MH0051	25954644	1946598300	75	Stool	NA	69	Senior	NA	Yes	DNK	F	23.2	Healthy	no exposure at least currently	no
Not_excluded	Yes	Yes	Yes	NielsenHB_2014	MH0052	MH0052	28572586	2142943950	75	Stool	NA	49	Adult	NA	Yes	DNK	F	33.2	Healthy	no exposure at least currently	no
Not_excluded	Yes	Yes	Yes	NielsenHB_2014	MH0053	MH0053	43280824	3246061800	75	Stool	NA	49	Adult	NA	Yes	DNK	F	32.7	Healthy	no exposure at least currently	no
Not_excluded	Yes	Yes	Yes	NielsenHB_2014	MH0054	MH0054	42258418	3169381350	75	Stool	NA	49	Adult	NA	Yes	DNK	M	20.3	Healthy	no exposure at least currently	no
Not_excluded	Yes	Yes	Yes	NielsenHB_2014	MH0055	MH0055	47108026	3533101950	75	Stool	NA	59	Adult	NA	Yes	DNK	M	30.3	Healthy	no exposure at least currently	no
Not_excluded	Yes	Yes	Yes	NielsenHB_2014	MH0056	MH0056	49134840	3685113000	75	Stool	NA	54	Adult	NA	Yes	DNK	M	25.3	Healthy	no exposure at least currently	no
Not_excluded	Yes	Yes	Yes	NielsenHB_2014	MH0057	MH0057	43046732	3228504900	75	Stool	NA	54	Adult	NA	Yes	DNK	F	33	Healthy	no exposure at least currently	no
Not_excluded	Yes	Yes	Yes	NielsenHB_2014	MH0058	MH0058	49812516	3735938700	75	Stool	NA	54	Adult	NA	Yes	DNK	F	22	Healthy	no exposure at least currently	no
Not_excluded	Yes	Yes	Yes	NielsenHB_2014	MH0059	MH0059	41014368	3076077600	75	Stool	NA	59	Adult	NA	Yes	DNK	M	33.3	Healthy	no exposure at least currently	no
Not_excluded	Yes	Yes	Yes	NielsenHB_2014	MH0060	MH0060	41109952	3083246400	75	Stool	NA	64	Adult	NA	Yes	DNK	M	23.5	Healthy	no exposure at least currently	no
Not_excluded	Yes	Yes	Yes	NielsenHB_2014	MH0061	MH0061	44444004	3333300300	75	Stool	NA	69	Senior	NA	Yes	DNK	F	30	Healthy	no exposure at least currently	no
Not_excluded	Yes	Yes	Yes	NielsenHB_2014	MH0062	MH0062	36512292	2738421900	75	Stool	NA	49	Adult	NA	Yes	DNK	F	37.5	Healthy	no exposure at least currently	no
Not_excluded	Yes	Yes	Yes	NielsenHB_2014	MH0063	MH0063	45957518	3446813850	75	Stool	NA	59	Adult	NA	Yes	DNK	M	30.2	Healthy	no exposure at least currently	no
Not_excluded	Yes	Yes	Yes	NielsenHB_2014	MH0064	MH0064	44727782	3354583650	75	Stool	NA	54	Adult	NA	Yes	DNK	F	23.2	Healthy	no exposure at least currently	no
Not_excluded	Yes	Yes	Yes	NielsenHB_2014	MH0065	MH0065	44573964	3343047300	75	Stool	NA	59	Adult	NA	Yes	DNK	M	28.2	Healthy	no exposure at least currently	no
Not_excluded	Yes	Yes	Yes	NielsenHB_2014	MH0066	MH0066	36112910	2708468250	75	Stool	NA	44	Adult	NA	Yes	DNK	F	20.8	Healthy	no exposure at least currently	no
Not_excluded	Yes	Yes	Yes	NielsenHB_2014	MH0067	MH0067	44483444	3336258300	75	Stool	NA	54	Adult	NA	Yes	DNK	M	21.1	Healthy	no exposure at least currently	no
Not_excluded	Yes	Yes	Yes	NielsenHB_2014	MH0068	MH0068	43864016	3289801200	75	Stool	NA	54	Adult	NA	Yes	DNK	F	29	Healthy	no exposure at least currently	no
Not_excluded	Yes	Yes	Yes	NielsenHB_2014	MH0069	MH0069	69711626	5228371950	75	Stool	NA	59	Adult	NA	Yes	DNK	F	36.7	Healthy	no exposure at least currently	no
Not_excluded	Yes	Yes	Yes	NielsenHB_2014	MH0070	MH0070	47913662	3593524650	75	Stool	NA	49	Adult	NA	Yes	DNK	M	22.7	Healthy	no exposure at least currently	no
Not_excluded	Yes	Yes	Yes	NielsenHB_2014	MH0071	MH0071	46234872	3467615400	75	Stool	NA	45	Adult	NA	Yes	DNK	F	25.4	Healthy	no exposure at least currently	no
Not_excluded	Yes	Yes	Yes	NielsenHB_2014	MH0072	MH0072	49276126	3695709450	75	Stool	NA	64	Adult	NA	Yes	DNK	F	40.2	Healthy	no exposure at least currently	no
Not_excluded	Yes	Yes	Yes	NielsenHB_2014	MH0073	MH0073	47228584	3542143800	75	Stool	NA	54	Adult	NA	Yes	DNK	M	32.5	Healthy	no exposure at least currently	no
Not_excluded	Yes	Yes	Yes	NielsenHB_2014	MH0074	MH0074	46028996	3452174700	75	Stool	NA	49	Adult	NA	Yes	DNK	F	20.5	Healthy	no exposure at least currently	no
Not_excluded	Yes	Yes	Yes	NielsenHB_2014	MH0075	MH0075	47063604	3529770300	75	Stool	NA	64	Adult	NA	Yes	DNK	M	30.6	Healthy	no exposure at least currently	no
Not_excluded	Yes	Yes	Yes	NielsenHB_2014	MH0076	MH0076	30642366	2298177450	75	Stool	NA	69	Senior	NA	Yes	DNK	F	34.8	Healthy	no exposure at least currently	no
Not_excluded	Yes	Yes	Yes	NielsenHB_2014	MH0077	MH0077	49649746	3723730950	75	Stool	NA	49	Adult	NA	Yes	DNK	F	24.9	Healthy	no exposure at least currently	no
Not_excluded	Yes	Yes	Yes	NielsenHB_2014	MH0078	MH0078	26012006	1950900450	75	Stool	NA	49	Adult	NA	Yes	DNK	F	36.9	Healthy	no exposure at least currently	no
Not_excluded	Yes	Yes	Yes	NielsenHB_2014	MH0079	MH0079	27414950	2056121250	75	Stool	NA	65	Adult	NA	Yes	DNK	F	20	Healthy	no exposure at least currently	no
Not_excluded	Yes	Yes	Yes	NielsenHB_2014	MH0080	MH0080	46584102	3493807650	75	Stool	NA	60	Adult	NA	Yes	DNK	F	18.6	Healthy	no exposure at least currently	no
Not_excluded	Yes	Yes	Yes	NielsenHB_2014	MH0081	MH0081	47850158	3588761850	75	Stool	NA	50	Adult	NA	Yes	DNK	F	38	Healthy	no exposure at least currently	no
Not_excluded	Yes	Yes	Yes	NielsenHB_2014	MH0082	MH0082	48342310	3625673250	75	Stool	NA	60	Adult	NA	Yes	DNK	F	22.6	Healthy	no exposure at least currently	no
Not_excluded	Yes	Yes	Yes	NielsenHB_2014	MH0083	MH0083	47902174	3592663050	75	Stool	NA	55	Adult	NA	Yes	DNK	F	30.6	Healthy	no exposure at least currently	no
Not_excluded	Yes	Yes	Yes	NielsenHB_2014	MH0084	MH0084	53561048	4017078600	75	Stool	NA	64	Adult	NA	Yes	DNK	M	31.7	Healthy	no exposure at least currently	no
Not_excluded	Yes	Yes	Yes	NielsenHB_2014	MH0085	MH0085	49432344	3707425800	75	Stool	NA	59	Adult	NA	Yes	DNK	F	36.5	Healthy	no exposure at least currently	no
Not_excluded	Yes	Yes	Yes	NielsenHB_2014	MH0086	MH0086	55430592	4157294400	75	Stool	NA	60	Adult	NA	Yes	DNK	F	21.6	Healthy	no exposure at least currently	no
Not_excluded	Yes	Yes	Yes	NielsenHB_2014	MH0087	MH0087	63207452	4666725299	74	Stool	NA	55	Adult	NA	Yes	DNK	F	23	Healthy	no exposure at least currently	no
Not_excluded	Yes	Yes	Yes	NielsenHB_2014	MH0088	MH0088	63915880	4793691000	75	Stool	NA	59	Adult	NA	Yes	DNK	M	31.6	Healthy	no exposure at least currently	no
Not_excluded	Yes	Yes	Yes	NielsenHB_2014	MH0089	MH0089	58781294	4349815756	74	Stool	NA	55	Adult	NA	Yes	DNK	F	22.5	Healthy	no exposure at least currently	no
Not_excluded	Yes	Yes	Yes	NielsenHB_2014	MH0090	MH0090	55336872	4091085908	74	Stool	NA	64	Adult	NA	Yes	DNK	F	28.2	Healthy	no exposure at least currently	no
Not_excluded	Yes	Yes	Yes	NielsenHB_2014	MH0091	MH0091	62462910	4622255340	74	Stool	NA	50	Adult	NA	Yes	DNK	F	31.1	Healthy	no exposure at least currently	no
Not_excluded	Yes	Yes	Yes	NielsenHB_2014	MH0092	MH0092	83848974	6198782326	73	Stool	NA	50	Adult	NA	Yes	DNK	M	35.5	Healthy	no exposure at least currently	no
Not_excluded	Yes	Yes	Yes	NielsenHB_2014	MH0093	MH0093	58782054	4339805688	73	Stool	NA	49	Adult	NA	Yes	DNK	F	34.5	Healthy	no exposure at least currently	no
Not_excluded	Yes	Yes	Yes	NielsenHB_2014	MH0094	MH0094	68315370	5047719386	73	Stool	NA	49	Adult	NA	Yes	DNK	F	33.5	Healthy	no exposure at least currently	no
Not_excluded	Yes	Yes	Yes	NielsenHB_2014	MH0095	MH0095	55253594	4079217306	73	Stool	NA	64	Adult	NA	Yes	DNK	M	38.7	Healthy	no exposure at least currently	no
Not_excluded	Yes	Yes	Yes	NielsenHB_2014	MH0096	MH0096	66517084	4915916254	73	Stool	NA	64	Adult	NA	Yes	DNK	F	40.2	Healthy	no exposure at least currently	no
Not_excluded	Yes	Yes	Yes	NielsenHB_2014	MH0097	MH0097	57085690	4215657824	73	Stool	NA	53	Adult	NA	Yes	DNK	F	34.7	Healthy	no exposure at least currently	no
Not_excluded	Yes	Yes	Yes	NielsenHB_2014	MH0098	MH0098	75593728	5587557002	73	Stool	NA	55	Adult	NA	Yes	DNK	M	23.9	Healthy	no exposure at least currently	no
Not_excluded	Yes	Yes	Yes	NielsenHB_2014	MH0099	MH0099	59039162	4368897988	74	Stool	NA	59	Adult	NA	Yes	DNK	M	32.4	Healthy	no exposure at least currently	no
Not_excluded	Yes	Yes	Yes	NielsenHB_2014	MH0100	MH0100	71308972	5271577124	73	Stool	NA	64	Adult	NA	Yes	DNK	F	30.2	Healthy	no exposure at least currently	no
Not_excluded	Yes	Yes	Yes	NielsenHB_2014	MH0101	MH0101	58483976	4327814224	74	Stool	NA	69	Senior	NA	Yes	DNK	M	32.3	Healthy	no exposure at least currently	no
Not_excluded	Yes	Yes	Yes	NielsenHB_2014	MH0102	MH0102	58830590	4353463660	74	Stool	NA	49	Adult	NA	Yes	DNK	M	31.3	Healthy	no exposure at least currently	no
Not_excluded	Yes	Yes	Yes	NielsenHB_2014	MH0103	MH0103	63505154	4699381396	74	Stool	NA	59	Adult	NA	Yes	DNK	F	30	Healthy	no exposure at least currently	no
Not_excluded	Yes	Yes	Yes	NielsenHB_2014	MH0104	MH0104	77929132	5756951038	73	Stool	NA	53	Adult	NA	Yes	DNK	F	28.9	Healthy	no exposure at least currently	no
Not_excluded	Yes	Yes	Yes	NielsenHB_2014	MH0105	MH0105	63784510	4720053740	74	Stool	NA	54	Adult	NA	Yes	DNK	M	32.5	Healthy	no exposure at least currently	no
Not_excluded	Yes	Yes	Yes	NielsenHB_2014	MH0106	MH0106	81706032	6033376616	73	Stool	NA	44	Adult	NA	Yes	DNK	F	30.1	Healthy	no exposure at least currently	no
Not_excluded	Yes	Yes	Yes	NielsenHB_2014	MH0107	MH0107	80721308	5973376792	74	Stool	NA	60	Adult	NA	Yes	DNK	F	19.6	Healthy	no exposure at least currently	no
Not_excluded	Yes	Yes	Yes	LeChatelierE_2013	MH0108	MH0108	65205682	5868511380	90	Stool	NA	NA	Adult	NA	Yes	DNK	NA	33.9761	Healthy	no exposure in 2 month	no
Not_excluded	Yes	Yes	Yes	NielsenHB_2014	MH0109	MH0109	65783028	4867944072	74	Stool	NA	49	Adult	NA	Yes	DNK	M	29.6	Healthy	no exposure at least currently	no
Not_excluded	Yes	Yes	Yes	NielsenHB_2014	MH0110	MH0110	66082082	4883101150	73	Stool	NA	54	Adult	NA	Yes	DNK	M	31.6	Healthy	no exposure at least currently	no
Not_excluded	Yes	Yes	Yes	NielsenHB_2014	MH0111	MH0111	61923532	4582341368	74	Stool	NA	44	Adult	NA	Yes	DNK	F	31.1	Healthy	no exposure at least currently	no
Not_excluded	Yes	Yes	Yes	NielsenHB_2014	MH0113	MH0113	55011540	4070853960	74	Stool	NA	55	Adult	NA	Yes	DNK	M	23.1	Healthy	no exposure at least currently	no
Not_excluded	Yes	Yes	Yes	NielsenHB_2014	MH0114	MH0114	61669500	4563543000	74	Stool	NA	45	Adult	NA	Yes	DNK	M	31.4	Healthy	no exposure at least currently	no
Not_excluded	Yes	Yes	Yes	NielsenHB_2014	MH0115	MH0115	55119888	4073745278	73	Stool	NA	59	Adult	NA	Yes	DNK	F	23.9	Healthy	no exposure at least currently	no
Not_excluded	Yes	Yes	Yes	NielsenHB_2014	MH0116	MH0116	62436508	4614283398	73	Stool	NA	59	Adult	NA	Yes	DNK	M	30.9	Healthy	no exposure at least currently	no
Not_excluded	Yes	Yes	Yes	NielsenHB_2014	MH0117	MH0117	59372568	4393570032	74	Stool	NA	54	Adult	NA	Yes	DNK	F	34	Healthy	no exposure at least currently	no
Not_excluded	Yes	Yes	Yes	NielsenHB_2014	MH0118	MH0118	59291100	4387541400	74	Stool	NA	54	Adult	NA	Yes	DNK	M	31.5	Healthy	no exposure at least currently	no
Not_excluded	Yes	Yes	Yes	LeChatelierE_2013	MH0119	MH0119	63363190	5702687100	90	Stool	NA	NA	Adult	NA	Yes	DNK	NA	42.9201	Healthy	no exposure in 2 month	no
Not_excluded	Yes	Yes	Yes	NielsenHB_2014	MH0120	MH0120	59954722	4436649428	74	Stool	NA	54	Adult	NA	Yes	DNK	M	30.7	Healthy	no exposure at least currently	no
Not_excluded	Yes	Yes	Yes	NielsenHB_2014	MH0121	MH0121	59394708	4454603100	75	Stool	NA	59	Adult	NA	Yes	DNK	F	35.1	Healthy	no exposure at least currently	no
Not_excluded	Yes	Yes	Yes	NielsenHB_2014	MH0122	MH0122	61291372	4526990536	74	Stool	NA	65	Adult	NA	Yes	DNK	M	30.5	Healthy	no exposure at least currently	no
Not_excluded	Yes	Yes	Yes	NielsenHB_2014	MH0123	MH0123	58109206	4290550859	74	Stool	NA	64	Adult	NA	Yes	DNK	M	31.5	Healthy	no exposure at least currently	no
Not_excluded	Yes	Yes	Yes	NielsenHB_2014	MH0124	MH0124	55503418	4103713347	74	Stool	NA	49	Adult	NA	Yes	DNK	M	33.7	Healthy	no exposure at least currently	no
Not_excluded	Yes	Yes	Yes	NielsenHB_2014	MH0125	MH0125	60358690	4457238216	74	Stool	NA	65	Adult	NA	Yes	DNK	F	22.1	Healthy	no exposure at least currently	no
Not_excluded	Yes	Yes	Yes	NielsenHB_2014	MH0126	MH0126	56779510	4197745916	74	Stool	NA	60	Adult	NA	Yes	DNK	F	21.2	Healthy	no exposure at least currently	no
Not_excluded	Yes	Yes	Yes	NielsenHB_2014	MH0127	MH0127	52676404	3898053896	74	Stool	NA	55	Adult	NA	Yes	DNK	M	32.3	Healthy	no exposure at least currently	no
Not_excluded	Yes	Yes	Yes	NielsenHB_2014	MH0128	MH0128	61219810	4520172383	74	Stool	NA	59	Adult	NA	Yes	DNK	M	36.5	Healthy	no exposure at least currently	no
Not_excluded	Yes	Yes	Yes	NielsenHB_2014	MH0129	MH0129	55066474	4074919076	74	Stool	NA	44	Adult	NA	Yes	DNK	M	28.9	Healthy	no exposure at least currently	no
Not_excluded	Yes	Yes	Yes	NielsenHB_2014	MH0130	MH0130	59978710	4434771523	74	Stool	NA	54	Adult	NA	Yes	DNK	M	33.3	Healthy	no exposure at least currently	no
Not_excluded	Yes	Yes	Yes	LeChatelierE_2013	MH0131	MH0131	61160430	5504438700	90	Stool	NA	NA	Adult	NA	Yes	DNK	NA	31.2461	Healthy	no exposure in 2 month	no
Not_excluded	Yes	Yes	Yes	NielsenHB_2014	MH0132	MH0132	59979754	4438501796	74	Stool	NA	55	Adult	NA	Yes	DNK	M	24	Healthy	no exposure at least currently	no
Not_excluded	Yes	Yes	Yes	NielsenHB_2014	MH0133	MH0133	59204228	4381112872	74	Stool	NA	45	Adult	NA	Yes	DNK	F	22.7	Healthy	no exposure at least currently	no
Not_excluded	Yes	Yes	Yes	NielsenHB_2014	MH0134	MH0134	56533614	4183487436	74	Stool	NA	59	Adult	NA	Yes	DNK	F	32.1	Healthy	no exposure at least currently	no
Not_excluded	Yes	Yes	Yes	NielsenHB_2014	MH0135	MH0135	55141002	4080434148	74	Stool	NA	70	Senior	NA	Yes	DNK	M	22.6	Healthy	no exposure at least currently	no
Not_excluded	Yes	Yes	Yes	NielsenHB_2014	MH0136	MH0136	58240556	4306031449	74	Stool	NA	65	Adult	NA	Yes	DNK	M	30.9	Healthy	no exposure at least currently	no
Not_excluded	Yes	Yes	Yes	NielsenHB_2014	MH0137	MH0137	52914788	3906729681	74	Stool	NA	54	Adult	NA	Yes	DNK	F	30.2	Healthy	no exposure at least currently	no
Not_excluded	Yes	Yes	Yes	NielsenHB_2014	MH0138	MH0138	60425092	4471456808	74	Stool	NA	59	Adult	NA	Yes	DNK	M	31.1	Healthy	no exposure at least currently	no
Not_excluded	Yes	Yes	Yes	NielsenHB_2014	MH0139	MH0139	71831300	5387347500	75	Stool	NA	40	Adult	NA	Yes	DNK	F	27.6	Healthy	no exposure at least currently	no
Not_excluded	Yes	Yes	Yes	NielsenHB_2014	MH0140	MH0140	70427028	5282027100	75	Stool	NA	49	Adult	NA	Yes	DNK	M	31.3	Healthy	no exposure at least currently	no
Not_excluded	Yes	Yes	Yes	NielsenHB_2014	MH0141	MH0141	70759866	5306989950	75	Stool	NA	64	Adult	NA	Yes	DNK	F	30.5	Healthy	no exposure at least currently	no
Not_excluded	Yes	Yes	Yes	NielsenHB_2014	MH0142	MH0142	67012594	5025944550	75	Stool	NA	63	Adult	NA	Yes	DNK	F	29.4	Healthy	no exposure at least currently	no
Not_excluded	Yes	Yes	Yes	NielsenHB_2014	MH0143	MH0143	67997802	5099835150	75	Stool	NA	59	Adult	NA	Yes	DNK	F	28.7	Healthy	no exposure at least currently	no
Not_excluded	Yes	Yes	Yes	NielsenHB_2014	MH0144	MH0144	70338286	5275371450	75	Stool	NA	49	Adult	NA	Yes	DNK	F	30.9	Healthy	no exposure at least currently	no
Not_excluded	Yes	Yes	Yes	NielsenHB_2014	MH0145	MH0145	66595596	4979323690	75	Stool	NA	60	Adult	NA	Yes	DNK	F	25.7	Healthy	no exposure at least currently	no
Not_excluded	Yes	Yes	Yes	NielsenHB_2014	MH0146	MH0146	57592966	4319472450	75	Stool	NA	49	Adult	NA	Yes	DNK	F	25.7	Healthy	no exposure at least currently	no
Not_excluded	Yes	Yes	Yes	NielsenHB_2014	MH0147	MH0147	62261122	4640340488	75	Stool	NA	49	Adult	NA	Yes	DNK	F	35.9	Healthy	no exposure at least currently	no
Not_excluded	Yes	Yes	Yes	NielsenHB_2014	MH0148	MH0148	64804260	4837155414	75	Stool	NA	53	Adult	NA	Yes	DNK	F	42	Healthy	no exposure at least currently	no
Not_excluded	Yes	Yes	Yes	NielsenHB_2014	MH0149	MH0149	58869090	4415181750	75	Stool	NA	50	Adult	NA	Yes	DNK	F	22.4	Healthy	no exposure at least currently	no
Not_excluded	Yes	Yes	Yes	LeChatelierE_2013	MH0150	MH0150	67588262	6082943580	90	Stool	NA	NA	Adult	NA	Yes	DNK	NA	36.6297	Healthy	no exposure in 2 month	no
Not_excluded	Yes	Yes	Yes	NielsenHB_2014	MH0151	MH0151	63513832	4763537400	75	Stool	NA	45	Adult	NA	Yes	DNK	M	23	Healthy	no exposure at least currently	no
Not_excluded	Yes	Yes	Yes	NielsenHB_2014	MH0152	MH0152	60898546	4567390950	75	Stool	NA	59	Adult	NA	Yes	DNK	M	34.6	Healthy	no exposure at least currently	no
Not_excluded	Yes	Yes	Yes	NielsenHB_2014	MH0153	MH0153	61157996	4586849700	75	Stool	NA	50	Adult	NA	Yes	DNK	F	32.3	Healthy	no exposure at least currently	no
Not_excluded	Yes	Yes	Yes	NielsenHB_2014	MH0154	MH0154	59646896	4473517200	75	Stool	NA	59	Adult	NA	Yes	DNK	F	36.1	Healthy	no exposure at least currently	no
Not_excluded	Yes	Yes	Yes	NielsenHB_2014	MH0155	MH0155	59466402	4459980150	75	Stool	NA	64	Adult	NA	Yes	DNK	M	31.8	Healthy	no exposure at least currently	no
Not_excluded	Yes	Yes	Yes	NielsenHB_2014	MH0156	MH0156	59688950	4476671250	75	Stool	NA	49	Adult	NA	Yes	DNK	F	36.1	Healthy	no exposure at least currently	no
Not_excluded	Yes	Yes	Yes	NielsenHB_2014	MH0157	MH0157	58429724	4382229300	75	Stool	NA	40	Adult	NA	Yes	DNK	M	38.6	Healthy	no exposure at least currently	no
Not_excluded	Yes	Yes	Yes	NielsenHB_2014	MH0158	MH0158	59409144	4455685800	75	Stool	NA	65	Adult	NA	Yes	DNK	F	30.4	Healthy	no exposure at least currently	no
Not_excluded	Yes	Yes	Yes	NielsenHB_2014	MH0159	MH0159	58836624	4412746800	75	Stool	NA	64	Adult	NA	Yes	DNK	F	34	Healthy	no exposure at least currently	no
Not_excluded	Yes	Yes	Yes	NielsenHB_2014	MH0160	MH0160	56395546	4229665950	75	Stool	NA	54	Adult	NA	Yes	DNK	M	31.8	Healthy	no exposure at least currently	no
Not_excluded	Yes	Yes	Yes	LeChatelierE_2013	MH0161	MH0161	66564212	5990779080	90	Stool	NA	NA	Adult	NA	Yes	DNK	NA	22.0307	Healthy	no exposure in 2 month	no
Not_excluded	Yes	Yes	Yes	NielsenHB_2014	MH0162	MH0162	68547286	5141046450	75	Stool	NA	44	Adult	NA	Yes	DNK	M	33.5	Healthy	no exposure at least currently	no
Not_excluded	Yes	Yes	Yes	NielsenHB_2014	MH0163	MH0163	61347790	4539736460	74	Stool	NA	60	Adult	NA	Yes	DNK	M	32.7	Healthy	no exposure at least currently	no
Not_excluded	Yes	Yes	Yes	NielsenHB_2014	MH0164	MH0164	63093720	4668935280	74	Stool	NA	45	Adult	NA	Yes	DNK	M	25.2	Healthy	no exposure at least currently	no
Not_excluded	Yes	Yes	Yes	NielsenHB_2014	MH0165	MH0165	63102046	4669551404	74	Stool	NA	59	Adult	NA	Yes	DNK	M	37.2	Healthy	no exposure at least currently	no
Not_excluded	Yes	Yes	Yes	NielsenHB_2014	MH0166	MH0166	55584816	4113276384	74	Stool	NA	70	Senior	NA	Yes	DNK	M	32	Healthy	no exposure at least currently	no
Not_excluded	Yes	Yes	Yes	NielsenHB_2014	MH0167	MH0167	58559028	4333368072	74	Stool	NA	49	Adult	NA	Yes	DNK	F	41.9	Healthy	no exposure at least currently	no
Not_excluded	Yes	Yes	Yes	NielsenHB_2014	MH0168	MH0168	59111322	4374237828	74	Stool	NA	59	Adult	NA	Yes	DNK	M	41.2	Healthy	no exposure at least currently	no
Not_excluded	Yes	Yes	Yes	NielsenHB_2014	MH0169	MH0169	61639412	4611832936	75	Stool	NA	50	Adult	NA	Yes	DNK	M	25.8	Healthy	no exposure at least currently	no
Not_excluded	Yes	Yes	Yes	NielsenHB_2014	MH0170	MH0170	69993022	5225223056	75	Stool	NA	50	Adult	NA	Yes	DNK	M	32.6	Healthy	no exposure at least currently	no
Not_excluded	Yes	Yes	Yes	NielsenHB_2014	MH0172	MH0172	66181294	4963597050	75	Stool	NA	54	Adult	NA	Yes	DNK	M	31.3	Healthy	no exposure at least currently	no
Not_excluded	Yes	Yes	Yes	NielsenHB_2014	MH0173	MH0173	66887276	5016545700	75	Stool	NA	65	Adult	NA	Yes	DNK	M	29.2	Healthy	no exposure at least currently	no
Not_excluded	Yes	Yes	Yes	NielsenHB_2014	MH0174	MH0174	65626772	4922007900	75	Stool	NA	49	Adult	NA	Yes	DNK	F	36.2	Healthy	no exposure at least currently	no
Not_excluded	Yes	Yes	Yes	NielsenHB_2014	MH0175	MH0175	65331138	4899835350	75	Stool	NA	50	Adult	NA	Yes	DNK	F	24.5	Healthy	no exposure at least currently	no
Not_excluded	Yes	Yes	Yes	LeChatelierE_2013	MH0176	MH0176	61901204	5571108360	90	Stool	NA	NA	Adult	NA	Yes	DNK	NA	31.4187	Healthy	no exposure in 2 month	no
Not_excluded	Yes	Yes	Yes	NielsenHB_2014	MH0177	MH0177	54546370	4036431380	74	Stool	NA	39	Adult	NA	Yes	DNK	M	33.9	Healthy	no exposure at least currently	no
Not_excluded	Yes	Yes	Yes	NielsenHB_2014	MH0178	MH0178	64217132	4816284900	75	Stool	NA	59	Adult	NA	Yes	DNK	F	21.9	Healthy	no exposure at least currently	no
Not_excluded	Yes	Yes	Yes	NielsenHB_2014	MH0179	MH0179	66357610	4976820750	75	Stool	NA	60	Adult	NA	Yes	DNK	F	24.4	Healthy	no exposure at least currently	no
Not_excluded	Yes	Yes	Yes	NielsenHB_2014	MH0180	MH0180	59658146	4474360950	75	Stool	NA	44	Adult	NA	Yes	DNK	M	30.1	Healthy	no exposure at least currently	no
Not_excluded	Yes	Yes	Yes	NielsenHB_2014	MH0181	MH0181	69823068	5236730100	75	Stool	NA	55	Adult	NA	Yes	DNK	F	22.7	Healthy	no exposure at least currently	no
Not_excluded	Yes	Yes	Yes	NielsenHB_2014	MH0182	MH0182	74372028	5577902100	75	Stool	NA	59	Adult	NA	Yes	DNK	F	37.7	Healthy	no exposure at least currently	no
Not_excluded	Yes	Yes	Yes	NielsenHB_2014	MH0183	MH0183	76565854	5720205292	75	Stool	NA	55	Adult	NA	Yes	DNK	F	23.3	Healthy	no exposure at least currently	no
Not_excluded	Yes	Yes	Yes	NielsenHB_2014	MH0184	MH0184	67762098	5051772511	75	Stool	NA	59	Adult	NA	Yes	DNK	F	41.3	Healthy	no exposure at least currently	no
Not_excluded	Yes	Yes	Yes	NielsenHB_2014	MH0185	MH0185	73808044	5535603300	75	Stool	NA	60	Adult	NA	Yes	DNK	F	31.3	Healthy	no exposure at least currently	no
Not_excluded	Yes	Yes	Yes	NielsenHB_2014	MH0186	MH0186	74388704	5579152800	75	Stool	NA	39	Adult	NA	Yes	DNK	F	34.8	Healthy	no exposure at least currently	no
Not_excluded	Yes	Yes	Yes	LeChatelierE_2013	MH0187	MH0187	67283592	6055523280	90	Stool	NA	NA	Adult	NA	Yes	DNK	NA	36.7288	Healthy	no exposure in 2 month	no
Not_excluded	Yes	Yes	Yes	LeChatelierE_2013	MH0188	MH0188	90882994	8179469460	90	Stool	NA	NA	Adult	NA	Yes	DNK	NA	32.0552	Healthy	no exposure in 2 month	no
Not_excluded	Yes	Yes	Yes	LeChatelierE_2013	MH0189	MH0189	71018904	6391701360	90	Stool	NA	NA	Adult	NA	Yes	DNK	NA	43.5445	Healthy	no exposure in 2 month	no
Not_excluded	Yes	Yes	Yes	LeChatelierE_2013	MH0191	MH0191	76050120	6844510800	90	Stool	NA	NA	Adult	NA	Yes	DNK	NA	31.1454	Healthy	no exposure in 2 month	no
Not_excluded	Yes	Yes	Yes	LiJ_2014	MH0192	MH0192	61852063	5036743512	85	Stool	NA	NA	Adult	NA	Yes	DNK	NA	NA	Healthy	no exposure at least currently	no
Not_excluded	Yes	Yes	Yes	LeChatelierE_2013	MH0193	MH0193	83663740	7529736600	90	Stool	NA	NA	Adult	NA	Yes	DNK	NA	24.4613	Healthy	no exposure in 2 month	no
Not_excluded	Yes	Yes	Yes	LeChatelierE_2013	MH0195	MH0195	88854390	7996895100	90	Stool	NA	NA	Adult	NA	Yes	DNK	NA	30.8735	Healthy	no exposure in 2 month	no
Not_excluded	Yes	Yes	Yes	LeChatelierE_2013	MH0196	MH0196	95619960	8605796400	90	Stool	NA	NA	Adult	NA	Yes	DNK	NA	46.6011	Healthy	no exposure in 2 month	no
Not_excluded	Yes	Yes	Yes	LeChatelierE_2013	MH0197	MH0197	93076782	8376910380	90	Stool	NA	NA	Adult	NA	Yes	DNK	NA	23.9355	Healthy	no exposure in 2 month	no
Not_excluded	Yes	Yes	Yes	LeChatelierE_2013	MH0198	MH0198	96817078	8713537020	90	Stool	NA	NA	Adult	NA	Yes	DNK	NA	35.3943	Healthy	no exposure in 2 month	no
Not_excluded	Yes	Yes	Yes	LeChatelierE_2013	MH0199	MH0199	106852124	9616691160	90	Stool	NA	NA	Adult	NA	Yes	DNK	NA	45.7431	Healthy	no exposure in 2 month	no
Not_excluded	Yes	Yes	Yes	LeChatelierE_2013	MH0200	MH0200	76670250	6900322500	90	Stool	NA	NA	Adult	NA	Yes	DNK	NA	24.7676	Healthy	no exposure in 2 month	no
Not_excluded	Yes	Yes	Yes	LeChatelierE_2013	MH0203	MH0203	99289284	8936035560	90	Stool	NA	NA	Adult	NA	Yes	DNK	NA	22.7635	Healthy	no exposure in 2 month	no
Not_excluded	Yes	Yes	Yes	LeChatelierE_2013	MH0204	MH0204	103827288	9344455920	90	Stool	NA	NA	Adult	NA	Yes	DNK	NA	37.226	Healthy	no exposure in 2 month	no
Not_excluded	Yes	Yes	Yes	LeChatelierE_2013	MH0205	MH0205	86385716	7774714440	90	Stool	NA	NA	Adult	NA	Yes	DNK	NA	41.2167	Healthy	no exposure in 2 month	no
Not_excluded	Yes	Yes	Yes	LeChatelierE_2013	MH0206	MH0206	97854620	8806915800	90	Stool	NA	NA	Adult	NA	Yes	DNK	NA	24.9871	Healthy	no exposure in 2 month	no
Not_excluded	Yes	Yes	Yes	LeChatelierE_2013	MH0211	MH0211	117066734	10536006060	90	Stool	NA	NA	Adult	NA	Yes	DNK	NA	32.6857	Healthy	no exposure in 2 month	no
Not_excluded	Yes	Yes	Yes	LeChatelierE_2013	MH0212	MH0212	100321828	9028964520	90	Stool	NA	NA	Adult	NA	Yes	DNK	NA	23.5176	Healthy	no exposure in 2 month	no
Not_excluded	Yes	Yes	Yes	LeChatelierE_2013	MH0217	MH0217	75873186	6828586740	90	Stool	NA	NA	Adult	NA	Yes	DNK	NA	33.4252	Healthy	no exposure in 2 month	no
Not_excluded	Yes	Yes	Yes	LeChatelierE_2013	MH0220	MH0220	92747932	8347313880	90	Stool	NA	NA	Adult	NA	Yes	DNK	NA	37.1592	Healthy	no exposure in 2 month	no
Not_excluded	Yes	Yes	Yes	LiJ_2014	MH0221	MH0221	60108307	4936149003	87	Stool	NA	NA	Adult	NA	Yes	DNK	NA	NA	Healthy	no exposure at least currently	no
Not_excluded	Yes	Yes	Yes	LiJ_2014	MH0222	MH0222	62311949	5152411335	87	Stool	NA	NA	Adult	NA	Yes	DNK	NA	NA	Healthy	no exposure at least currently	no
Not_excluded	Yes	Yes	Yes	LeChatelierE_2013	MH0224	MH0224	92940546	8364649140	90	Stool	NA	NA	Adult	NA	Yes	DNK	NA	22.2957	Healthy	no exposure in 2 month	no
Not_excluded	Yes	Yes	Yes	LeChatelierE_2013	MH0227	MH0227	117873014	10608571260	90	Stool	NA	NA	Adult	NA	Yes	DNK	NA	32.0261	Healthy	no exposure in 2 month	no
Not_excluded	Yes	Yes	Yes	LeChatelierE_2013	MH0229	MH0229	107338874	9660498660	90	Stool	NA	NA	Adult	NA	Yes	DNK	NA	30.2457	Healthy	no exposure in 2 month	no
Not_excluded	Yes	Yes	Yes	LeChatelierE_2013	MH0230	MH0230	77164104	6944769360	90	Stool	NA	NA	Adult	NA	Yes	DNK	NA	32.4218	Healthy	no exposure in 2 month	no
Not_excluded	Yes	Yes	Yes	LeChatelierE_2013	MH0233	MH0233	73553162	6619784580	90	Stool	NA	NA	Adult	NA	Yes	DNK	NA	31.5993	Healthy	no exposure in 2 month	no
Not_excluded	Yes	Yes	Yes	LiJ_2014	MH0234	MH0234	67581921	5490133061	87	Stool	NA	NA	Adult	NA	Yes	DNK	NA	NA	Healthy	no exposure at least currently	no
Not_excluded	Yes	Yes	Yes	LeChatelierE_2013	MH0236	MH0236	89250392	8032535280	90	Stool	NA	NA	Adult	NA	Yes	DNK	NA	37.5213	Healthy	no exposure in 2 month	no
Not_excluded	Yes	Yes	Yes	LiJ_2014	MH0238	MH0238	60807788	4750131448	84	Stool	NA	NA	Adult	NA	Yes	DNK	NA	NA	Healthy	no exposure at least currently	no
Not_excluded	Yes	Yes	Yes	LeChatelierE_2013	MH0239	MH0239	103705384	9333484560	90	Stool	NA	NA	Adult	NA	Yes	DNK	NA	34.2616	Healthy	no exposure in 2 month	no
Not_excluded	Yes	Yes	Yes	LeChatelierE_2013	MH0243	MH0243	88973624	8007626160	90	Stool	NA	NA	Adult	NA	Yes	DNK	NA	34.4443	Healthy	no exposure in 2 month	no
Not_excluded	Yes	Yes	Yes	LeChatelierE_2013	MH0244	MH0244	92188930	8297003700	90	Stool	NA	NA	Adult	NA	Yes	DNK	NA	32.6916	Healthy	no exposure in 2 month	no
Not_excluded	Yes	Yes	Yes	LiJ_2014	MH0245	MH0245	58900610	4682933439	85	Stool	NA	NA	Adult	NA	Yes	DNK	NA	NA	Healthy	no exposure at least currently	no
Not_excluded	Yes	Yes	Yes	LiJ_2014	MH0246	MH0246	62516094	5140405172	85	Stool	NA	NA	Adult	NA	Yes	DNK	NA	NA	Healthy	no exposure at least currently	no
Not_excluded	Yes	Yes	Yes	LeChatelierE_2013	MH0247	MH0247	104778334	9430050060	90	Stool	NA	NA	Adult	NA	Yes	DNK	NA	22.498	Healthy	no exposure in 2 month	no
Not_excluded	Yes	Yes	Yes	LeChatelierE_2013	MH0250	MH0250	102848186	9256336740	90	Stool	NA	NA	Adult	NA	Yes	DNK	NA	23.3067	Healthy	no exposure in 2 month	no
Not_excluded	Yes	Yes	Yes	LeChatelierE_2013	MH0251	MH0251	117735108	10596159720	90	Stool	NA	NA	Adult	NA	Yes	DNK	NA	24.7295	Healthy	no exposure in 2 month	no
Not_excluded	Yes	Yes	Yes	LiJ_2014	MH0252	MH0252	66840148	5384433731	87	Stool	NA	NA	Adult	NA	Yes	DNK	NA	NA	Healthy	no exposure at least currently	no
Not_excluded	Yes	Yes	Yes	LeChatelierE_2013	MH0253	MH0253	75367948	6783115320	90	Stool	NA	NA	Adult	NA	Yes	DNK	NA	33.8062	Healthy	no exposure in 2 month	no
Not_excluded	Yes	Yes	Yes	LeChatelierE_2013	MH0257	MH0257	95332652	8579938680	90	Stool	NA	NA	Adult	NA	Yes	DNK	NA	30.7087	Healthy	no exposure in 2 month	no
Not_excluded	Yes	Yes	Yes	LiJ_2014	MH0259	MH0259	62904228	5096961954	85	Stool	NA	NA	Adult	NA	Yes	DNK	NA	NA	Healthy	no exposure at least currently	no
Not_excluded	Yes	Yes	Yes	LiJ_2014	MH0260	MH0260	80278004	6671122023	85	Stool	NA	NA	Adult	NA	Yes	DNK	NA	NA	Healthy	no exposure at least currently	no
Not_excluded	Yes	Yes	Yes	LiJ_2014	MH0261	MH0261	60501629	4973374019	85	Stool	NA	NA	Adult	NA	Yes	DNK	NA	NA	Healthy	no exposure at least currently	no
Not_excluded	Yes	Yes	Yes	LiJ_2014	MH0262	MH0262	57966309	4717620325	85	Stool	NA	NA	Adult	NA	Yes	DNK	NA	NA	Healthy	no exposure at least currently	no
Not_excluded	Yes	Yes	Yes	LiJ_2014	MH0264	MH0264	62022051	5141664871	85	Stool	NA	NA	Adult	NA	Yes	DNK	NA	NA	Healthy	no exposure at least currently	no
Not_excluded	Yes	Yes	Yes	LiJ_2014	MH0265	MH0265	68092637	5632125433	85	Stool	NA	NA	Adult	NA	Yes	DNK	NA	NA	Healthy	no exposure at least currently	no
Not_excluded	Yes	Yes	Yes	LiJ_2014	MH0266	MH0266	74669062	6117253701	85	Stool	NA	NA	Adult	NA	Yes	DNK	NA	NA	Healthy	no exposure at least currently	no
Not_excluded	Yes	Yes	Yes	LeChatelierE_2013	MH0267	MH0267	95313804	8578242360	90	Stool	NA	NA	Adult	NA	Yes	DNK	NA	30.2268	Healthy	no exposure in 2 month	no
Not_excluded	Yes	Yes	Yes	LiJ_2014	MH0268	MH0268	71047353	5872143105	85	Stool	NA	NA	Adult	NA	Yes	DNK	NA	NA	Healthy	no exposure at least currently	no
Not_excluded	Yes	Yes	Yes	LiJ_2014	MH0270	MH0270	58040519	4766705772	85	Stool	NA	NA	Adult	NA	Yes	DNK	NA	NA	Healthy	no exposure at least currently	no
Not_excluded	Yes	Yes	Yes	LiJ_2014	MH0271	MH0271	58855745	4820056656	85	Stool	NA	NA	Adult	NA	Yes	DNK	NA	NA	Healthy	no exposure at least currently	no
Not_excluded	Yes	Yes	Yes	LeChatelierE_2013	MH0272	MH0272	93178044	8386023960	90	Stool	NA	NA	Adult	NA	Yes	DNK	NA	21.2169	Healthy	no exposure in 2 month	no
Not_excluded	Yes	Yes	Yes	LeChatelierE_2013	MH0274	MH0274	115683988	10411558920	90	Stool	NA	NA	Adult	NA	Yes	DNK	NA	24.3963	Healthy	no exposure in 2 month	no
Not_excluded	Yes	Yes	Yes	LeChatelierE_2013	MH0275	MH0275	100315068	9028356120	90	Stool	NA	NA	Adult	NA	Yes	DNK	NA	24.0832	Healthy	no exposure in 2 month	no
Not_excluded	Yes	Yes	Yes	LeChatelierE_2013	MH0276	MH0276	93420656	8407859040	90	Stool	NA	NA	Adult	NA	Yes	DNK	NA	30.2487	Healthy	no exposure in 2 month	no
Not_excluded	Yes	Yes	Yes	LeChatelierE_2013	MH0277	MH0277	107367954	9663115860	90	Stool	NA	NA	Adult	NA	Yes	DNK	NA	20.2609	Healthy	no exposure in 2 month	no
Not_excluded	Yes	Yes	Yes	LiJ_2014	MH0280	MH0280	70550386	5838443247	85	Stool	NA	NA	Adult	NA	Yes	DNK	NA	NA	Healthy	no exposure at least currently	no
Not_excluded	Yes	Yes	Yes	LiJ_2014	MH0281	MH0281	65702496	5432509451	86	Stool	NA	NA	Adult	NA	Yes	DNK	NA	NA	Healthy	no exposure at least currently	no
Not_excluded	Yes	Yes	Yes	LiJ_2014	MH0283	MH0283	65964515	5438471779	87	Stool	NA	NA	Adult	NA	Yes	DNK	NA	NA	Healthy	no exposure at least currently	no
Not_excluded	Yes	Yes	Yes	LiJ_2014	MH0284	MH0284	70382780	5713316182	84	Stool	NA	NA	Adult	NA	Yes	DNK	NA	NA	Healthy	no exposure at least currently	no
Not_excluded	Yes	Yes	Yes	LeChatelierE_2013	MH0286	MH0286	76108014	6849721260	90	Stool	NA	NA	Adult	NA	Yes	DNK	NA	24.4579	Healthy	no exposure in 2 month	no
Not_excluded	Yes	Yes	Yes	LeChatelierE_2013	MH0287	MH0287	94435574	8499201660	90	Stool	NA	NA	Adult	NA	Yes	DNK	NA	35.0711	Healthy	no exposure in 2 month	no
Not_excluded	Yes	Yes	Yes	LeChatelierE_2013	MH0288	MH0288	87272504	7854525360	90	Stool	NA	NA	Adult	NA	Yes	DNK	NA	21.0802	Healthy	no exposure in 2 month	no
Not_excluded	Yes	Yes	Yes	LeChatelierE_2013	MH0289	MH0289	107825622	9704305980	90	Stool	NA	NA	Adult	NA	Yes	DNK	NA	30.6422	Healthy	no exposure in 2 month	no
Not_excluded	Yes	Yes	Yes	LiJ_2014	MH0290	MH0290	56934825	4515024728	85	Stool	NA	NA	Adult	NA	Yes	DNK	NA	NA	Healthy	no exposure at least currently	no
Not_excluded	Yes	Yes	Yes	LeChatelierE_2013	MH0292	MH0292	75586080	6802747200	90	Stool	NA	NA	Adult	NA	Yes	DNK	NA	22.0642	Healthy	no exposure in 2 month	no
Not_excluded	Yes	Yes	Yes	LiJ_2014	MH0293	MH0293	58568647	4696550489	85	Stool	NA	NA	Adult	NA	Yes	DNK	NA	NA	Healthy	no exposure at least currently	no
Not_excluded	Yes	Yes	Yes	LiJ_2014	MH0297	MH0297	61333125	4960801630	87	Stool	NA	NA	Adult	NA	Yes	DNK	NA	NA	Healthy	no exposure at least currently	no
Not_excluded	Yes	Yes	Yes	LiJ_2014	MH0298	MH0298	52981568	4229291619	87	Stool	NA	NA	Adult	NA	Yes	DNK	NA	NA	Healthy	no exposure at least currently	no
Not_excluded	Yes	Yes	Yes	LiJ_2014	MH0299	MH0299	56411279	4694328266	87	Stool	NA	NA	Adult	NA	Yes	DNK	NA	NA	Healthy	no exposure at least currently	no
Not_excluded	Yes	Yes	Yes	LiJ_2014	MH0301	MH0301	53867756	4255541801	85	Stool	NA	NA	Adult	NA	Yes	DNK	NA	NA	Healthy	no exposure at least currently	no
Not_excluded	Yes	Yes	Yes	LeChatelierE_2013	MH0302	MH0302	88723696	7985132640	90	Stool	NA	NA	Adult	NA	Yes	DNK	NA	23.6231	Healthy	no exposure in 2 month	no
Not_excluded	Yes	Yes	Yes	LiJ_2014	MH0303	MH0303	57469796	4656516914	87	Stool	NA	NA	Adult	NA	Yes	DNK	NA	NA	Healthy	no exposure at least currently	no
Not_excluded	Yes	Yes	Yes	LeChatelierE_2013	MH0305	MH0305	72051324	6484619160	90	Stool	NA	NA	Adult	NA	Yes	DNK	NA	33.0084	Healthy	no exposure in 2 month	no
Not_excluded	Yes	Yes	Yes	LeChatelierE_2013	MH0307	MH0307	89611704	8065053360	90	Stool	NA	NA	Adult	NA	Yes	DNK	NA	19.515	Healthy	no exposure in 2 month	no
Not_excluded	Yes	Yes	Yes	LiJ_2014	MH0308	MH0308	66922933	5572875221	87	Stool	NA	NA	Adult	NA	Yes	DNK	NA	NA	Healthy	no exposure at least currently	no
Not_excluded	Yes	Yes	Yes	LiJ_2014	MH0309	MH0309	64503106	5197974947	87	Stool	NA	NA	Adult	NA	Yes	DNK	NA	NA	Healthy	no exposure at least currently	no
Not_excluded	Yes	Yes	Yes	LiJ_2014	MH0310	MH0310	69119335	5733233614	85	Stool	NA	NA	Adult	NA	Yes	DNK	NA	NA	Healthy	no exposure at least currently	no
Not_excluded	Yes	Yes	Yes	LiJ_2014	MH0311	MH0311	63186265	5147252137	85	Stool	NA	NA	Adult	NA	Yes	DNK	NA	NA	Healthy	no exposure at least currently	no
Not_excluded	Yes	Yes	Yes	LeChatelierE_2013	MH0313	MH0313	71564400	6440796000	90	Stool	NA	NA	Adult	NA	Yes	DNK	NA	33.4622	Healthy	no exposure in 2 month	no
Not_excluded	Yes	Yes	Yes	LiJ_2014	MH0314	MH0314	60056854	4753917897	85	Stool	NA	NA	Adult	NA	Yes	DNK	NA	NA	Healthy	no exposure at least currently	no
Not_excluded	Yes	Yes	Yes	LiJ_2014	MH0315	MH0315	61868592	4941994567	87	Stool	NA	NA	Adult	NA	Yes	DNK	NA	NA	Healthy	no exposure at least currently	no
Not_excluded	Yes	Yes	Yes	LeChatelierE_2013	MH0316	MH0316	88148550	7933369500	90	Stool	NA	NA	Adult	NA	Yes	DNK	NA	36.9843	Healthy	no exposure in 2 month	no
Not_excluded	Yes	Yes	Yes	LeChatelierE_2013	MH0318	MH0318	88681082	7981297380	90	Stool	NA	NA	Adult	NA	Yes	DNK	NA	18.1303	Healthy	no exposure in 2 month	no
Not_excluded	Yes	Yes	Yes	LiJ_2014	MH0319	MH0319	64887642	5258068225	81	Stool	NA	NA	Adult	NA	Yes	DNK	NA	NA	Healthy	no exposure at least currently	no
Not_excluded	Yes	Yes	Yes	LeChatelierE_2013	MH0321	MH0321	90135120	8112160800	90	Stool	NA	NA	Adult	NA	Yes	DNK	NA	34.8928	Healthy	no exposure in 2 month	no
Not_excluded	Yes	Yes	Yes	LeChatelierE_2013	MH0322	MH0322	89840238	8085621420	90	Stool	NA	NA	Adult	NA	Yes	DNK	NA	21.9337	Healthy	no exposure in 2 month	no
Not_excluded	Yes	Yes	Yes	LiJ_2014	MH0323	MH0323	62707653	5133947620	85	Stool	NA	NA	Adult	NA	Yes	DNK	NA	NA	Healthy	no exposure at least currently	no
Not_excluded	Yes	Yes	Yes	LiJ_2014	MH0325	MH0325	58615449	4809561580	85	Stool	NA	NA	Adult	NA	Yes	DNK	NA	NA	Healthy	no exposure at least currently	no
Not_excluded	Yes	Yes	Yes	LiJ_2014	MH0326	MH0326	71291194	5859390476	85	Stool	NA	NA	Adult	NA	Yes	DNK	NA	NA	Healthy	no exposure at least currently	no
Not_excluded	Yes	Yes	Yes	LiJ_2014	MH0327	MH0327	57518625	4655303077	85	Stool	NA	NA	Adult	NA	Yes	DNK	NA	NA	Healthy	no exposure at least currently	no
Not_excluded	Yes	Yes	Yes	LiJ_2014	MH0328	MH0328	56379080	4583151234	85	Stool	NA	NA	Adult	NA	Yes	DNK	NA	NA	Healthy	no exposure at least currently	no
Not_excluded	Yes	Yes	Yes	LiJ_2014	MH0329	MH0329	67765903	5530046420	85	Stool	NA	NA	Adult	NA	Yes	DNK	NA	NA	Healthy	no exposure at least currently	no
Not_excluded	Yes	Yes	Yes	LiJ_2014	MH0330	MH0330	66621419	5367402279	84	Stool	NA	NA	Adult	NA	Yes	DNK	NA	NA	Healthy	no exposure at least currently	no
Not_excluded	Yes	Yes	Yes	LiJ_2014	MH0332	MH0332	70500535	5859807054	85	Stool	NA	NA	Adult	NA	Yes	DNK	NA	NA	Healthy	no exposure at least currently	no
Not_excluded	Yes	Yes	Yes	LeChatelierE_2013	MH0333	MH0333	80140744	7212666960	90	Stool	NA	NA	Adult	NA	Yes	DNK	NA	32.4434	Healthy	no exposure in 2 month	no
Not_excluded	Yes	Yes	Yes	LiJ_2014	MH0334	MH0334	62917620	5020636907	85	Stool	NA	NA	Adult	NA	Yes	DNK	NA	NA	Healthy	no exposure at least currently	no
Not_excluded	Yes	Yes	Yes	LiJ_2014	MH0335	MH0335	58565331	4742625309	85	Stool	NA	NA	Adult	NA	Yes	DNK	NA	NA	Healthy	no exposure at least currently	no
Not_excluded	Yes	Yes	Yes	LiJ_2014	MH0336	MH0336	57755205	4695207296	85	Stool	NA	NA	Adult	NA	Yes	DNK	NA	NA	Healthy	no exposure at least currently	no
Not_excluded	Yes	Yes	Yes	LiJ_2014	MH0337	MH0337	60219502	4939676798	87	Stool	NA	NA	Adult	NA	Yes	DNK	NA	NA	Healthy	no exposure at least currently	no
Not_excluded	Yes	Yes	Yes	LiJ_2014	MH0338	MH0338	63445131	5050458659	85	Stool	NA	NA	Adult	NA	Yes	DNK	NA	NA	Healthy	no exposure at least currently	no
Not_excluded	Yes	Yes	Yes	LiJ_2014	MH0339	MH0339	72925196	5889803307	85	Stool	NA	NA	Adult	NA	Yes	DNK	NA	NA	Healthy	no exposure at least currently	no
Not_excluded	Yes	Yes	Yes	LiJ_2014	MH0340	MH0340	66219837	5352126915	85	Stool	NA	NA	Adult	NA	Yes	DNK	NA	NA	Healthy	no exposure at least currently	no
Not_excluded	Yes	Yes	Yes	LiJ_2014	MH0341	MH0341	75893613	6209629838	85	Stool	NA	NA	Adult	NA	Yes	DNK	NA	NA	Healthy	no exposure at least currently	no
Not_excluded	Yes	Yes	Yes	LiJ_2014	MH0342	MH0342	74349383	5999468196	85	Stool	NA	NA	Adult	NA	Yes	DNK	NA	NA	Healthy	no exposure at least currently	no
Not_excluded	Yes	Yes	Yes	LiJ_2014	MH0343	MH0343	64617899	5204742192	85	Stool	NA	NA	Adult	NA	Yes	DNK	NA	NA	Healthy	no exposure at least currently	no
Not_excluded	Yes	Yes	Yes	LiJ_2014	MH0345	MH0345	77524946	6281943735	85	Stool	NA	NA	Adult	NA	Yes	DNK	NA	NA	Healthy	no exposure at least currently	no
Not_excluded	Yes	Yes	Yes	LiJ_2014	MH0346	MH0346	65698791	5260897693	85	Stool	NA	NA	Adult	NA	Yes	DNK	NA	NA	Healthy	no exposure at least currently	no
Not_excluded	Yes	Yes	Yes	LiJ_2014	MH0347	MH0347	54397484	4304328516	85	Stool	NA	NA	Adult	NA	Yes	DNK	NA	NA	Healthy	no exposure at least currently	no
Not_excluded	Yes	Yes	Yes	LiJ_2014	MH0348	MH0348	55294411	4293777042	85	Stool	NA	NA	Adult	NA	Yes	DNK	NA	NA	Healthy	no exposure at least currently	no
Not_excluded	Yes	Yes	Yes	LiJ_2014	MH0349	MH0349	63341867	5146432126	85	Stool	NA	NA	Adult	NA	Yes	DNK	NA	NA	Healthy	no exposure at least currently	no
Not_excluded	Yes	Yes	Yes	LiJ_2014	MH0350	MH0350	62219669	4894358132	85	Stool	NA	NA	Adult	NA	Yes	DNK	NA	NA	Healthy	no exposure at least currently	no
Not_excluded	Yes	Yes	Yes	LiJ_2014	MH0351	MH0351	60762195	4832566622	85	Stool	NA	NA	Adult	NA	Yes	DNK	NA	NA	Healthy	no exposure at least currently	no
Not_excluded	Yes	Yes	Yes	LiJ_2014	MH0354	MH0354	64974994	4813445831	85	Stool	NA	NA	Adult	NA	Yes	DNK	NA	NA	Healthy	no exposure at least currently	no
Not_excluded	Yes	Yes	Yes	LiJ_2014	MH0355	MH0355	84626805	6767879522	85	Stool	NA	NA	Adult	NA	Yes	DNK	NA	NA	Healthy	no exposure at least currently	no
Not_excluded	Yes	Yes	Yes	LiJ_2014	MH0356	MH0356	66824372	4980732725	85	Stool	NA	NA	Adult	NA	Yes	DNK	NA	NA	Healthy	no exposure at least currently	no
Not_excluded	Yes	Yes	Yes	LiJ_2014	MH0357	MH0357	66819408	5531037532	85	Stool	NA	NA	Adult	NA	Yes	DNK	NA	NA	Healthy	no exposure at least currently	no
Not_excluded	Yes	Yes	Yes	LiJ_2014	MH0358	MH0358	64032689	5122217223	81	Stool	NA	NA	Adult	NA	Yes	DNK	NA	NA	Healthy	no exposure at least currently	no
Not_excluded	Yes	Yes	Yes	LiJ_2014	MH0359	MH0359	63351352	5225281169	85	Stool	NA	NA	Adult	NA	Yes	DNK	NA	NA	Healthy	no exposure at least currently	no
Not_excluded	Yes	Yes	Yes	LiJ_2014	MH0360	MH0360	66856881	5441843892	85	Stool	NA	NA	Adult	NA	Yes	DNK	NA	NA	Healthy	no exposure at least currently	no
Not_excluded	Yes	Yes	Yes	LiJ_2014	MH0361	MH0361	76709802	6181293620	85	Stool	NA	NA	Adult	NA	Yes	DNK	NA	NA	Healthy	no exposure at least currently	no
Not_excluded	Yes	Yes	Yes	LiJ_2014	MH0362	MH0362	72868123	5758490018	85	Stool	NA	NA	Adult	NA	Yes	DNK	NA	NA	Healthy	no exposure at least currently	no
Not_excluded	Yes	Yes	Yes	LiJ_2014	MH0363	MH0363	71695207	5738081541	85	Stool	NA	NA	Adult	NA	Yes	DNK	NA	NA	Healthy	no exposure at least currently	no
Not_excluded	Yes	Yes	Yes	LiJ_2014	MH0364	MH0364	66667471	5382967763	85	Stool	NA	NA	Adult	NA	Yes	DNK	NA	NA	Healthy	no exposure at least currently	no
Not_excluded	Yes	Yes	Yes	LiJ_2014	MH0365	MH0365	63186803	5298021186	85	Stool	NA	NA	Adult	NA	Yes	DNK	NA	NA	Healthy	no exposure at least currently	no
Not_excluded	Yes	Yes	Yes	LiJ_2014	MH0366	MH0366	58912039	4740977798	87	Stool	NA	NA	Adult	NA	Yes	DNK	NA	NA	Healthy	no exposure at least currently	no
Not_excluded	Yes	Yes	Yes	LiJ_2014	MH0367	MH0367	73339401	5815105035	86	Stool	NA	NA	Adult	NA	Yes	DNK	NA	NA	Healthy	no exposure at least currently	no
Not_excluded	Yes	Yes	Yes	LiJ_2014	MH0368	MH0368	65865567	5309759317	86	Stool	NA	NA	Adult	NA	Yes	DNK	NA	NA	Healthy	no exposure at least currently	no
Not_excluded	Yes	Yes	Yes	LiJ_2014	MH0369	MH0369	69613601	5631542504	85	Stool	NA	NA	Adult	NA	Yes	DNK	NA	NA	Healthy	no exposure at least currently	no
Not_excluded	Yes	Yes	Yes	LiJ_2014	MH0370	MH0370	69668575	5528808940	85	Stool	NA	NA	Adult	NA	Yes	DNK	NA	NA	Healthy	no exposure at least currently	no
Not_excluded	Yes	Yes	Yes	LiJ_2014	MH0371	MH0371	73847448	5815488801	85	Stool	NA	NA	Adult	NA	Yes	DNK	NA	NA	Healthy	no exposure at least currently	no
Not_excluded	Yes	Yes	Yes	LiJ_2014	MH0372	MH0372	68468824	5388903090	85	Stool	NA	NA	Adult	NA	Yes	DNK	NA	NA	Healthy	no exposure at least currently	no
Not_excluded	Yes	Yes	Yes	LiJ_2014	MH0373	MH0373	67132835	5380769419	89	Stool	NA	NA	Adult	NA	Yes	DNK	NA	NA	Healthy	no exposure at least currently	no
Not_excluded	Yes	Yes	Yes	LiJ_2014	MH0374	MH0374	69646381	5680566661	87	Stool	NA	NA	Adult	NA	Yes	DNK	NA	NA	Healthy	no exposure at least currently	no
Not_excluded	Yes	Yes	Yes	LiJ_2014	MH0375	MH0375	54361643	4307392342	85	Stool	NA	NA	Adult	NA	Yes	DNK	NA	NA	Healthy	no exposure at least currently	no
Not_excluded	Yes	Yes	Yes	LiJ_2014	MH0376	MH0376	64432623	5151349418	86	Stool	NA	NA	Adult	NA	Yes	DNK	NA	NA	Healthy	no exposure at least currently	no
Not_excluded	Yes	Yes	Yes	LiJ_2014	MH0377	MH0377	66084125	5243281887	85	Stool	NA	NA	Adult	NA	Yes	DNK	NA	NA	Healthy	no exposure at least currently	no
Not_excluded	Yes	Yes	Yes	LiJ_2014	MH0378	MH0378	80067895	6491382373	85	Stool	NA	NA	Adult	NA	Yes	DNK	NA	NA	Healthy	no exposure at least currently	no
Not_excluded	Yes	Yes	Yes	LiJ_2014	MH0379	MH0379	71136583	5723139775	85	Stool	NA	NA	Adult	NA	Yes	DNK	NA	NA	Healthy	no exposure at least currently	no
Not_excluded	Yes	Yes	Yes	LiJ_2014	MH0381	MH0381	58361116	4787909631	87	Stool	NA	NA	Adult	NA	Yes	DNK	NA	NA	Healthy	no exposure at least currently	no
Not_excluded	Yes	Yes	Yes	LiJ_2014	MH0382	MH0382	60927445	4839020327	85	Stool	NA	NA	Adult	NA	Yes	DNK	NA	NA	Healthy	no exposure at least currently	no
Not_excluded	Yes	Yes	Yes	LiJ_2014	MH0383	MH0383	66639830	5265056592	85	Stool	NA	NA	Adult	NA	Yes	DNK	NA	NA	Healthy	no exposure at least currently	no
Not_excluded	Yes	Yes	Yes	LiJ_2014	MH0384	MH0384	73102633	5895178607	85	Stool	NA	NA	Adult	NA	Yes	DNK	NA	NA	Healthy	no exposure at least currently	no
Not_excluded	Yes	Yes	Yes	LiJ_2014	MH0385	MH0385	73066225	5917194960	86	Stool	NA	NA	Adult	NA	Yes	DNK	NA	NA	Healthy	no exposure at least currently	no
Not_excluded	Yes	Yes	Yes	LiJ_2014	MH0386	MH0386	65677446	5258936891	85	Stool	NA	NA	Adult	NA	Yes	DNK	NA	NA	Healthy	no exposure at least currently	no
Not_excluded	Yes	Yes	Yes	LiJ_2014	MH0387	MH0387	69423411	5785209881	85	Stool	NA	NA	Adult	NA	Yes	DNK	NA	NA	Healthy	no exposure at least currently	no
Not_excluded	Yes	Yes	Yes	LiJ_2014	MH0388	MH0388	61789727	5040716974	86	Stool	NA	NA	Adult	NA	Yes	DNK	NA	NA	Healthy	no exposure at least currently	no
Not_excluded	Yes	Yes	Yes	LiJ_2014	MH0389	MH0389	65098706	5197470621	85	Stool	NA	NA	Adult	NA	Yes	DNK	NA	NA	Healthy	no exposure at least currently	no
Not_excluded	Yes	Yes	Yes	LiJ_2014	MH0390	MH0390	62930522	5068816032	87	Stool	NA	NA	Adult	NA	Yes	DNK	NA	NA	Healthy	no exposure at least currently	no
Not_excluded	Yes	Yes	Yes	LiJ_2014	MH0391	MH0391	55456643	4445878011	85	Stool	NA	NA	Adult	NA	Yes	DNK	NA	NA	Healthy	no exposure at least currently	no
Not_excluded	Yes	Yes	Yes	LiJ_2014	MH0392	MH0392	73684844	5889504735	86	Stool	NA	NA	Adult	NA	Yes	DNK	NA	NA	Healthy	no exposure at least currently	no
Not_excluded	Yes	Yes	Yes	LiJ_2014	MH0393	MH0393	64554456	5180651760	85	Stool	NA	NA	Adult	NA	Yes	DNK	NA	NA	Healthy	no exposure at least currently	no
Not_excluded	Yes	Yes	Yes	LiJ_2014	MH0394	MH0394	71352220	5666116394	85	Stool	NA	NA	Adult	NA	Yes	DNK	NA	NA	Healthy	no exposure at least currently	no
Not_excluded	Yes	Yes	Yes	LiJ_2014	MH0395	MH0395	76511224	6155124963	86	Stool	NA	NA	Adult	NA	Yes	DNK	NA	NA	Healthy	no exposure at least currently	no
Not_excluded	Yes	Yes	Yes	LiJ_2014	MH0396	MH0396	63719784	5104991360	84	Stool	NA	NA	Adult	NA	Yes	DNK	NA	NA	Healthy	no exposure at least currently	no
Not_excluded	Yes	Yes	Yes	LiJ_2014	MH0397	MH0397	68600013	5464879973	87	Stool	NA	NA	Adult	NA	Yes	DNK	NA	NA	Healthy	no exposure at least currently	no
Not_excluded	Yes	Yes	Yes	LiJ_2014	MH0398	MH0398	62978745	5054876797	87	Stool	NA	NA	Adult	NA	Yes	DNK	NA	NA	Healthy	no exposure at least currently	no
Not_excluded	Yes	Yes	Yes	LiJ_2014	MH0399	MH0399	79121954	6534631754	86	Stool	NA	NA	Adult	NA	Yes	DNK	NA	NA	Healthy	no exposure at least currently	no
Not_excluded	Yes	Yes	Yes	LiJ_2014	MH0400	MH0400	66747054	5445635202	87	Stool	NA	NA	Adult	NA	Yes	DNK	NA	NA	Healthy	no exposure at least currently	no
Not_excluded	Yes	Yes	Yes	LiJ_2014	MH0401	MH0401	61838728	4917412673	85	Stool	NA	NA	Adult	NA	Yes	DNK	NA	NA	Healthy	no exposure at least currently	no
Not_excluded	Yes	Yes	Yes	LiJ_2014	MH0402	MH0402	61646178	5006220805	87	Stool	NA	NA	Adult	NA	Yes	DNK	NA	NA	Healthy	no exposure at least currently	no
Not_excluded	Yes	Yes	Yes	LeChatelierE_2013	MH0403	MH0403	87625872	7886328480	90	Stool	NA	NA	Adult	NA	Yes	DNK	NA	35.3848	Healthy	no exposure in 2 month	no
Not_excluded	Yes	Yes	Yes	LeChatelierE_2013	MH0404	MH0404	80453800	7240842000	90	Stool	NA	NA	Adult	NA	Yes	DNK	NA	23.5003	Healthy	no exposure in 2 month	no
Not_excluded	Yes	Yes	Yes	LeChatelierE_2013	MH0405	MH0405	85952788	7735750920	90	Stool	NA	NA	Adult	NA	Yes	DNK	NA	23.3763	Healthy	no exposure in 2 month	no
Not_excluded	Yes	Yes	Yes	LeChatelierE_2013	MH0406	MH0406	92775624	8349806160	90	Stool	NA	NA	Adult	NA	Yes	DNK	NA	33.6719	Healthy	no exposure in 2 month	no
Not_excluded	Yes	Yes	Yes	LeChatelierE_2013	MH0407	MH0407	93457578	8411182020	90	Stool	NA	NA	Adult	NA	Yes	DNK	NA	30.6482	Healthy	no exposure in 2 month	no
Not_excluded	Yes	Yes	Yes	LeChatelierE_2013	MH0408	MH0408	96057212	8645149080	90	Stool	NA	NA	Adult	NA	Yes	DNK	NA	20.1038	Healthy	no exposure in 2 month	no
Not_excluded	Yes	Yes	Yes	LeChatelierE_2013	MH0409	MH0409	84908988	7641808920	90	Stool	NA	NA	Adult	NA	Yes	DNK	NA	23.419	Healthy	no exposure in 2 month	no
Not_excluded	Yes	Yes	Yes	LeChatelierE_2013	MH0410	MH0410	81239906	7311591540	90	Stool	NA	NA	Adult	NA	Yes	DNK	NA	31.1791	Healthy	no exposure in 2 month	no
Not_excluded	Yes	Yes	Yes	LeChatelierE_2013	MH0411	MH0411	93478090	8413028100	90	Stool	NA	NA	Adult	NA	Yes	DNK	NA	31.6205	Healthy	no exposure in 2 month	no
Not_excluded	Yes	Yes	Yes	LeChatelierE_2013	MH0412	MH0412	87068936	7836204240	90	Stool	NA	NA	Adult	NA	Yes	DNK	NA	36.7354	Healthy	no exposure in 2 month	no
Not_excluded	Yes	Yes	Yes	LeChatelierE_2013	MH0413	MH0413	80848150	7276333500	90	Stool	NA	NA	Adult	NA	Yes	DNK	NA	31.3295	Healthy	no exposure in 2 month	no
Not_excluded	Yes	Yes	Yes	LeChatelierE_2013	MH0414	MH0414	77472300	6972507000	90	Stool	NA	NA	Adult	NA	Yes	DNK	NA	36.8565	Healthy	no exposure in 2 month	no
Not_excluded	Yes	Yes	Yes	LeChatelierE_2013	MH0415	MH0415	80011728	7201055520	90	Stool	NA	NA	Adult	NA	Yes	DNK	NA	23.3165	Healthy	no exposure in 2 month	no
Not_excluded	Yes	Yes	Yes	LeChatelierE_2013	MH0416	MH0416	91695516	8252596440	90	Stool	NA	NA	Adult	NA	Yes	DNK	NA	28.9878	Healthy	no exposure in 2 month	no
Not_excluded	Yes	Yes	Yes	LeChatelierE_2013	MH0417	MH0417	98884974	8899647660	90	Stool	NA	NA	Adult	NA	Yes	DNK	NA	32.0367	Healthy	no exposure in 2 month	no
Not_excluded	Yes	Yes	Yes	LeChatelierE_2013	MH0418	MH0418	88543770	7968939300	90	Stool	NA	NA	Adult	NA	Yes	DNK	NA	34.4838	Healthy	no exposure in 2 month	no
Not_excluded	Yes	Yes	Yes	LeChatelierE_2013	MH0419	MH0419	101560248	9140422320	90	Stool	NA	NA	Adult	NA	Yes	DNK	NA	23.517	Healthy	no exposure in 2 month	no
Not_excluded	Yes	Yes	Yes	LeChatelierE_2013	MH0420	MH0420	85828048	7724524320	90	Stool	NA	NA	Adult	NA	Yes	DNK	NA	19.0139	Healthy	no exposure in 2 month	no
Not_excluded	Yes	Yes	Yes	LeChatelierE_2013	MH0421	MH0421	88583124	7972481160	90	Stool	NA	NA	Adult	NA	Yes	DNK	NA	30.3792	Healthy	no exposure in 2 month	no
Not_excluded	Yes	Yes	Yes	LeChatelierE_2013	MH0422	MH0422	79482320	7153408800	90	Stool	NA	NA	Adult	NA	Yes	DNK	NA	31.0727	Healthy	no exposure in 2 month	no
Not_excluded	Yes	Yes	Yes	LeChatelierE_2013	MH0423	MH0423	82395456	7415591040	90	Stool	NA	NA	Adult	NA	Yes	DNK	NA	30.6689	Healthy	no exposure in 2 month	no
Not_excluded	Yes	Yes	Yes	LeChatelierE_2013	MH0424	MH0424	79036038	7113243420	90	Stool	NA	NA	Adult	NA	Yes	DNK	NA	21.7876	Healthy	no exposure in 2 month	no
Not_excluded	Yes	Yes	Yes	LeChatelierE_2013	MH0425	MH0425	92673880	8340649200	90	Stool	NA	NA	Adult	NA	Yes	DNK	NA	20.8203	Healthy	no exposure in 2 month	no
Not_excluded	Yes	Yes	Yes	LeChatelierE_2013	MH0426	MH0426	91294522	8216506980	90	Stool	NA	NA	Adult	NA	Yes	DNK	NA	40.2043	Healthy	no exposure in 2 month	no
Not_excluded	Yes	Yes	Yes	LeChatelierE_2013	MH0427	MH0427	92421696	8317952640	90	Stool	NA	NA	Adult	NA	Yes	DNK	NA	34.3695	Healthy	no exposure in 2 month	no
Not_excluded	Yes	Yes	Yes	LeChatelierE_2013	MH0428	MH0428	99861330	8987519700	90	Stool	NA	NA	Adult	NA	Yes	DNK	NA	25.1824	Healthy	no exposure in 2 month	no
Not_excluded	Yes	Yes	Yes	LeChatelierE_2013	MH0429	MH0429	64860322	5837428980	90	Stool	NA	NA	Adult	NA	Yes	DNK	NA	31.8754	Healthy	no exposure in 2 month	no
Not_excluded	Yes	Yes	Yes	LeChatelierE_2013	MH0430	MH0430	64825116	5834260440	90	Stool	NA	NA	Adult	NA	Yes	DNK	NA	30.2635	Healthy	no exposure in 2 month	no
Not_excluded	Yes	Yes	Yes	LeChatelierE_2013	MH0431	MH0431	89069102	8016219180	90	Stool	NA	NA	Adult	NA	Yes	DNK	NA	34.8896	Healthy	no exposure in 2 month	no
Not_excluded	Yes	Yes	Yes	LeChatelierE_2013	MH0432	MH0432	91767488	8259073920	90	Stool	NA	NA	Adult	NA	Yes	DNK	NA	19.9013	Healthy	no exposure in 2 month	no
Not_excluded	Yes	Yes	Yes	LeChatelierE_2013	MH0433	MH0433	84668092	7620128280	90	Stool	NA	NA	Adult	NA	Yes	DNK	NA	34.0189	Healthy	no exposure in 2 month	no
Not_excluded	Yes	Yes	Yes	LeChatelierE_2013	MH0434	MH0434	94429580	8498662200	90	Stool	NA	NA	Adult	NA	Yes	DNK	NA	23.5598	Healthy	no exposure in 2 month	no
Not_excluded	Yes	Yes	Yes	LeChatelierE_2013	MH0435	MH0435	106319324	9568739160	90	Stool	NA	NA	Adult	NA	Yes	DNK	NA	29.5476	Healthy	no exposure in 2 month	no
Not_excluded	Yes	Yes	Yes	LeChatelierE_2013	MH0436	MH0436	102315606	9208404540	90	Stool	NA	NA	Adult	NA	Yes	DNK	NA	38.2527	Healthy	no exposure in 2 month	no
Not_excluded	Yes	Yes	Yes	LeChatelierE_2013	MH0437	MH0437	98666990	8880029100	90	Stool	NA	NA	Adult	NA	Yes	DNK	NA	20.1733	Healthy	no exposure in 2 month	no
Not_excluded	Yes	Yes	Yes	LeChatelierE_2013	MH0438	MH0438	96413258	8677193220	90	Stool	NA	NA	Adult	NA	Yes	DNK	NA	22.6582	Healthy	no exposure in 2 month	no
Not_excluded	Yes	Yes	Yes	LeChatelierE_2013	MH0439	MH0439	98064204	8825778360	90	Stool	NA	NA	Adult	NA	Yes	DNK	NA	23.2827	Healthy	no exposure in 2 month	no
Not_excluded	Yes	Yes	Yes	LeChatelierE_2013	MH0440	MH0440	96794646	8711518140	90	Stool	NA	NA	Adult	NA	Yes	DNK	NA	32.1427	Healthy	no exposure in 2 month	no
Not_excluded	Yes	Yes	Yes	LeChatelierE_2013	MH0441	MH0441	90292896	8126360640	90	Stool	NA	NA	Adult	NA	Yes	DNK	NA	34.9388	Healthy	no exposure in 2 month	no
Not_excluded	Yes	Yes	Yes	LeChatelierE_2013	MH0442	MH0442	98897552	8900779680	90	Stool	NA	NA	Adult	NA	Yes	DNK	NA	36.3698	Healthy	no exposure in 2 month	no
Not_excluded	Yes	Yes	Yes	LeChatelierE_2013	MH0443	MH0443	97466924	8772023160	90	Stool	NA	NA	Adult	NA	Yes	DNK	NA	39.0817	Healthy	no exposure in 2 month	no
Not_excluded	Yes	Yes	Yes	LeChatelierE_2013	MH0444	MH0444	98712780	8884150200	90	Stool	NA	NA	Adult	NA	Yes	DNK	NA	31.8823	Healthy	no exposure in 2 month	no
Not_excluded	Yes	Yes	Yes	LeChatelierE_2013	MH0445	MH0445	92037010	8283330900	90	Stool	NA	NA	Adult	NA	Yes	DNK	NA	20.8461	Healthy	no exposure in 2 month	no
Not_excluded	Yes	Yes	Yes	LeChatelierE_2013	MH0446	MH0446	117074346	10536691140	90	Stool	NA	NA	Adult	NA	Yes	DNK	NA	31.4114	Healthy	no exposure in 2 month	no
Not_excluded	Yes	Yes	Yes	LeChatelierE_2013	MH0447	MH0447	109244906	9832041540	90	Stool	NA	NA	Adult	NA	Yes	DNK	NA	23.9815	Healthy	no exposure in 2 month	no
Not_excluded	Yes	Yes	Yes	LeChatelierE_2013	MH0448	MH0448	90147200	8113248000	90	Stool	NA	NA	Adult	NA	Yes	DNK	NA	24.0484	Healthy	no exposure in 2 month	no
Not_excluded	Yes	Yes	Yes	LeChatelierE_2013	MH0450	MH0450	91964818	8276833620	90	Stool	NA	NA	Adult	NA	Yes	DNK	NA	40.7101	Healthy	no exposure in 2 month	no
Not_excluded	Yes	Yes	Yes	LeChatelierE_2013	MH0451	MH0451	85941302	7734717180	90	Stool	NA	NA	Adult	NA	Yes	DNK	NA	33.332	Healthy	no exposure in 2 month	no
Not_excluded	Yes	Yes	Yes	LeChatelierE_2013	MH0452	MH0452	99801936	8982174240	90	Stool	NA	NA	Adult	NA	Yes	DNK	NA	35.4262	Healthy	no exposure in 2 month	no
Not_excluded	Yes	Yes	Yes	LeChatelierE_2013	MH0453	MH0453	86737890	7806410100	90	Stool	NA	NA	Adult	NA	Yes	DNK	NA	32.8893	Healthy	no exposure in 2 month	no
Not_excluded	Yes	Yes	Yes	LeChatelierE_2013	MH0454	MH0454	89107084	8019637560	90	Stool	NA	NA	Adult	NA	Yes	DNK	NA	22.9138	Healthy	no exposure in 2 month	no
Not_excluded	Yes	Yes	Yes	LeChatelierE_2013	MH0455	MH0455	98098766	8828888940	90	Stool	NA	NA	Adult	NA	Yes	DNK	NA	31.2745	Healthy	no exposure in 2 month	no
Not_excluded	Yes	Yes	Yes	LeChatelierE_2013	MH0456	MH0456	88114284	7930285560	90	Stool	NA	NA	Adult	NA	Yes	DNK	NA	25.157	Healthy	no exposure in 2 month	no
Not_excluded	Yes	Yes	Yes	LeChatelierE_2013	MH0457	MH0457	95130010	8561700900	90	Stool	NA	NA	Adult	NA	Yes	DNK	NA	23.6713	Healthy	no exposure in 2 month	no
Not_excluded	Yes	Yes	Yes	LeChatelierE_2013	MH0458	MH0458	87603926	7884353340	90	Stool	NA	NA	Adult	NA	Yes	DNK	NA	33.3767	Healthy	no exposure in 2 month	no
Not_excluded	Yes	Yes	Yes	LeChatelierE_2013	MH0462	MH0462	104533724	9408035160	90	Stool	NA	NA	Adult	NA	Yes	DNK	NA	36.18	Healthy	no exposure in 2 month	no
Not_excluded	Yes	Yes	Yes	LiJ_2017	nHF409542	nHF409542	44252744	5531593000	125	Stool	NA	NA	Adult	NA	Yes	CHN	NA	NA	Healthy	no exposure in 2 month	no
Not_excluded	Yes	Yes	Yes	LiJ_2017	nHF411719	nHF411719	44864550	5608068750	125	Stool	NA	NA	Adult	NA	Yes	CHN	NA	NA	Healthy	no exposure in 2 month	no
Not_excluded	Yes	Yes	Yes	LiJ_2017	nHF411741	nHF411741	43179664	5397458000	125	Stool	NA	NA	Adult	NA	Yes	CHN	NA	NA	Healthy	no exposure in 2 month	no
Not_excluded	Yes	Yes	Yes	LiJ_2017	nHF511704	nHF511704	39417362	4927170250	125	Stool	NA	NA	Adult	NA	Yes	CHN	NA	NA	Healthy	no exposure in 2 month	no
Not_excluded	Yes	Yes	Yes	LiJ_2017	nHF512818	nHF512818	41408706	5176088250	125	Stool	NA	NA	Adult	NA	Yes	CHN	NA	NA	Healthy	no exposure in 2 month	no
Not_excluded	Yes	Yes	Yes	LiJ_2017	nHF512829	nHF512829	48447854	6055981750	125	Stool	NA	NA	Adult	NA	Yes	CHN	NA	NA	Healthy	no exposure in 2 month	no
Not_excluded	Yes	Yes	Yes	LiJ_2017	nHF611623	nHF611623	44845612	5605701500	125	Stool	NA	NA	Adult	NA	Yes	CHN	NA	NA	Healthy	no exposure in 2 month	no
Not_excluded	Yes	Yes	Yes	LiJ_2017	nHF611710	nHF611710	39907950	4988493750	125	Stool	NA	NA	Adult	NA	Yes	CHN	NA	NA	Healthy	no exposure in 2 month	no
Not_excluded	Yes	Yes	Yes	LiJ_2017	nHF612722	nHF612722	41504530	5188066250	125	Stool	NA	NA	Adult	NA	Yes	CHN	NA	NA	Healthy	no exposure in 2 month	no
Not_excluded	Yes	Yes	Yes	LiJ_2017	nHM410714	nHM410714	55279176	6909897000	125	Stool	NA	NA	Adult	NA	Yes	CHN	NA	NA	Healthy	no exposure in 2 month	no
Not_excluded	Yes	Yes	Yes	LiJ_2017	nHM410727	nHM410727	52874252	6609281500	125	Stool	NA	NA	Adult	NA	Yes	CHN	NA	NA	Healthy	no exposure in 2 month	no
Not_excluded	Yes	Yes	Yes	LiJ_2017	nHM410833	nHM410833	40590932	5073866500	125	Stool	NA	NA	Adult	NA	Yes	CHN	NA	NA	Healthy	no exposure in 2 month	no
Not_excluded	Yes	Yes	Yes	LiJ_2017	nHM411801	nHM411801	39899568	4987446000	125	Stool	NA	NA	Adult	NA	Yes	CHN	NA	NA	Healthy	no exposure in 2 month	no
Not_excluded	Yes	Yes	Yes	LiJ_2017	nHM412703	nHM412703	54761610	6845201250	125	Stool	NA	NA	Adult	NA	Yes	CHN	NA	NA	Healthy	no exposure in 2 month	no
Not_excluded	Yes	Yes	Yes	LiJ_2017	nHM412716	nHM412716	41766000	5220750000	125	Stool	NA	NA	Adult	NA	Yes	CHN	NA	NA	Healthy	no exposure in 2 month	no
Not_excluded	Yes	Yes	Yes	LiJ_2017	nHM412839	nHM412839	49566292	6195786500	125	Stool	NA	NA	Adult	NA	Yes	CHN	NA	NA	Healthy	no exposure in 2 month	no
Not_excluded	Yes	Yes	Yes	LiJ_2017	nHM412844	nHM412844	43262918	5407864750	125	Stool	NA	NA	Adult	NA	Yes	CHN	NA	NA	Healthy	no exposure in 2 month	no
Not_excluded	Yes	Yes	Yes	LiJ_2017	nHM510732	nHM510732	41756272	5219534000	125	Stool	NA	NA	Adult	NA	Yes	CHN	NA	NA	Healthy	no exposure in 2 month	no
Not_excluded	Yes	Yes	Yes	LiJ_2017	nHM510737	nHM510737	41399286	5174910750	125	Stool	NA	NA	Adult	NA	Yes	CHN	NA	NA	Healthy	no exposure in 2 month	no
Not_excluded	Yes	Yes	Yes	LiJ_2017	nHM510831	nHM510831	45848354	5731044250	125	Stool	NA	NA	Adult	NA	Yes	CHN	NA	NA	Healthy	no exposure in 2 month	no
Not_excluded	Yes	Yes	Yes	LiJ_2017	nHM511615	nHM511615	43102762	5387845250	125	Stool	NA	NA	Adult	NA	Yes	CHN	NA	NA	Healthy	no exposure in 2 month	no
Not_excluded	Yes	Yes	Yes	LiJ_2017	nHM511712	nHM511712	39753034	4969129250	125	Stool	NA	NA	Adult	NA	Yes	CHN	NA	NA	Healthy	no exposure in 2 month	no
Not_excluded	Yes	Yes	Yes	LiJ_2017	nHM511717	nHM511717	45729000	5716125000	125	Stool	NA	NA	Adult	NA	Yes	CHN	NA	NA	Healthy	no exposure in 2 month	no
Not_excluded	Yes	Yes	Yes	LiJ_2017	nHM511720	nHM511720	44502256	5562782000	125	Stool	NA	NA	Adult	NA	Yes	CHN	NA	NA	Healthy	no exposure in 2 month	no
Not_excluded	Yes	Yes	Yes	LiJ_2017	nHM511730	nHM511730	41499926	5187490750	125	Stool	NA	NA	Adult	NA	Yes	CHN	NA	NA	Healthy	no exposure in 2 month	no
Not_excluded	Yes	Yes	Yes	LiJ_2017	nHM511735	nHM511735	41952188	5244023500	125	Stool	NA	NA	Adult	NA	Yes	CHN	NA	NA	Healthy	no exposure in 2 month	no
Not_excluded	Yes	Yes	Yes	LiJ_2017	nHM511738	nHM511738	45894756	5736844500	125	Stool	NA	NA	Adult	NA	Yes	CHN	NA	NA	Healthy	no exposure in 2 month	no
Not_excluded	Yes	Yes	Yes	LiJ_2017	nHM511813	nHM511813	44199010	5524876250	125	Stool	NA	NA	Adult	NA	Yes	CHN	NA	NA	Healthy	no exposure in 2 month	no
Not_excluded	Yes	Yes	Yes	LiJ_2017	nHM511821	nHM511821	40982996	5122874500	125	Stool	NA	NA	Adult	NA	Yes	CHN	NA	NA	Healthy	no exposure in 2 month	no
Not_excluded	Yes	Yes	Yes	LiJ_2017	nHM512705	nHM512705	39288154	4911019250	125	Stool	NA	NA	Adult	NA	Yes	CHN	NA	NA	Healthy	no exposure in 2 month	no
Not_excluded	Yes	Yes	Yes	LiJ_2017	nHM512802	nHM512802	40296722	5037090250	125	Stool	NA	NA	Adult	NA	Yes	CHN	NA	NA	Healthy	no exposure in 2 month	no
Not_excluded	Yes	Yes	Yes	LiJ_2017	nHM512806	nHM512806	44620270	5577533750	125	Stool	NA	NA	Adult	NA	Yes	CHN	NA	NA	Healthy	no exposure in 2 month	no
Not_excluded	Yes	Yes	Yes	LiJ_2017	nHM512811	nHM512811	41615596	5201949500	125	Stool	NA	NA	Adult	NA	Yes	CHN	NA	NA	Healthy	no exposure in 2 month	no
Not_excluded	Yes	Yes	Yes	LiJ_2017	nHM512828	nHM512828	40430198	5053774750	125	Stool	NA	NA	Adult	NA	Yes	CHN	NA	NA	Healthy	no exposure in 2 month	no
Not_excluded	Yes	Yes	Yes	LiJ_2017	nHM512834	nHM512834	43090152	5386269000	125	Stool	NA	NA	Adult	NA	Yes	CHN	NA	NA	Healthy	no exposure in 2 month	no
Not_excluded	Yes	Yes	Yes	LiJ_2017	nHM611708	nHM611708	39222364	4902795500	125	Stool	NA	NA	Adult	NA	Yes	CHN	NA	NA	Healthy	no exposure in 2 month	no
Not_excluded	Yes	Yes	Yes	LiJ_2017	nHM612607	nHM612607	42749602	5343700250	125	Stool	NA	NA	Adult	NA	Yes	CHN	NA	NA	Healthy	no exposure in 2 month	no
Not_excluded	Yes	Yes	Yes	LiJ_2017	nHM612709	nHM612709	41668724	5208590500	125	Stool	NA	NA	Adult	NA	Yes	CHN	NA	NA	Healthy	no exposure in 2 month	no
Not_excluded	Yes	Yes	Yes	LiJ_2017	nHM612724	nHM612724	40343880	5042985000	125	Stool	NA	NA	Adult	NA	Yes	CHN	NA	NA	Healthy	no exposure in 2 month	no
Not_excluded	Yes	Yes	Yes	LiJ_2017	nHM612743	nHM612743	45897108	5737138500	125	Stool	NA	NA	Adult	NA	Yes	CHN	NA	NA	Healthy	no exposure in 2 month	no
Not_excluded	Yes	Yes	Yes	LiJ_2017	nHMX11726	nHMX11726	49970124	6246265500	125	Stool	NA	NA	Adult	NA	Yes	CHN	NA	NA	Healthy	no exposure in 2 month	no
Not_excluded	Yes	Yes	Yes	QinJ_2012	NLF001	NLF001	29561290	2187535460	74	Stool	NA	31	Adult	NA	Yes	CHN	F	17.94	Healthy	no exposure in 2 month	no
Not_excluded	Yes	Yes	Yes	QinJ_2012	NLF002	NLF002	25620216	1895895984	74	Stool	NA	34	Adult	NA	Yes	CHN	F	17.97	Healthy	no exposure in 2 month	no
Not_excluded	Yes	Yes	Yes	LiJ_2014	NLF002-IE	NLF002-IE	14784410	1204943064	86	Stool	NA	NA	Adult	NA	Yes	CHN	NA	NA	Healthy	no exposure at least currently	no
Not_excluded	Yes	Yes	Yes	QinJ_2012	NLF005	NLF005	32474030	2403078220	74	Stool	NA	44	Adult	NA	Yes	CHN	F	19.33	Healthy	no exposure in 2 month	no
Not_excluded	Yes	Yes	Yes	QinJ_2012	NLF006	NLF006	26433886	1956107564	74	Stool	NA	27	Adult	NA	Yes	CHN	F	17.8	Healthy	no exposure in 2 month	no
Not_excluded	Yes	Yes	Yes	QinJ_2012	NLF007	NLF007	31597414	2338208636	74	Stool	NA	39	Adult	NA	Yes	CHN	F	20.57	Healthy	no exposure in 2 month	no
Not_excluded	Yes	Yes	Yes	QinJ_2012	NLF008	NLF008	33251614	2992645260	90	Stool	NA	26	Adult	NA	Yes	CHN	F	18.03	Healthy	no exposure in 2 month	no
Not_excluded	Yes	Yes	Yes	QinJ_2012	NLF009	NLF009	27971524	2069892776	74	Stool	NA	27	Adult	NA	Yes	CHN	F	18.99	Healthy	no exposure in 2 month	no
Not_excluded	Yes	Yes	Yes	LiJ_2014	NLF009-IE	NLF009-IE	14737351	1181743266	85	Stool	NA	NA	Adult	NA	Yes	CHN	NA	NA	Healthy	no exposure at least currently	no
Not_excluded	Yes	Yes	Yes	QinJ_2012	NLF010	NLF010	29248858	2164415492	74	Stool	NA	35	Adult	NA	Yes	CHN	F	20.17	Healthy	no exposure in 2 month	no
Not_excluded	Yes	Yes	Yes	QinJ_2012	NLF011	NLF011	29852214	2209063836	74	Stool	NA	25	Adult	NA	Yes	CHN	F	18.52	Healthy	no exposure in 2 month	no
Not_excluded	Yes	Yes	Yes	QinJ_2012	NLF012	NLF012	29942544	2694828960	90	Stool	NA	27	Adult	NA	Yes	CHN	F	19.53	Healthy	no exposure in 2 month	no
Not_excluded	Yes	Yes	Yes	QinJ_2012	NLF013	NLF013	30752924	2767763160	90	Stool	NA	32	Adult	NA	Yes	CHN	F	18.2	Healthy	no exposure in 2 month	no
Not_excluded	Yes	Yes	Yes	QinJ_2012	NLF014	NLF014	31611272	2339234128	74	Stool	NA	37	Adult	NA	Yes	CHN	F	18.67	Healthy	no exposure in 2 month	no
Not_excluded	Yes	Yes	Yes	QinJ_2012	NLF015	NLF015	33720856	3034877040	90	Stool	NA	59	Adult	NA	Yes	CHN	F	19.15	Healthy	no exposure in 2 month	no
Not_excluded	Yes	Yes	Yes	QinJ_2012	NLM001	NLM001	25383554	1878382996	74	Stool	NA	32	Adult	NA	Yes	CHN	M	19.14	Healthy	no exposure in 2 month	no
Not_excluded	Yes	Yes	Yes	QinJ_2012	NLM002	NLM002	37910796	3411971640	90	Stool	NA	23	Adult	NA	Yes	CHN	M	18.72	Healthy	no exposure in 2 month	no
Not_excluded	Yes	Yes	Yes	QinJ_2012	NLM003	NLM003	26590132	1967669768	74	Stool	NA	23	Adult	NA	Yes	CHN	M	19.49	Healthy	no exposure in 2 month	no
Not_excluded	Yes	Yes	Yes	QinJ_2012	NLM004	NLM004	37015926	3331433340	90	Stool	NA	24	Adult	NA	Yes	CHN	M	19.35	Healthy	no exposure in 2 month	no
Not_excluded	Yes	Yes	Yes	QinJ_2012	NLM005	NLM005	28219850	2088268900	74	Stool	NA	42	Adult	NA	Yes	CHN	M	19.13	Healthy	no exposure in 2 month	no
Not_excluded	Yes	Yes	Yes	QinJ_2012	NLM006	NLM006	38252754	3442747860	90	Stool	NA	24	Adult	NA	Yes	CHN	M	19.03	Healthy	no exposure in 2 month	no
Not_excluded	Yes	Yes	Yes	QinJ_2012	NLM007	NLM007	32034154	2883073860	90	Stool	NA	22	Adult	NA	Yes	CHN	M	19.92	Healthy	no exposure in 2 month	no
Not_excluded	Yes	Yes	Yes	QinJ_2012	NLM008	NLM008	29888804	2211771496	74	Stool	NA	22	Adult	NA	Yes	CHN	M	19.57	Healthy	no exposure in 2 month	no
Not_excluded	Yes	Yes	Yes	QinJ_2012	NLM009	NLM009	29364750	2172991500	74	Stool	NA	24	Adult	NA	Yes	CHN	M	18.37	Healthy	no exposure in 2 month	no
Not_excluded	Yes	Yes	Yes	LiJ_2014	NLM009-IE	NLM009-IE	24975539	2020685927	85	Stool	NA	NA	Adult	NA	Yes	CHN	NA	NA	Healthy	no exposure at least currently	no
Not_excluded	Yes	Yes	Yes	QinJ_2012	NLM010	NLM010	34516032	3106442880	90	Stool	NA	23	Adult	NA	Yes	CHN	M	19.96	Healthy	no exposure in 2 month	no
Not_excluded	Yes	Yes	Yes	QinJ_2012	NLM015	NLM015	28360286	2098661164	74	Stool	NA	23	Adult	NA	Yes	CHN	M	18.07	Healthy	no exposure in 2 month	no
Not_excluded	Yes	Yes	Yes	QinJ_2012	NLM016	NLM016	29205068	2190380100	75	Stool	NA	23	Adult	NA	Yes	CHN	M	19.47	Healthy	no exposure in 2 month	no
Not_excluded	Yes	Yes	Yes	QinJ_2012	NLM017	NLM017	61005902	4575442650	75	Stool	NA	23	Adult	NA	Yes	CHN	M	19.16	Healthy	no exposure in 2 month	no
Not_excluded	Yes	Yes	Yes	QinJ_2012	NLM021	NLM021	36235680	3261211200	90	Stool	NA	25	Adult	NA	Yes	CHN	M	18.59	Healthy	no exposure in 2 month	no
Not_excluded	Yes	Yes	Yes	QinJ_2012	NLM022	NLM022	29247660	2632289400	90	Stool	NA	29	Adult	NA	Yes	CHN	M	19.84	Healthy	no exposure in 2 month	no
Not_excluded	Yes	Yes	Yes	QinJ_2012	NLM023	NLM023	61163528	4587264600	75	Stool	NA	38	Adult	NA	Yes	CHN	M	19.38	Healthy	no exposure in 2 month	no
Not_excluded	Yes	Yes	Yes	QinJ_2012	NLM024	NLM024	31747726	2857295340	90	Stool	NA	23	Adult	NA	Yes	CHN	M	19.38	Healthy	no exposure in 2 month	no
Not_excluded	Yes	Yes	Yes	QinJ_2012	NLM025	NLM025	31516482	2332219668	74	Stool	NA	19	School age	NA	Yes	CHN	M	17.29	Healthy	no exposure in 2 month	no
Not_excluded	Yes	Yes	Yes	LiJ_2014	NLM025-IE	NLM025-IE	13765933	1110596523	85	Stool	NA	NA	Adult	NA	Yes	CHN	NA	NA	Healthy	no exposure at least currently	no
Not_excluded	Yes	Yes	Yes	QinJ_2012	NLM026	NLM026	34912410	3142116900	90	Stool	NA	24	Adult	NA	Yes	CHN	M	20.66	Healthy	no exposure in 2 month	no
Not_excluded	Yes	Yes	Yes	QinJ_2012	NLM027	NLM027	35404646	3186418140	90	Stool	NA	22	Adult	NA	Yes	CHN	M	19.36	Healthy	no exposure in 2 month	no
Not_excluded	Yes	Yes	Yes	QinJ_2012	NLM028	NLM028	34569578	3111262020	90	Stool	NA	21	Adult	NA	Yes	CHN	M	19.05	Healthy	no exposure in 2 month	no
Not_excluded	Yes	Yes	Yes	QinJ_2012	NLM029	NLM029	34157176	3074145840	90	Stool	NA	25	Adult	NA	Yes	CHN	M	19.44	Healthy	no exposure in 2 month	no
Not_excluded	Yes	Yes	Yes	QinJ_2012	NLM031	NLM031	32081376	2887323840	90	Stool	NA	33	Adult	NA	Yes	CHN	M	20.31	Healthy	no exposure in 2 month	no
Not_excluded	Yes	Yes	Yes	QinJ_2012	NLM032	NLM032	37814974	3403347660	90	Stool	NA	39	Adult	NA	Yes	CHN	M	19.49	Healthy	no exposure in 2 month	no
Not_excluded	Yes	Yes	Yes	QinJ_2012	NOF001	NOF001	24541996	1816107704	74	Stool	NA	45	Adult	NA	Yes	CHN	F	25.51	Healthy	no exposure in 2 month	no
Not_excluded	Yes	Yes	Yes	QinJ_2012	NOF002	NOF002	31582568	2337110032	74	Stool	NA	51	Adult	NA	Yes	CHN	F	26.56	Healthy	no exposure in 2 month	no
Not_excluded	Yes	Yes	Yes	LiJ_2014	NOF002-IE	NOF002-IE	33626095	2773868563	87	Stool	NA	NA	Adult	NA	Yes	CHN	NA	NA	Healthy	no exposure at least currently	no
Not_excluded	Yes	Yes	Yes	QinJ_2012	NOF004	NOF004	24427456	1807631744	74	Stool	NA	33	Adult	NA	Yes	CHN	F	25.07	Healthy	no exposure in 2 month	no
Not_excluded	Yes	Yes	Yes	QinJ_2012	NOF005	NOF005	35131160	3161804400	90	Stool	NA	32	Adult	NA	Yes	CHN	F	25.39	Healthy	no exposure in 2 month	no
Not_excluded	Yes	Yes	Yes	QinJ_2012	NOF006	NOF006	25963456	1921295744	74	Stool	NA	35	Adult	NA	Yes	CHN	F	26.13	Healthy	no exposure in 2 month	no
Not_excluded	Yes	Yes	Yes	QinJ_2012	NOF007	NOF007	33241560	2459875440	74	Stool	NA	32	Adult	NA	Yes	CHN	F	24.89	Healthy	no exposure in 2 month	no
Not_excluded	Yes	Yes	Yes	LiJ_2014	NOF007-IE	NOF007-IE	23249556	1870531804	85	Stool	NA	NA	Adult	NA	Yes	CHN	NA	NA	Healthy	no exposure at least currently	no
Not_excluded	Yes	Yes	Yes	QinJ_2012	NOF008	NOF008	34087816	3067903440	90	Stool	NA	30	Adult	NA	Yes	CHN	F	26.71	Healthy	no exposure in 2 month	no
Not_excluded	Yes	Yes	Yes	QinJ_2012	NOF009	NOF009	32788844	2426374456	74	Stool	NA	26	Adult	NA	Yes	CHN	F	25.24	Healthy	no exposure in 2 month	no
Not_excluded	Yes	Yes	Yes	QinJ_2012	NOF010	NOF010	33058980	2975308200	90	Stool	NA	40	Adult	NA	Yes	CHN	F	24.89	Healthy	no exposure in 2 month	no
Not_excluded	Yes	Yes	Yes	QinJ_2012	NOF011	NOF011	27020248	1999498352	74	Stool	NA	30	Adult	NA	Yes	CHN	F	25.39	Healthy	no exposure in 2 month	no
Not_excluded	Yes	Yes	Yes	QinJ_2012	NOF012	NOF012	31488902	2834001180	90	Stool	NA	38	Adult	NA	Yes	CHN	F	25.81	Healthy	no exposure in 2 month	no
Not_excluded	Yes	Yes	Yes	QinJ_2012	NOF013	NOF013	29491926	2182402524	74	Stool	NA	41	Adult	NA	Yes	CHN	F	25.48	Healthy	no exposure in 2 month	no
Not_excluded	Yes	Yes	Yes	LiJ_2014	NOF013-IE	NOF013-IE	18328747	1481098092	85	Stool	NA	NA	Adult	NA	Yes	CHN	NA	NA	Healthy	no exposure at least currently	no
Not_excluded	Yes	Yes	Yes	QinJ_2012	NOF014	NOF014	40223544	3016765800	75	Stool	NA	42	Adult	NA	Yes	CHN	F	25.59	Healthy	no exposure in 2 month	no
Not_excluded	Yes	Yes	Yes	QinJ_2012	NOM001	NOM001	29540252	2658622680	90	Stool	NA	48	Adult	NA	Yes	CHN	M	26.45	Healthy	no exposure in 2 month	no
Not_excluded	Yes	Yes	Yes	QinJ_2012	NOM002	NOM002	36778634	3310077060	90	Stool	NA	68	Senior	NA	Yes	CHN	M	28.3	Healthy	no exposure in 2 month	no
Not_excluded	Yes	Yes	Yes	QinJ_2012	NOM004	NOM004	31787736	2352292464	74	Stool	NA	32	Adult	NA	Yes	CHN	M	29.06	Healthy	no exposure in 2 month	no
Not_excluded	Yes	Yes	Yes	QinJ_2012	NOM005	NOM005	26950476	2425542840	90	Stool	NA	46	Adult	NA	Yes	CHN	M	25.4	Healthy	no exposure in 2 month	no
Not_excluded	Yes	Yes	Yes	QinJ_2012	NOM007	NOM007	30300496	2242236704	74	Stool	NA	72	Senior	NA	Yes	CHN	M	23.66	Healthy	no exposure in 2 month	no
Not_excluded	Yes	Yes	Yes	QinJ_2012	NOM008	NOM008	39052760	2928957000	75	Stool	NA	54	Adult	NA	Yes	CHN	M	26.57	Healthy	no exposure in 2 month	no
Not_excluded	Yes	Yes	Yes	QinJ_2012	NOM009	NOM009	32495210	2924568900	90	Stool	NA	33	Adult	NA	Yes	CHN	M	25.18	Healthy	no exposure in 2 month	no
Not_excluded	Yes	Yes	Yes	QinJ_2012	NOM010	NOM010	32807528	2952677520	90	Stool	NA	30	Adult	NA	Yes	CHN	M	25.71	Healthy	no exposure in 2 month	no
Not_excluded	Yes	Yes	Yes	QinJ_2012	NOM012	NOM012	29282392	2166897008	74	Stool	NA	32	Adult	NA	Yes	CHN	M	25.71	Healthy	no exposure in 2 month	no
Not_excluded	Yes	Yes	Yes	QinJ_2012	NOM013	NOM013	29503110	2183230140	74	Stool	NA	42	Adult	NA	Yes	CHN	M	26.22	Healthy	no exposure in 2 month	no
Not_excluded	Yes	Yes	Yes	QinJ_2012	NOM014	NOM014	32125392	2891285280	90	Stool	NA	41	Adult	NA	Yes	CHN	M	25.1	Healthy	no exposure in 2 month	no
Not_excluded	Yes	Yes	Yes	QinJ_2012	NOM015	NOM015	23970022	2157301980	90	Stool	NA	32	Adult	NA	Yes	CHN	M	25.73	Healthy	no exposure in 2 month	no
Not_excluded	Yes	Yes	Yes	QinJ_2012	NOM016	NOM016	23779804	2140182360	90	Stool	NA	37	Adult	NA	Yes	CHN	M	24.77	Healthy	no exposure in 2 month	no
Not_excluded	Yes	Yes	Yes	QinJ_2012	NOM017	NOM017	35319594	3178763460	90	Stool	NA	39	Adult	NA	Yes	CHN	M	27.24	Healthy	no exposure in 2 month	no
Not_excluded	Yes	Yes	Yes	QinJ_2012	NOM018	NOM018	43883136	3291235200	75	Stool	NA	43	Adult	NA	Yes	CHN	M	25	Healthy	no exposure in 2 month	no
Not_excluded	Yes	Yes	Yes	QinJ_2012	NOM019	NOM019	23301242	2097111780	90	Stool	NA	26	Adult	NA	Yes	CHN	M	25.47	Healthy	no exposure in 2 month	no
Not_excluded	Yes	Yes	Yes	QinJ_2012	NOM020	NOM020	36226952	3260425680	90	Stool	NA	24	Adult	NA	Yes	CHN	M	25.21	Healthy	no exposure in 2 month	no
Not_excluded	Yes	Yes	Yes	QinJ_2012	NOM022	NOM022	41575940	3118195500	75	Stool	NA	23	Adult	NA	Yes	CHN	M	26.73	Healthy	no exposure in 2 month	no
Not_excluded	Yes	Yes	Yes	QinJ_2012	NOM023	NOM023	28699522	2123764628	74	Stool	NA	46	Adult	NA	Yes	CHN	M	27.12	Healthy	no exposure in 2 month	no
Not_excluded	Yes	Yes	Yes	QinJ_2012	NOM025	NOM025	23715010	2134350900	90	Stool	NA	28	Adult	NA	Yes	CHN	M	25.59	Healthy	no exposure in 2 month	no
Not_excluded	Yes	Yes	Yes	QinJ_2012	NOM026	NOM026	35100036	2597402664	74	Stool	NA	52	Adult	NA	Yes	CHN	M	25.71	Healthy	no exposure in 2 month	no
Not_excluded	Yes	Yes	Yes	QinJ_2012	NOM027	NOM027	33722898	3035060820	90	Stool	NA	38	Adult	NA	Yes	CHN	M	25.71	Healthy	no exposure in 2 month	no
Not_excluded	Yes	Yes	Yes	QinJ_2012	NOM028	NOM028	25479128	2293121520	90	Stool	NA	47	Adult	NA	Yes	CHN	M	26.57	Healthy	no exposure in 2 month	no
Not_excluded	Yes	Yes	Yes	QinJ_2012	NOM029	NOM029	34295382	2537858268	74	Stool	NA	14	School age	NA	Yes	CHN	M	32.58	Healthy	no exposure in 2 month	no
Not_excluded	Yes	Yes	Yes	LiJ_2014	O2.CD1-0	O2.CD1-0	83805081	7077226089	86	Stool	NA	NA	Adult	NA	Yes	ESP	NA	NA	Healthy	no exposure at least currently	no
Not_excluded	Yes	Yes	Yes	LiJ_2014	O2.CD1-0-PT	O2.CD1-0-PT	75540937	6410575014	86	Stool	NA	NA	Adult	NA	Yes	ESP	NA	NA	Healthy	no exposure at least currently	no
Not_excluded	Yes	Yes	Yes	LiJ_2014	O2.CD2-0	O2.CD2-0	65219861	5449825955	86	Stool	NA	NA	Adult	NA	Yes	ESP	NA	NA	Healthy	no exposure at least currently	no
Not_excluded	Yes	Yes	Yes	LiJ_2014	O2.CD2-0-PT	O2.CD2-0-PT	90498208	7651029682	85	Stool	NA	NA	Adult	NA	Yes	ESP	NA	NA	Healthy	no exposure at least currently	no
Not_excluded	Yes	Yes	Yes	LiJ_2014	O2.CD3-0-PT	O2.CD3-0-PT	66725672	5424055167	85	Stool	NA	NA	Adult	NA	Yes	ESP	NA	NA	Healthy	no exposure at least currently	no
Not_excluded	Yes	Yes	Yes	LiJ_2014	O2.UC1-1	O2.UC1-1	64047987	5422847111	87	Stool	NA	NA	Adult	NA	Yes	ESP	NA	NA	Healthy	no exposure at least currently	no
Not_excluded	Yes	Yes	Yes	LiJ_2014	O2.UC11-1	O2.UC11-1	79314371	6629796093	87	Stool	NA	NA	Adult	NA	Yes	ESP	NA	NA	Healthy	no exposure at least currently	no
Not_excluded	Yes	Yes	Yes	LiJ_2014	O2.UC12-1	O2.UC12-1	69532260	5595423543	83	Stool	NA	NA	Adult	NA	Yes	ESP	NA	NA	Healthy	no exposure at least currently	no
Not_excluded	Yes	Yes	Yes	LiJ_2014	O2.UC13-1	O2.UC13-1	90782875	7223181806	83	Stool	NA	NA	Adult	NA	Yes	ESP	NA	NA	Healthy	no exposure at least currently	no
Not_excluded	Yes	Yes	Yes	LiJ_2014	O2.UC14-1	O2.UC14-1	64432349	5297264084	86	Stool	NA	NA	Adult	NA	Yes	ESP	NA	NA	Healthy	no exposure at least currently	no
Not_excluded	Yes	Yes	Yes	LiJ_2014	O2.UC15-0	O2.UC15-0	71079851	5888756649	86	Stool	NA	NA	Adult	NA	Yes	ESP	NA	NA	Healthy	no exposure at least currently	no
Not_excluded	Yes	Yes	Yes	LiJ_2014	O2.UC15-1	O2.UC15-1	52954891	4423563650	87	Stool	NA	NA	Adult	NA	Yes	ESP	NA	NA	Healthy	no exposure at least currently	no
Not_excluded	Yes	Yes	Yes	LiJ_2014	O2.UC15-2	O2.UC15-2	68614392	5660597462	86	Stool	NA	NA	Adult	NA	Yes	ESP	NA	NA	Healthy	no exposure at least currently	no
Not_excluded	Yes	Yes	Yes	LiJ_2014	O2.UC16-1	O2.UC16-1	80422705	6501083026	82	Stool	NA	NA	Adult	NA	Yes	ESP	NA	NA	Healthy	no exposure at least currently	no
Not_excluded	Yes	Yes	Yes	LiJ_2014	O2.UC17-1	O2.UC17-1	66176052	5485267174	86	Stool	NA	NA	Adult	NA	Yes	ESP	NA	NA	Healthy	no exposure at least currently	no
Not_excluded	Yes	Yes	Yes	LiJ_2014	O2.UC18-1	O2.UC18-1	92061320	7453980475	83	Stool	NA	NA	Adult	NA	Yes	ESP	NA	NA	Healthy	no exposure at least currently	no
Not_excluded	Yes	Yes	Yes	LiJ_2014	O2.UC19-1	O2.UC19-1	57596620	4762070521	86	Stool	NA	NA	Adult	NA	Yes	ESP	NA	NA	Healthy	no exposure at least currently	no
Not_excluded	Yes	Yes	Yes	LiJ_2014	O2.UC20-1	O2.UC20-1	64848392	5358849075	86	Stool	NA	NA	Adult	NA	Yes	ESP	NA	NA	Healthy	no exposure at least currently	no
Not_excluded	Yes	Yes	Yes	LiJ_2014	O2.UC2-1	O2.UC2-1	68230607	5665552124	85	Stool	NA	NA	Adult	NA	Yes	ESP	NA	NA	Healthy	no exposure at least currently	no
Not_excluded	Yes	Yes	Yes	LiJ_2014	O2.UC21-1	O2.UC21-1	69036541	5760874121	83	Stool	NA	NA	Adult	NA	Yes	ESP	NA	NA	Healthy	no exposure at least currently	no
Not_excluded	Yes	Yes	Yes	LiJ_2014	O2.UC22-1	O2.UC22-1	57317695	4680082448	83	Stool	NA	NA	Adult	NA	Yes	ESP	NA	NA	Healthy	no exposure at least currently	no
Not_excluded	Yes	Yes	Yes	LiJ_2014	O2.UC23-1	O2.UC23-1	25339038	2057809539	83	Stool	NA	NA	Adult	NA	Yes	ESP	NA	NA	Healthy	no exposure at least currently	no
Not_excluded	Yes	Yes	Yes	LiJ_2014	O2.UC24-1	O2.UC24-1	71330247	5790489514	83	Stool	NA	NA	Adult	NA	Yes	ESP	NA	NA	Healthy	no exposure at least currently	no
Not_excluded	Yes	Yes	Yes	LiJ_2014	O2.UC26-1	O2.UC26-1	73828359	5991834894	83	Stool	NA	NA	Adult	NA	Yes	ESP	NA	NA	Healthy	no exposure at least currently	no
Not_excluded	Yes	Yes	Yes	LiJ_2014	O2.UC27-1	O2.UC27-1	58024898	4844198287	86	Stool	NA	NA	Adult	NA	Yes	ESP	NA	NA	Healthy	no exposure at least currently	no
Not_excluded	Yes	Yes	Yes	LiJ_2014	O2.UC28-0	O2.UC28-0	76488564	6101165903	84	Stool	NA	NA	Adult	NA	Yes	ESP	NA	NA	Healthy	no exposure at least currently	no
Not_excluded	Yes	Yes	Yes	LiJ_2014	O2.UC28-1	O2.UC28-1	60231342	5172126903	89	Stool	NA	NA	Adult	NA	Yes	ESP	NA	NA	Healthy	no exposure at least currently	no
Not_excluded	Yes	Yes	Yes	LiJ_2014	O2.UC28-2	O2.UC28-2	68932006	5475386824	84	Stool	NA	NA	Adult	NA	Yes	ESP	NA	NA	Healthy	no exposure at least currently	no
Not_excluded	Yes	Yes	Yes	LiJ_2014	O2.UC29-1	O2.UC29-1	61318160	5166438566	85	Stool	NA	NA	Adult	NA	Yes	ESP	NA	NA	Healthy	no exposure at least currently	no
Not_excluded	Yes	Yes	Yes	LiJ_2014	O2.UC30-1	O2.UC30-1	77046154	6264830385	82	Stool	NA	NA	Adult	NA	Yes	ESP	NA	NA	Healthy	no exposure at least currently	no
Not_excluded	Yes	Yes	Yes	LiJ_2014	O2.UC3-1	O2.UC3-1	70949113	5703195543	83	Stool	NA	NA	Adult	NA	Yes	ESP	NA	NA	Healthy	no exposure at least currently	no
Not_excluded	Yes	Yes	Yes	LiJ_2014	O2.UC31-1	O2.UC31-1	69893923	5804014541	85	Stool	NA	NA	Adult	NA	Yes	ESP	NA	NA	Healthy	no exposure at least currently	no
Not_excluded	Yes	Yes	Yes	LiJ_2014	O2.UC32-1	O2.UC32-1	69486585	5644267914	83	Stool	NA	NA	Adult	NA	Yes	ESP	NA	NA	Healthy	no exposure at least currently	no
Not_excluded	Yes	Yes	Yes	LiJ_2014	O2.UC35-1	O2.UC35-1	71691268	6005421321	87	Stool	NA	NA	Adult	NA	Yes	ESP	NA	NA	Healthy	no exposure at least currently	no
Not_excluded	Yes	Yes	Yes	LiJ_2014	O2.UC36-0	O2.UC36-0	83156688	6716631984	86	Stool	NA	NA	Adult	NA	Yes	ESP	NA	NA	Healthy	no exposure at least currently	no
Not_excluded	Yes	Yes	Yes	LiJ_2014	O2.UC36-1	O2.UC36-1	63787011	5303653845	86	Stool	NA	NA	Adult	NA	Yes	ESP	NA	NA	Healthy	no exposure at least currently	no
Not_excluded	Yes	Yes	Yes	LiJ_2014	O2.UC37-1	O2.UC37-1	93576577	7947476526	87	Stool	NA	NA	Adult	NA	Yes	ESP	NA	NA	Healthy	no exposure at least currently	no
Not_excluded	Yes	Yes	Yes	LiJ_2014	O2.UC38-1	O2.UC38-1	80410828	6689470901	83	Stool	NA	NA	Adult	NA	Yes	ESP	NA	NA	Healthy	no exposure at least currently	no
Not_excluded	Yes	Yes	Yes	LiJ_2014	O2.UC40-1	O2.UC40-1	83099617	7136633447	87	Stool	NA	NA	Adult	NA	Yes	ESP	NA	NA	Healthy	no exposure at least currently	no
Not_excluded	Yes	Yes	Yes	LiJ_2014	O2.UC4-1	O2.UC4-1	83234925	6705404019	83	Stool	NA	NA	Adult	NA	Yes	ESP	NA	NA	Healthy	no exposure at least currently	no
Not_excluded	Yes	Yes	Yes	LiJ_2014	O2.UC41-1	O2.UC41-1	85677440	6928398548	83	Stool	NA	NA	Adult	NA	Yes	ESP	NA	NA	Healthy	no exposure at least currently	no
Not_excluded	Yes	Yes	Yes	LiJ_2014	O2.UC43-1	O2.UC43-1	77032951	6380795880	83	Stool	NA	NA	Adult	NA	Yes	ESP	NA	NA	Healthy	no exposure at least currently	no
Not_excluded	Yes	Yes	Yes	LiJ_2014	O2.UC44-1	O2.UC44-1	77373446	6277624996	83	Stool	NA	NA	Adult	NA	Yes	ESP	NA	NA	Healthy	no exposure at least currently	no
Not_excluded	Yes	Yes	Yes	LiJ_2014	O2.UC46-1	O2.UC46-1	90203671	7337193880	83	Stool	NA	NA	Adult	NA	Yes	ESP	NA	NA	Healthy	no exposure at least currently	no
Not_excluded	Yes	Yes	Yes	LiJ_2014	O2.UC47-1	O2.UC47-1	69974273	5649777302	83	Stool	NA	NA	Adult	NA	Yes	ESP	NA	NA	Healthy	no exposure at least currently	no
Not_excluded	Yes	Yes	Yes	LiJ_2014	O2.UC48-1	O2.UC48-1	104286903	8637370227	83	Stool	NA	NA	Adult	NA	Yes	ESP	NA	NA	Healthy	no exposure at least currently	no
Not_excluded	Yes	Yes	Yes	LiJ_2014	O2.UC5-1	O2.UC5-1	73937035	6215338185	87	Stool	NA	NA	Adult	NA	Yes	ESP	NA	NA	Healthy	no exposure at least currently	no
Not_excluded	Yes	Yes	Yes	LiJ_2014	O2.UC6-0	O2.UC6-0	75332234	6208713475	84	Stool	NA	NA	Adult	NA	Yes	ESP	NA	NA	Healthy	no exposure at least currently	no
Not_excluded	Yes	Yes	Yes	LiJ_2014	O2.UC6-1	O2.UC6-1	75768172	6242767726	85	Stool	NA	NA	Adult	NA	Yes	ESP	NA	NA	Healthy	no exposure at least currently	no
Not_excluded	Yes	Yes	Yes	LiJ_2014	O2.UC6-2	O2.UC6-2	62622654	5121828916	84	Stool	NA	NA	Adult	NA	Yes	ESP	NA	NA	Healthy	no exposure at least currently	no
Not_excluded	Yes	Yes	Yes	LiJ_2014	O2.UC7-0	O2.UC7-0	66611814	5503619303	86	Stool	NA	NA	Adult	NA	Yes	ESP	NA	NA	Healthy	no exposure at least currently	no
Not_excluded	Yes	Yes	Yes	LiJ_2014	O2.UC7-1	O2.UC7-1	59206893	4722291457	83	Stool	NA	NA	Adult	NA	Yes	ESP	NA	NA	Healthy	no exposure at least currently	no
Not_excluded	Yes	Yes	Yes	LiJ_2014	O2.UC8-0	O2.UC8-0	61590511	5035597570	86	Stool	NA	NA	Adult	NA	Yes	ESP	NA	NA	Healthy	no exposure at least currently	no
Not_excluded	Yes	Yes	Yes	LiJ_2014	O2.UC8-1	O2.UC8-1	61704191	5107673367	85	Stool	NA	NA	Adult	NA	Yes	ESP	NA	NA	Healthy	no exposure at least currently	no
Not_excluded	Yes	Yes	Yes	LiJ_2014	O2.UC8-2	O2.UC8-2	63442787	5244435825	86	Stool	NA	NA	Adult	NA	Yes	ESP	NA	NA	Healthy	no exposure at least currently	no
Not_excluded	Yes	Yes	Yes	LiJ_2014	O2.UC9-1	O2.UC9-1	75481749	6259911554	83	Stool	NA	NA	Adult	NA	Yes	ESP	NA	NA	Healthy	no exposure at least currently	no
Not_excluded	Yes	Yes	Yes	RaymondF_2016	P10E0	P10E0	97360968	9833457768	101	Stool	NA	22	Adult	NA	Yes	CAN	F	24	Healthy	no exposure in 12 month	no
Not_excluded	Yes	Yes	Yes	RaymondF_2016	P11E0	P11E0	52196562	5271852762	101	Stool	NA	23	Adult	NA	Yes	CAN	M	22.92	Healthy	no exposure in 12 month	no
Not_excluded	Yes	Yes	Yes	RaymondF_2016	P12E0	P12E0	75305010	7605806010	101	Stool	NA	23	Adult	NA	Yes	CAN	F	24.46	Healthy	no exposure in 12 month	no
Not_excluded	Yes	Yes	Yes	RaymondF_2016	P13E0	P13E0	89803368	9070140168	101	Stool	NA	21	Adult	NA	Yes	CAN	F	29.76	Healthy	no exposure in 12 month	no
Not_excluded	Yes	Yes	Yes	RaymondF_2016	P14E0	P14E0	143168306	14459998906	101	Stool	NA	22	Adult	NA	Yes	CAN	M	28.83	Healthy	no exposure in 12 month	no
Not_excluded	Yes	Yes	Yes	RaymondF_2016	P15E0	P15E0	152016086	15353624686	101	Stool	NA	24	Adult	NA	Yes	CAN	F	26.43	Healthy	no exposure in 12 month	no
Not_excluded	Yes	Yes	Yes	RaymondF_2016	P17E0	P17E0	85922604	8678183004	101	Stool	NA	26	Adult	NA	Yes	CAN	M	23.43	Healthy	no exposure in 12 month	no
Not_excluded	Yes	Yes	Yes	RaymondF_2016	P18E0	P18E0	128431022	12971533222	101	Stool	NA	23	Adult	NA	Yes	CAN	F	24.35	Healthy	no exposure in 12 month	no
Not_excluded	Yes	Yes	Yes	RaymondF_2016	P19E0	P19E0	136083500	13744433500	101	Stool	NA	25	Adult	NA	Yes	CAN	M	24.61	Healthy	no exposure in 12 month	no
Not_excluded	Yes	Yes	Yes	RaymondF_2016	P1E0	P1E0	80600710	8140671710	101	Stool	NA	29	Adult	NA	Yes	CAN	M	22.16	Healthy	no exposure in 12 month	no
Not_excluded	Yes	Yes	Yes	RaymondF_2016	P20E0	P20E0	106241328	10730374128	101	Stool	NA	22	Adult	NA	Yes	CAN	F	23.15	Healthy	no exposure in 12 month	no
Not_excluded	Yes	Yes	Yes	RaymondF_2016	P21E0	P21E0	133113692	13444482892	101	Stool	NA	31	Adult	NA	Yes	CAN	F	22.41	Healthy	no exposure in 12 month	no
Not_excluded	Yes	Yes	Yes	RaymondF_2016	P22E0	P22E0	101805466	10282352066	101	Stool	NA	35	Adult	NA	Yes	CAN	F	25.33	Healthy	no exposure in 12 month	no
Not_excluded	Yes	Yes	Yes	RaymondF_2016	P23C0	P23C0	155377054	15693082454	101	Stool	NA	24	Adult	NA	Yes	CAN	F	19.21	Healthy	no exposure in 12 month	no
Not_excluded	Yes	Yes	Yes	RaymondF_2016	P23C7	P23C7	107181276	10825308876	101	Stool	NA	24	Adult	NA	Yes	CAN	F	19.21	Healthy	no exposure in 12 month	no
Not_excluded	Yes	Yes	Yes	RaymondF_2016	P23C90	P23C90	157081378	15865219178	101	Stool	NA	24	Adult	NA	Yes	CAN	F	19.21	Healthy	no exposure in 15 month	no
Not_excluded	Yes	Yes	Yes	RaymondF_2016	P25C0	P25C0	80944108	8175354908	101	Stool	NA	23	Adult	NA	Yes	CAN	F	22.32	Healthy	no exposure in 12 month	no
Not_excluded	Yes	Yes	Yes	RaymondF_2016	P25C7	P25C7	120177008	12137877808	101	Stool	NA	23	Adult	NA	Yes	CAN	F	22.32	Healthy	no exposure in 12 month	no
Not_excluded	Yes	Yes	Yes	RaymondF_2016	P25C90	P25C90	113929358	11506865158	101	Stool	NA	23	Adult	NA	Yes	CAN	F	22.32	Healthy	no exposure in 15 month	no
Not_excluded	Yes	Yes	Yes	RaymondF_2016	P2E0	P2E0	204609968	20665606768	101	Stool	NA	31	Adult	NA	Yes	CAN	M	22.55	Healthy	no exposure in 12 month	no
Not_excluded	Yes	Yes	Yes	RaymondF_2016	P38C0	P38C0	179803798	18160183598	101	Stool	NA	32	Adult	NA	Yes	CAN	M	24.39	Healthy	no exposure in 12 month	no
Not_excluded	Yes	Yes	Yes	RaymondF_2016	P38C7	P38C7	144928656	14637794256	101	Stool	NA	32	Adult	NA	Yes	CAN	M	24.39	Healthy	no exposure in 12 month	no
Not_excluded	Yes	Yes	Yes	RaymondF_2016	P38C90	P38C90	158168554	15975023954	101	Stool	NA	32	Adult	NA	Yes	CAN	M	24.39	Healthy	no exposure in 15 month	no
Not_excluded	Yes	Yes	Yes	RaymondF_2016	P3E0	P3E0	102140684	10316209084	101	Stool	NA	26	Adult	NA	Yes	CAN	F	19.03	Healthy	no exposure in 12 month	no
Not_excluded	Yes	Yes	Yes	RaymondF_2016	P4E0	P4E0	158890416	16047932016	101	Stool	NA	30	Adult	NA	Yes	CAN	M	29.04	Healthy	no exposure in 12 month	no
Not_excluded	Yes	Yes	Yes	RaymondF_2016	P5E0	P5E0	100833034	10184136434	101	Stool	NA	22	Adult	NA	Yes	CAN	M	24.72	Healthy	no exposure in 12 month	no
Not_excluded	Yes	Yes	Yes	RaymondF_2016	P6C0	P6C0	115463628	11661826428	101	Stool	NA	21	Adult	NA	Yes	CAN	F	23.74	Healthy	no exposure in 12 month	no
Not_excluded	Yes	Yes	Yes	RaymondF_2016	P6C7	P6C7	128170254	12945195654	101	Stool	NA	21	Adult	NA	Yes	CAN	F	23.74	Healthy	no exposure in 12 month	no
Not_excluded	Yes	Yes	Yes	RaymondF_2016	P6C90	P6C90	217221974	21939419374	101	Stool	NA	21	Adult	NA	Yes	CAN	F	23.74	Healthy	no exposure in 15 month	no
Not_excluded	Yes	Yes	Yes	RaymondF_2016	P7C0	P7C0	86183020	8704485020	101	Stool	NA	23	Adult	NA	Yes	CAN	F	23.73	Healthy	no exposure in 12 month	no
Not_excluded	Yes	Yes	Yes	RaymondF_2016	P7C7	P7C7	83082024	8391284424	101	Stool	NA	23	Adult	NA	Yes	CAN	F	23.73	Healthy	no exposure in 12 month	no
Not_excluded	Yes	Yes	Yes	RaymondF_2016	P7C90	P7C90	173564974	17530062374	101	Stool	NA	23	Adult	NA	Yes	CAN	F	23.73	Healthy	no exposure in 15 month	no
Not_excluded	Yes	Yes	Yes	RaymondF_2016	P8C0	P8C0	206970296	20903999896	101	Stool	NA	26	Adult	NA	Yes	CAN	M	20.36	Healthy	no exposure in 12 month	no
Not_excluded	Yes	Yes	Yes	RaymondF_2016	P8C7	P8C7	247514324	24998946724	101	Stool	NA	26	Adult	NA	Yes	CAN	M	20.36	Healthy	no exposure in 12 month	no
Not_excluded	Yes	Yes	Yes	RaymondF_2016	P8C90	P8C90	230760386	23306798986	101	Stool	NA	26	Adult	NA	Yes	CAN	M	20.36	Healthy	no exposure in 15 month	no
Not_excluded	Yes	Yes	Yes	RaymondF_2016	P9E0	P9E0	86653780	8752031780	101	Stool	NA	25	Adult	NA	Yes	CAN	M	24.3	Healthy	no exposure in 12 month	no
Not_excluded	Yes	Yes	Yes	ZeeviD_2015	PNP_DietIntervention_1	PNP_DietIntervention_1	9226322	731262264	80	Stool	rectal_swab	NA	Adult	NA	Yes	ISR	NA	NA	Healthy	no exposure in 3 month	no
Not_excluded	Yes	Yes	Yes	ZeeviD_2015	PNP_DietIntervention_10	PNP_DietIntervention_10	11044067	875325870	80	Stool	rectal_swab	NA	Adult	NA	Yes	ISR	NA	NA	Healthy	no exposure in 3 month	no
Not_excluded	Yes	Yes	Yes	ZeeviD_2015	PNP_DietIntervention_11	PNP_DietIntervention_11	28880981	2147861967	75	Stool	rectal_swab	NA	Adult	NA	Yes	ISR	NA	NA	Healthy	no exposure in 3 month	no
Not_excluded	Yes	Yes	Yes	ZeeviD_2015	PNP_DietIntervention_12	PNP_DietIntervention_12	27214321	2023530143	75	Stool	rectal_swab	NA	Adult	NA	Yes	ISR	NA	NA	Healthy	no exposure in 3 month	no
Not_excluded	Yes	Yes	Yes	ZeeviD_2015	PNP_DietIntervention_13	PNP_DietIntervention_13	11915781	944469761	80	Stool	rectal_swab	NA	Adult	NA	Yes	ISR	NA	NA	Healthy	no exposure in 3 month	no
Not_excluded	Yes	Yes	Yes	ZeeviD_2015	PNP_DietIntervention_14	PNP_DietIntervention_14	18298350	1782764819	100	Stool	rectal_swab	NA	Adult	NA	Yes	ISR	NA	NA	Healthy	no exposure in 3 month	no
Not_excluded	Yes	Yes	Yes	ZeeviD_2015	PNP_DietIntervention_15	PNP_DietIntervention_15	18731788	1393127155	75	Stool	rectal_swab	NA	Adult	NA	Yes	ISR	NA	NA	Healthy	no exposure in 3 month	no
Not_excluded	Yes	Yes	Yes	ZeeviD_2015	PNP_DietIntervention_16	PNP_DietIntervention_16	23324481	1734510723	75	Stool	rectal_swab	NA	Adult	NA	Yes	ISR	NA	NA	Healthy	no exposure in 3 month	no
Not_excluded	Yes	Yes	Yes	ZeeviD_2015	PNP_DietIntervention_17	PNP_DietIntervention_17	7492786	593921772	80	Stool	rectal_swab	NA	Adult	NA	Yes	ISR	NA	NA	Healthy	no exposure in 3 month	no
Not_excluded	Yes	Yes	Yes	ZeeviD_2015	PNP_DietIntervention_18	PNP_DietIntervention_18	14697965	1164863843	80	Stool	rectal_swab	NA	Adult	NA	Yes	ISR	NA	NA	Healthy	no exposure in 3 month	no
Not_excluded	Yes	Yes	Yes	ZeeviD_2015	PNP_DietIntervention_19	PNP_DietIntervention_19	7963696	778755871	100	Stool	rectal_swab	NA	Adult	NA	Yes	ISR	NA	NA	Healthy	no exposure in 3 month	no
Not_excluded	Yes	Yes	Yes	ZeeviD_2015	PNP_DietIntervention_2	PNP_DietIntervention_2	46340736	4513498848	100	Stool	rectal_swab	NA	Adult	NA	Yes	ISR	NA	NA	Healthy	no exposure in 3 month	no
Not_excluded	Yes	Yes	Yes	ZeeviD_2015	PNP_DietIntervention_20	PNP_DietIntervention_20	26041828	2544674769	100	Stool	rectal_swab	NA	Adult	NA	Yes	ISR	NA	NA	Healthy	no exposure in 3 month	no
Not_excluded	Yes	Yes	Yes	ZeeviD_2015	PNP_DietIntervention_21	PNP_DietIntervention_21	18680390	1480467173	80	Stool	rectal_swab	NA	Adult	NA	Yes	ISR	NA	NA	Healthy	no exposure in 3 month	no
Not_excluded	Yes	Yes	Yes	ZeeviD_2015	PNP_DietIntervention_22	PNP_DietIntervention_22	8756934	694254870	80	Stool	rectal_swab	NA	Adult	NA	Yes	ISR	NA	NA	Healthy	no exposure in 3 month	no
Not_excluded	Yes	Yes	Yes	ZeeviD_2015	PNP_DietIntervention_23	PNP_DietIntervention_23	29439672	2189749953	75	Stool	rectal_swab	NA	Adult	NA	Yes	ISR	NA	NA	Healthy	no exposure in 3 month	no
Not_excluded	Yes	Yes	Yes	ZeeviD_2015	PNP_DietIntervention_24	PNP_DietIntervention_24	16760713	1328224054	80	Stool	rectal_swab	NA	Adult	NA	Yes	ISR	NA	NA	Healthy	no exposure in 3 month	no
Not_excluded	Yes	Yes	Yes	ZeeviD_2015	PNP_DietIntervention_25	PNP_DietIntervention_25	24807311	1844897911	75	Stool	rectal_swab	NA	Adult	NA	Yes	ISR	NA	NA	Healthy	no exposure in 3 month	no
Not_excluded	Yes	Yes	Yes	ZeeviD_2015	PNP_DietIntervention_26	PNP_DietIntervention_26	44336200	3514190569	80	Stool	rectal_swab	NA	Adult	NA	Yes	ISR	NA	NA	Healthy	no exposure in 3 month	no
Not_excluded	Yes	Yes	Yes	ZeeviD_2015	PNP_DietIntervention_27	PNP_DietIntervention_27	11749407	931468497	80	Stool	rectal_swab	NA	Adult	NA	Yes	ISR	NA	NA	Healthy	no exposure in 3 month	no
Not_excluded	Yes	Yes	Yes	ZeeviD_2015	PNP_DietIntervention_28	PNP_DietIntervention_28	107296516	8504445759	80	Stool	rectal_swab	NA	Adult	NA	Yes	ISR	NA	NA	Healthy	no exposure in 3 month	no
Not_excluded	Yes	Yes	Yes	ZeeviD_2015	PNP_DietIntervention_29	PNP_DietIntervention_29	8561568	678748927	80	Stool	rectal_swab	NA	Adult	NA	Yes	ISR	NA	NA	Healthy	no exposure in 3 month	no
Not_excluded	Yes	Yes	Yes	ZeeviD_2015	PNP_DietIntervention_3	PNP_DietIntervention_3	15296543	1137786024	75	Stool	rectal_swab	NA	Adult	NA	Yes	ISR	NA	NA	Healthy	no exposure in 3 month	no
Not_excluded	Yes	Yes	Yes	ZeeviD_2015	PNP_DietIntervention_30	PNP_DietIntervention_30	22437468	1778428366	80	Stool	rectal_swab	NA	Adult	NA	Yes	ISR	NA	NA	Healthy	no exposure in 3 month	no
Not_excluded	Yes	Yes	Yes	ZeeviD_2015	PNP_DietIntervention_31	PNP_DietIntervention_31	69875130	5537932104	80	Stool	rectal_swab	NA	Adult	NA	Yes	ISR	NA	NA	Healthy	no exposure in 3 month	no
Not_excluded	Yes	Yes	Yes	ZeeviD_2015	PNP_DietIntervention_32	PNP_DietIntervention_32	85166812	6749164748	80	Stool	rectal_swab	NA	Adult	NA	Yes	ISR	NA	NA	Healthy	no exposure in 3 month	no
Not_excluded	Yes	Yes	Yes	ZeeviD_2015	PNP_DietIntervention_33	PNP_DietIntervention_33	9718179	770381706	80	Stool	rectal_swab	NA	Adult	NA	Yes	ISR	NA	NA	Healthy	no exposure in 3 month	no
Not_excluded	Yes	Yes	Yes	ZeeviD_2015	PNP_DietIntervention_34	PNP_DietIntervention_34	44666720	3540038141	80	Stool	rectal_swab	NA	Adult	NA	Yes	ISR	NA	NA	Healthy	no exposure in 3 month	no
Not_excluded	Yes	Yes	Yes	ZeeviD_2015	PNP_DietIntervention_35	PNP_DietIntervention_35	49404016	4810414177	100	Stool	rectal_swab	NA	Adult	NA	Yes	ISR	NA	NA	Healthy	no exposure in 3 month	no
Not_excluded	Yes	Yes	Yes	ZeeviD_2015	PNP_DietIntervention_36	PNP_DietIntervention_36	64889434	5144902233	80	Stool	rectal_swab	NA	Adult	NA	Yes	ISR	NA	NA	Healthy	no exposure in 3 month	no
Not_excluded	Yes	Yes	Yes	ZeeviD_2015	PNP_DietIntervention_37	PNP_DietIntervention_37	37998804	3011911960	80	Stool	rectal_swab	NA	Adult	NA	Yes	ISR	NA	NA	Healthy	no exposure in 3 month	no
Not_excluded	Yes	Yes	Yes	ZeeviD_2015	PNP_DietIntervention_38	PNP_DietIntervention_38	58961068	4673671311	80	Stool	rectal_swab	NA	Adult	NA	Yes	ISR	NA	NA	Healthy	no exposure in 3 month	no
Not_excluded	Yes	Yes	Yes	ZeeviD_2015	PNP_DietIntervention_39	PNP_DietIntervention_39	26799826	2123299349	80	Stool	rectal_swab	NA	Adult	NA	Yes	ISR	NA	NA	Healthy	no exposure in 3 month	no
Not_excluded	Yes	Yes	Yes	ZeeviD_2015	PNP_DietIntervention_4	PNP_DietIntervention_4	21355480	2080341559	100	Stool	rectal_swab	NA	Adult	NA	Yes	ISR	NA	NA	Healthy	no exposure in 3 month	no
Not_excluded	Yes	Yes	Yes	ZeeviD_2015	PNP_DietIntervention_40	PNP_DietIntervention_40	6295756	499034166	80	Stool	rectal_swab	NA	Adult	NA	Yes	ISR	NA	NA	Healthy	no exposure in 3 month	no
Not_excluded	Yes	Yes	Yes	ZeeviD_2015	PNP_DietIntervention_41	PNP_DietIntervention_41	14087321	1047681050	75	Stool	rectal_swab	NA	Adult	NA	Yes	ISR	NA	NA	Healthy	no exposure in 3 month	no
Not_excluded	Yes	Yes	Yes	ZeeviD_2015	PNP_DietIntervention_42	PNP_DietIntervention_42	38626390	2872319193	75	Stool	rectal_swab	NA	Adult	NA	Yes	ISR	NA	NA	Healthy	no exposure in 3 month	no
Not_excluded	Yes	Yes	Yes	ZeeviD_2015	PNP_DietIntervention_43	PNP_DietIntervention_43	39960830	3166214997	80	Stool	rectal_swab	NA	Adult	NA	Yes	ISR	NA	NA	Healthy	no exposure in 3 month	no
Not_excluded	Yes	Yes	Yes	ZeeviD_2015	PNP_DietIntervention_44	PNP_DietIntervention_44	12700165	944377870	75	Stool	rectal_swab	NA	Adult	NA	Yes	ISR	NA	NA	Healthy	no exposure in 3 month	no
Not_excluded	Yes	Yes	Yes	ZeeviD_2015	PNP_DietIntervention_45	PNP_DietIntervention_45	41839536	3316666274	80	Stool	rectal_swab	NA	Adult	NA	Yes	ISR	NA	NA	Healthy	no exposure in 3 month	no
Not_excluded	Yes	Yes	Yes	ZeeviD_2015	PNP_DietIntervention_46	PNP_DietIntervention_46	22647226	1794993384	80	Stool	rectal_swab	NA	Adult	NA	Yes	ISR	NA	NA	Healthy	no exposure in 3 month	no
Not_excluded	Yes	Yes	Yes	ZeeviD_2015	PNP_DietIntervention_47	PNP_DietIntervention_47	22933732	1704422768	75	Stool	rectal_swab	NA	Adult	NA	Yes	ISR	NA	NA	Healthy	no exposure in 3 month	no
Not_excluded	Yes	Yes	Yes	ZeeviD_2015	PNP_DietIntervention_48	PNP_DietIntervention_48	17083552	1353848153	80	Stool	rectal_swab	NA	Adult	NA	Yes	ISR	NA	NA	Healthy	no exposure in 3 month	no
Not_excluded	Yes	Yes	Yes	ZeeviD_2015	PNP_DietIntervention_49	PNP_DietIntervention_49	34067928	3321631827	100	Stool	rectal_swab	NA	Adult	NA	Yes	ISR	NA	NA	Healthy	no exposure in 3 month	no
Not_excluded	Yes	Yes	Yes	ZeeviD_2015	PNP_DietIntervention_5	PNP_DietIntervention_5	22438556	2187138851	100	Stool	rectal_swab	NA	Adult	NA	Yes	ISR	NA	NA	Healthy	no exposure in 3 month	no
Not_excluded	Yes	Yes	Yes	ZeeviD_2015	PNP_DietIntervention_50	PNP_DietIntervention_50	48857188	3873164682	80	Stool	rectal_swab	NA	Adult	NA	Yes	ISR	NA	NA	Healthy	no exposure in 3 month	no
Not_excluded	Yes	Yes	Yes	ZeeviD_2015	PNP_DietIntervention_51	PNP_DietIntervention_51	24089572	1791503720	75	Stool	rectal_swab	NA	Adult	NA	Yes	ISR	NA	NA	Healthy	no exposure in 3 month	no
Not_excluded	Yes	Yes	Yes	ZeeviD_2015	PNP_DietIntervention_52	PNP_DietIntervention_52	22294463	1767164968	80	Stool	rectal_swab	NA	Adult	NA	Yes	ISR	NA	NA	Healthy	no exposure in 3 month	no
Not_excluded	Yes	Yes	Yes	ZeeviD_2015	PNP_DietIntervention_53	PNP_DietIntervention_53	2728894	216291371	80	Stool	rectal_swab	NA	Adult	NA	Yes	ISR	NA	NA	Healthy	no exposure in 3 month	no
Not_excluded	Yes	Yes	Yes	ZeeviD_2015	PNP_DietIntervention_54	PNP_DietIntervention_54	123278938	9764754718	80	Stool	rectal_swab	NA	Adult	NA	Yes	ISR	NA	NA	Healthy	no exposure in 3 month	no
Not_excluded	Yes	Yes	Yes	ZeeviD_2015	PNP_DietIntervention_55	PNP_DietIntervention_55	14130653	1120177357	80	Stool	rectal_swab	NA	Adult	NA	Yes	ISR	NA	NA	Healthy	no exposure in 3 month	no
Not_excluded	Yes	Yes	Yes	ZeeviD_2015	PNP_DietIntervention_56	PNP_DietIntervention_56	26270907	1953321585	75	Stool	rectal_swab	NA	Adult	NA	Yes	ISR	NA	NA	Healthy	no exposure in 3 month	no
Not_excluded	Yes	Yes	Yes	ZeeviD_2015	PNP_DietIntervention_6	PNP_DietIntervention_6	31666996	2354995265	75	Stool	rectal_swab	NA	Adult	NA	Yes	ISR	NA	NA	Healthy	no exposure in 3 month	no
Not_excluded	Yes	Yes	Yes	ZeeviD_2015	PNP_DietIntervention_7	PNP_DietIntervention_7	11967759	948377228	80	Stool	rectal_swab	NA	Adult	NA	Yes	ISR	NA	NA	Healthy	no exposure in 3 month	no
Not_excluded	Yes	Yes	Yes	ZeeviD_2015	PNP_DietIntervention_8	PNP_DietIntervention_8	54890384	4350049801	80	Stool	rectal_swab	NA	Adult	NA	Yes	ISR	NA	NA	Healthy	no exposure in 3 month	no
Not_excluded	Yes	Yes	Yes	ZeeviD_2015	PNP_DietIntervention_9	PNP_DietIntervention_9	22726880	2214037966	100	Stool	rectal_swab	NA	Adult	NA	Yes	ISR	NA	NA	Healthy	no exposure in 3 month	no
Not_excluded	Yes	Yes	Yes	ZeeviD_2015	PNP_Main_1	PNP_Main_1	42601186	4224122552	101	Stool	rectal_swab	NA	Adult	NA	Yes	ISR	NA	NA	Healthy	no exposure in 3 month	no
Not_excluded	Yes	Yes	Yes	ZeeviD_2015	PNP_Main_10	PNP_Main_10	25992426	2428897220	101	Stool	rectal_swab	NA	Adult	NA	Yes	ISR	NA	NA	Healthy	no exposure in 3 month	no
Not_excluded	Yes	Yes	Yes	ZeeviD_2015	PNP_Main_100	PNP_Main_100	26880264	2657830375	101	Stool	rectal_swab	NA	Adult	NA	Yes	ISR	NA	NA	Healthy	no exposure in 3 month	no
Not_excluded	Yes	Yes	Yes	ZeeviD_2015	PNP_Main_101	PNP_Main_101	34365680	3400710150	101	Stool	rectal_swab	NA	Adult	NA	Yes	ISR	NA	NA	Healthy	no exposure in 3 month	no
Not_excluded	Yes	Yes	Yes	ZeeviD_2015	PNP_Main_102	PNP_Main_102	28826674	2851725083	101	Stool	rectal_swab	NA	Adult	NA	Yes	ISR	NA	NA	Healthy	no exposure in 3 month	no
Not_excluded	Yes	Yes	Yes	ZeeviD_2015	PNP_Main_103	PNP_Main_103	33461402	3311541332	101	Stool	rectal_swab	NA	Adult	NA	Yes	ISR	NA	NA	Healthy	no exposure in 3 month	no
Not_excluded	Yes	Yes	Yes	ZeeviD_2015	PNP_Main_104	PNP_Main_104	45713032	4537439861	101	Stool	rectal_swab	NA	Adult	NA	Yes	ISR	NA	NA	Healthy	no exposure in 3 month	no
Not_excluded	Yes	Yes	Yes	ZeeviD_2015	PNP_Main_105	PNP_Main_105	31615966	3125955809	101	Stool	rectal_swab	NA	Adult	NA	Yes	ISR	NA	NA	Healthy	no exposure in 3 month	no
Not_excluded	Yes	Yes	Yes	ZeeviD_2015	PNP_Main_106	PNP_Main_106	28598912	2825160011	101	Stool	rectal_swab	NA	Adult	NA	Yes	ISR	NA	NA	Healthy	no exposure in 3 month	no
Not_excluded	Yes	Yes	Yes	ZeeviD_2015	PNP_Main_107	PNP_Main_107	33339256	3299382142	101	Stool	rectal_swab	NA	Adult	NA	Yes	ISR	NA	NA	Healthy	no exposure in 3 month	no
Not_excluded	Yes	Yes	Yes	ZeeviD_2015	PNP_Main_108	PNP_Main_108	33751252	3342098118	101	Stool	rectal_swab	NA	Adult	NA	Yes	ISR	NA	NA	Healthy	no exposure in 3 month	no
Not_excluded	Yes	Yes	Yes	ZeeviD_2015	PNP_Main_109	PNP_Main_109	29862416	2949455629	101	Stool	rectal_swab	NA	Adult	NA	Yes	ISR	NA	NA	Healthy	no exposure in 3 month	no
Not_excluded	Yes	Yes	Yes	ZeeviD_2015	PNP_Main_11	PNP_Main_11	40106788	3951366693	101	Stool	rectal_swab	NA	Adult	NA	Yes	ISR	NA	NA	Healthy	no exposure in 3 month	no
Not_excluded	Yes	Yes	Yes	ZeeviD_2015	PNP_Main_110	PNP_Main_110	26736128	2635936650	101	Stool	rectal_swab	NA	Adult	NA	Yes	ISR	NA	NA	Healthy	no exposure in 3 month	no
Not_excluded	Yes	Yes	Yes	ZeeviD_2015	PNP_Main_111	PNP_Main_111	29452308	2909841943	101	Stool	rectal_swab	NA	Adult	NA	Yes	ISR	NA	NA	Healthy	no exposure in 3 month	no
Not_excluded	Yes	Yes	Yes	ZeeviD_2015	PNP_Main_112	PNP_Main_112	10254904	762770420	75	Stool	rectal_swab	NA	Adult	NA	Yes	ISR	NA	NA	Healthy	no exposure in 3 month	no
Not_excluded	Yes	Yes	Yes	ZeeviD_2015	PNP_Main_113	PNP_Main_113	40734384	4035943586	101	Stool	rectal_swab	NA	Adult	NA	Yes	ISR	NA	NA	Healthy	no exposure in 3 month	no
Not_excluded	Yes	Yes	Yes	ZeeviD_2015	PNP_Main_114	PNP_Main_114	27217754	2687167017	101	Stool	rectal_swab	NA	Adult	NA	Yes	ISR	NA	NA	Healthy	no exposure in 3 month	no
Not_excluded	Yes	Yes	Yes	ZeeviD_2015	PNP_Main_115	PNP_Main_115	35197880	3486342160	101	Stool	rectal_swab	NA	Adult	NA	Yes	ISR	NA	NA	Healthy	no exposure in 3 month	no
Not_excluded	Yes	Yes	Yes	ZeeviD_2015	PNP_Main_116	PNP_Main_116	38998418	3860781070	101	Stool	rectal_swab	NA	Adult	NA	Yes	ISR	NA	NA	Healthy	no exposure in 3 month	no
Not_excluded	Yes	Yes	Yes	ZeeviD_2015	PNP_Main_117	PNP_Main_117	27698945	2093048645	75	Stool	rectal_swab	NA	Adult	NA	Yes	ISR	NA	NA	Healthy	no exposure in 3 month	no
Not_excluded	Yes	Yes	Yes	ZeeviD_2015	PNP_Main_118	PNP_Main_118	40499298	4007495835	101	Stool	rectal_swab	NA	Adult	NA	Yes	ISR	NA	NA	Healthy	no exposure in 3 month	no
Not_excluded	Yes	Yes	Yes	ZeeviD_2015	PNP_Main_119	PNP_Main_119	23373912	2310957197	101	Stool	rectal_swab	NA	Adult	NA	Yes	ISR	NA	NA	Healthy	no exposure in 3 month	no
Not_excluded	Yes	Yes	Yes	ZeeviD_2015	PNP_Main_12	PNP_Main_12	28569726	2812370775	101	Stool	rectal_swab	NA	Adult	NA	Yes	ISR	NA	NA	Healthy	no exposure in 3 month	no
Not_excluded	Yes	Yes	Yes	ZeeviD_2015	PNP_Main_120	PNP_Main_120	41455980	4109551728	101	Stool	rectal_swab	NA	Adult	NA	Yes	ISR	NA	NA	Healthy	no exposure in 3 month	no
Not_excluded	Yes	Yes	Yes	ZeeviD_2015	PNP_Main_121	PNP_Main_121	30803296	3048966929	101	Stool	rectal_swab	NA	Adult	NA	Yes	ISR	NA	NA	Healthy	no exposure in 3 month	no
Not_excluded	Yes	Yes	Yes	ZeeviD_2015	PNP_Main_122	PNP_Main_122	35063538	3464292187	101	Stool	rectal_swab	NA	Adult	NA	Yes	ISR	NA	NA	Healthy	no exposure in 3 month	no
Not_excluded	Yes	Yes	Yes	ZeeviD_2015	PNP_Main_123	PNP_Main_123	21963404	2108613013	101	Stool	rectal_swab	NA	Adult	NA	Yes	ISR	NA	NA	Healthy	no exposure in 3 month	no
Not_excluded	Yes	Yes	Yes	ZeeviD_2015	PNP_Main_124	PNP_Main_124	26686062	2639686143	101	Stool	rectal_swab	NA	Adult	NA	Yes	ISR	NA	NA	Healthy	no exposure in 3 month	no
Not_excluded	Yes	Yes	Yes	ZeeviD_2015	PNP_Main_125	PNP_Main_125	33059248	3287954892	101	Stool	rectal_swab	NA	Adult	NA	Yes	ISR	NA	NA	Healthy	no exposure in 3 month	no
Not_excluded	Yes	Yes	Yes	ZeeviD_2015	PNP_Main_126	PNP_Main_126	25009816	2483039522	101	Stool	rectal_swab	NA	Adult	NA	Yes	ISR	NA	NA	Healthy	no exposure in 3 month	no
Not_excluded	Yes	Yes	Yes	ZeeviD_2015	PNP_Main_127	PNP_Main_127	71605588	7100931787	101	Stool	rectal_swab	NA	Adult	NA	Yes	ISR	NA	NA	Healthy	no exposure in 3 month	no
Not_excluded	Yes	Yes	Yes	ZeeviD_2015	PNP_Main_128	PNP_Main_128	25776726	2552398318	101	Stool	rectal_swab	NA	Adult	NA	Yes	ISR	NA	NA	Healthy	no exposure in 3 month	no
Not_excluded	Yes	Yes	Yes	ZeeviD_2015	PNP_Main_129	PNP_Main_129	41672250	4122799184	101	Stool	rectal_swab	NA	Adult	NA	Yes	ISR	NA	NA	Healthy	no exposure in 3 month	no
Not_excluded	Yes	Yes	Yes	ZeeviD_2015	PNP_Main_13	PNP_Main_13	41475628	4101568818	101	Stool	rectal_swab	NA	Adult	NA	Yes	ISR	NA	NA	Healthy	no exposure in 3 month	no
Not_excluded	Yes	Yes	Yes	ZeeviD_2015	PNP_Main_130	PNP_Main_130	22690952	2073239884	101	Stool	rectal_swab	NA	Adult	NA	Yes	ISR	NA	NA	Healthy	no exposure in 3 month	no
Not_excluded	Yes	Yes	Yes	ZeeviD_2015	PNP_Main_131	PNP_Main_131	35799342	3543866507	101	Stool	rectal_swab	NA	Adult	NA	Yes	ISR	NA	NA	Healthy	no exposure in 3 month	no
Not_excluded	Yes	Yes	Yes	ZeeviD_2015	PNP_Main_132	PNP_Main_132	36642872	3627342364	101	Stool	rectal_swab	NA	Adult	NA	Yes	ISR	NA	NA	Healthy	no exposure in 3 month	no
Not_excluded	Yes	Yes	Yes	ZeeviD_2015	PNP_Main_133	PNP_Main_133	37199818	3676563005	101	Stool	rectal_swab	NA	Adult	NA	Yes	ISR	NA	NA	Healthy	no exposure in 3 month	no
Not_excluded	Yes	Yes	Yes	ZeeviD_2015	PNP_Main_134	PNP_Main_134	27283678	2694634275	101	Stool	rectal_swab	NA	Adult	NA	Yes	ISR	NA	NA	Healthy	no exposure in 3 month	no
Not_excluded	Yes	Yes	Yes	ZeeviD_2015	PNP_Main_135	PNP_Main_135	43235490	4276897324	101	Stool	rectal_swab	NA	Adult	NA	Yes	ISR	NA	NA	Healthy	no exposure in 3 month	no
Not_excluded	Yes	Yes	Yes	ZeeviD_2015	PNP_Main_136	PNP_Main_136	36887024	3449272712	101	Stool	rectal_swab	NA	Adult	NA	Yes	ISR	NA	NA	Healthy	no exposure in 3 month	no
Not_excluded	Yes	Yes	Yes	ZeeviD_2015	PNP_Main_137	PNP_Main_137	18478977	1667080513	100	Stool	rectal_swab	NA	Adult	NA	Yes	ISR	NA	NA	Healthy	no exposure in 3 month	no
Not_excluded	Yes	Yes	Yes	ZeeviD_2015	PNP_Main_138	PNP_Main_138	45189892	4477029580	101	Stool	rectal_swab	NA	Adult	NA	Yes	ISR	NA	NA	Healthy	no exposure in 3 month	no
Not_excluded	Yes	Yes	Yes	ZeeviD_2015	PNP_Main_139	PNP_Main_139	34247558	3377134159	101	Stool	rectal_swab	NA	Adult	NA	Yes	ISR	NA	NA	Healthy	no exposure in 3 month	no
Not_excluded	Yes	Yes	Yes	ZeeviD_2015	PNP_Main_14	PNP_Main_14	44229890	4349567785	101	Stool	rectal_swab	NA	Adult	NA	Yes	ISR	NA	NA	Healthy	no exposure in 3 month	no
Not_excluded	Yes	Yes	Yes	ZeeviD_2015	PNP_Main_140	PNP_Main_140	32795840	3232209245	101	Stool	rectal_swab	NA	Adult	NA	Yes	ISR	NA	NA	Healthy	no exposure in 3 month	no
Not_excluded	Yes	Yes	Yes	ZeeviD_2015	PNP_Main_141	PNP_Main_141	43848524	4343706283	101	Stool	rectal_swab	NA	Adult	NA	Yes	ISR	NA	NA	Healthy	no exposure in 3 month	no
Not_excluded	Yes	Yes	Yes	ZeeviD_2015	PNP_Main_142	PNP_Main_142	46548608	4609907914	101	Stool	rectal_swab	NA	Adult	NA	Yes	ISR	NA	NA	Healthy	no exposure in 3 month	no
Not_excluded	Yes	Yes	Yes	ZeeviD_2015	PNP_Main_143	PNP_Main_143	19229085	1558119754	75	Stool	rectal_swab	NA	Adult	NA	Yes	ISR	NA	NA	Healthy	no exposure in 3 month	no
Not_excluded	Yes	Yes	Yes	ZeeviD_2015	PNP_Main_144	PNP_Main_144	56265702	5562494728	101	Stool	rectal_swab	NA	Adult	NA	Yes	ISR	NA	NA	Healthy	no exposure in 3 month	no
Not_excluded	Yes	Yes	Yes	ZeeviD_2015	PNP_Main_145	PNP_Main_145	20895982	1794708358	80	Stool	rectal_swab	NA	Adult	NA	Yes	ISR	NA	NA	Healthy	no exposure in 3 month	no
Not_excluded	Yes	Yes	Yes	ZeeviD_2015	PNP_Main_146	PNP_Main_146	58706326	5800371971	101	Stool	rectal_swab	NA	Adult	NA	Yes	ISR	NA	NA	Healthy	no exposure in 3 month	no
Not_excluded	Yes	Yes	Yes	ZeeviD_2015	PNP_Main_147	PNP_Main_147	67189364	6636365016	101	Stool	rectal_swab	NA	Adult	NA	Yes	ISR	NA	NA	Healthy	no exposure in 3 month	no
Not_excluded	Yes	Yes	Yes	ZeeviD_2015	PNP_Main_148	PNP_Main_148	27546734	2716244093	101	Stool	rectal_swab	NA	Adult	NA	Yes	ISR	NA	NA	Healthy	no exposure in 3 month	no
Not_excluded	Yes	Yes	Yes	ZeeviD_2015	PNP_Main_149	PNP_Main_149	33589770	3298559800	101	Stool	rectal_swab	NA	Adult	NA	Yes	ISR	NA	NA	Healthy	no exposure in 3 month	no
Not_excluded	Yes	Yes	Yes	ZeeviD_2015	PNP_Main_15	PNP_Main_15	40794190	4007594259	101	Stool	rectal_swab	NA	Adult	NA	Yes	ISR	NA	NA	Healthy	no exposure in 3 month	no
Not_excluded	Yes	Yes	Yes	ZeeviD_2015	PNP_Main_150	PNP_Main_150	32636612	3236193713	101	Stool	rectal_swab	NA	Adult	NA	Yes	ISR	NA	NA	Healthy	no exposure in 3 month	no
Not_excluded	Yes	Yes	Yes	ZeeviD_2015	PNP_Main_151	PNP_Main_151	48062308	4770126845	101	Stool	rectal_swab	NA	Adult	NA	Yes	ISR	NA	NA	Healthy	no exposure in 3 month	no
Not_excluded	Yes	Yes	Yes	ZeeviD_2015	PNP_Main_152	PNP_Main_152	21106556	2043407904	101	Stool	rectal_swab	NA	Adult	NA	Yes	ISR	NA	NA	Healthy	no exposure in 3 month	no
Not_excluded	Yes	Yes	Yes	ZeeviD_2015	PNP_Main_153	PNP_Main_153	38227254	3774779414	101	Stool	rectal_swab	NA	Adult	NA	Yes	ISR	NA	NA	Healthy	no exposure in 3 month	no
Not_excluded	Yes	Yes	Yes	ZeeviD_2015	PNP_Main_154	PNP_Main_154	35917312	3549286328	101	Stool	rectal_swab	NA	Adult	NA	Yes	ISR	NA	NA	Healthy	no exposure in 3 month	no
Not_excluded	Yes	Yes	Yes	ZeeviD_2015	PNP_Main_155	PNP_Main_155	36972298	3651356985	101	Stool	rectal_swab	NA	Adult	NA	Yes	ISR	NA	NA	Healthy	no exposure in 3 month	no
Not_excluded	Yes	Yes	Yes	ZeeviD_2015	PNP_Main_156	PNP_Main_156	38163970	3783964783	101	Stool	rectal_swab	NA	Adult	NA	Yes	ISR	NA	NA	Healthy	no exposure in 3 month	no
Not_excluded	Yes	Yes	Yes	ZeeviD_2015	PNP_Main_157	PNP_Main_157	34054466	3369716827	101	Stool	rectal_swab	NA	Adult	NA	Yes	ISR	NA	NA	Healthy	no exposure in 3 month	no
Not_excluded	Yes	Yes	Yes	ZeeviD_2015	PNP_Main_158	PNP_Main_158	36343846	3599335962	101	Stool	rectal_swab	NA	Adult	NA	Yes	ISR	NA	NA	Healthy	no exposure in 3 month	no
Not_excluded	Yes	Yes	Yes	ZeeviD_2015	PNP_Main_159	PNP_Main_159	21069946	2100210788	101	Stool	rectal_swab	NA	Adult	NA	Yes	ISR	NA	NA	Healthy	no exposure in 3 month	no
Not_excluded	Yes	Yes	Yes	ZeeviD_2015	PNP_Main_16	PNP_Main_16	57126940	5652189246	101	Stool	rectal_swab	NA	Adult	NA	Yes	ISR	NA	NA	Healthy	no exposure in 3 month	no
Not_excluded	Yes	Yes	Yes	ZeeviD_2015	PNP_Main_160	PNP_Main_160	33645814	3335498715	101	Stool	rectal_swab	NA	Adult	NA	Yes	ISR	NA	NA	Healthy	no exposure in 3 month	no
Not_excluded	Yes	Yes	Yes	ZeeviD_2015	PNP_Main_161	PNP_Main_161	36830294	3645036152	101	Stool	rectal_swab	NA	Adult	NA	Yes	ISR	NA	NA	Healthy	no exposure in 3 month	no
Not_excluded	Yes	Yes	Yes	ZeeviD_2015	PNP_Main_162	PNP_Main_162	35695642	3535666305	101	Stool	rectal_swab	NA	Adult	NA	Yes	ISR	NA	NA	Healthy	no exposure in 3 month	no
Not_excluded	Yes	Yes	Yes	ZeeviD_2015	PNP_Main_163	PNP_Main_163	47452898	4699948206	101	Stool	rectal_swab	NA	Adult	NA	Yes	ISR	NA	NA	Healthy	no exposure in 3 month	no
Not_excluded	Yes	Yes	Yes	ZeeviD_2015	PNP_Main_164	PNP_Main_164	20002072	1808868409	100	Stool	rectal_swab	NA	Adult	NA	Yes	ISR	NA	NA	Healthy	no exposure in 3 month	no
Not_excluded	Yes	Yes	Yes	ZeeviD_2015	PNP_Main_165	PNP_Main_165	33975396	3361266217	101	Stool	rectal_swab	NA	Adult	NA	Yes	ISR	NA	NA	Healthy	no exposure in 3 month	no
Not_excluded	Yes	Yes	Yes	ZeeviD_2015	PNP_Main_166	PNP_Main_166	42316216	4186910511	101	Stool	rectal_swab	NA	Adult	NA	Yes	ISR	NA	NA	Healthy	no exposure in 3 month	no
Not_excluded	Yes	Yes	Yes	ZeeviD_2015	PNP_Main_167	PNP_Main_167	26600486	2631267317	101	Stool	rectal_swab	NA	Adult	NA	Yes	ISR	NA	NA	Healthy	no exposure in 3 month	no
Not_excluded	Yes	Yes	Yes	ZeeviD_2015	PNP_Main_168	PNP_Main_168	33127582	3271697305	101	Stool	rectal_swab	NA	Adult	NA	Yes	ISR	NA	NA	Healthy	no exposure in 3 month	no
Not_excluded	Yes	Yes	Yes	ZeeviD_2015	PNP_Main_169	PNP_Main_169	44664496	4423709318	101	Stool	rectal_swab	NA	Adult	NA	Yes	ISR	NA	NA	Healthy	no exposure in 3 month	no
Not_excluded	Yes	Yes	Yes	ZeeviD_2015	PNP_Main_17	PNP_Main_17	51876824	5102457649	101	Stool	rectal_swab	NA	Adult	NA	Yes	ISR	NA	NA	Healthy	no exposure in 3 month	no
Not_excluded	Yes	Yes	Yes	ZeeviD_2015	PNP_Main_170	PNP_Main_170	40271266	3984044585	101	Stool	rectal_swab	NA	Adult	NA	Yes	ISR	NA	NA	Healthy	no exposure in 3 month	no
Not_excluded	Yes	Yes	Yes	ZeeviD_2015	PNP_Main_171	PNP_Main_171	62582808	6054557268	98	Stool	rectal_swab	NA	Adult	NA	Yes	ISR	NA	NA	Healthy	no exposure in 3 month	no
Not_excluded	Yes	Yes	Yes	ZeeviD_2015	PNP_Main_172	PNP_Main_172	36018930	3479915665	98	Stool	rectal_swab	NA	Adult	NA	Yes	ISR	NA	NA	Healthy	no exposure in 3 month	no
Not_excluded	Yes	Yes	Yes	ZeeviD_2015	PNP_Main_173	PNP_Main_173	31238448	3023144457	98	Stool	rectal_swab	NA	Adult	NA	Yes	ISR	NA	NA	Healthy	no exposure in 3 month	no
Not_excluded	Yes	Yes	Yes	ZeeviD_2015	PNP_Main_174	PNP_Main_174	20121138	1769699705	98	Stool	rectal_swab	NA	Adult	NA	Yes	ISR	NA	NA	Healthy	no exposure in 3 month	no
Not_excluded	Yes	Yes	Yes	ZeeviD_2015	PNP_Main_175	PNP_Main_175	39669570	3815424423	98	Stool	rectal_swab	NA	Adult	NA	Yes	ISR	NA	NA	Healthy	no exposure in 3 month	no
Not_excluded	Yes	Yes	Yes	ZeeviD_2015	PNP_Main_176	PNP_Main_176	43370428	4207556904	98	Stool	rectal_swab	NA	Adult	NA	Yes	ISR	NA	NA	Healthy	no exposure in 3 month	no
Not_excluded	Yes	Yes	Yes	ZeeviD_2015	PNP_Main_177	PNP_Main_177	42191042	4072100803	98	Stool	rectal_swab	NA	Adult	NA	Yes	ISR	NA	NA	Healthy	no exposure in 3 month	no
Not_excluded	Yes	Yes	Yes	ZeeviD_2015	PNP_Main_178	PNP_Main_178	34247196	3322680486	98	Stool	rectal_swab	NA	Adult	NA	Yes	ISR	NA	NA	Healthy	no exposure in 3 month	no
Not_excluded	Yes	Yes	Yes	ZeeviD_2015	PNP_Main_179	PNP_Main_179	32687876	2931738937	98	Stool	rectal_swab	NA	Adult	NA	Yes	ISR	NA	NA	Healthy	no exposure in 3 month	no
Not_excluded	Yes	Yes	Yes	ZeeviD_2015	PNP_Main_18	PNP_Main_18	32218578	3171022858	101	Stool	rectal_swab	NA	Adult	NA	Yes	ISR	NA	NA	Healthy	no exposure in 3 month	no
Not_excluded	Yes	Yes	Yes	ZeeviD_2015	PNP_Main_180	PNP_Main_180	44937546	4368150865	98	Stool	rectal_swab	NA	Adult	NA	Yes	ISR	NA	NA	Healthy	no exposure in 3 month	no
Not_excluded	Yes	Yes	Yes	ZeeviD_2015	PNP_Main_181	PNP_Main_181	27906746	2709352382	98	Stool	rectal_swab	NA	Adult	NA	Yes	ISR	NA	NA	Healthy	no exposure in 3 month	no
Not_excluded	Yes	Yes	Yes	ZeeviD_2015	PNP_Main_182	PNP_Main_182	21002442	1993866306	98	Stool	rectal_swab	NA	Adult	NA	Yes	ISR	NA	NA	Healthy	no exposure in 3 month	no
Not_excluded	Yes	Yes	Yes	ZeeviD_2015	PNP_Main_183	PNP_Main_183	40811376	3958784727	98	Stool	rectal_swab	NA	Adult	NA	Yes	ISR	NA	NA	Healthy	no exposure in 3 month	no
Not_excluded	Yes	Yes	Yes	ZeeviD_2015	PNP_Main_184	PNP_Main_184	61114688	5938997020	98	Stool	rectal_swab	NA	Adult	NA	Yes	ISR	NA	NA	Healthy	no exposure in 3 month	no
Not_excluded	Yes	Yes	Yes	ZeeviD_2015	PNP_Main_185	PNP_Main_185	38189238	3714854413	98	Stool	rectal_swab	NA	Adult	NA	Yes	ISR	NA	NA	Healthy	no exposure in 3 month	no
Not_excluded	Yes	Yes	Yes	ZeeviD_2015	PNP_Main_186	PNP_Main_186	44645734	4340002823	98	Stool	rectal_swab	NA	Adult	NA	Yes	ISR	NA	NA	Healthy	no exposure in 3 month	no
Not_excluded	Yes	Yes	Yes	ZeeviD_2015	PNP_Main_187	PNP_Main_187	36463962	3541595916	98	Stool	rectal_swab	NA	Adult	NA	Yes	ISR	NA	NA	Healthy	no exposure in 3 month	no
Not_excluded	Yes	Yes	Yes	ZeeviD_2015	PNP_Main_188	PNP_Main_188	34812228	3382523440	98	Stool	rectal_swab	NA	Adult	NA	Yes	ISR	NA	NA	Healthy	no exposure in 3 month	no
Not_excluded	Yes	Yes	Yes	ZeeviD_2015	PNP_Main_189	PNP_Main_189	27837840	2704459443	98	Stool	rectal_swab	NA	Adult	NA	Yes	ISR	NA	NA	Healthy	no exposure in 3 month	no
Not_excluded	Yes	Yes	Yes	ZeeviD_2015	PNP_Main_19	PNP_Main_19	22431738	2136982904	101	Stool	rectal_swab	NA	Adult	NA	Yes	ISR	NA	NA	Healthy	no exposure in 3 month	no
Not_excluded	Yes	Yes	Yes	ZeeviD_2015	PNP_Main_190	PNP_Main_190	24806938	2275082858	98	Stool	rectal_swab	NA	Adult	NA	Yes	ISR	NA	NA	Healthy	no exposure in 3 month	no
Not_excluded	Yes	Yes	Yes	ZeeviD_2015	PNP_Main_191	PNP_Main_191	35699346	3460240699	98	Stool	rectal_swab	NA	Adult	NA	Yes	ISR	NA	NA	Healthy	no exposure in 3 month	no
Not_excluded	Yes	Yes	Yes	ZeeviD_2015	PNP_Main_192	PNP_Main_192	55077022	5374580287	98	Stool	rectal_swab	NA	Adult	NA	Yes	ISR	NA	NA	Healthy	no exposure in 3 month	no
Not_excluded	Yes	Yes	Yes	ZeeviD_2015	PNP_Main_193	PNP_Main_193	37183792	3616487661	98	Stool	rectal_swab	NA	Adult	NA	Yes	ISR	NA	NA	Healthy	no exposure in 3 month	no
Not_excluded	Yes	Yes	Yes	ZeeviD_2015	PNP_Main_194	PNP_Main_194	35575202	3464988206	98	Stool	rectal_swab	NA	Adult	NA	Yes	ISR	NA	NA	Healthy	no exposure in 3 month	no
Not_excluded	Yes	Yes	Yes	ZeeviD_2015	PNP_Main_195	PNP_Main_195	30759330	2985325382	98	Stool	rectal_swab	NA	Adult	NA	Yes	ISR	NA	NA	Healthy	no exposure in 3 month	no
Not_excluded	Yes	Yes	Yes	ZeeviD_2015	PNP_Main_196	PNP_Main_196	29743692	2888388801	98	Stool	rectal_swab	NA	Adult	NA	Yes	ISR	NA	NA	Healthy	no exposure in 3 month	no
Not_excluded	Yes	Yes	Yes	ZeeviD_2015	PNP_Main_197	PNP_Main_197	33036196	3219297290	98	Stool	rectal_swab	NA	Adult	NA	Yes	ISR	NA	NA	Healthy	no exposure in 3 month	no
Not_excluded	Yes	Yes	Yes	ZeeviD_2015	PNP_Main_198	PNP_Main_198	31465472	3057812286	98	Stool	rectal_swab	NA	Adult	NA	Yes	ISR	NA	NA	Healthy	no exposure in 3 month	no
Not_excluded	Yes	Yes	Yes	ZeeviD_2015	PNP_Main_199	PNP_Main_199	57300686	5573400939	98	Stool	rectal_swab	NA	Adult	NA	Yes	ISR	NA	NA	Healthy	no exposure in 3 month	no
Not_excluded	Yes	Yes	Yes	ZeeviD_2015	PNP_Main_2	PNP_Main_2	40528618	4024136175	101	Stool	rectal_swab	NA	Adult	NA	Yes	ISR	NA	NA	Healthy	no exposure in 3 month	no
Not_excluded	Yes	Yes	Yes	ZeeviD_2015	PNP_Main_20	PNP_Main_20	30067704	2967647846	101	Stool	rectal_swab	NA	Adult	NA	Yes	ISR	NA	NA	Healthy	no exposure in 3 month	no
Not_excluded	Yes	Yes	Yes	ZeeviD_2015	PNP_Main_200	PNP_Main_200	44496656	4352314087	98	Stool	rectal_swab	NA	Adult	NA	Yes	ISR	NA	NA	Healthy	no exposure in 3 month	no
Not_excluded	Yes	Yes	Yes	ZeeviD_2015	PNP_Main_201	PNP_Main_201	30294434	2951186235	98	Stool	rectal_swab	NA	Adult	NA	Yes	ISR	NA	NA	Healthy	no exposure in 3 month	no
Not_excluded	Yes	Yes	Yes	ZeeviD_2015	PNP_Main_202	PNP_Main_202	31642372	3074928437	98	Stool	rectal_swab	NA	Adult	NA	Yes	ISR	NA	NA	Healthy	no exposure in 3 month	no
Not_excluded	Yes	Yes	Yes	ZeeviD_2015	PNP_Main_203	PNP_Main_203	20858744	1984461602	98	Stool	rectal_swab	NA	Adult	NA	Yes	ISR	NA	NA	Healthy	no exposure in 3 month	no
Not_excluded	Yes	Yes	Yes	ZeeviD_2015	PNP_Main_204	PNP_Main_204	47409710	4625990909	98	Stool	rectal_swab	NA	Adult	NA	Yes	ISR	NA	NA	Healthy	no exposure in 3 month	no
Not_excluded	Yes	Yes	Yes	ZeeviD_2015	PNP_Main_205	PNP_Main_205	23880434	2149886735	98	Stool	rectal_swab	NA	Adult	NA	Yes	ISR	NA	NA	Healthy	no exposure in 3 month	no
Not_excluded	Yes	Yes	Yes	ZeeviD_2015	PNP_Main_206	PNP_Main_206	25524310	2492214467	98	Stool	rectal_swab	NA	Adult	NA	Yes	ISR	NA	NA	Healthy	no exposure in 3 month	no
Not_excluded	Yes	Yes	Yes	ZeeviD_2015	PNP_Main_207	PNP_Main_207	35615632	3476993349	98	Stool	rectal_swab	NA	Adult	NA	Yes	ISR	NA	NA	Healthy	no exposure in 3 month	no
Not_excluded	Yes	Yes	Yes	ZeeviD_2015	PNP_Main_208	PNP_Main_208	30860912	3004277217	98	Stool	rectal_swab	NA	Adult	NA	Yes	ISR	NA	NA	Healthy	no exposure in 3 month	no
Not_excluded	Yes	Yes	Yes	ZeeviD_2015	PNP_Main_209	PNP_Main_209	34993102	3405676507	98	Stool	rectal_swab	NA	Adult	NA	Yes	ISR	NA	NA	Healthy	no exposure in 3 month	no
Not_excluded	Yes	Yes	Yes	ZeeviD_2015	PNP_Main_21	PNP_Main_21	28368872	2793397203	101	Stool	rectal_swab	NA	Adult	NA	Yes	ISR	NA	NA	Healthy	no exposure in 3 month	no
Not_excluded	Yes	Yes	Yes	ZeeviD_2015	PNP_Main_210	PNP_Main_210	48358674	4724218892	98	Stool	rectal_swab	NA	Adult	NA	Yes	ISR	NA	NA	Healthy	no exposure in 3 month	no
Not_excluded	Yes	Yes	Yes	ZeeviD_2015	PNP_Main_211	PNP_Main_211	21302194	2073729468	98	Stool	rectal_swab	NA	Adult	NA	Yes	ISR	NA	NA	Healthy	no exposure in 3 month	no
Not_excluded	Yes	Yes	Yes	ZeeviD_2015	PNP_Main_212	PNP_Main_212	24524884	2383969129	98	Stool	rectal_swab	NA	Adult	NA	Yes	ISR	NA	NA	Healthy	no exposure in 3 month	no
Not_excluded	Yes	Yes	Yes	ZeeviD_2015	PNP_Main_213	PNP_Main_213	46430714	4484155301	98	Stool	rectal_swab	NA	Adult	NA	Yes	ISR	NA	NA	Healthy	no exposure in 3 month	no
Not_excluded	Yes	Yes	Yes	ZeeviD_2015	PNP_Main_214	PNP_Main_214	34188418	3308787460	98	Stool	rectal_swab	NA	Adult	NA	Yes	ISR	NA	NA	Healthy	no exposure in 3 month	no
Not_excluded	Yes	Yes	Yes	ZeeviD_2015	PNP_Main_215	PNP_Main_215	34527444	3341726058	98	Stool	rectal_swab	NA	Adult	NA	Yes	ISR	NA	NA	Healthy	no exposure in 3 month	no
Not_excluded	Yes	Yes	Yes	ZeeviD_2015	PNP_Main_216	PNP_Main_216	48433578	4727425153	98	Stool	rectal_swab	NA	Adult	NA	Yes	ISR	NA	NA	Healthy	no exposure in 3 month	no
Not_excluded	Yes	Yes	Yes	ZeeviD_2015	PNP_Main_217	PNP_Main_217	29940490	2891832606	98	Stool	rectal_swab	NA	Adult	NA	Yes	ISR	NA	NA	Healthy	no exposure in 3 month	no
Not_excluded	Yes	Yes	Yes	ZeeviD_2015	PNP_Main_218	PNP_Main_218	38082086	3694688359	98	Stool	rectal_swab	NA	Adult	NA	Yes	ISR	NA	NA	Healthy	no exposure in 3 month	no
Not_excluded	Yes	Yes	Yes	ZeeviD_2015	PNP_Main_219	PNP_Main_219	20347494	1951090576	98	Stool	rectal_swab	NA	Adult	NA	Yes	ISR	NA	NA	Healthy	no exposure in 3 month	no
Not_excluded	Yes	Yes	Yes	ZeeviD_2015	PNP_Main_22	PNP_Main_22	41005084	4053821043	101	Stool	rectal_swab	NA	Adult	NA	Yes	ISR	NA	NA	Healthy	no exposure in 3 month	no
Not_excluded	Yes	Yes	Yes	ZeeviD_2015	PNP_Main_220	PNP_Main_220	42416440	4110330680	98	Stool	rectal_swab	NA	Adult	NA	Yes	ISR	NA	NA	Healthy	no exposure in 3 month	no
Not_excluded	Yes	Yes	Yes	ZeeviD_2015	PNP_Main_221	PNP_Main_221	25022776	2418279032	98	Stool	rectal_swab	NA	Adult	NA	Yes	ISR	NA	NA	Healthy	no exposure in 3 month	no
Not_excluded	Yes	Yes	Yes	ZeeviD_2015	PNP_Main_222	PNP_Main_222	28723062	2773995702	98	Stool	rectal_swab	NA	Adult	NA	Yes	ISR	NA	NA	Healthy	no exposure in 3 month	no
Not_excluded	Yes	Yes	Yes	ZeeviD_2015	PNP_Main_223	PNP_Main_223	128487954	12375075788	98	Stool	rectal_swab	NA	Adult	NA	Yes	ISR	NA	NA	Healthy	no exposure in 3 month	no
Not_excluded	Yes	Yes	Yes	ZeeviD_2015	PNP_Main_224	PNP_Main_224	35083514	3398433641	98	Stool	rectal_swab	NA	Adult	NA	Yes	ISR	NA	NA	Healthy	no exposure in 3 month	no
Not_excluded	Yes	Yes	Yes	ZeeviD_2015	PNP_Main_225	PNP_Main_225	31317910	3020861118	98	Stool	rectal_swab	NA	Adult	NA	Yes	ISR	NA	NA	Healthy	no exposure in 3 month	no
Not_excluded	Yes	Yes	Yes	ZeeviD_2015	PNP_Main_226	PNP_Main_226	21528274	2022739793	98	Stool	rectal_swab	NA	Adult	NA	Yes	ISR	NA	NA	Healthy	no exposure in 3 month	no
Not_excluded	Yes	Yes	Yes	ZeeviD_2015	PNP_Main_227	PNP_Main_227	22384414	1970501680	80	Stool	rectal_swab	NA	Adult	NA	Yes	ISR	NA	NA	Healthy	no exposure in 3 month	no
Not_excluded	Yes	Yes	Yes	ZeeviD_2015	PNP_Main_228	PNP_Main_228	41390690	4031629494	100	Stool	rectal_swab	NA	Adult	NA	Yes	ISR	NA	NA	Healthy	no exposure in 3 month	no
Not_excluded	Yes	Yes	Yes	ZeeviD_2015	PNP_Main_229	PNP_Main_229	25842014	2504229272	100	Stool	rectal_swab	NA	Adult	NA	Yes	ISR	NA	NA	Healthy	no exposure in 3 month	no
Not_excluded	Yes	Yes	Yes	ZeeviD_2015	PNP_Main_23	PNP_Main_23	47371366	4653582493	101	Stool	rectal_swab	NA	Adult	NA	Yes	ISR	NA	NA	Healthy	no exposure in 3 month	no
Not_excluded	Yes	Yes	Yes	ZeeviD_2015	PNP_Main_230	PNP_Main_230	30229422	2679731822	80	Stool	rectal_swab	NA	Adult	NA	Yes	ISR	NA	NA	Healthy	no exposure in 3 month	no
Not_excluded	Yes	Yes	Yes	ZeeviD_2015	PNP_Main_231	PNP_Main_231	30218600	2933491205	100	Stool	rectal_swab	NA	Adult	NA	Yes	ISR	NA	NA	Healthy	no exposure in 3 month	no
Not_excluded	Yes	Yes	Yes	ZeeviD_2015	PNP_Main_232	PNP_Main_232	27207634	2504560919	100	Stool	rectal_swab	NA	Adult	NA	Yes	ISR	NA	NA	Healthy	no exposure in 3 month	no
Not_excluded	Yes	Yes	Yes	ZeeviD_2015	PNP_Main_233	PNP_Main_233	25809074	2517876216	100	Stool	rectal_swab	NA	Adult	NA	Yes	ISR	NA	NA	Healthy	no exposure in 3 month	no
Not_excluded	Yes	Yes	Yes	ZeeviD_2015	PNP_Main_234	PNP_Main_234	33823938	2975878042	80	Stool	rectal_swab	NA	Adult	NA	Yes	ISR	NA	NA	Healthy	no exposure in 3 month	no
Not_excluded	Yes	Yes	Yes	ZeeviD_2015	PNP_Main_235	PNP_Main_235	34004070	2956438315	80	Stool	rectal_swab	NA	Adult	NA	Yes	ISR	NA	NA	Healthy	no exposure in 3 month	no
Not_excluded	Yes	Yes	Yes	ZeeviD_2015	PNP_Main_236	PNP_Main_236	22725854	1909063298	78	Stool	rectal_swab	NA	Adult	NA	Yes	ISR	NA	NA	Healthy	no exposure in 3 month	no
Not_excluded	Yes	Yes	Yes	ZeeviD_2015	PNP_Main_237	PNP_Main_237	26978438	2377656305	80	Stool	rectal_swab	NA	Adult	NA	Yes	ISR	NA	NA	Healthy	no exposure in 3 month	no
Not_excluded	Yes	Yes	Yes	ZeeviD_2015	PNP_Main_238	PNP_Main_238	33752826	2863940180	80	Stool	rectal_swab	NA	Adult	NA	Yes	ISR	NA	NA	Healthy	no exposure in 3 month	no
Not_excluded	Yes	Yes	Yes	ZeeviD_2015	PNP_Main_239	PNP_Main_239	46864142	3964990456	80	Stool	rectal_swab	NA	Adult	NA	Yes	ISR	NA	NA	Healthy	no exposure in 3 month	no
Not_excluded	Yes	Yes	Yes	ZeeviD_2015	PNP_Main_24	PNP_Main_24	28294844	2787527903	101	Stool	rectal_swab	NA	Adult	NA	Yes	ISR	NA	NA	Healthy	no exposure in 3 month	no
Not_excluded	Yes	Yes	Yes	ZeeviD_2015	PNP_Main_240	PNP_Main_240	65870240	5488455002	80	Stool	rectal_swab	NA	Adult	NA	Yes	ISR	NA	NA	Healthy	no exposure in 3 month	no
Not_excluded	Yes	Yes	Yes	ZeeviD_2015	PNP_Main_241	PNP_Main_241	38978056	3378880825	80	Stool	rectal_swab	NA	Adult	NA	Yes	ISR	NA	NA	Healthy	no exposure in 3 month	no
Not_excluded	Yes	Yes	Yes	ZeeviD_2015	PNP_Main_242	PNP_Main_242	41775080	3611662026	80	Stool	rectal_swab	NA	Adult	NA	Yes	ISR	NA	NA	Healthy	no exposure in 3 month	no
Not_excluded	Yes	Yes	Yes	ZeeviD_2015	PNP_Main_243	PNP_Main_243	98562308	8101299013	80	Stool	rectal_swab	NA	Adult	NA	Yes	ISR	NA	NA	Healthy	no exposure in 3 month	no
Not_excluded	Yes	Yes	Yes	ZeeviD_2015	PNP_Main_244	PNP_Main_244	28284526	2576232544	100	Stool	rectal_swab	NA	Adult	NA	Yes	ISR	NA	NA	Healthy	no exposure in 3 month	no
Not_excluded	Yes	Yes	Yes	ZeeviD_2015	PNP_Main_245	PNP_Main_245	29559604	2875417556	100	Stool	rectal_swab	NA	Adult	NA	Yes	ISR	NA	NA	Healthy	no exposure in 3 month	no
Not_excluded	Yes	Yes	Yes	ZeeviD_2015	PNP_Main_246	PNP_Main_246	49160106	4081030281	80	Stool	rectal_swab	NA	Adult	NA	Yes	ISR	NA	NA	Healthy	no exposure in 3 month	no
Not_excluded	Yes	Yes	Yes	ZeeviD_2015	PNP_Main_247	PNP_Main_247	23487360	2218470097	100	Stool	rectal_swab	NA	Adult	NA	Yes	ISR	NA	NA	Healthy	no exposure in 3 month	no
Not_excluded	Yes	Yes	Yes	ZeeviD_2015	PNP_Main_248	PNP_Main_248	42389850	3618247634	80	Stool	rectal_swab	NA	Adult	NA	Yes	ISR	NA	NA	Healthy	no exposure in 3 month	no
Not_excluded	Yes	Yes	Yes	ZeeviD_2015	PNP_Main_249	PNP_Main_249	38146644	3267341607	80	Stool	rectal_swab	NA	Adult	NA	Yes	ISR	NA	NA	Healthy	no exposure in 3 month	no
Not_excluded	Yes	Yes	Yes	ZeeviD_2015	PNP_Main_25	PNP_Main_25	53233098	5251700185	101	Stool	rectal_swab	NA	Adult	NA	Yes	ISR	NA	NA	Healthy	no exposure in 3 month	no
Not_excluded	Yes	Yes	Yes	ZeeviD_2015	PNP_Main_250	PNP_Main_250	21791512	2124411351	100	Stool	rectal_swab	NA	Adult	NA	Yes	ISR	NA	NA	Healthy	no exposure in 3 month	no
Not_excluded	Yes	Yes	Yes	ZeeviD_2015	PNP_Main_251	PNP_Main_251	37808228	3194810889	80	Stool	rectal_swab	NA	Adult	NA	Yes	ISR	NA	NA	Healthy	no exposure in 3 month	no
Not_excluded	Yes	Yes	Yes	ZeeviD_2015	PNP_Main_252	PNP_Main_252	34117694	3028488849	80	Stool	rectal_swab	NA	Adult	NA	Yes	ISR	NA	NA	Healthy	no exposure in 3 month	no
Not_excluded	Yes	Yes	Yes	ZeeviD_2015	PNP_Main_253	PNP_Main_253	37231878	3192032590	80	Stool	rectal_swab	NA	Adult	NA	Yes	ISR	NA	NA	Healthy	no exposure in 3 month	no
Not_excluded	Yes	Yes	Yes	ZeeviD_2015	PNP_Main_254	PNP_Main_254	32327378	2804940585	80	Stool	rectal_swab	NA	Adult	NA	Yes	ISR	NA	NA	Healthy	no exposure in 3 month	no
Not_excluded	Yes	Yes	Yes	ZeeviD_2015	PNP_Main_255	PNP_Main_255	38729760	3254061320	80	Stool	rectal_swab	NA	Adult	NA	Yes	ISR	NA	NA	Healthy	no exposure in 3 month	no
Not_excluded	Yes	Yes	Yes	ZeeviD_2015	PNP_Main_256	PNP_Main_256	38763498	3762231653	100	Stool	rectal_swab	NA	Adult	NA	Yes	ISR	NA	NA	Healthy	no exposure in 3 month	no
Not_excluded	Yes	Yes	Yes	ZeeviD_2015	PNP_Main_257	PNP_Main_257	20491706	1995041460	100	Stool	rectal_swab	NA	Adult	NA	Yes	ISR	NA	NA	Healthy	no exposure in 3 month	no
Not_excluded	Yes	Yes	Yes	ZeeviD_2015	PNP_Main_258	PNP_Main_258	23232892	2263022244	100	Stool	rectal_swab	NA	Adult	NA	Yes	ISR	NA	NA	Healthy	no exposure in 3 month	no
Not_excluded	Yes	Yes	Yes	ZeeviD_2015	PNP_Main_259	PNP_Main_259	22303160	2165241668	100	Stool	rectal_swab	NA	Adult	NA	Yes	ISR	NA	NA	Healthy	no exposure in 3 month	no
Not_excluded	Yes	Yes	Yes	ZeeviD_2015	PNP_Main_26	PNP_Main_26	35783410	3530066191	101	Stool	rectal_swab	NA	Adult	NA	Yes	ISR	NA	NA	Healthy	no exposure in 3 month	no
Not_excluded	Yes	Yes	Yes	ZeeviD_2015	PNP_Main_260	PNP_Main_260	20011622	1942117666	100	Stool	rectal_swab	NA	Adult	NA	Yes	ISR	NA	NA	Healthy	no exposure in 3 month	no
Not_excluded	Yes	Yes	Yes	ZeeviD_2015	PNP_Main_261	PNP_Main_261	31306856	2760238320	80	Stool	rectal_swab	NA	Adult	NA	Yes	ISR	NA	NA	Healthy	no exposure in 3 month	no
Not_excluded	Yes	Yes	Yes	ZeeviD_2015	PNP_Main_262	PNP_Main_262	34854274	3083898221	80	Stool	rectal_swab	NA	Adult	NA	Yes	ISR	NA	NA	Healthy	no exposure in 3 month	no
Not_excluded	Yes	Yes	Yes	ZeeviD_2015	PNP_Main_263	PNP_Main_263	33189426	2942049615	80	Stool	rectal_swab	NA	Adult	NA	Yes	ISR	NA	NA	Healthy	no exposure in 3 month	no
Not_excluded	Yes	Yes	Yes	ZeeviD_2015	PNP_Main_264	PNP_Main_264	35237338	3065400783	80	Stool	rectal_swab	NA	Adult	NA	Yes	ISR	NA	NA	Healthy	no exposure in 3 month	no
Not_excluded	Yes	Yes	Yes	ZeeviD_2015	PNP_Main_265	PNP_Main_265	30794362	2632114985	80	Stool	rectal_swab	NA	Adult	NA	Yes	ISR	NA	NA	Healthy	no exposure in 3 month	no
Not_excluded	Yes	Yes	Yes	ZeeviD_2015	PNP_Main_266	PNP_Main_266	21124116	2051118058	100	Stool	rectal_swab	NA	Adult	NA	Yes	ISR	NA	NA	Healthy	no exposure in 3 month	no
Not_excluded	Yes	Yes	Yes	ZeeviD_2015	PNP_Main_267	PNP_Main_267	23708360	2234501408	100	Stool	rectal_swab	NA	Adult	NA	Yes	ISR	NA	NA	Healthy	no exposure in 3 month	no
Not_excluded	Yes	Yes	Yes	ZeeviD_2015	PNP_Main_268	PNP_Main_268	23201654	2246304291	100	Stool	rectal_swab	NA	Adult	NA	Yes	ISR	NA	NA	Healthy	no exposure in 3 month	no
Not_excluded	Yes	Yes	Yes	ZeeviD_2015	PNP_Main_269	PNP_Main_269	33858288	2967908273	80	Stool	rectal_swab	NA	Adult	NA	Yes	ISR	NA	NA	Healthy	no exposure in 3 month	no
Not_excluded	Yes	Yes	Yes	ZeeviD_2015	PNP_Main_27	PNP_Main_27	34724244	3412375495	101	Stool	rectal_swab	NA	Adult	NA	Yes	ISR	NA	NA	Healthy	no exposure in 3 month	no
Not_excluded	Yes	Yes	Yes	ZeeviD_2015	PNP_Main_270	PNP_Main_270	29403630	2586741367	80	Stool	rectal_swab	NA	Adult	NA	Yes	ISR	NA	NA	Healthy	no exposure in 3 month	no
Not_excluded	Yes	Yes	Yes	ZeeviD_2015	PNP_Main_271	PNP_Main_271	24055780	2078896247	80	Stool	rectal_swab	NA	Adult	NA	Yes	ISR	NA	NA	Healthy	no exposure in 3 month	no
Not_excluded	Yes	Yes	Yes	ZeeviD_2015	PNP_Main_272	PNP_Main_272	24834146	2425523406	100	Stool	rectal_swab	NA	Adult	NA	Yes	ISR	NA	NA	Healthy	no exposure in 3 month	no
Not_excluded	Yes	Yes	Yes	ZeeviD_2015	PNP_Main_273	PNP_Main_273	36528088	3167327886	80	Stool	rectal_swab	NA	Adult	NA	Yes	ISR	NA	NA	Healthy	no exposure in 3 month	no
Not_excluded	Yes	Yes	Yes	ZeeviD_2015	PNP_Main_274	PNP_Main_274	38853464	3336907250	80	Stool	rectal_swab	NA	Adult	NA	Yes	ISR	NA	NA	Healthy	no exposure in 3 month	no
Not_excluded	Yes	Yes	Yes	ZeeviD_2015	PNP_Main_275	PNP_Main_275	44423820	3765260308	80	Stool	rectal_swab	NA	Adult	NA	Yes	ISR	NA	NA	Healthy	no exposure in 3 month	no
Not_excluded	Yes	Yes	Yes	ZeeviD_2015	PNP_Main_276	PNP_Main_276	32484972	2859402178	80	Stool	rectal_swab	NA	Adult	NA	Yes	ISR	NA	NA	Healthy	no exposure in 3 month	no
Not_excluded	Yes	Yes	Yes	ZeeviD_2015	PNP_Main_277	PNP_Main_277	27279980	2421285234	80	Stool	rectal_swab	NA	Adult	NA	Yes	ISR	NA	NA	Healthy	no exposure in 3 month	no
Not_excluded	Yes	Yes	Yes	ZeeviD_2015	PNP_Main_278	PNP_Main_278	35260892	3105852432	80	Stool	rectal_swab	NA	Adult	NA	Yes	ISR	NA	NA	Healthy	no exposure in 3 month	no
Not_excluded	Yes	Yes	Yes	ZeeviD_2015	PNP_Main_279	PNP_Main_279	45171328	3827165346	80	Stool	rectal_swab	NA	Adult	NA	Yes	ISR	NA	NA	Healthy	no exposure in 3 month	no
Not_excluded	Yes	Yes	Yes	ZeeviD_2015	PNP_Main_28	PNP_Main_28	37013650	3666049723	101	Stool	rectal_swab	NA	Adult	NA	Yes	ISR	NA	NA	Healthy	no exposure in 3 month	no
Not_excluded	Yes	Yes	Yes	ZeeviD_2015	PNP_Main_280	PNP_Main_280	22357316	2185199818	100	Stool	rectal_swab	NA	Adult	NA	Yes	ISR	NA	NA	Healthy	no exposure in 3 month	no
Not_excluded	Yes	Yes	Yes	ZeeviD_2015	PNP_Main_281	PNP_Main_281	28784492	2504971339	80	Stool	rectal_swab	NA	Adult	NA	Yes	ISR	NA	NA	Healthy	no exposure in 3 month	no
Not_excluded	Yes	Yes	Yes	ZeeviD_2015	PNP_Main_282	PNP_Main_282	33134486	3243749589	100	Stool	rectal_swab	NA	Adult	NA	Yes	ISR	NA	NA	Healthy	no exposure in 3 month	no
Not_excluded	Yes	Yes	Yes	ZeeviD_2015	PNP_Main_283	PNP_Main_283	37728730	3695786708	100	Stool	rectal_swab	NA	Adult	NA	Yes	ISR	NA	NA	Healthy	no exposure in 3 month	no
Not_excluded	Yes	Yes	Yes	ZeeviD_2015	PNP_Main_284	PNP_Main_284	26702610	2613508929	100	Stool	rectal_swab	NA	Adult	NA	Yes	ISR	NA	NA	Healthy	no exposure in 3 month	no
Not_excluded	Yes	Yes	Yes	ZeeviD_2015	PNP_Main_285	PNP_Main_285	21817096	2130104151	100	Stool	rectal_swab	NA	Adult	NA	Yes	ISR	NA	NA	Healthy	no exposure in 3 month	no
Not_excluded	Yes	Yes	Yes	ZeeviD_2015	PNP_Main_286	PNP_Main_286	28825742	2825774811	100	Stool	rectal_swab	NA	Adult	NA	Yes	ISR	NA	NA	Healthy	no exposure in 3 month	no
Not_excluded	Yes	Yes	Yes	ZeeviD_2015	PNP_Main_287	PNP_Main_287	35446322	3462806159	100	Stool	rectal_swab	NA	Adult	NA	Yes	ISR	NA	NA	Healthy	no exposure in 3 month	no
Not_excluded	Yes	Yes	Yes	ZeeviD_2015	PNP_Main_288	PNP_Main_288	28067350	2572447223	100	Stool	rectal_swab	NA	Adult	NA	Yes	ISR	NA	NA	Healthy	no exposure in 3 month	no
Not_excluded	Yes	Yes	Yes	ZeeviD_2015	PNP_Main_289	PNP_Main_289	29503818	2895193530	100	Stool	rectal_swab	NA	Adult	NA	Yes	ISR	NA	NA	Healthy	no exposure in 3 month	no
Not_excluded	Yes	Yes	Yes	ZeeviD_2015	PNP_Main_29	PNP_Main_29	77340758	7652236258	101	Stool	rectal_swab	NA	Adult	NA	Yes	ISR	NA	NA	Healthy	no exposure in 3 month	no
Not_excluded	Yes	Yes	Yes	ZeeviD_2015	PNP_Main_290	PNP_Main_290	26251724	2275083551	80	Stool	rectal_swab	NA	Adult	NA	Yes	ISR	NA	NA	Healthy	no exposure in 3 month	no
Not_excluded	Yes	Yes	Yes	ZeeviD_2015	PNP_Main_291	PNP_Main_291	26099336	2310863995	80	Stool	rectal_swab	NA	Adult	NA	Yes	ISR	NA	NA	Healthy	no exposure in 3 month	no
Not_excluded	Yes	Yes	Yes	ZeeviD_2015	PNP_Main_292	PNP_Main_292	24613738	2223494849	100	Stool	rectal_swab	NA	Adult	NA	Yes	ISR	NA	NA	Healthy	no exposure in 3 month	no
Not_excluded	Yes	Yes	Yes	ZeeviD_2015	PNP_Main_293	PNP_Main_293	45801844	3972934711	80	Stool	rectal_swab	NA	Adult	NA	Yes	ISR	NA	NA	Healthy	no exposure in 3 month	no
Not_excluded	Yes	Yes	Yes	ZeeviD_2015	PNP_Main_294	PNP_Main_294	49247148	4815990674	100	Stool	rectal_swab	NA	Adult	NA	Yes	ISR	NA	NA	Healthy	no exposure in 3 month	no
Not_excluded	Yes	Yes	Yes	ZeeviD_2015	PNP_Main_295	PNP_Main_295	24810534	2429120154	100	Stool	rectal_swab	NA	Adult	NA	Yes	ISR	NA	NA	Healthy	no exposure in 3 month	no
Not_excluded	Yes	Yes	Yes	ZeeviD_2015	PNP_Main_296	PNP_Main_296	36758414	3593035347	100	Stool	rectal_swab	NA	Adult	NA	Yes	ISR	NA	NA	Healthy	no exposure in 3 month	no
Not_excluded	Yes	Yes	Yes	ZeeviD_2015	PNP_Main_297	PNP_Main_297	28799742	2811342986	100	Stool	rectal_swab	NA	Adult	NA	Yes	ISR	NA	NA	Healthy	no exposure in 3 month	no
Not_excluded	Yes	Yes	Yes	ZeeviD_2015	PNP_Main_298	PNP_Main_298	20202640	1805250758	97	Stool	rectal_swab	NA	Adult	NA	Yes	ISR	NA	NA	Healthy	no exposure in 3 month	no
Not_excluded	Yes	Yes	Yes	ZeeviD_2015	PNP_Main_299	PNP_Main_299	36991050	3182186655	80	Stool	rectal_swab	NA	Adult	NA	Yes	ISR	NA	NA	Healthy	no exposure in 3 month	no
Not_excluded	Yes	Yes	Yes	ZeeviD_2015	PNP_Main_3	PNP_Main_3	30945956	3067328924	101	Stool	rectal_swab	NA	Adult	NA	Yes	ISR	NA	NA	Healthy	no exposure in 3 month	no
Not_excluded	Yes	Yes	Yes	ZeeviD_2015	PNP_Main_30	PNP_Main_30	26869660	2656056928	101	Stool	rectal_swab	NA	Adult	NA	Yes	ISR	NA	NA	Healthy	no exposure in 3 month	no
Not_excluded	Yes	Yes	Yes	ZeeviD_2015	PNP_Main_300	PNP_Main_300	42085796	3554535327	80	Stool	rectal_swab	NA	Adult	NA	Yes	ISR	NA	NA	Healthy	no exposure in 3 month	no
Not_excluded	Yes	Yes	Yes	ZeeviD_2015	PNP_Main_301	PNP_Main_301	27091902	2383540825	80	Stool	rectal_swab	NA	Adult	NA	Yes	ISR	NA	NA	Healthy	no exposure in 3 month	no
Not_excluded	Yes	Yes	Yes	ZeeviD_2015	PNP_Main_302	PNP_Main_302	27737588	2523147883	100	Stool	rectal_swab	NA	Adult	NA	Yes	ISR	NA	NA	Healthy	no exposure in 3 month	no
Not_excluded	Yes	Yes	Yes	ZeeviD_2015	PNP_Main_303	PNP_Main_303	20487482	1865993939	100	Stool	rectal_swab	NA	Adult	NA	Yes	ISR	NA	NA	Healthy	no exposure in 3 month	no
Not_excluded	Yes	Yes	Yes	ZeeviD_2015	PNP_Main_304	PNP_Main_304	25068280	2232502026	80	Stool	rectal_swab	NA	Adult	NA	Yes	ISR	NA	NA	Healthy	no exposure in 3 month	no
Not_excluded	Yes	Yes	Yes	ZeeviD_2015	PNP_Main_305	PNP_Main_305	25326512	2269782409	100	Stool	rectal_swab	NA	Adult	NA	Yes	ISR	NA	NA	Healthy	no exposure in 3 month	no
Not_excluded	Yes	Yes	Yes	ZeeviD_2015	PNP_Main_306	PNP_Main_306	28337486	2557735158	100	Stool	rectal_swab	NA	Adult	NA	Yes	ISR	NA	NA	Healthy	no exposure in 3 month	no
Not_excluded	Yes	Yes	Yes	ZeeviD_2015	PNP_Main_307	PNP_Main_307	25405850	2281626593	100	Stool	rectal_swab	NA	Adult	NA	Yes	ISR	NA	NA	Healthy	no exposure in 3 month	no
Not_excluded	Yes	Yes	Yes	ZeeviD_2015	PNP_Main_308	PNP_Main_308	20442912	1967765782	100	Stool	rectal_swab	NA	Adult	NA	Yes	ISR	NA	NA	Healthy	no exposure in 3 month	no
Not_excluded	Yes	Yes	Yes	ZeeviD_2015	PNP_Main_309	PNP_Main_309	27444634	2523566517	100	Stool	rectal_swab	NA	Adult	NA	Yes	ISR	NA	NA	Healthy	no exposure in 3 month	no
Not_excluded	Yes	Yes	Yes	ZeeviD_2015	PNP_Main_31	PNP_Main_31	26721162	2643737652	101	Stool	rectal_swab	NA	Adult	NA	Yes	ISR	NA	NA	Healthy	no exposure in 3 month	no
Not_excluded	Yes	Yes	Yes	ZeeviD_2015	PNP_Main_310	PNP_Main_310	22634908	2212368912	100	Stool	rectal_swab	NA	Adult	NA	Yes	ISR	NA	NA	Healthy	no exposure in 3 month	no
Not_excluded	Yes	Yes	Yes	ZeeviD_2015	PNP_Main_311	PNP_Main_311	31019292	3025876671	100	Stool	rectal_swab	NA	Adult	NA	Yes	ISR	NA	NA	Healthy	no exposure in 3 month	no
Not_excluded	Yes	Yes	Yes	ZeeviD_2015	PNP_Main_312	PNP_Main_312	35784134	3493240503	100	Stool	rectal_swab	NA	Adult	NA	Yes	ISR	NA	NA	Healthy	no exposure in 3 month	no
Not_excluded	Yes	Yes	Yes	ZeeviD_2015	PNP_Main_313	PNP_Main_313	20120424	1966611725	100	Stool	rectal_swab	NA	Adult	NA	Yes	ISR	NA	NA	Healthy	no exposure in 3 month	no
Not_excluded	Yes	Yes	Yes	ZeeviD_2015	PNP_Main_314	PNP_Main_314	20553658	2012601329	100	Stool	rectal_swab	NA	Adult	NA	Yes	ISR	NA	NA	Healthy	no exposure in 3 month	no
Not_excluded	Yes	Yes	Yes	ZeeviD_2015	PNP_Main_315	PNP_Main_315	21159302	1899309113	100	Stool	rectal_swab	NA	Adult	NA	Yes	ISR	NA	NA	Healthy	no exposure in 3 month	no
Not_excluded	Yes	Yes	Yes	ZeeviD_2015	PNP_Main_316	PNP_Main_316	20507992	1824050899	87	Stool	rectal_swab	NA	Adult	NA	Yes	ISR	NA	NA	Healthy	no exposure in 3 month	no
Not_excluded	Yes	Yes	Yes	ZeeviD_2015	PNP_Main_317	PNP_Main_317	24191576	2350937338	100	Stool	rectal_swab	NA	Adult	NA	Yes	ISR	NA	NA	Healthy	no exposure in 3 month	no
Not_excluded	Yes	Yes	Yes	ZeeviD_2015	PNP_Main_318	PNP_Main_318	25469436	2480603051	100	Stool	rectal_swab	NA	Adult	NA	Yes	ISR	NA	NA	Healthy	no exposure in 3 month	no
Not_excluded	Yes	Yes	Yes	ZeeviD_2015	PNP_Main_319	PNP_Main_319	23895581	2116458382	100	Stool	rectal_swab	NA	Adult	NA	Yes	ISR	NA	NA	Healthy	no exposure in 3 month	no
Not_excluded	Yes	Yes	Yes	ZeeviD_2015	PNP_Main_32	PNP_Main_32	38305288	3790175345	101	Stool	rectal_swab	NA	Adult	NA	Yes	ISR	NA	NA	Healthy	no exposure in 3 month	no
Not_excluded	Yes	Yes	Yes	ZeeviD_2015	PNP_Main_320	PNP_Main_320	34763362	3049902827	80	Stool	rectal_swab	NA	Adult	NA	Yes	ISR	NA	NA	Healthy	no exposure in 3 month	no
Not_excluded	Yes	Yes	Yes	ZeeviD_2015	PNP_Main_321	PNP_Main_321	25790754	2522612759	100	Stool	rectal_swab	NA	Adult	NA	Yes	ISR	NA	NA	Healthy	no exposure in 3 month	no
Not_excluded	Yes	Yes	Yes	ZeeviD_2015	PNP_Main_322	PNP_Main_322	22671616	2136145216	100	Stool	rectal_swab	NA	Adult	NA	Yes	ISR	NA	NA	Healthy	no exposure in 3 month	no
Not_excluded	Yes	Yes	Yes	ZeeviD_2015	PNP_Main_323	PNP_Main_323	31351590	2810480271	100	Stool	rectal_swab	NA	Adult	NA	Yes	ISR	NA	NA	Healthy	no exposure in 3 month	no
Not_excluded	Yes	Yes	Yes	ZeeviD_2015	PNP_Main_324	PNP_Main_324	24009894	2341806292	100	Stool	rectal_swab	NA	Adult	NA	Yes	ISR	NA	NA	Healthy	no exposure in 3 month	no
Not_excluded	Yes	Yes	Yes	ZeeviD_2015	PNP_Main_325	PNP_Main_325	45263554	4396413261	100	Stool	rectal_swab	NA	Adult	NA	Yes	ISR	NA	NA	Healthy	no exposure in 3 month	no
Not_excluded	Yes	Yes	Yes	ZeeviD_2015	PNP_Main_326	PNP_Main_326	21075202	2058178441	100	Stool	rectal_swab	NA	Adult	NA	Yes	ISR	NA	NA	Healthy	no exposure in 3 month	no
Not_excluded	Yes	Yes	Yes	ZeeviD_2015	PNP_Main_327	PNP_Main_327	44189252	3847160890	80	Stool	rectal_swab	NA	Adult	NA	Yes	ISR	NA	NA	Healthy	no exposure in 3 month	no
Not_excluded	Yes	Yes	Yes	ZeeviD_2015	PNP_Main_328	PNP_Main_328	22223580	2180251735	100	Stool	rectal_swab	NA	Adult	NA	Yes	ISR	NA	NA	Healthy	no exposure in 3 month	no
Not_excluded	Yes	Yes	Yes	ZeeviD_2015	PNP_Main_329	PNP_Main_329	25199118	2477313034	100	Stool	rectal_swab	NA	Adult	NA	Yes	ISR	NA	NA	Healthy	no exposure in 3 month	no
Not_excluded	Yes	Yes	Yes	ZeeviD_2015	PNP_Main_33	PNP_Main_33	35006528	3466009007	101	Stool	rectal_swab	NA	Adult	NA	Yes	ISR	NA	NA	Healthy	no exposure in 3 month	no
Not_excluded	Yes	Yes	Yes	ZeeviD_2015	PNP_Main_330	PNP_Main_330	30313026	2780204631	100	Stool	rectal_swab	NA	Adult	NA	Yes	ISR	NA	NA	Healthy	no exposure in 3 month	no
Not_excluded	Yes	Yes	Yes	ZeeviD_2015	PNP_Main_331	PNP_Main_331	30298154	2972008396	100	Stool	rectal_swab	NA	Adult	NA	Yes	ISR	NA	NA	Healthy	no exposure in 3 month	no
Not_excluded	Yes	Yes	Yes	ZeeviD_2015	PNP_Main_332	PNP_Main_332	22611874	2222962585	100	Stool	rectal_swab	NA	Adult	NA	Yes	ISR	NA	NA	Healthy	no exposure in 3 month	no
Not_excluded	Yes	Yes	Yes	ZeeviD_2015	PNP_Main_333	PNP_Main_333	34997082	3070710091	80	Stool	rectal_swab	NA	Adult	NA	Yes	ISR	NA	NA	Healthy	no exposure in 3 month	no
Not_excluded	Yes	Yes	Yes	ZeeviD_2015	PNP_Main_334	PNP_Main_334	21535482	2066585831	100	Stool	rectal_swab	NA	Adult	NA	Yes	ISR	NA	NA	Healthy	no exposure in 3 month	no
Not_excluded	Yes	Yes	Yes	ZeeviD_2015	PNP_Main_335	PNP_Main_335	26073524	2432019137	100	Stool	rectal_swab	NA	Adult	NA	Yes	ISR	NA	NA	Healthy	no exposure in 3 month	no
Not_excluded	Yes	Yes	Yes	ZeeviD_2015	PNP_Main_336	PNP_Main_336	25296624	2364044594	100	Stool	rectal_swab	NA	Adult	NA	Yes	ISR	NA	NA	Healthy	no exposure in 3 month	no
Not_excluded	Yes	Yes	Yes	ZeeviD_2015	PNP_Main_337	PNP_Main_337	29507264	2640108843	99	Stool	rectal_swab	NA	Adult	NA	Yes	ISR	NA	NA	Healthy	no exposure in 3 month	no
Not_excluded	Yes	Yes	Yes	ZeeviD_2015	PNP_Main_338	PNP_Main_338	23414132	2151166195	100	Stool	rectal_swab	NA	Adult	NA	Yes	ISR	NA	NA	Healthy	no exposure in 3 month	no
Not_excluded	Yes	Yes	Yes	ZeeviD_2015	PNP_Main_339	PNP_Main_339	27880736	2738049919	100	Stool	rectal_swab	NA	Adult	NA	Yes	ISR	NA	NA	Healthy	no exposure in 3 month	no
Not_excluded	Yes	Yes	Yes	ZeeviD_2015	PNP_Main_34	PNP_Main_34	25896936	2558868661	101	Stool	rectal_swab	NA	Adult	NA	Yes	ISR	NA	NA	Healthy	no exposure in 3 month	no
Not_excluded	Yes	Yes	Yes	ZeeviD_2015	PNP_Main_340	PNP_Main_340	29030862	2845057629	100	Stool	rectal_swab	NA	Adult	NA	Yes	ISR	NA	NA	Healthy	no exposure in 3 month	no
Not_excluded	Yes	Yes	Yes	ZeeviD_2015	PNP_Main_341	PNP_Main_341	28414734	2792494161	100	Stool	rectal_swab	NA	Adult	NA	Yes	ISR	NA	NA	Healthy	no exposure in 3 month	no
Not_excluded	Yes	Yes	Yes	ZeeviD_2015	PNP_Main_342	PNP_Main_342	25038930	2351059542	100	Stool	rectal_swab	NA	Adult	NA	Yes	ISR	NA	NA	Healthy	no exposure in 3 month	no
Not_excluded	Yes	Yes	Yes	ZeeviD_2015	PNP_Main_343	PNP_Main_343	22274810	2186462373	100	Stool	rectal_swab	NA	Adult	NA	Yes	ISR	NA	NA	Healthy	no exposure in 3 month	no
Not_excluded	Yes	Yes	Yes	ZeeviD_2015	PNP_Main_344	PNP_Main_344	22633842	2146698877	100	Stool	rectal_swab	NA	Adult	NA	Yes	ISR	NA	NA	Healthy	no exposure in 3 month	no
Not_excluded	Yes	Yes	Yes	ZeeviD_2015	PNP_Main_345	PNP_Main_345	36603958	3589606548	100	Stool	rectal_swab	NA	Adult	NA	Yes	ISR	NA	NA	Healthy	no exposure in 3 month	no
Not_excluded	Yes	Yes	Yes	ZeeviD_2015	PNP_Main_346	PNP_Main_346	25015314	2445497699	100	Stool	rectal_swab	NA	Adult	NA	Yes	ISR	NA	NA	Healthy	no exposure in 3 month	no
Not_excluded	Yes	Yes	Yes	ZeeviD_2015	PNP_Main_347	PNP_Main_347	39037922	3829484124	100	Stool	rectal_swab	NA	Adult	NA	Yes	ISR	NA	NA	Healthy	no exposure in 3 month	no
Not_excluded	Yes	Yes	Yes	ZeeviD_2015	PNP_Main_348	PNP_Main_348	28233816	2770666624	100	Stool	rectal_swab	NA	Adult	NA	Yes	ISR	NA	NA	Healthy	no exposure in 3 month	no
Not_excluded	Yes	Yes	Yes	ZeeviD_2015	PNP_Main_349	PNP_Main_349	30275316	2965721041	100	Stool	rectal_swab	NA	Adult	NA	Yes	ISR	NA	NA	Healthy	no exposure in 3 month	no
Not_excluded	Yes	Yes	Yes	ZeeviD_2015	PNP_Main_35	PNP_Main_35	22086526	2129512668	101	Stool	rectal_swab	NA	Adult	NA	Yes	ISR	NA	NA	Healthy	no exposure in 3 month	no
Not_excluded	Yes	Yes	Yes	ZeeviD_2015	PNP_Main_350	PNP_Main_350	23942876	2346596386	100	Stool	rectal_swab	NA	Adult	NA	Yes	ISR	NA	NA	Healthy	no exposure in 3 month	no
Not_excluded	Yes	Yes	Yes	ZeeviD_2015	PNP_Main_351	PNP_Main_351	31445694	3075067331	100	Stool	rectal_swab	NA	Adult	NA	Yes	ISR	NA	NA	Healthy	no exposure in 3 month	no
Not_excluded	Yes	Yes	Yes	ZeeviD_2015	PNP_Main_352	PNP_Main_352	25596742	2507523381	100	Stool	rectal_swab	NA	Adult	NA	Yes	ISR	NA	NA	Healthy	no exposure in 3 month	no
Not_excluded	Yes	Yes	Yes	ZeeviD_2015	PNP_Main_353	PNP_Main_353	23491068	2301898107	100	Stool	rectal_swab	NA	Adult	NA	Yes	ISR	NA	NA	Healthy	no exposure in 3 month	no
Not_excluded	Yes	Yes	Yes	ZeeviD_2015	PNP_Main_354	PNP_Main_354	65172708	6396709026	100	Stool	rectal_swab	NA	Adult	NA	Yes	ISR	NA	NA	Healthy	no exposure in 3 month	no
Not_excluded	Yes	Yes	Yes	ZeeviD_2015	PNP_Main_355	PNP_Main_355	34785206	3104381063	92	Stool	rectal_swab	NA	Adult	NA	Yes	ISR	NA	NA	Healthy	no exposure in 3 month	no
Not_excluded	Yes	Yes	Yes	ZeeviD_2015	PNP_Main_356	PNP_Main_356	21173384	2067529729	100	Stool	rectal_swab	NA	Adult	NA	Yes	ISR	NA	NA	Healthy	no exposure in 3 month	no
Not_excluded	Yes	Yes	Yes	ZeeviD_2015	PNP_Main_357	PNP_Main_357	23937104	2260658854	100	Stool	rectal_swab	NA	Adult	NA	Yes	ISR	NA	NA	Healthy	no exposure in 3 month	no
Not_excluded	Yes	Yes	Yes	ZeeviD_2015	PNP_Main_358	PNP_Main_358	28035220	2748304535	100	Stool	rectal_swab	NA	Adult	NA	Yes	ISR	NA	NA	Healthy	no exposure in 3 month	no
Not_excluded	Yes	Yes	Yes	ZeeviD_2015	PNP_Main_359	PNP_Main_359	28283120	2774136430	100	Stool	rectal_swab	NA	Adult	NA	Yes	ISR	NA	NA	Healthy	no exposure in 3 month	no
Not_excluded	Yes	Yes	Yes	ZeeviD_2015	PNP_Main_36	PNP_Main_36	26461652	2367831676	84	Stool	rectal_swab	NA	Adult	NA	Yes	ISR	NA	NA	Healthy	no exposure in 3 month	no
Not_excluded	Yes	Yes	Yes	ZeeviD_2015	PNP_Main_360	PNP_Main_360	23436428	2299928595	100	Stool	rectal_swab	NA	Adult	NA	Yes	ISR	NA	NA	Healthy	no exposure in 3 month	no
Not_excluded	Yes	Yes	Yes	ZeeviD_2015	PNP_Main_361	PNP_Main_361	26674318	2616696047	100	Stool	rectal_swab	NA	Adult	NA	Yes	ISR	NA	NA	Healthy	no exposure in 3 month	no
Not_excluded	Yes	Yes	Yes	ZeeviD_2015	PNP_Main_362	PNP_Main_362	25262704	2468091295	100	Stool	rectal_swab	NA	Adult	NA	Yes	ISR	NA	NA	Healthy	no exposure in 3 month	no
Not_excluded	Yes	Yes	Yes	ZeeviD_2015	PNP_Main_363	PNP_Main_363	28428686	2794642289	100	Stool	rectal_swab	NA	Adult	NA	Yes	ISR	NA	NA	Healthy	no exposure in 3 month	no
Not_excluded	Yes	Yes	Yes	ZeeviD_2015	PNP_Main_364	PNP_Main_364	24104124	2367350897	100	Stool	rectal_swab	NA	Adult	NA	Yes	ISR	NA	NA	Healthy	no exposure in 3 month	no
Not_excluded	Yes	Yes	Yes	ZeeviD_2015	PNP_Main_365	PNP_Main_365	20389520	1961489902	100	Stool	rectal_swab	NA	Adult	NA	Yes	ISR	NA	NA	Healthy	no exposure in 3 month	no
Not_excluded	Yes	Yes	Yes	ZeeviD_2015	PNP_Main_366	PNP_Main_366	26828902	2634234735	100	Stool	rectal_swab	NA	Adult	NA	Yes	ISR	NA	NA	Healthy	no exposure in 3 month	no
Not_excluded	Yes	Yes	Yes	ZeeviD_2015	PNP_Main_367	PNP_Main_367	27507704	2523537431	100	Stool	rectal_swab	NA	Adult	NA	Yes	ISR	NA	NA	Healthy	no exposure in 3 month	no
Not_excluded	Yes	Yes	Yes	ZeeviD_2015	PNP_Main_368	PNP_Main_368	21529286	2108596891	100	Stool	rectal_swab	NA	Adult	NA	Yes	ISR	NA	NA	Healthy	no exposure in 3 month	no
Not_excluded	Yes	Yes	Yes	ZeeviD_2015	PNP_Main_369	PNP_Main_369	24458816	2399246956	100	Stool	rectal_swab	NA	Adult	NA	Yes	ISR	NA	NA	Healthy	no exposure in 3 month	no
Not_excluded	Yes	Yes	Yes	ZeeviD_2015	PNP_Main_37	PNP_Main_37	33493370	3327137234	101	Stool	rectal_swab	NA	Adult	NA	Yes	ISR	NA	NA	Healthy	no exposure in 3 month	no
Not_excluded	Yes	Yes	Yes	ZeeviD_2015	PNP_Main_370	PNP_Main_370	24198590	2359403316	100	Stool	rectal_swab	NA	Adult	NA	Yes	ISR	NA	NA	Healthy	no exposure in 3 month	no
Not_excluded	Yes	Yes	Yes	ZeeviD_2015	PNP_Main_371	PNP_Main_371	32002492	3132053459	100	Stool	rectal_swab	NA	Adult	NA	Yes	ISR	NA	NA	Healthy	no exposure in 3 month	no
Not_excluded	Yes	Yes	Yes	ZeeviD_2015	PNP_Main_372	PNP_Main_372	21976486	2160721273	100	Stool	rectal_swab	NA	Adult	NA	Yes	ISR	NA	NA	Healthy	no exposure in 3 month	no
Not_excluded	Yes	Yes	Yes	ZeeviD_2015	PNP_Main_373	PNP_Main_373	25493548	2493057247	100	Stool	rectal_swab	NA	Adult	NA	Yes	ISR	NA	NA	Healthy	no exposure in 3 month	no
Not_excluded	Yes	Yes	Yes	ZeeviD_2015	PNP_Main_374	PNP_Main_374	41039058	3611722350	80	Stool	rectal_swab	NA	Adult	NA	Yes	ISR	NA	NA	Healthy	no exposure in 3 month	no
Not_excluded	Yes	Yes	Yes	ZeeviD_2015	PNP_Main_375	PNP_Main_375	20854126	2044290903	100	Stool	rectal_swab	NA	Adult	NA	Yes	ISR	NA	NA	Healthy	no exposure in 3 month	no
Not_excluded	Yes	Yes	Yes	ZeeviD_2015	PNP_Main_376	PNP_Main_376	22515984	2155454735	100	Stool	rectal_swab	NA	Adult	NA	Yes	ISR	NA	NA	Healthy	no exposure in 3 month	no
Not_excluded	Yes	Yes	Yes	ZeeviD_2015	PNP_Main_377	PNP_Main_377	21106604	2070927465	100	Stool	rectal_swab	NA	Adult	NA	Yes	ISR	NA	NA	Healthy	no exposure in 3 month	no
Not_excluded	Yes	Yes	Yes	ZeeviD_2015	PNP_Main_378	PNP_Main_378	24773074	2431880484	100	Stool	rectal_swab	NA	Adult	NA	Yes	ISR	NA	NA	Healthy	no exposure in 3 month	no
Not_excluded	Yes	Yes	Yes	ZeeviD_2015	PNP_Main_379	PNP_Main_379	28970532	2845050819	100	Stool	rectal_swab	NA	Adult	NA	Yes	ISR	NA	NA	Healthy	no exposure in 3 month	no
Not_excluded	Yes	Yes	Yes	ZeeviD_2015	PNP_Main_38	PNP_Main_38	35040706	3470247464	101	Stool	rectal_swab	NA	Adult	NA	Yes	ISR	NA	NA	Healthy	no exposure in 3 month	no
Not_excluded	Yes	Yes	Yes	ZeeviD_2015	PNP_Main_380	PNP_Main_380	23967202	2344504243	100	Stool	rectal_swab	NA	Adult	NA	Yes	ISR	NA	NA	Healthy	no exposure in 3 month	no
Not_excluded	Yes	Yes	Yes	ZeeviD_2015	PNP_Main_381	PNP_Main_381	32605326	2949484169	100	Stool	rectal_swab	NA	Adult	NA	Yes	ISR	NA	NA	Healthy	no exposure in 3 month	no
Not_excluded	Yes	Yes	Yes	ZeeviD_2015	PNP_Main_382	PNP_Main_382	30286098	2766769126	100	Stool	rectal_swab	NA	Adult	NA	Yes	ISR	NA	NA	Healthy	no exposure in 3 month	no
Not_excluded	Yes	Yes	Yes	ZeeviD_2015	PNP_Main_383	PNP_Main_383	24487144	2397786611	100	Stool	rectal_swab	NA	Adult	NA	Yes	ISR	NA	NA	Healthy	no exposure in 3 month	no
Not_excluded	Yes	Yes	Yes	ZeeviD_2015	PNP_Main_384	PNP_Main_384	25659066	2513228962	100	Stool	rectal_swab	NA	Adult	NA	Yes	ISR	NA	NA	Healthy	no exposure in 3 month	no
Not_excluded	Yes	Yes	Yes	ZeeviD_2015	PNP_Main_385	PNP_Main_385	27846932	2731157482	100	Stool	rectal_swab	NA	Adult	NA	Yes	ISR	NA	NA	Healthy	no exposure in 3 month	no
Not_excluded	Yes	Yes	Yes	ZeeviD_2015	PNP_Main_386	PNP_Main_386	27834420	2734192953	100	Stool	rectal_swab	NA	Adult	NA	Yes	ISR	NA	NA	Healthy	no exposure in 3 month	no
Not_excluded	Yes	Yes	Yes	ZeeviD_2015	PNP_Main_387	PNP_Main_387	45918728	4502441613	100	Stool	rectal_swab	NA	Adult	NA	Yes	ISR	NA	NA	Healthy	no exposure in 3 month	no
Not_excluded	Yes	Yes	Yes	ZeeviD_2015	PNP_Main_388	PNP_Main_388	30499372	2992589839	100	Stool	rectal_swab	NA	Adult	NA	Yes	ISR	NA	NA	Healthy	no exposure in 3 month	no
Not_excluded	Yes	Yes	Yes	ZeeviD_2015	PNP_Main_389	PNP_Main_389	39364336	3848237559	100	Stool	rectal_swab	NA	Adult	NA	Yes	ISR	NA	NA	Healthy	no exposure in 3 month	no
Not_excluded	Yes	Yes	Yes	ZeeviD_2015	PNP_Main_39	PNP_Main_39	33678054	3329965973	101	Stool	rectal_swab	NA	Adult	NA	Yes	ISR	NA	NA	Healthy	no exposure in 3 month	no
Not_excluded	Yes	Yes	Yes	ZeeviD_2015	PNP_Main_390	PNP_Main_390	20777044	2033097606	100	Stool	rectal_swab	NA	Adult	NA	Yes	ISR	NA	NA	Healthy	no exposure in 3 month	no
Not_excluded	Yes	Yes	Yes	ZeeviD_2015	PNP_Main_391	PNP_Main_391	26242038	2344474243	100	Stool	rectal_swab	NA	Adult	NA	Yes	ISR	NA	NA	Healthy	no exposure in 3 month	no
Not_excluded	Yes	Yes	Yes	ZeeviD_2015	PNP_Main_392	PNP_Main_392	21655118	2039042363	100	Stool	rectal_swab	NA	Adult	NA	Yes	ISR	NA	NA	Healthy	no exposure in 3 month	no
Not_excluded	Yes	Yes	Yes	ZeeviD_2015	PNP_Main_393	PNP_Main_393	34749968	3386295332	100	Stool	rectal_swab	NA	Adult	NA	Yes	ISR	NA	NA	Healthy	no exposure in 3 month	no
Not_excluded	Yes	Yes	Yes	ZeeviD_2015	PNP_Main_394	PNP_Main_394	24812246	2431315814	100	Stool	rectal_swab	NA	Adult	NA	Yes	ISR	NA	NA	Healthy	no exposure in 3 month	no
Not_excluded	Yes	Yes	Yes	ZeeviD_2015	PNP_Main_395	PNP_Main_395	37396644	3663477103	100	Stool	rectal_swab	NA	Adult	NA	Yes	ISR	NA	NA	Healthy	no exposure in 3 month	no
Not_excluded	Yes	Yes	Yes	ZeeviD_2015	PNP_Main_396	PNP_Main_396	56258332	5500452556	100	Stool	rectal_swab	NA	Adult	NA	Yes	ISR	NA	NA	Healthy	no exposure in 3 month	no
Not_excluded	Yes	Yes	Yes	ZeeviD_2015	PNP_Main_397	PNP_Main_397	27763944	2725542106	100	Stool	rectal_swab	NA	Adult	NA	Yes	ISR	NA	NA	Healthy	no exposure in 3 month	no
Not_excluded	Yes	Yes	Yes	ZeeviD_2015	PNP_Main_398	PNP_Main_398	27427664	2687569247	100	Stool	rectal_swab	NA	Adult	NA	Yes	ISR	NA	NA	Healthy	no exposure in 3 month	no
Not_excluded	Yes	Yes	Yes	ZeeviD_2015	PNP_Main_399	PNP_Main_399	25029180	2456079770	100	Stool	rectal_swab	NA	Adult	NA	Yes	ISR	NA	NA	Healthy	no exposure in 3 month	no
Not_excluded	Yes	Yes	Yes	ZeeviD_2015	PNP_Main_4	PNP_Main_4	28651524	2821703305	101	Stool	rectal_swab	NA	Adult	NA	Yes	ISR	NA	NA	Healthy	no exposure in 3 month	no
Not_excluded	Yes	Yes	Yes	ZeeviD_2015	PNP_Main_40	PNP_Main_40	27223276	2694941448	101	Stool	rectal_swab	NA	Adult	NA	Yes	ISR	NA	NA	Healthy	no exposure in 3 month	no
Not_excluded	Yes	Yes	Yes	ZeeviD_2015	PNP_Main_400	PNP_Main_400	26983616	2640996826	100	Stool	rectal_swab	NA	Adult	NA	Yes	ISR	NA	NA	Healthy	no exposure in 3 month	no
Not_excluded	Yes	Yes	Yes	ZeeviD_2015	PNP_Main_401	PNP_Main_401	20972302	2058663591	100	Stool	rectal_swab	NA	Adult	NA	Yes	ISR	NA	NA	Healthy	no exposure in 3 month	no
Not_excluded	Yes	Yes	Yes	ZeeviD_2015	PNP_Main_402	PNP_Main_402	22096915	1980608948	100	Stool	rectal_swab	NA	Adult	NA	Yes	ISR	NA	NA	Healthy	no exposure in 3 month	no
Not_excluded	Yes	Yes	Yes	ZeeviD_2015	PNP_Main_403	PNP_Main_403	33039246	2916068668	80	Stool	rectal_swab	NA	Adult	NA	Yes	ISR	NA	NA	Healthy	no exposure in 3 month	no
Not_excluded	Yes	Yes	Yes	ZeeviD_2015	PNP_Main_404	PNP_Main_404	26034832	2561521663	100	Stool	rectal_swab	NA	Adult	NA	Yes	ISR	NA	NA	Healthy	no exposure in 3 month	no
Not_excluded	Yes	Yes	Yes	ZeeviD_2015	PNP_Main_405	PNP_Main_405	20973900	1855315309	80	Stool	rectal_swab	NA	Adult	NA	Yes	ISR	NA	NA	Healthy	no exposure in 3 month	no
Not_excluded	Yes	Yes	Yes	ZeeviD_2015	PNP_Main_406	PNP_Main_406	17471422	1360139821	75	Stool	rectal_swab	NA	Adult	NA	Yes	ISR	NA	NA	Healthy	no exposure in 3 month	no
Not_excluded	Yes	Yes	Yes	ZeeviD_2015	PNP_Main_407	PNP_Main_407	33605712	3313243324	100	Stool	rectal_swab	NA	Adult	NA	Yes	ISR	NA	NA	Healthy	no exposure in 3 month	no
Not_excluded	Yes	Yes	Yes	ZeeviD_2015	PNP_Main_408	PNP_Main_408	24298882	2298053903	100	Stool	rectal_swab	NA	Adult	NA	Yes	ISR	NA	NA	Healthy	no exposure in 3 month	no
Not_excluded	Yes	Yes	Yes	ZeeviD_2015	PNP_Main_409	PNP_Main_409	42300582	3552139107	80	Stool	rectal_swab	NA	Adult	NA	Yes	ISR	NA	NA	Healthy	no exposure in 3 month	no
Not_excluded	Yes	Yes	Yes	ZeeviD_2015	PNP_Main_41	PNP_Main_41	21852234	2158637341	101	Stool	rectal_swab	NA	Adult	NA	Yes	ISR	NA	NA	Healthy	no exposure in 3 month	no
Not_excluded	Yes	Yes	Yes	ZeeviD_2015	PNP_Main_410	PNP_Main_410	28846388	2853201248	100	Stool	rectal_swab	NA	Adult	NA	Yes	ISR	NA	NA	Healthy	no exposure in 3 month	no
Not_excluded	Yes	Yes	Yes	ZeeviD_2015	PNP_Main_411	PNP_Main_411	26702374	2418158112	100	Stool	rectal_swab	NA	Adult	NA	Yes	ISR	NA	NA	Healthy	no exposure in 3 month	no
[truncated: 7,429 more rows]

## Sheet: Supplementary File 2
study	sampleOriginal	sample	run_accession
AsnicarF_2017	MV_FEM1_t1Q14	MV_FEM1_t1Q14	SRR4052043
AsnicarF_2017	MV_FEM2_t1Q14	MV_FEM2_t1Q14	SRR4052044
AsnicarF_2017	MV_FEM3_t1Q14	MV_FEM3_t1Q14	SRR4052023
AsnicarF_2017	MV_FEM4_t1Q14	MV_FEM4_t1Q14	SRR4052024
AsnicarF_2017	MV_FEM4_t2Q15	MV_FEM4_t2Q15	SRR4052025
AsnicarF_2017	MV_FEM5_t1Q14	MV_FEM5_t1Q14	SRR4052026
AsnicarF_2017	MV_FEM5_t2Q14	MV_FEM5_t2Q14	SRR4052027
AsnicarF_2017	MV_FEM5_t3Q15	MV_FEM5_t3Q15	SRR4052028
BackhedF_2015	SID1_M	SID1_M	ERR525759
BackhedF_2015	SID10_M	SID10_M	ERR525699
BackhedF_2015	SID103_M	SID103_M	ERR525692
BackhedF_2015	SID105_M	SID105_M	ERR525697
BackhedF_2015	SID12_M	SID12_M	ERR525708
BackhedF_2015	SID128_M	SID128_M	ERR525706
BackhedF_2015	SID130_M	SID130_M	ERR525712
BackhedF_2015	SID133_M	SID133_M	ERR525716
BackhedF_2015	SID137_M	SID137_M	ERR525720
BackhedF_2015	SID150_M	SID150_M	ERR525725
BackhedF_2015	SID157_M	SID157_M	ERR525729
BackhedF_2015	SID172_M	SID172_M	ERR525733
BackhedF_2015	SID179_M	SID179_M	ERR525737
BackhedF_2015	SID18_M	SID18_M	ERR525753
BackhedF_2015	SID180_M	SID180_M	ERR525741
BackhedF_2015	SID181_M	SID181_M	ERR525746
BackhedF_2015	SID184_M	SID184_M	ERR525751
BackhedF_2015	SID195_M	SID195_M	ERR525757
BackhedF_2015	SID201_M	SID201_M	ERR525763
BackhedF_2015	SID203_M	SID203_M	ERR525767
BackhedF_2015	SID224_M	SID224_M	ERR525771
BackhedF_2015	SID229_M	SID229_M	ERR525775
BackhedF_2015	SID238_M	SID238_M	ERR525779
BackhedF_2015	SID240_M	SID240_M	ERR525783
BackhedF_2015	SID241_M	SID241_M	ERR525787
BackhedF_2015	SID244_M	SID244_M	ERR525791
BackhedF_2015	SID256_M	SID256_M	ERR525795
BackhedF_2015	SID258_M	SID258_M	ERR525799
BackhedF_2015	SID26_M	SID26_M	ERR525815
BackhedF_2015	SID265_M	SID265_M	ERR525809
BackhedF_2015	SID268_M	SID268_M	ERR525813
BackhedF_2015	SID272_M	SID272_M	ERR525819
BackhedF_2015	SID274_M	SID274_M	ERR525823
BackhedF_2015	SID275_M	SID275_M	ERR525827
BackhedF_2015	SID276_M	SID276_M	ERR525831
BackhedF_2015	SID281_M	SID281_M	ERR525835
BackhedF_2015	SID282_M	SID282_M	ERR525839
BackhedF_2015	SID326_M	SID326_M	ERR525843
BackhedF_2015	SID332_M	SID332_M	ERR525847
BackhedF_2015	SID335_M	SID335_M	ERR525851
BackhedF_2015	SID338_M	SID338_M	ERR525855
BackhedF_2015	SID341_M	SID341_M	ERR525859
BackhedF_2015	SID343_M	SID343_M	ERR525863
BackhedF_2015	SID345_M	SID345_M	ERR525867
BackhedF_2015	SID350_M	SID350_M	ERR525871
BackhedF_2015	SID367_M	SID367_M	ERR525875
BackhedF_2015	SID377_M	SID377_M	ERR525879
BackhedF_2015	SID38_M	SID38_M	ERR525895
BackhedF_2015	SID383_M	SID383_M	ERR525884
BackhedF_2015	SID385_M	SID385_M	ERR525889
BackhedF_2015	SID387_M	SID387_M	ERR525893
BackhedF_2015	SID39_M	SID39_M	ERR525903
BackhedF_2015	SID397_M	SID397_M	ERR525901
BackhedF_2015	SID42_M	SID42_M	ERR525907
BackhedF_2015	SID45_M	SID45_M	ERR525911
BackhedF_2015	SID503_M	SID503_M	ERR525915
BackhedF_2015	SID504_M	SID504_M	ERR525919
BackhedF_2015	SID507_M	SID507_M	ERR525923
BackhedF_2015	SID51_M	SID51_M	ERR525931
BackhedF_2015	SID511_M	SID511_M	ERR525928
BackhedF_2015	SID521_M	SID521_M	ERR525935
BackhedF_2015	SID526_M	SID526_M	ERR525939
BackhedF_2015	SID527_M	SID527_M	ERR525943
BackhedF_2015	SID53_M	SID53_M	ERR525955
BackhedF_2015	SID532_M	SID532_M	ERR525948
BackhedF_2015	SID536_M	SID536_M	ERR525953
BackhedF_2015	SID544_M	SID544_M	ERR525959
BackhedF_2015	SID546_M	SID546_M	ERR525963
BackhedF_2015	SID549_M	SID549_M	ERR525967
BackhedF_2015	SID560_M	SID560_M	ERR525971
BackhedF_2015	SID565_M	SID565_M	ERR525975
BackhedF_2015	SID566_M	SID566_M	ERR525979
BackhedF_2015	SID567_M	SID567_M	ERR525983
BackhedF_2015	SID570_M	SID570_M	ERR525987
BackhedF_2015	SID572_M	SID572_M	ERR525991
BackhedF_2015	SID577_M	SID577_M	ERR525995
BackhedF_2015	SID582_M	SID582_M	ERR525999
BackhedF_2015	SID585_M	SID585_M	ERR526003
BackhedF_2015	SID587_M	SID587_M	ERR526007
BackhedF_2015	SID589_M	SID589_M	ERR526011
BackhedF_2015	SID590_M	SID590_M	ERR526015
BackhedF_2015	SID591_M	SID591_M	ERR526019
BackhedF_2015	SID598_M	SID598_M	ERR526023
BackhedF_2015	SID599_M	SID599_M	ERR526027
BackhedF_2015	SID608_M	SID608_M	ERR526031
BackhedF_2015	SID615_M	SID615_M	ERR526035
BackhedF_2015	SID622_M	SID622_M	ERR526039
BackhedF_2015	SID624_M	SID624_M	ERR526043
BackhedF_2015	SID626_M	SID626_M	ERR526047
BackhedF_2015	SID633_M	SID633_M	ERR526051
BackhedF_2015	SID635_M	SID635_M	ERR526055
BackhedF_2015	SID637_M	SID637_M	ERR526059
BackhedF_2015	SID640_M	SID640_M	ERR526063
BackhedF_2015	SID7_M	SID7_M	ERR526075
BackhedF_2015	SID70_M	SID70_M	ERR526067
BackhedF_2015	SID78_M	SID78_M	ERR526073
BackhedF_2015	SID82_M	SID82_M	ERR526079
BackhedF_2015	SID87_M	SID87_M	ERR526083
BackhedF_2015	SID9_M	SID9_M	ERR526087
Bengtsson-PalmeJ_2015	TRAVELRES1	TRAVELRES1	ERR636349
Bengtsson-PalmeJ_2015	TRAVELRES10	TRAVELRES10	ERR636358
Bengtsson-PalmeJ_2015	TRAVELRES11	TRAVELRES11	ERR636359
Bengtsson-PalmeJ_2015	TRAVELRES12	TRAVELRES12	ERR636360
Bengtsson-PalmeJ_2015	TRAVELRES13	TRAVELRES13	ERR636361
Bengtsson-PalmeJ_2015	TRAVELRES14	TRAVELRES14	ERR636362
Bengtsson-PalmeJ_2015	TRAVELRES15	TRAVELRES15	ERR636363
Bengtsson-PalmeJ_2015	TRAVELRES16	TRAVELRES16	ERR636364
Bengtsson-PalmeJ_2015	TRAVELRES17	TRAVELRES17	ERR636365
Bengtsson-PalmeJ_2015	TRAVELRES18	TRAVELRES18	ERR636366
Bengtsson-PalmeJ_2015	TRAVELRES19	TRAVELRES19	ERR636367
Bengtsson-PalmeJ_2015	TRAVELRES2	TRAVELRES2	ERR636350
Bengtsson-PalmeJ_2015	TRAVELRES20	TRAVELRES20	ERR636368
Bengtsson-PalmeJ_2015	TRAVELRES21	TRAVELRES21	ERR636369
Bengtsson-PalmeJ_2015	TRAVELRES22	TRAVELRES22	ERR636370
Bengtsson-PalmeJ_2015	TRAVELRES23	TRAVELRES23	ERR636371
Bengtsson-PalmeJ_2015	TRAVELRES24	TRAVELRES24	ERR636372
Bengtsson-PalmeJ_2015	TRAVELRES25	TRAVELRES25	ERR636373
Bengtsson-PalmeJ_2015	TRAVELRES26	TRAVELRES26	ERR636374
Bengtsson-PalmeJ_2015	TRAVELRES27	TRAVELRES27	ERR636375
Bengtsson-PalmeJ_2015	TRAVELRES28	TRAVELRES28	ERR636376
Bengtsson-PalmeJ_2015	TRAVELRES29	TRAVELRES29	ERR636377
Bengtsson-PalmeJ_2015	TRAVELRES3	TRAVELRES3	ERR636351
Bengtsson-PalmeJ_2015	TRAVELRES30	TRAVELRES30	ERR636378
Bengtsson-PalmeJ_2015	TRAVELRES31	TRAVELRES31	ERR636379
Bengtsson-PalmeJ_2015	TRAVELRES32	TRAVELRES32	ERR636380
Bengtsson-PalmeJ_2015	TRAVELRES33	TRAVELRES33	ERR636381
Bengtsson-PalmeJ_2015	TRAVELRES34	TRAVELRES34	ERR636382
Bengtsson-PalmeJ_2015	TRAVELRES35	TRAVELRES35	ERR636383
Bengtsson-PalmeJ_2015	TRAVELRES36	TRAVELRES36	ERR636384
Bengtsson-PalmeJ_2015	TRAVELRES37	TRAVELRES37	ERR636385
Bengtsson-PalmeJ_2015	TRAVELRES38	TRAVELRES38	ERR636386
Bengtsson-PalmeJ_2015	TRAVELRES39	TRAVELRES39	ERR636387
Bengtsson-PalmeJ_2015	TRAVELRES4	TRAVELRES4	ERR636352
Bengtsson-PalmeJ_2015	TRAVELRES40	TRAVELRES40	ERR636388
Bengtsson-PalmeJ_2015	TRAVELRES41	TRAVELRES41	ERR636389
Bengtsson-PalmeJ_2015	TRAVELRES42	TRAVELRES42	ERR636390
Bengtsson-PalmeJ_2015	TRAVELRES43	TRAVELRES43	ERR636391
Bengtsson-PalmeJ_2015	TRAVELRES44	TRAVELRES44	ERR636392
Bengtsson-PalmeJ_2015	TRAVELRES45	TRAVELRES45	ERR636393
Bengtsson-PalmeJ_2015	TRAVELRES46	TRAVELRES46	ERR636394
Bengtsson-PalmeJ_2015	TRAVELRES47	TRAVELRES47	ERR636395
Bengtsson-PalmeJ_2015	TRAVELRES48	TRAVELRES48	ERR636396
Bengtsson-PalmeJ_2015	TRAVELRES49	TRAVELRES49	ERR636397
Bengtsson-PalmeJ_2015	TRAVELRES5	TRAVELRES5	ERR636353
Bengtsson-PalmeJ_2015	TRAVELRES50	TRAVELRES50	ERR636398
Bengtsson-PalmeJ_2015	TRAVELRES51	TRAVELRES51	ERR636399
Bengtsson-PalmeJ_2015	TRAVELRES52	TRAVELRES52	ERR636400
Bengtsson-PalmeJ_2015	TRAVELRES53	TRAVELRES53	ERR636401
Bengtsson-PalmeJ_2015	TRAVELRES54	TRAVELRES54	ERR636402
Bengtsson-PalmeJ_2015	TRAVELRES55	TRAVELRES55	ERR636403
Bengtsson-PalmeJ_2015	TRAVELRES56	TRAVELRES56	ERR636404
Bengtsson-PalmeJ_2015	TRAVELRES57	TRAVELRES57	ERR636405
Bengtsson-PalmeJ_2015	TRAVELRES58	TRAVELRES58	ERR636406
Bengtsson-PalmeJ_2015	TRAVELRES59	TRAVELRES59	ERR636407
Bengtsson-PalmeJ_2015	TRAVELRES6	TRAVELRES6	ERR636354
Bengtsson-PalmeJ_2015	TRAVELRES60	TRAVELRES60	ERR636408
Bengtsson-PalmeJ_2015	TRAVELRES61	TRAVELRES61	ERR636409
Bengtsson-PalmeJ_2015	TRAVELRES62	TRAVELRES62	ERR636410
Bengtsson-PalmeJ_2015	TRAVELRES63	TRAVELRES63	ERR636411
Bengtsson-PalmeJ_2015	TRAVELRES64	TRAVELRES64	ERR636412
Bengtsson-PalmeJ_2015	TRAVELRES65	TRAVELRES65	ERR636413
Bengtsson-PalmeJ_2015	TRAVELRES66	TRAVELRES66	ERR636414
Bengtsson-PalmeJ_2015	TRAVELRES67	TRAVELRES67	ERR636415
Bengtsson-PalmeJ_2015	TRAVELRES68	TRAVELRES68	ERR636416
Bengtsson-PalmeJ_2015	TRAVELRES69	TRAVELRES69	ERR636417
Bengtsson-PalmeJ_2015	TRAVELRES7	TRAVELRES7	ERR636355
Bengtsson-PalmeJ_2015	TRAVELRES70	TRAVELRES70	ERR636418
Bengtsson-PalmeJ_2015	TRAVELRES8	TRAVELRES8	ERR636356
Bengtsson-PalmeJ_2015	TRAVELRES9	TRAVELRES9	ERR636357
BritoIL_2016	M1.15.ST	M1.15.ST	SRR2228151;SRR2228211;SRR2245518;SRR2246384;SRR2248206;SRR2249278;SRR2250641;SRR2251641;SRR2227362;SRR2228055;SRR2228172;SRR2228210;SRR2228216;SRR2228446;SRR2228631;SRR2228771
BritoIL_2016	M1.16.ST	M1.16.ST	SRR2226885;SRR2244854;SRR2249519;SRR2188726;SRR2188728;SRR2188756;SRR2188983;SRR2188989;SRR2189013;SRR2189038;SRR2189052;SRR2195746;SRR2195804;SRR2195858;SRR2195863;SRR2195905;SRR2195882;SRR2195865;SRR2195677
BritoIL_2016	M1.20.ST	M1.20.ST	SRR2227561;SRR2226874;SRR2228161;SRR2192756;SRR2192831;SRR2193437;SRR2193552;SRR2193844;SRR2193868;SRR2193955;SRR2194032;SRR2192741;SRR2193612;SRR2193890;SRR2194107;SRR2194650;SRR2194845;SRR2194940;SRR2194979
BritoIL_2016	M1.22.ST	M1.22.ST	SRR2250199;SRR2250295;SRR2228053;SRR2187632;SRR2187640;SRR2187679;SRR2188031;SRR2188033;SRR2188061;SRR2188070;SRR2188079;SRR2188721;SRR2188752;SRR2188757;SRR2188980;SRR2188982;SRR2189008;SRR2189033;SRR2189047
BritoIL_2016	M1.23.ST	M1.23.ST	SRR2227356;SRR2227641;SRR2227893;SRR2227959;SRR2228027;SRR2228187;SRR2228188;SRR2228240;SRR2250477;SRR2250560;SRR2226901;SRR2227335;SRR2227992;SRR2228040;SRR2228355;SRR2228638
BritoIL_2016	M1.24.ST	M1.24.ST	SRR2227725;SRR2190353;SRR2190373;SRR2190383;SRR2190384;SRR2190386;SRR2190387;SRR2190388;SRR2190390;SRR2246502;SRR2246695;SRR2192793;SRR2193463;SRR2193627;SRR2193771;SRR2193909;SRR2194116;SRR2194617;SRR2194918
BritoIL_2016	M1.25.ST	M1.25.ST	SRR2222510;SRR2222713;SRR2222425;SRR2187399;SRR2187402;SRR2187410;SRR2187433;SRR2187555;SRR2187568;SRR2187570;SRR2187578;SRR2191091;SRR2191092;SRR2191116;SRR2191431;SRR2191445;SRR2191465;SRR2191476;SRR2191489
BritoIL_2016	M1.26.ST	M1.26.ST	SRR2250547;SRR2248241;SRR2249667;SRR2191947;SRR2191949;SRR2191958;SRR2191959;SRR2191962;SRR2191963;SRR2191967;SRR2191970;SRR2193587;SRR2193630;SRR2193656;SRR2193945;SRR2193965;SRR2194052;SRR2194509;SRR2194593
BritoIL_2016	M1.27.ST	M1.27.ST	SRR2226815;SRR2246305;SRR2250404;SRR2193414;SRR2193438;SRR2193788;SRR2193933;SRR2194857;SRR2193622;SRR2193450;SRR2194933;SRR2199368;SRR2199370;SRR2199457;SRR2199616;SRR2199619;SRR2199633;SRR2199636;SRR2199640
BritoIL_2016	M1.29.ST	M1.29.ST	SRR2222914;SRR2222986;SRR2245508;SRR2245632;SRR2246421;SRR2247155;SRR2247424;SRR2248472;SRR2249393;SRR2250458;SRR2244414;SRR2244842;SRR2245515;SRR2247470;SRR2250273;SRR2250606
BritoIL_2016	M1.35.ST	M1.35.ST	SRR2231325;SRR2231734;SRR2236547;SRR2236770;SRR2236872;SRR2237094;SRR2237349;SRR2237586;SRR2225701;SRR2225732;SRR2237433;SRR2237595;SRR2249209;SRR2249403;SRR2250600;SRR2250601
BritoIL_2016	M1.36.ST	M1.36.ST	SRR2227877;SRR2228044;SRR2227439;SRR2227942;SRR2227971;SRR2228041;SRR2228428;SRR2228682;SRR2237492;SRR2245563;SRR2247767;SRR2249414;SRR2249433;SRR2250239;SRR2250413;SRR2250663
BritoIL_2016	M1.37.ST	M1.37.ST	SRR2250248;SRR2250908;SRR2244834;SRR2245590;SRR2249372;SRR2250337;SRR2250509;SRR2250656;SRR2236785;SRR2237185;SRR2237333;SRR2237411;SRR2237484;SRR2237525;SRR2237690;SRR2237716
BritoIL_2016	M1.38.ST	M1.38.ST	SRR2231290;SRR2231340;SRR2187396;SRR2187404;SRR2187414;SRR2187419;SRR2187422;SRR2187442;SRR2187451;SRR2187452;SRR2187638;SRR2187660;SRR2187676;SRR2187942;SRR2187959;SRR2187969;SRR2187971;SRR2188007;SRR2244782
BritoIL_2016	M1.42.ST	M1.42.ST	SRR2228302;SRR2228645;SRR2199171;SRR2199313;SRR2199345;SRR2199428;SRR2199527;SRR2199622;SRR2199625;SRR2199649;SRR2193430;SRR2193553;SRR2193575;SRR2193583;SRR2193628;SRR2193808;SRR2194628;SRR2194802;SRR2231266
BritoIL_2016	M1.44.ST	M1.44.ST	SRR2228184;SRR2227373;SRR2228207;SRR2188719;SRR2188730;SRR2188735;SRR2188739;SRR2188762;SRR2188993;SRR2189003;SRR2189024;SRR2193545;SRR2193574;SRR2193888;SRR2193899;SRR2194582;SRR2194652;SRR2194920;SRR2195000
BritoIL_2016	M1.48.ST	M1.48.ST	SRR2231808;SRR2231832;SRR2193352;SRR2193366;SRR2193412;SRR2193454;SRR2193624;SRR2193852;SRR2194059;SRR2194612;SRR2231809;SRR2195750;SRR2195802;SRR2195846;SRR2195850;SRR2195876;SRR2195889;SRR2195896;SRR2195914
BritoIL_2016	M1.52.ST	M1.52.ST	SRR2227543;SRR2246957;SRR2249225;SRR2198951;SRR2198955;SRR2198973;SRR2199172;SRR2199243;SRR2199392;SRR2199429;SRR2199606;SRR2188767;SRR2188769;SRR2188777;SRR2188778;SRR2188994;SRR2189011;SRR2189017;SRR2189032
BritoIL_2016	M1.57.ST	M1.57.ST	SRR2231151;SRR2231823;SRR2225618;SRR2198961;SRR2198972;SRR2199221;SRR2199244;SRR2199256;SRR2199454;SRR2199458;SRR2199631;SRR2198952;SRR2198971;SRR2199241;SRR2199314;SRR2199369;SRR2199603;SRR2199638;SRR2199650
BritoIL_2016	M1.59.ST	M1.59.ST	SRR2225824;SRR2225853;SRR2225828;SRR2225831;SRR2225841;SRR2225842;SRR2225843;SRR2225847;SRR2225849;SRR2225852;SRR2237394;SRR2244492;SRR2248436;SRR2249306;SRR2250251;SRR2251368
BritoIL_2016	M1.61.ST	M1.61.ST	SRR2244374;SRR2245526;SRR2246417;SRR2198966;SRR2198969;SRR2199342;SRR2199601;SRR2199610;SRR2199662;SRR2199672;SRR2199679;SRR2192774;SRR2193453;SRR2193782;SRR2193892;SRR2194616;SRR2194880;SRR2194961;SRR2194974
BritoIL_2016	M1.62.ST	M1.62.ST	SRR2250514;SRR2249386;SRR2250499;SRR2193979;SRR2194037;SRR2194517;SRR2194581;SRR2194603;SRR2194609;SRR2194613;SRR2194868;SRR2192791;SRR2192811;SRR2193338;SRR2193621;SRR2193872;SRR2193882;SRR2194642;SRR2194982
BritoIL_2016	M1.63.ST	M1.63.ST	SRR2226949;SRR2246743;SRR2251650;SRR2187635;SRR2187637;SRR2187650;SRR2187680;SRR2187968;SRR2188006;SRR2188081;SRR2188479;SRR2195844;SRR2195845;SRR2195854;SRR2195856;SRR2195864;SRR2195898;SRR2195906;SRR2195913
BritoIL_2016	M1.64.ST	M1.64.ST	SRR2231336;SRR2244403;SRR2251599;SRR2193593;SRR2193637;SRR2193654;SRR2193834;SRR2193913;SRR2194548;SRR2194589;SRR2194896;SRR2188720;SRR2188741;SRR2188766;SRR2188972;SRR2188977;SRR2189028;SRR2189036;SRR2189044
BritoIL_2016	M1.65.ST	M1.65.ST	SRR2225747;SRR2248180;SRR2250282;SRR2192800;SRR2192817;SRR2193322;SRR2193635;SRR2193644;SRR2193659;SRR2194649;SRR2194947;SRR2188722;SRR2188724;SRR2188731;SRR2188771;SRR2188773;SRR2188978;SRR2188998;SRR2189019
BritoIL_2016	M2.31.ST	M2.31.ST	SRR2227637;SRR2228206;SRR2192738;SRR2193333;SRR2193335;SRR2193413;SRR2193451;SRR2193584;SRR2194873;SRR2194913;SRR2191095;SRR2191100;SRR2191143;SRR2191150;SRR2191437;SRR2191444;SRR2191457;SRR2191464;SRR2247138
BritoIL_2016	M2.32.ST	M2.32.ST	SRR2225802;SRR2225837;SRR2225822;SRR2225834;SRR2225835;SRR2225844;SRR2225846;SRR2225885;SRR2244544;SRR2244766;SRR2245651;SRR2250274;SRR2250280;SRR2250626;SRR2251609;SRR2251626
BritoIL_2016	M2.33.ST	M2.33.ST	SRR2250481;SRR2251542;SRR2244608;SRR2246408;SRR2248193;SRR2249281;SRR2249396;SRR2250381;SRR2250470;SRR2250598;SRR2244389;SRR2244699;SRR2246288;SRR2246295;SRR2249273;SRR2250325
BritoIL_2016	M2.36.ST	M2.36.ST	SRR2236790;SRR2237436;SRR2237487;SRR2249314;SRR2249325;SRR2251647;SRR2236745;SRR2249308;SRR2244747;SRR2245355;SRR2245657;SRR2247081;SRR2249338;SRR2249387;SRR2250306;SRR2250529
BritoIL_2016	M2.37.ST	M2.37.ST	SRR2192758;SRR2192815;SRR2193590;SRR2193650;SRR2194025;SRR2194841;SRR2194867;SRR2194950;SRR2246351;SRR2248255;SRR2246280;SRR2192753;SRR2193541;SRR2193559;SRR2193613;SRR2193785;SRR2194034;SRR2194847;SRR2194915
BritoIL_2016	M2.38.ST	M2.38.ST	SRR2245578;SRR2250339;SRR2250741;SRR2195755;SRR2195772;SRR2195841;SRR2195852;SRR2195860;SRR2195875;SRR2195878;SRR2195901;SRR2188452;SRR2188456;SRR2188485;SRR2188487;SRR2188488;SRR2188503;SRR2188504;SRR2188520
BritoIL_2016	M2.39.ST	M2.39.ST	SRR2222805;SRR2223025;SRR2223058;SRR2223077;SRR2223100;SRR2223180;SRR2222810;SRR2222814;SRR2222817;SRR2222820;SRR2222928;SRR2223023;SRR2223061;SRR2223102;SRR2249814;SRR2250359
BritoIL_2016	M2.40.ST	M2.40.ST	SRR2245604;SRR2246329;SRR2251135;SRR2198977;SRR2198983;SRR2199340;SRR2199367;SRR2199623;SRR2199630;SRR2199644;SRR2199671;SRR2191098;SRR2191123;SRR2191142;SRR2191177;SRR2191446;SRR2191467;SRR2191479;SRR2191491
BritoIL_2016	M2.41.ST	M2.41.ST	SRR2231780;SRR2232019;SRR2198956;SRR2198968;SRR2198974;SRR2198978;SRR2199341;SRR2199596;SRR2199641;SRR2199651;SRR2231694;SRR2192798;SRR2193547;SRR2193660;SRR2193925;SRR2194053;SRR2194534;SRR2194542;SRR2194606
BritoIL_2016	M2.44.ST	M2.44.ST	SRR2222398;SRR2222413;SRR2228671;SRR2193442;SRR2193452;SRR2193557;SRR2193652;SRR2193775;SRR2194026;SRR2194038;SRR2194061;SRR2193610;SRR2193951;SRR2194013;SRR2194126;SRR2194608;SRR2194911;SRR2194926;SRR2194932
BritoIL_2016	M2.45.ST	M2.45.ST	SRR2225611;SRR2225634;SRR2231349;SRR2194510;SRR2194640;SRR2194836;SRR2194879;SRR2194888;SRR2194983;SRR2198954;SRR2199118;SRR2192809;SRR2193340;SRR2193360;SRR2193655;SRR2193793;SRR2193849;SRR2193983;SRR2194620
BritoIL_2016	M2.46.ST	M2.46.ST	SRR2231785;SRR2193408;SRR2193455;SRR2193533;SRR2193653;SRR2194130;SRR2194843;SRR2194885;SRR2194990;SRR2191102;SRR2191110;SRR2192746;SRR2193519;SRR2193616;SRR2194016;SRR2194641;SRR2191094;SRR2237449;SRR2249282
BritoIL_2016	M2.48.ST	M2.48.ST	SRR2192803;SRR2193908;SRR2194550;SRR2194883;SRR2194898;SRR2194919;SRR2194954;SRR2193353;SRR2231822;SRR2226826;SRR2228798;SRR2198967;SRR2198975;SRR2199449;SRR2199452;SRR2199460;SRR2199615;SRR2199656;SRR2199669
BritoIL_2016	M2.49.ST	M2.49.ST	SRR2231375;SRR2231803;SRR2228217;SRR2195700;SRR2195840;SRR2195847;SRR2195862;SRR2195869;SRR2195890;SRR2195908;SRR2195910;SRR2188210;SRR2188417;SRR2188420;SRR2188471;SRR2188491;SRR2188513;SRR2188519;SRR2188522
BritoIL_2016	M2.50.ST	M2.50.ST	SRR2192754;SRR2193439;SRR2193962;SRR2194039;SRR2194068;SRR2194537;SRR2194631;SRR2194653;SRR2244398;SRR2250292;SRR2249601;SRR2191931;SRR2191938;SRR2191953;SRR2191955;SRR2191979;SRR2193826;SRR2193836;SRR2193950
BritoIL_2016	M2.51.ST	M2.51.ST	SRR2250408;SRR2250489;SRR2251538;SRR2192786;SRR2193446;SRR2193538;SRR2193633;SRR2193772;SRR2193867;SRR2193978;SRR2194907;SRR2191917;SRR2191924;SRR2191932;SRR2191952;SRR2191956;SRR2191961;SRR2191968;SRR2191976
BritoIL_2016	M2.52.ST	M2.52.ST	SRR2227750;SRR2227817;SRR2236718;SRR2244410;SRR2244787;SRR2245611;SRR2249422;SRR2251593;SRR2248268;SRR2249232;SRR2249298;SRR2249351;SRR2250113;SRR2250402;SRR2250550;SRR2250584
BritoIL_2016	M2.56.ST	M2.56.ST	SRR2249440;SRR2244475;SRR2251658;SRR2193337;SRR2193551;SRR2193883;SRR2193940;SRR2193942;SRR2194109;SRR2194552;SRR2194975;SRR2192784;SRR2193563;SRR2193591;SRR2193824;SRR2193952;SRR2194508;SRR2194965;SRR2194992
BritoIL_2016	M2.57.ST	M2.57.ST	SRR2231693;SRR2231837;SRR2232414;SRR2193332;SRR2193336;SRR2193786;SRR2193809;SRR2193943;SRR2194021;SRR2194846;SRR2194927;SRR2193426;SRR2193665;SRR2193863;SRR2193975;SRR2194507;SRR2194532;SRR2194899;SRR2194984
BritoIL_2016	M2.58.ST	M2.58.ST	SRR2237456;SRR2237630;SRR2249217;SRR2250238;SRR2250505;SRR2250557;SRR2228230;SRR2228274;SRR2231728;SRR2236783;SRR2237345;SRR2237442;SRR2237501;SRR2237754;SRR2236803;SRR2231178
BritoIL_2016	M2.60.ST	M2.60.ST	SRR2247121;SRR2251340;SRR2245583;SRR2246274;SRR2247146;SRR2248202;SRR2250258;SRR2250266;SRR2250390;SRR2250613;SRR2227596;SRR2227636;SRR2227736;SRR2227843;SRR2228054;SRR2228662
BritoIL_2016	M2.63.ST	M2.63.ST	SRR2227732;SRR2231744;SRR2231806;SRR2191079;SRR2191107;SRR2191113;SRR2191117;SRR2191146;SRR2191434;SRR2191462;SRR2191468;SRR2192732;SRR2192799;SRR2193664;SRR2193831;SRR2193853;SRR2194551;SRR2194630;SRR2194844
BritoIL_2016	W1.13.ST	W1.13.ST	SRR2249506;SRR2231758;SRR2231775;SRR2198980;SRR2199219;SRR2199448;SRR2199566;SRR2199602;SRR2199605;SRR2199607;SRR2199643;SRR2191933;SRR2191935;SRR2191944;SRR2191946;SRR2191960;SRR2191966;SRR2191972;SRR2191973
BritoIL_2016	W1.14.ST	W1.14.ST	SRR2247079;SRR2249304;SRR2237550;SRR2247940;SRR2248174;SRR2250346;SRR2250455;SRR2250504;SRR2237313;SRR2237369;SRR2244840;SRR2246367;SRR2247173;SRR2248778;SRR2250260;SRR2250805
BritoIL_2016	W1.15.ST	W1.15.ST	SRR2221966;SRR2221970;SRR2221980;SRR2222288;SRR2222334;SRR2222362;SRR2244729;SRR2250247;SRR2222812;SRR2222818;SRR2222824;SRR2222880;SRR2222915;SRR2222965;SRR2223076;SRR2223192
BritoIL_2016	W1.18.ST	W1.18.ST	SRR2226820;SRR2228154;SRR2222406;SRR2222408;SRR2222418;SRR2222453;SRR2222693;SRR2228032;SRR2232276;SRR2232326;SRR2236724;SRR2236731;SRR2236797;SRR2237309;SRR2237507;SRR2237440
BritoIL_2016	W1.20.ST	W1.20.ST	SRR2227649;SRR2228009;SRR2228255;SRR2228263;SRR2228473;SRR2228786;SRR2226897;SRR2227384;SRR2227645;SRR2227656;SRR2228056;SRR2228334;SRR2228511;SRR2228536;SRR2244829;SRR2247015
BritoIL_2016	W1.21.ST	W1.21.ST	SRR2246291;SRR2250393;SRR2225698;SRR2225709;SRR2225712;SRR2225726;SRR2225731;SRR2225735;SRR2222401;SRR2222403;SRR2222407;SRR2222412;SRR2222513;SRR2222533;SRR2222550;SRR2222414
BritoIL_2016	W1.22.ST	W1.22.ST	SRR2222622;SRR2222656;SRR2221963;SRR2221974;SRR2222073;SRR2222182;SRR2222365;SRR2222387;SRR2249320;SRR2249365;SRR2249758;SRR2250407;SRR2250664;SRR2250670;SRR2251142;SRR2251601
BritoIL_2016	W1.26.ST	W1.26.ST	SRR2237576;SRR2250198;SRR2226871;SRR2227852;SRR2227980;SRR2228001;SRR2228410;SRR2228451;SRR2244489;SRR2245477;SRR2246266;SRR2247008;SRR2247042;SRR2247085;SRR2249322;SRR2251581
BritoIL_2016	W1.27.ST	W1.27.ST	SRR2245572;SRR2250612;SRR2226898;SRR2189705;SRR2189871;SRR2189897;SRR2189925;SRR2189932;SRR2189668;SRR2189667;SRR2189958;SRR2195724;SRR2195822;SRR2195849;SRR2195857;SRR2195881;SRR2195885;SRR2195894;SRR2195903
BritoIL_2016	W1.31.ST	W1.31.ST	SRR2222929;SRR2223154;SRR2236879;SRR2244483;SRR2246438;SRR2249218;SRR2250079;SRR2251011;SRR2236807;SRR2237362;SRR2237434;SRR2244721;SRR2249252;SRR2249270;SRR2250045;SRR2250285
BritoIL_2016	W1.33.ST	W1.33.ST	SRR2222409;SRR2228250;SRR2228259;SRR2188207;SRR2188212;SRR2188412;SRR2188422;SRR2188455;SRR2188461;SRR2188484;SRR2188510;SRR2190389;SRR2193543;SRR2193651;SRR2193790;SRR2194125;SRR2194607;SRR2194945;SRR2194981
BritoIL_2016	W1.34.ST	W1.34.ST	SRR2222890;SRR2223139;SRR2245720;SRR2247431;SRR2248153;SRR2248187;SRR2248264;SRR2249215;SRR2249301;SRR2249417;SRR2225800;SRR2225845;SRR2225855;SRR2225881;SRR2225883;SRR2225884
BritoIL_2016	W1.36.ST	W1.36.ST	SRR2227283;SRR2222570;SRR2222655;SRR2193370;SRR2193518;SRR2193600;SRR2193877;SRR2194030;SRR2194132;SRR2194977;SRR2194856;SRR2193434;SRR2193542;SRR2193857;SRR2193966;SRR2193968;SRR2194545;SRR2194849;SRR2194989
BritoIL_2016	W1.37.ST	W1.37.ST	SRR2248546;SRR2250436;SRR2251577;SRR2192729;SRR2192807;SRR2193874;SRR2194043;SRR2194122;SRR2194513;SRR2194590;SRR2194611;SRR2198957;SRR2199151;SRR2199528;SRR2199584;SRR2199598;SRR2199617;SRR2199632;SRR2199675
BritoIL_2016	W1.38.ST	W1.38.ST	SRR2246370;SRR2247064;SRR2250298;SRR2250463;SRR2250501;SRR2251662;SRR2244449;SRR2246562;SRR2247089;SRR2249222;SRR2249375;SRR2250392;SRR2250602;SRR2250635;SRR2227819;SRR2227368
BritoIL_2016	W1.39.ST	W1.39.ST	SRR2228180;SRR2247096;SRR2250444;SRR2192780;SRR2192785;SRR2193629;SRR2193870;SRR2194086;SRR2194647;SRR2194969;SRR2194970;SRR2188723;SRR2188742;SRR2188743;SRR2188984;SRR2189010;SRR2189034;SRR2189046;SRR2189048
BritoIL_2016	W1.40.ST	W1.40.ST	SRR2246283;SRR2248248;SRR2247145;SRR2248893;SRR2250475;SRR2251009;SRR2251545;SRR2251614;SRR2236766;SRR2236835;SRR2237323;SRR2237466;SRR2237789;SRR2237660;SRR2237327;SRR2236421
BritoIL_2016	W1.41.ST	W1.41.ST	SRR2247050;SRR2228164;SRR2228766;SRR2188737;SRR2188738;SRR2188740;SRR2188746;SRR2188775;SRR2189006;SRR2189025;SRR2189035;SRR2191930;SRR2191945;SRR2191950;SRR2191951;SRR2191957;SRR2191965;SRR2191969;SRR2191978
BritoIL_2016	W1.42.ST	W1.42.ST	SRR2231804;SRR2231835;SRR2193349;SRR2193531;SRR2193536;SRR2193556;SRR2193576;SRR2193632;SRR2193807;SRR2194119;SRR2188202;SRR2188206;SRR2188415;SRR2188419;SRR2188465;SRR2188501;SRR2188509;SRR2188518;SRR2227615
BritoIL_2016	W1.44.ST	W1.44.ST	SRR2222402;SRR2222411;SRR2222415;SRR2222569;SRR2222587;SRR2222692;SRR2244890;SRR2249274;SRR2249392;SRR2249559;SRR2249631;SRR2251579;SRR2251622;SRR2251646;SRR2236883;SRR2237355
BritoIL_2016	W1.51.ST	W1.51.ST	SRR2237809;SRR2251252;SRR2221915;SRR2221981;SRR2222135;SRR2222258;SRR2222374;SRR2222380;SRR2236760;SRR2236762;SRR2236838;SRR2244360;SRR2245671;SRR2246401;SRR2249339;SRR2249399
BritoIL_2016	W1.53.ST	W1.53.ST	SRR2248688;SRR2249438;SRR2192804;SRR2193594;SRR2193789;SRR2193833;SRR2193977;SRR2194049;SRR2194904;SRR2194931;SRR2222455;SRR2192808;SRR2193409;SRR2193548;SRR2193880;SRR2193935;SRR2194015;SRR2194135;SRR2194646
BritoIL_2016	W1.54.ST	W1.54.ST	SRR2227585;SRR2228508;SRR2232123;SRR2193367;SRR2193374;SRR2193619;SRR2194014;SRR2194531;SRR2194585;SRR2194604;SRR2194994;SRR2192726;SRR2192759;SRR2193936;SRR2193961;SRR2194028;SRR2194580;SRR2194623;SRR2194910
BritoIL_2016	W1.55.ST	W1.55.ST	SRR2247680;SRR2250523;SRR2236880;SRR2237491;SRR2248251;SRR2249385;SRR2251369;SRR2251491;SRR2226893;SRR2226894;SRR2227290;SRR2227608;SRR2227642;SRR2227654;SRR2227728;SRR2227734
BritoIL_2016	W2.13.ST	W2.13.ST	SRR2231769;SRR2250305;SRR2250399;SRR2188214;SRR2188414;SRR2188421;SRR2188453;SRR2188483;SRR2188506;SRR2188508;SRR2188515;SRR2195720;SRR2195774;SRR2195798;SRR2195821;SRR2195866;SRR2195893;SRR2195897;SRR2195912
BritoIL_2016	W2.15.ST	W2.15.ST	SRR2226938;SRR2228238;SRR2250518;SRR2199459;SRR2199585;SRR2199595;SRR2199604;SRR2199611;SRR2199627;SRR2199668;SRR2199242;SRR2189665;SRR2189681;SRR2189692;SRR2189701;SRR2189868;SRR2189872;SRR2189873;SRR2189902
BritoIL_2016	W2.17.ST	W2.17.ST	SRR2232088;SRR2188729;SRR2188764;SRR2188781;SRR2188835;SRR2188997;SRR2189014;SRR2189015;SRR2189051;SRR2248057;SRR2250500;SRR2198960;SRR2199245;SRR2199315;SRR2199594;SRR2199608;SRR2199609;SRR2199634;SRR2199655
BritoIL_2016	W2.19.ST	W2.19.ST	SRR2246303;SRR2191101;SRR2191111;SRR2191114;SRR2191119;SRR2191127;SRR2191156;SRR2191160;SRR2191459;SRR2228391;SRR2228782;SRR2191083;SRR2191085;SRR2191086;SRR2191132;SRR2191141;SRR2191144;SRR2191482;SRR2191486
BritoIL_2016	W2.21.ST	W2.21.ST	SRR2222819;SRR2223140;SRR2227739;SRR2227823;SRR2228036;SRR2228052;SRR2228171;SRR2228245;SRR2231370;SRR2231692;SRR2231777;SRR2231779;SRR2231782;SRR2231953;SRR2232004;SRR2232413
BritoIL_2016	W2.23.ST	W2.23.ST	SRR2249548;SRR2250495;SRR2192771;SRR2193768;SRR2193814;SRR2193898;SRR2193927;SRR2193959;SRR2194547;SRR2194958;SRR2222422;SRR2192734;SRR2192821;SRR2193373;SRR2193581;SRR2194924;SRR2194916;SRR2194859;SRR2193915
BritoIL_2016	W2.25.ST	W2.25.ST	SRR2231792;SRR2248692;SRR2249316;SRR2189673;SRR2189677;SRR2189697;SRR2189708;SRR2189907;SRR2189931;SRR2189936;SRR2189943;SRR2193460;SRR2193573;SRR2193854;SRR2193902;SRR2193953;SRR2194530;SRR2194635;SRR2194875
BritoIL_2016	W2.26.ST	W2.26.ST	SRR2236721;SRR2237742;SRR2247137;SRR2249175;SRR2249412;SRR2237303;SRR2220879;SRR2220883;SRR2221203;SRR2221419;SRR2221427;SRR2221429;SRR2221432;SRR2221439;SRR2225697;SRR2225702
BritoIL_2016	W2.33.ST	W2.33.ST	SRR2228493;SRR2228767;SRR2249197;SRR2192795;SRR2192826;SRR2193425;SRR2193905;SRR2193973;SRR2194615;SRR2194643;SRR2194651;SRR2192783;SRR2193321;SRR2193354;SRR2193461;SRR2193862;SRR2192727;SRR2194988;SRR2194654
BritoIL_2016	W2.34.ST	W2.34.ST	SRR2251664;SRR2225705;SRR2225736;SRR2192770;SRR2192777;SRR2192812;SRR2193558;SRR2194129;SRR2194541;SRR2194889;SRR2194971;SRR2191088;SRR2191090;SRR2191122;SRR2191130;SRR2191169;SRR2191455;SRR2191480;SRR2191488
BritoIL_2016	W2.35.ST	W2.35.ST	SRR2231748;SRR2232422;SRR2228321;SRR2193429;SRR2193855;SRR2194072;SRR2194618;SRR2193937;SRR2193799;SRR2193798;SRR2193597;SRR2187631;SRR2187645;SRR2187649;SRR2187651;SRR2187667;SRR2187996;SRR2188034;SRR2188080
BritoIL_2016	W2.36.ST	W2.36.ST	SRR2227602;SRR2228515;SRR2192730;SRR2192761;SRR2193623;SRR2193649;SRR2194597;SRR2194610;SRR2194860;SRR2194991;SRR2191087;SRR2191109;SRR2191137;SRR2191147;SRR2191148;SRR2191173;SRR2191435;SRR2191473;SRR2231770
BritoIL_2016	W2.39.ST	W2.39.ST	SRR2244367;SRR2250332;SRR2222785;SRR2222815;SRR2222825;SRR2222987;SRR2223024;SRR2223028;SRR2223056;SRR2223099;SRR2237310;SRR2245462;SRR2245969;SRR2249564;SRR2251077;SRR2251638
BritoIL_2016	W2.40.ST	W2.40.ST	SRR2250535;SRR2191089;SRR2191106;SRR2191121;SRR2191151;SRR2191157;SRR2191158;SRR2191178;SRR2191456;SRR2250609;SRR2249341;SRR2188747;SRR2188748;SRR2188751;SRR2188759;SRR2188763;SRR2189007;SRR2189018;SRR2189043
BritoIL_2016	W2.41.ST	W2.41.ST	SRR2231686;SRR2246251;SRR2249302;SRR2191921;SRR2191928;SRR2191929;SRR2191936;SRR2191937;SRR2191943;SRR2191948;SRR2191974;SRR2192768;SRR2193324;SRR2193532;SRR2193537;SRR2193773;SRR2193980;SRR2193579;SRR2194866
BritoIL_2016	W2.42.ST	W2.42.ST	SRR2228280;SRR2192748;SRR2193348;SRR2193917;SRR2193922;SRR2194081;SRR2194117;SRR2194579;SRR2193570;SRR2191084;SRR2191125;SRR2191135;SRR2191165;SRR2191171;SRR2191430;SRR2191453;SRR2191487;SRR2249295;SRR2250491
BritoIL_2016	W2.43.ST	W2.43.ST	SRR2247324;SRR2250849;SRR2222784;SRR2222811;SRR2222813;SRR2222964;SRR2223059;SRR2223191;SRR2231342;SRR2231368;SRR2231374;SRR2231719;SRR2231757;SRR2231776;SRR2231788;SRR2232389
BritoIL_2016	W2.44.ST	W2.44.ST	SRR2248466;SRR2248557;SRR2244369;SRR2187656;SRR2187669;SRR2187671;SRR2187672;SRR2187673;SRR2187678;SRR2188075;SRR2188084;SRR2192762;SRR2193319;SRR2193339;SRR2193358;SRR2193819;SRR2193897;SRR2194114;SRR2194878
BritoIL_2016	W2.45.ST	W2.45.ST	SRR2249160;SRR2250361;SRR2250638;SRR2195843;SRR2195859;SRR2195861;SRR2195868;SRR2195871;SRR2195887;SRR2195907;SRR2195917;SRR2192736;SRR2193444;SRR2193625;SRR2193666;SRR2193828;SRR2194067;SRR2194599;SRR2194638
BritoIL_2016	W2.46.ST	W2.46.ST	SRR2247150;SRR2251136;SRR2245881;SRR2246346;SRR2249525;SRR2250277;SRR2250341;SRR2250347;SRR2225703;SRR2225716;SRR2225717;SRR2225738;SRR2225741;SRR2225744;SRR2227573;SRR2228242
BritoIL_2016	W2.47.ST	W2.47.ST	SRR2245354;SRR2250462;SRR2249455;SRR2192722;SRR2193327;SRR2193334;SRR2194133;SRR2194136;SRR2194520;SRR2194861;SRR2194995;SRR2191919;SRR2191920;SRR2191922;SRR2191925;SRR2191934;SRR2191939;SRR2191940;SRR2191964
BritoIL_2016	W2.48.ST	W2.48.ST	SRR2244845;SRR2249376;SRR2249355;SRR2191136;SRR2191152;SRR2191168;SRR2191438;SRR2191448;SRR2191449;SRR2191466;SRR2191472;SRR2188750;SRR2188753;SRR2188768;SRR2188770;SRR2188774;SRR2189029;SRR2189030;SRR2189031
BritoIL_2016	W2.49.ST	W2.49.ST	SRR2231688;SRR2222512;SRR2222623;SRR2189661;SRR2189682;SRR2189698;SRR2189882;SRR2189892;SRR2189893;SRR2189920;SRR2189941;SRR2187636;SRR2187644;SRR2187647;SRR2187653;SRR2187655;SRR2187662;SRR2188078;SRR2188108
BritoIL_2016	W2.52.ST	W2.52.ST	SRR2250574;SRR2249719;SRR2251631;SRR2187630;SRR2187646;SRR2187652;SRR2187654;SRR2187670;SRR2188071;SRR2188072;SRR2188083;SRR2192825;SRR2193329;SRR2193330;SRR2193440;SRR2193878;SRR2194887;SRR2194930;SRR2194986
BritoIL_2016	W2.53.ST	W2.53.ST	SRR2227287;SRR2227600;SRR2227996;SRR2228193;SRR2228236;SRR2228277;SRR2228329;SRR2228780;SRR2228700;SRR2228746;SRR2221912;SRR2221959;SRR2222238;SRR2222317;SRR2222344;SRR2228030
BritoIL_2016	W2.54.ST	W2.54.ST	SRR2250443;SRR2246387;SRR2247322;SRR2191145;SRR2191153;SRR2191155;SRR2191172;SRR2191176;SRR2191452;SRR2191474;SRR2191490;SRR2188732;SRR2188734;SRR2188745;SRR2188861;SRR2188995;SRR2189016;SRR2189022;SRR2189049
BritoIL_2016	W2.56.ST	W2.56.ST	SRR2244776;SRR2246332;SRR2246349;SRR2250352;SRR2250447;SRR2251596;SRR2227869;SRR2227981;SRR2237624;SRR2248290;SRR2249221;SRR2250076;SRR2250286;SRR2250637;SRR2251594;SRR2251605
BritoIL_2016	W2.59.ST	W2.59.ST	SRR2250608;SRR2249284;SRR2250515;SRR2193609;SRR2193820;SRR2193901;SRR2194851;SRR2194893;SRR2194939;SRR2194956;SRR2194997;SRR2192728;SRR2192764;SRR2192779;SRR2193342;SRR2193420;SRR2194050;SRR2194522;SRR2194619
BritoIL_2016	W2.61.ST	W2.61.ST	SRR2249262;SRR2250363;SRR2191081;SRR2191131;SRR2191149;SRR2191159;SRR2191161;SRR2191447;SRR2191471;SRR2191483;SRR2246257;SRR2193320;SRR2193331;SRR2193436;SRR2193873;SRR2194535;SRR2194850;SRR2194941;SRR2194998
BritoIL_2016	W2.62.ST	W2.62.ST	SRR2231834;SRR2237632;SRR2249518;SRR2188725;SRR2188744;SRR2188783;SRR2188784;SRR2188981;SRR2188991;SRR2189005;SRR2189023;SRR2192796;SRR2193784;SRR2194041;SRR2194139;SRR2194518;SRR2194536;SRR2194862;SRR2194963
BritoIL_2016	W2.63.ST	W2.63.ST	SRR2231106;SRR2198949;SRR2199117;SRR2199548;SRR2199565;SRR2199624;SRR2199629;SRR2199665;SRR2199678;SRR2187643;SRR2187657;SRR2187659;SRR2187661;SRR2187665;SRR2187674;SRR2188008;SRR2188073;SRR2245625;SRR2251025
BritoIL_2016	W2.65.ST	W2.65.ST	SRR2250639;SRR2250558;SRR2227441;SRR2227854;SRR2228033;SRR2228642;SRR2227581;SRR2225799;SRR2236713;SRR2236842;SRR2237509;SRR2250272;SRR2250328;SRR2250487;SRR2250552;SRR2250943
BritoIL_2016	W2.67.ST	W2.67.ST	SRR2250581;SRR2195794;SRR2195825;SRR2195870;SRR2195873;SRR2195891;SRR2195892;SRR2195900;SRR2195904;SRR2244400;SRR2247109;SRR2193344;SRR2193417;SRR2193423;SRR2193560;SRR2193840;SRR2193954;SRR2194085;SRR2194529
BritoIL_2016	W2.68.ST	W2.68.ST	SRR2231330;SRR2232000;SRR2231838;SRR2188733;SRR2188736;SRR2188971;SRR2188986;SRR2188988;SRR2189021;SRR2189026;SRR2189045;SRR2191080;SRR2191082;SRR2191124;SRR2191139;SRR2191166;SRR2191441;SRR2191475;SRR2191492
BritoIL_2016	W2.69.ST	W2.69.ST	SRR2236844;SRR2237359;SRR2244674;SRR2247169;SRR2250582;SRR2250631;SRR2222795;SRR2222804;SRR2222806;SRR2222809;SRR2222827;SRR2222828;SRR2222988;SRR2223057;SRR2227741;SRR2228593
BritoIL_2016	W3.16.ST	W3.16.ST	SRR2220845;SRR2220863;SRR2221422;SRR2221428;SRR2221431;SRR2221438;SRR2221440;SRR2221443;SRR2245595;SRR2246449;SRR2248681;SRR2249195;SRR2249271;SRR2250524;SRR2225722;SRR2225733
BritoIL_2016	W3.17.ST	W3.17.ST	SRR2250360;SRR2251636;SRR2246122;SRR2249276;SRR2249593;SRR2250011;SRR2250299;SRR2250461;SRR2250599;SRR2250605;SRR2244513;SRR2244752;SRR2247053;SRR2248167;SRR2249890;SRR2250897
BritoIL_2016	W3.18.ST	W3.18.ST	SRR2231725;SRR2232418;SRR2236714;SRR2236831;SRR2237464;SRR2237515;SRR2237629;SRR2237731;SRR2246454;SRR2247104;SRR2236709;SRR2236855;SRR2244590;SRR2247118;SRR2249227;SRR2250634
BritoIL_2016	W3.19.ST	W3.19.ST	SRR2250607;SRR2225728;SRR2228252;SRR2198964;SRR2199456;SRR2199599;SRR2199600;SRR2199635;SRR2199646;SRR2199660;SRR2199673;SRR2189663;SRR2189678;SRR2189699;SRR2189704;SRR2189898;SRR2189938;SRR2189953;SRR2189956
BritoIL_2016	W3.20.ST	W3.20.ST	SRR2227576;SRR2249291;SRR2250097;SRR2193416;SRR2193602;SRR2193646;SRR2193769;SRR2193843;SRR2193924;SRR2193941;SRR2193433;SRR2188779;SRR2188975;SRR2188979;SRR2189002;SRR2189027;SRR2189039;SRR2189040;SRR2189042
BritoIL_2016	W3.21.ST	W3.21.ST	SRR2244820;SRR2198958;SRR2199621;SRR2199677;SRR2199628;SRR2199451;SRR2199450;SRR2198970;SRR2198953;SRR2189660;SRR2189662;SRR2189706;SRR2189707;SRR2189888;SRR2189896;SRR2189918;SRR2189924;SRR2250254;SRR2251654
BritoIL_2016	W3.22.ST	W3.22.ST	SRR2231754;SRR2247179;SRR2250308;SRR2188209;SRR2188418;SRR2188454;SRR2188457;SRR2188458;SRR2188464;SRR2188489;SRR2188521;SRR2192778;SRR2192818;SRR2193407;SRR2193435;SRR2193812;SRR2193825;SRR2193865;SRR2194865
BritoIL_2016	W3.23.ST	W3.23.ST	SRR2222822;SRR2222829;SRR2222913;SRR2223027;SRR2223101;SRR2223103;SRR2226822;SRR2227647;SRR2228049;SRR2228433;SRR2228506;SRR2228507;SRR2228781;SRR2228818;SRR2246947;SRR2247124
BritoIL_2016	WL.13.ST	WL.13.ST	SRR2225825;SRR2225882;SRR2246435;SRR2249317;SRR2250465;SRR2250537;SRR2251345;SRR2251629;SRR2231322;SRR2231731;SRR2231749;SRR2231773;SRR2231810;SRR2231811;SRR2232327;SRR2232430
BritoIL_2016	WL.14.ST	WL.14.ST	SRR2245639;SRR2249391;SRR2220844;SRR2221198;SRR2221200;SRR2221202;SRR2221204;SRR2221425;SRR2221435;SRR2221444;SRR2247020;SRR2248401;SRR2250572;SRR2251602;SRR2251623;SRR2251635
BritoIL_2016	WL.15.ST	WL.15.ST	SRR2227943;SRR2228614;SRR2227559;SRR2227735;SRR2227850;SRR2227913;SRR2228019;SRR2228502;SRR2228762;SRR2228806;SRR2236815;SRR2244379;SRR2248163;SRR2249394;SRR2250433;SRR2250624
BritoIL_2016	WL.17.ST	WL.17.ST	SRR2244466;SRR2244652;SRR2245481;SRR2245668;SRR2246276;SRR2250049;SRR2247046;SRR2250565;SRR2225704;SRR2225713;SRR2225721;SRR2225727;SRR2225729;SRR2225739;SRR2225742;SRR2225746
BritoIL_2016	WL.20.ST	WL.20.ST	SRR2227388;SRR2227604;SRR2220822;SRR2220831;SRR2220846;SRR2221199;SRR2221201;SRR2221436;SRR2221437;SRR2221441;SRR2222397;SRR2222405;SRR2222423;SRR2222424;SRR2222588;SRR2222621
BritoIL_2016	WL.25.ST	WL.25.ST	SRR2244710;SRR2244892;SRR2246094;SRR2247082;SRR2250398;SRR2250437;SRR2250533;SRR2250620;SRR2249255;SRR2251604;SRR2221914;SRR2221917;SRR2221960;SRR2222136;SRR2222203;SRR2222364
BritoIL_2016	WL.26.ST	WL.26.ST	SRR2250545;SRR2251670;SRR2237439;SRR2244783;SRR2247067;SRR2248304;SRR2249059;SRR2249345;SRR2247083;SRR2247593;SRR2249285;SRR2249846;SRR2250006;SRR2250506;SRR2251621;SRR2251624
BritoIL_2016	WL.28.ST	WL.28.ST	SRR2225821;SRR2225833;SRR2244717;SRR2244792;SRR2244863;SRR2248310;SRR2250324;SRR2250369;SRR2231324;SRR2231354;SRR2231689;SRR2231716;SRR2232185;SRR2232391;SRR2232427;SRR2232431
BritoIL_2016	WL.30.ST	WL.30.ST	SRR2247128;SRR2247132;SRR2222807;SRR2222808;SRR2222831;SRR2222832;SRR2222851;SRR2223026;SRR2223060;SRR2223075;SRR2247874;SRR2248858;SRR2249191;SRR2250319;SRR2250377;SRR2250450
BritoIL_2016	WL.32.ST	WL.32.ST	SRR2248190;SRR2249219;SRR2227857;SRR2228284;SRR2228287;SRR2228572;SRR2228580;SRR2228779;SRR2244341;SRR2247055;SRR2249343;SRR2250338;SRR2250585;SRR2250854;SRR2251076;SRR2251580
BritoIL_2016	WL.33.ST	WL.33.ST	SRR2228345;SRR2228773;SRR2222786;SRR2222816;SRR2222821;SRR2222823;SRR2222826;SRR2223042;SRR2223120;SRR2223141;SRR2246247;SRR2246433;SRR2249349;SRR2249410;SRR2250373;SRR2250449
BritoIL_2016	WL.34.ST	WL.34.ST	SRR2244393;SRR2250409;SRR2245472;SRR2247035;SRR2248246;SRR2249213;SRR2249413;SRR2250586;SRR2251281;SRR2251498;SRR2227621;SRR2228213;SRR2228579;SRR2228756;SRR2228775;SRR2228578
BritoIL_2016	WL.35.ST	WL.35.ST	SRR2250276;SRR2250350;SRR2226951;SRR2227894;SRR2227898;SRR2228529;SRR2228722;SRR2228812;SRR2226902;SRR2226907;SRR2226909;SRR2227569;SRR2227786;SRR2227824;SRR2227956;SRR2228315
BritoIL_2016	WL.36.ST	WL.36.ST	SRR2249312;SRR2250948;SRR2245561;SRR2247360;SRR2249190;SRR2249632;SRR2250351;SRR2250587;SRR2250806;SRR2251500;SRR2221958;SRR2222181;SRR2222236;SRR2222372;SRR2222373;SRR2222385
BritoIL_2016	WL.37.ST	WL.37.ST	SRR2222399;SRR2222421;SRR2220853;SRR2220881;SRR2221420;SRR2221424;SRR2221430;SRR2220884;SRR2221434;SRR2221433;SRR2227542;SRR2228152;SRR2228209;SRR2228581;SRR2228045;SRR2227945
BritoIL_2016	WL.39.ST	WL.39.ST	SRR2228226;SRR2228554;SRR2236448;SRR2236778;SRR2237366;SRR2249328;SRR2251642;SRR2251639;SRR2245523;SRR2244385;SRR2221967;SRR2221968;SRR2222084;SRR2222314;SRR2222361;SRR2222384
BritoIL_2016	WL.43.ST	WL.43.ST	SRR2231332;SRR2231698;SRR2231736;SRR2231767;SRR2231799;SRR2231813;SRR2231821;SRR2232138;SRR2245189;SRR2249400;SRR2244753;SRR2246447;SRR2250567;SRR2250577;SRR2251282;SRR2251645
BritoIL_2016	WL.44.ST	WL.44.ST	SRR2223229;SRR2223242;SRR2223418;SRR2223515
BritoIL_2016	WL.45.ST	WL.45.ST	SRR2228307;SRR2228377;SRR2237395;SRR2237453;SRR2245299;SRR2245550;SRR2246358;SRR2248199;SRR2249026;SRR2250451;SRR2245993;SRR2248161;SRR2248370;SRR2249309;SRR2249431;SRR2250746
ChengpingW_2017	AS100raw	AS100raw	SRR5279313
ChengpingW_2017	AS101raw	AS101raw	SRR5279222
ChengpingW_2017	AS103raw	AS103raw	SRR5279312
ChengpingW_2017	AS104raw	AS104raw	SRR5279311
ChengpingW_2017	AS105raw	AS105raw	SRR5279221
ChengpingW_2017	AS106raw	AS106raw	SRR5279220
ChengpingW_2017	AS108raw	AS108raw	SRR5279219
ChengpingW_2017	AS109raw	AS109raw	SRR5279310
ChengpingW_2017	AS10raw	AS10raw	SRR5279239
ChengpingW_2017	AS111raw	AS111raw	SRR5279309
ChengpingW_2017	AS113raw	AS113raw	SRR5279307
ChengpingW_2017	AS114raw	AS114raw	SRR5279306
ChengpingW_2017	AS115raw	AS115raw	SRR5279305
ChengpingW_2017	AS116raw	AS116raw	SRR5279304
ChengpingW_2017	AS117raw	AS117raw	SRR5279303
ChengpingW_2017	AS119raw	AS119raw	SRR5279302
ChengpingW_2017	AS11raw	AS11raw	SRR5279308
ChengpingW_2017	AS120raw	AS120raw	SRR5279301
ChengpingW_2017	AS121raw	AS121raw	SRR5279300
ChengpingW_2017	AS122raw	AS122raw	SRR5279299
ChengpingW_2017	AS123raw	AS123raw	SRR5279298
ChengpingW_2017	AS126raw	AS126raw	SRR5279218
ChengpingW_2017	AS127raw	AS127raw	SRR5279297
ChengpingW_2017	AS128raw	AS128raw	SRR5279296
ChengpingW_2017	AS12raw	AS12raw	SRR5279238
ChengpingW_2017	AS130raw	AS130raw	SRR5279217
ChengpingW_2017	AS131raw	AS131raw	SRR5279295
ChengpingW_2017	AS132raw	AS132raw	SRR5279294
ChengpingW_2017	AS133raw	AS133raw	SRR5279293
ChengpingW_2017	AS134raw	AS134raw	SRR5279292
ChengpingW_2017	AS136raw	AS136raw	SRR5279291
ChengpingW_2017	AS137raw	AS137raw	SRR5279290
ChengpingW_2017	AS138raw	AS138raw	SRR5279289
ChengpingW_2017	AS15raw	AS15raw	SRR5279288
ChengpingW_2017	AS17raw	AS17raw	SRR5279287
ChengpingW_2017	AS18raw	AS18raw	SRR5279286
ChengpingW_2017	AS19raw	AS19raw	SRR5279285
ChengpingW_2017	AS20raw	AS20raw	SRR5279284
ChengpingW_2017	AS21raw	AS21raw	SRR5279283
ChengpingW_2017	AS22raw	AS22raw	SRR5279281
ChengpingW_2017	AS24raw	AS24raw	SRR5279237
ChengpingW_2017	AS25raw	AS25raw	SRR5279280
ChengpingW_2017	AS26raw	AS26raw	SRR5279279
ChengpingW_2017	AS28raw	AS28raw	SRR5279236
ChengpingW_2017	AS29raw	AS29raw	SRR5279278
ChengpingW_2017	AS2raw	AS2raw	SRR5279282
ChengpingW_2017	AS31raw	AS31raw	SRR5279277
ChengpingW_2017	AS34raw	AS34raw	SRR5279275
ChengpingW_2017	AS35raw	AS35raw	SRR5279235
ChengpingW_2017	AS36raw	AS36raw	SRR5279274
ChengpingW_2017	AS37raw	AS37raw	SRR5279273
ChengpingW_2017	AS38raw	AS38raw	SRR5279272
ChengpingW_2017	AS3raw	AS3raw	SRR5279276
ChengpingW_2017	AS40raw	AS40raw	SRR5279271
ChengpingW_2017	AS41raw	AS41raw	SRR5279234
ChengpingW_2017	AS42raw	AS42raw	SRR5279269
ChengpingW_2017	AS43raw	AS43raw	SRR5279268
ChengpingW_2017	AS45raw	AS45raw	SRR5279267
ChengpingW_2017	AS46raw	AS46raw	SRR5279266
ChengpingW_2017	AS48raw	AS48raw	SRR5279233
ChengpingW_2017	AS49raw	AS49raw	SRR5279232
ChengpingW_2017	AS4raw	AS4raw	SRR5279270
ChengpingW_2017	AS50raw	AS50raw	SRR5279265
ChengpingW_2017	AS51raw	AS51raw	SRR5279264
ChengpingW_2017	AS54raw	AS54raw	SRR5279262
ChengpingW_2017	AS56raw	AS56raw	SRR5279261
ChengpingW_2017	AS57raw	AS57raw	SRR5279260
ChengpingW_2017	AS58raw	AS58raw	SRR5279259
ChengpingW_2017	AS5raw	AS5raw	SRR5279263
ChengpingW_2017	AS61raw	AS61raw	SRR5279231
ChengpingW_2017	AS62raw	AS62raw	SRR5279257
ChengpingW_2017	AS63raw	AS63raw	SRR5279256
ChengpingW_2017	AS64raw	AS64raw	SRR5279230
ChengpingW_2017	AS65raw	AS65raw	SRR5279255
ChengpingW_2017	AS66raw	AS66raw	SRR5279254
ChengpingW_2017	AS67raw	AS67raw	SRR5279229
ChengpingW_2017	AS68raw	AS68raw	SRR5279253
ChengpingW_2017	AS6raw	AS6raw	SRR5279258
ChengpingW_2017	AS71raw	AS71raw	SRR5279252
ChengpingW_2017	AS73raw	AS73raw	SRR5279251
ChengpingW_2017	AS74raw	AS74raw	SRR5279250
ChengpingW_2017	AS76raw	AS76raw	SRR5279228
ChengpingW_2017	AS77raw	AS77raw	SRR5279249
ChengpingW_2017	AS78raw	AS78raw	SRR5279227
ChengpingW_2017	AS79raw	AS79raw	SRR5279226
ChengpingW_2017	AS80raw	AS80raw	SRR5279248
ChengpingW_2017	AS81raw	AS81raw	SRR5279225
ChengpingW_2017	AS82raw	AS82raw	SRR5279247
ChengpingW_2017	AS84raw	AS84raw	SRR5279246
ChengpingW_2017	AS90raw	AS90raw	SRR5279224
ChengpingW_2017	AS92raw	AS92raw	SRR5279223
ChengpingW_2017	AS94raw	AS94raw	SRR5279245
ChengpingW_2017	AS96raw	AS96raw	SRR5279244
ChengpingW_2017	AS97raw	AS97raw	SRR5279243
ChengpingW_2017	AS98raw	AS98raw	SRR5279242
ChengpingW_2017	AS99raw	AS99raw	SRR5279241
ChengpingW_2017	AS9raw	AS9raw	SRR5279240
S001	SO001	S001	SRR7658632
S001	SO002	S002	SRR7658687
S001	SO003	S003	SRR7658611
S001	SO004	S004	SRR7658584
S001	SO005	S005	SRR7658644
S001	SO006	S006	SRR7658609
S001	SO007	S007	SRR7658610
S001	SO008	S008	SRR7658588
S001	SO009	S009	SRR7658653
S001	SO010	S010	SRR7658672
S001	SO011	S011	SRR7658667
S001	SO012	S012	SRR7658620
S001	SO013	S013	SRR7658688
S001	SO014	S014	SRR7658676
S001	SO015	S015	SRR7658678
S001	SO016	S016	SRR7658585
S001	SO017	S017	SRR7658627
S001	SO018	S018	SRR7658657
S001	SO019	S019	SRR7658633
S001	SO020	S020	SRR7658617
S001	SO021	S021	SRR7658682
S001	SO022	S022	SRR7658624
S001	SO023	S023	SRR7658686
S001	SO024	S024	SRR7658680
S001	SO025	S025	SRR7658606
S001	SO026	S026	SRR7658618
S001	SO027	S027	SRR7658589
S001	SO028	S028	SRR7658619
S001	SO029	S029	SRR7658668
S001	SO030	S030	SRR7658603
S001	SO031	S031	SRR7658581
S001	SO032	S032	SRR7658599
S001	SO033	S033	SRR7658626
S001	SO034	S034	SRR7658684
S001	SO035	S035	SRR7658628
S001	SO036	S036	SRR7658683
S001	SO037	S037	SRR7658651
S001	SO038	S038	SRR7658637
S001	SO039	S039	SRR7658583
S001	SO040	S040	SRR7658631
S001	SO041	S041	SRR7658636
S001	SO042	S042	SRR7658634
S001	SO043	S043	SRR7658602
S001	SO044	S044	SRR7658622
S001	SO045	S045	SRR7658689
S001	SO046	S046	SRR7658674
S001	SO047	S047	SRR7658592
S001	SO048	S048	SRR7658600
S001	SO049	S049	SRR7658650
S001	SO050	S050	SRR7658685
S001	SO051	S051	SRR7658594
S001	SO052	S052	SRR7658598
S001	SO053	S053	SRR7658586
S001	SO054	S054	SRR7658591
S001	SO055	S055	SRR7658579
S001	SO056	S056	SRR7658645
S001	SO057	S057	SRR7658679
S001	SO058	S058	SRR7658681
S001	SO059	S059	SRR7658593
S001	SO060	S060	SRR7658660
S001	SO061	S061	SRR7658649
S001	SO062	S062	SRR7658590
S001	SO063	S063	SRR7658675
S001	SO064	S064	SRR7658613
S001	SO065	S065	SRR7658662
S001	SO066	S066	SRR7658652
S001	SO067	S067	SRR7658658
S001	SO068	S068	SRR7658608
S001	SO069	S069	SRR7658587
S001	SO070	S070	SRR7658601
S001	SO071	S071	SRR7658629
S001	SO072	S072	SRR7658597
S001	SO073	S073	SRR7658639
S001	SO074	S074	SRR7658666
S001	SO075	S075	SRR7658647
S001	SO076	S076	SRR7658638
S001	SO077	S077	SRR7658621
S001	SO078	S078	SRR7658612
S001	SO079	S079	SRR7658643
S001	SO080	S080	SRR7658630
S001	SO081	S081	SRR7658670
S001	SO082	S082	SRR7658659
S001	SO083	S083	SRR7658671
S001	SO084	S084	SRR7658654
S001	SO085	S085	SRR7658669
S001	SO086	S086	SRR7658623
S001	SO087	S087	SRR7658595
S001	SO088	S088	SRR7658641
S001	SO089	S089	SRR7658640
S001	SO090	S090	SRR7658582
S001	SO091	S091	SRR7658673
S001	SO092	S092	SRR7658656
S001	SO093	S093	SRR7658648
S001	SO094	S094	SRR7658646
S001	SO095	S095	SRR7658690
S001	SO096	S096	SRR7658596
S001	SO097	S097	SRR7658615
S001	SO098	S098	SRR7658580
S001	SO099	S099	SRR7658663
S001	SO100	S100	SRR7658677
S001	SO101	S101	SRR7658635
S001	SO102	S102	SRR7658642
S001	SO103	S103	SRR7658665
S001	SO104	S104	SRR7658616
S001	SO105	S105	SRR7658604
S001	SO106	S106	SRR7658661
S001	SO107	S107	SRR7658605
S001	SO108	S108	SRR7658614
S001	SO109	S109	SRR7658607
S001	SO110	S110	SRR7658625
S001	SO111	S111	SRR7658664
S001	SO112	S112	SRR7658655
CosteaPI_2017	alien-11-600-0	alien-11-600-0	ERR1728488;ERR1728487;ERR1728486;ERR1728485
CosteaPI_2017	alien-11-632-0	alien-11-632-0	ERR1729490;ERR1729489;ERR1729488;ERR1729487;ERR1728368;ERR1728367;ERR1728366;ERR1728365
CosteaPI_2017	alien-11-637-0	alien-11-637-0	ERR1728893;ERR1728892;ERR1728891;ERR1728890
CosteaPI_2017	alien-11-773-0	alien-11-773-0	ERR1729443;ERR1729442;ERR1729441;ERR1729440;ERR1728321;ERR1728320;ERR1728319;ERR1728318
CosteaPI_2017	alien-11-877-0	alien-11-877-0	ERR1728869;ERR1728868;ERR1728867;ERR1728866
CosteaPI_2017	alien-11-881-0	alien-11-881-0	ERR1728687;ERR1728686;ERR1728685;ERR1728684
CosteaPI_2017	alien-11-883-0	alien-11-883-0	ERR1729403;ERR1729402;ERR1729401;ERR1729400;ERR1728281;ERR1728280;ERR1728279;ERR1728278
CosteaPI_2017	alien-11-895-0	alien-11-895-0	ERR1729101;ERR1729100;ERR1729099;ERR1729098
CosteaPI_2017	alien-11-898-0	alien-11-898-0	ERR1728861;ERR1728860;ERR1728859;ERR1728858
CosteaPI_2017	alien-11-902-0	alien-11-902-0	ERR1728829;ERR1728828;ERR1728827;ERR1728826
CosteaPI_2017	alien-11-904-0	alien-11-904-0	ERR1728877;ERR1728876;ERR1728875;ERR1728874
CosteaPI_2017	alien-11-918-0	alien-11-918-0	ERR1728579;ERR1728578;ERR1728577;ERR1728576
CosteaPI_2017	alien2-11-0-0	alien2-11-0-0	ERR1729337;ERR1729336;ERR1729335;ERR1729334;ERR1728215;ERR1728214;ERR1728213;ERR1728212
CosteaPI_2017	alien3-11-0-0	alien3-11-0-0	ERR1728512;ERR1728511;ERR1728510;ERR1728509
CosteaPI_2017	alien4-11-0-0	alien4-11-0-0	ERR1728779;ERR1728778;ERR1728777;ERR1728776
CosteaPI_2017	bugkiller-11-0-0	bugkiller-11-0-0	ERR1728631;ERR1728630;ERR1728629;ERR1728628
CosteaPI_2017	bugkiller-11-2-0	bugkiller-11-2-0	ERR1728711;ERR1728710;ERR1728709;ERR1728708
CosteaPI_2017	bugkiller-11-392-1	bugkiller-11-392-1	ERR1729297;ERR1729296;ERR1729295;ERR1729294;ERR1728175;ERR1728174;ERR1728173;ERR1728172
CosteaPI_2017	bugkiller-11-392-2	bugkiller-11-392-2	ERR1728600;ERR1728599;ERR1728598;ERR1728597
CosteaPI_2017	bugkiller-11-392-3	bugkiller-11-392-3	ERR1728924;ERR1728923;ERR1728922;ERR1728921
CosteaPI_2017	bugkiller-11-60-0	bugkiller-11-60-0	ERR1728957;ERR1728956;ERR1728955;ERR1728954
CosteaPI_2017	bugkiller-11-600-0	bugkiller-11-600-0	ERR1729276;ERR1729275;ERR1729274;ERR1729273;ERR1729272;ERR1728154;ERR1728153;ERR1728152;ERR1728151;ERR1728150
CosteaPI_2017	bugkiller-11-7-0	bugkiller-11-7-0	ERR1728460;ERR1728459;ERR1728458;ERR1728457
CosteaPI_2017	bugkiller-11-773-0	bugkiller-11-773-0	ERR1729263;ERR1729262;ERR1729261;ERR1729260;ERR1728141;ERR1728140;ERR1728139;ERR1728138
CosteaPI_2017	bugkiller-11-918-0	bugkiller-11-918-0	ERR1729463;ERR1729462;ERR1729461;ERR1729460;ERR1728341;ERR1728340;ERR1728339;ERR1728338
CosteaPI_2017	daisy-11-0-0	daisy-11-0-0	ERR1729203;ERR1729202;ERR1729201;ERR1729200;ERR1728081;ERR1728080;ERR1728079;ERR1728078
CosteaPI_2017	daisy-11-2-0	daisy-11-2-0	ERR1729399;ERR1729398;ERR1729397;ERR1729396;ERR1728277;ERR1728276;ERR1728275;ERR1728274
CosteaPI_2017	daisy-11-386-0	daisy-11-386-0	ERR1728747;ERR1728746;ERR1728745;ERR1728744
CosteaPI_2017	daisy-11-388-0	daisy-11-388-0	ERR1729502;ERR1729501;ERR1729500;ERR1729499;ERR1728380;ERR1728379;ERR1728378;ERR1728377
CosteaPI_2017	daisy-11-389-0	daisy-11-389-0	ERR1728985;ERR1728984;ERR1728983;ERR1728982
CosteaPI_2017	daisy-11-390-0	daisy-11-390-0	ERR1728755;ERR1728754;ERR1728753;ERR1728752
CosteaPI_2017	daisy-11-392-0	daisy-11-392-0	ERR1729407;ERR1729406;ERR1729405;ERR1729404;ERR1728285;ERR1728284;ERR1728283;ERR1728282
CosteaPI_2017	daisy-11-403-0	daisy-11-403-0	ERR1729510;ERR1729509;ERR1729508;ERR1729507;ERR1728388;ERR1728387;ERR1728386;ERR1728385
CosteaPI_2017	daisy-11-60-0	daisy-11-60-0	ERR1728587;ERR1728586;ERR1728585;ERR1728584
CosteaPI_2017	daisy-11-7-0	daisy-11-7-0	ERR1729125;ERR1729124;ERR1729123;ERR1729122
CosteaPI_2017	donald1-11-0-0	donald1-11-0-0	ERR1729379;ERR1729378;ERR1729377;ERR1729376;ERR1728257;ERR1728256;ERR1728255;ERR1728254
CosteaPI_2017	donald1-11-30-0	donald1-11-30-0	ERR1728825;ERR1728824;ERR1728823;ERR1728822
CosteaPI_2017	donald1-11-7-0	donald1-11-7-0	ERR1729199;ERR1729198;ERR1729197;ERR1729196;ERR1729195;ERR1728077;ERR1728076;ERR1728075;ERR1728074;ERR1728073
CosteaPI_2017	donald2-11-0-0	donald2-11-0-0	ERR1728941;ERR1728940;ERR1728939;ERR1728938
CosteaPI_2017	donald2-11-30-0	donald2-11-30-0	ERR1728801;ERR1728800;ERR1728799;ERR1728798
CosteaPI_2017	donald2-11-7-0	donald2-11-7-0	ERR1729271;ERR1729270;ERR1729269;ERR1729268;ERR1728149;ERR1728148;ERR1728147;ERR1728146
CosteaPI_2017	halbarad-11-0-0	halbarad-11-0-0	ERR1728659;ERR1728658;ERR1728657;ERR1728656
CosteaPI_2017	halbarad-11-2-0	halbarad-11-2-0	ERR1729167;ERR1729166;ERR1728045;ERR1728044
CosteaPI_2017	halbarad-11-392-0	halbarad-11-392-0	ERR1728540;ERR1728539;ERR1728538;ERR1728537
CosteaPI_2017	halbarad-11-7-0	halbarad-11-7-0	ERR1728707;ERR1728706;ERR1728705;ERR1728704
CosteaPI_2017	halbarad-11-773-0	halbarad-11-773-0	ERR1728647;ERR1728646;ERR1728645;ERR1728644
CosteaPI_2017	mickey1-11-0-0	mickey1-11-0-0	ERR1728592;ERR1728591;ERR1728590;ERR1728589;ERR1728588
CosteaPI_2017	mickey1-11-30-0	mickey1-11-30-0	ERR1729030;ERR1729029;ERR1729028;ERR1729027;ERR1729026
CosteaPI_2017	mickey1-11-7-0	mickey1-11-7-0	ERR1728571;ERR1728570;ERR1728569;ERR1728568;ERR1728567
CosteaPI_2017	mickey2-11-0-0	mickey2-11-0-0	ERR1728743;ERR1728742;ERR1728741;ERR1728740
CosteaPI_2017	mickey2-11-30-0	mickey2-11-30-0	ERR1729284;ERR1729283;ERR1729282;ERR1729281;ERR1728162;ERR1728161;ERR1728160;ERR1728159
CosteaPI_2017	mickey2-11-7-0	mickey2-11-7-0	ERR1728655;ERR1728654;ERR1728653;ERR1728652
CosteaPI_2017	peacemaker-11-0-0	peacemaker-11-0-0	ERR1729182;ERR1729181;ERR1729180;ERR1728060;ERR1728059;ERR1728058
CosteaPI_2017	peacemaker-11-2-0	peacemaker-11-2-0	ERR1728909;ERR1728908;ERR1728907;ERR1728906
CosteaPI_2017	peacemaker-11-392-1	peacemaker-11-392-1	ERR1729351;ERR1729350;ERR1728229;ERR1728228
CosteaPI_2017	peacemaker-11-392-2	peacemaker-11-392-2	ERR1728916;ERR1728915;ERR1728914
CosteaPI_2017	peacemaker-11-392-3	peacemaker-11-392-3	ERR1728516;ERR1728515;ERR1728514;ERR1728513
CosteaPI_2017	peacemaker-11-60-0	peacemaker-11-60-0	ERR1729478;ERR1729477;ERR1729476;ERR1728356;ERR1728355;ERR1728354
CosteaPI_2017	peacemaker-11-600-0	peacemaker-11-600-0	ERR1728607;ERR1728606;ERR1728605;ERR1728604
CosteaPI_2017	peacemaker-11-7-0	peacemaker-11-7-0	ERR1729041;ERR1729040;ERR1729039;ERR1729038;ERR1729037;ERR1729036;ERR1729035
CosteaPI_2017	peacemaker-11-773-0	peacemaker-11-773-0	ERR1729025;ERR1729024;ERR1729023;ERR1729022
CosteaPI_2017	peacemaker-11-918-0	peacemaker-11-918-0	ERR1729341;ERR1729340;ERR1729339;ERR1729338;ERR1728219;ERR1728218;ERR1728217;ERR1728216
CosteaPI_2017	peacemaker2-11-0-0	peacemaker2-11-0-0	ERR1729439;ERR1729438;ERR1729437;ERR1729436;ERR1728317;ERR1728316;ERR1728315;ERR1728314
CosteaPI_2017	pluto1-11-0-0	pluto1-11-0-0	ERR1728905;ERR1728904;ERR1728903;ERR1728902
CosteaPI_2017	pluto1-11-30-0	pluto1-11-30-0	ERR1728933;ERR1728932;ERR1728931;ERR1728930
CosteaPI_2017	pluto1-11-7-0	pluto1-11-7-0	ERR1728416;ERR1728415;ERR1728414;ERR1728413
CosteaPI_2017	pluto2-11-0-0	pluto2-11-0-0	ERR1728793;ERR1728792;ERR1728791;ERR1728790
CosteaPI_2017	pluto2-11-30-0	pluto2-11-30-0	ERR1728596;ERR1728595;ERR1728594;ERR1728593
CosteaPI_2017	pluto2-11-7-0	pluto2-11-7-0	ERR1728651;ERR1728650;ERR1728649;ERR1728648
CosteaPI_2017	pluto4-11-0-0	pluto4-11-0-0	ERR1729069;ERR1729068;ERR1729067;ERR1729066
CosteaPI_2017	pluto4-11-30-0	pluto4-11-30-0	ERR1728719;ERR1728718;ERR1728717;ERR1728716
CosteaPI_2017	pluto4-11-7-0	pluto4-11-7-0	ERR1729133;ERR1729132;ERR1729131;ERR1729130
CosteaPI_2017	scavenger-11-0-0	scavenger-11-0-0	ERR1728603;ERR1728602;ERR1728601
CosteaPI_2017	scavenger-11-2-0	scavenger-11-2-0	ERR1728804;ERR1728803;ERR1728802
CosteaPI_2017	scavenger-11-392-0	scavenger-11-392-0	ERR1728981;ERR1728980;ERR1728979;ERR1728978
CosteaPI_2017	scavenger-11-60-0	scavenger-11-60-0	ERR1728121;ERR1728120;ERR1728119
CosteaPI_2017	scavenger-11-7-0	scavenger-11-7-0	ERR1728544;ERR1728543;ERR1728542;ERR1728541
CosteaPI_2017	scavenger-11-889-0	scavenger-11-889-0	ERR1728480;ERR1728479;ERR1728478;ERR1728477
CosteaPI_2017	SID713A002-11-0-0	SID713A002-11-0-0	ERR1728788;ERR1728787;ERR1728786;ERR1728785
CosteaPI_2017	SID713A002-11-90-0	SID713A002-11-90-0	ERR1729451;ERR1729450;ERR1729449;ERR1729448;ERR1728329;ERR1728328;ERR1728327;ERR1728326
CosteaPI_2017	SID713A004-11-0-0	SID713A004-11-0-0	ERR1728969;ERR1728968;ERR1728967;ERR1728966
CosteaPI_2017	SID713A004-11-90-0	SID713A004-11-90-0	ERR1728723;ERR1728722;ERR1728721;ERR1728720
CosteaPI_2017	SID713A005-11-0-0	SID713A005-11-0-0	ERR1729522;ERR1729521;ERR1729520;ERR1729519;ERR1728400;ERR1728399;ERR1728398;ERR1728397
CosteaPI_2017	SID713A005-11-90-0	SID713A005-11-90-0	ERR1728635;ERR1728634;ERR1728633;ERR1728632
CosteaPI_2017	SID713A009-11-0-0	SID713A009-11-0-0	ERR1729207;ERR1729206;ERR1729205;ERR1729204;ERR1728085;ERR1728084;ERR1728083;ERR1728082
CosteaPI_2017	SID713A009-11-90-0	SID713A009-11-90-0	ERR1729186;ERR1729185;ERR1729184;ERR1729183;ERR1728064;ERR1728063;ERR1728062;ERR1728061
CosteaPI_2017	SID713A010-11-0-0	SID713A010-11-0-0	ERR1729321;ERR1729320;ERR1729319;ERR1729318;ERR1728199;ERR1728198;ERR1728197;ERR1728196
CosteaPI_2017	SID713A010-11-90-0	SID713A010-11-90-0	ERR1728817;ERR1728816;ERR1728815;ERR1728814
CosteaPI_2017	SID713A012-11-0-0	SID713A012-11-0-0	ERR1729247;ERR1729246;ERR1729245;ERR1729244;ERR1728125;ERR1728124;ERR1728123;ERR1728122
CosteaPI_2017	SID713A012-11-90-0	SID713A012-11-90-0	ERR1728472;ERR1728471;ERR1728470;ERR1728469
CosteaPI_2017	SID713A013-11-0-0	SID713A013-11-0-0	ERR1728408;ERR1728407;ERR1728406;ERR1728405
CosteaPI_2017	SID713A013-11-90-0	SID713A013-11-90-0	ERR1728965;ERR1728964;ERR1728963;ERR1728962
CosteaPI_2017	SID713A014-11-0-0	SID713A014-11-0-0	ERR1729395;ERR1729394;ERR1729393;ERR1729392;ERR1728273;ERR1728272;ERR1728271;ERR1728270
CosteaPI_2017	SID713A014-11-90-0	SID713A014-11-90-0	ERR1729179;ERR1729178;ERR1729177;ERR1729176;ERR1728057;ERR1728056;ERR1728055;ERR1728054
CosteaPI_2017	SID713A015-11-0-0	SID713A015-11-0-0	ERR1729077;ERR1729076;ERR1729075;ERR1729074
CosteaPI_2017	SID713A015-11-90-0	SID713A015-11-90-0	ERR1729215;ERR1729214;ERR1729213;ERR1729212;ERR1728093;ERR1728092;ERR1728091;ERR1728090
CosteaPI_2017	SID713A021-11-0-0	SID713A021-11-0-0	ERR1729223;ERR1729222;ERR1729221;ERR1729220;ERR1728101;ERR1728100;ERR1728099;ERR1728098
CosteaPI_2017	SID713A021-11-90-0	SID713A021-11-90-0	ERR1729097;ERR1729096;ERR1729095;ERR1729094
CosteaPI_2017	SID713A023-11-0-0	SID713A023-11-0-0	ERR1728667;ERR1728666;ERR1728665;ERR1728664
CosteaPI_2017	SID713A023-11-90-0	SID713A023-11-90-0	ERR1728821;ERR1728820;ERR1728819;ERR1728818
CosteaPI_2017	SID713A026-11-0-0	SID713A026-11-0-0	ERR1729061;ERR1729060;ERR1729059;ERR1729058
CosteaPI_2017	SID713A026-11-90-0	SID713A026-11-90-0	ERR1729313;ERR1729312;ERR1729311;ERR1729310;ERR1728191;ERR1728190;ERR1728189;ERR1728188
CosteaPI_2017	SID713A028-11-0-0	SID713A028-11-0-0	ERR1728989;ERR1728988;ERR1728987;ERR1728986
CosteaPI_2017	SID713A028-11-90-0	SID713A028-11-90-0	ERR1728484;ERR1728483;ERR1728482;ERR1728481
CosteaPI_2017	SID713A029-11-0-0	SID713A029-11-0-0	ERR1728715;ERR1728714;ERR1728713;ERR1728712
CosteaPI_2017	SID713A029-11-90-0	SID713A029-11-90-0	ERR1729267;ERR1729266;ERR1729265;ERR1729264;ERR1728145;ERR1728144;ERR1728143;ERR1728142
CosteaPI_2017	SID713A030-11-0-0	SID713A030-11-0-0	ERR1728763;ERR1728762;ERR1728761;ERR1728760
CosteaPI_2017	SID713A030-11-90-0	SID713A030-11-90-0	ERR1729526;ERR1729525;ERR1729524;ERR1729523;ERR1728404;ERR1728403;ERR1728402;ERR1728401
CosteaPI_2017	SID713A033-11-0-0	SID713A033-11-0-0	ERR1728771;ERR1728770;ERR1728769;ERR1728768
CosteaPI_2017	SID713A033-11-90-0	SID713A033-11-90-0	ERR1729157;ERR1729156;ERR1729155;ERR1729154;ERR1728035;ERR1728034;ERR1728033;ERR1728032
CosteaPI_2017	SID713A037-11-0-0	SID713A037-11-0-0	ERR1729175;ERR1729174;ERR1729173;ERR1729172;ERR1728053;ERR1728052;ERR1728051;ERR1728050
CosteaPI_2017	SID713A037-11-90-0	SID713A037-11-90-0	ERR1729145;ERR1729144;ERR1729143;ERR1729142;ERR1728023;ERR1728022;ERR1728021;ERR1728020
CosteaPI_2017	SID713A038-11-0-0	SID713A038-11-0-0	ERR1729121;ERR1729120;ERR1729119;ERR1729118
CosteaPI_2017	SID713A038-11-90-0	SID713A038-11-90-0	ERR1728643;ERR1728642;ERR1728641;ERR1728640
CosteaPI_2017	SID713A039-11-0-0	SID713A039-11-0-0	ERR1728703;ERR1728702;ERR1728701;ERR1728700
CosteaPI_2017	SID713A039-11-90-0	SID713A039-11-90-0	ERR1728841;ERR1728840;ERR1728839;ERR1728838
CosteaPI_2017	SID713A040-11-0-0	SID713A040-11-0-0	ERR1728627;ERR1728626;ERR1728625;ERR1728624
CosteaPI_2017	SID713A040-11-90-0	SID713A040-11-90-0	ERR1729141;ERR1729140;ERR1729139;ERR1729138;ERR1728019
CosteaPI_2017	SID713A045-11-0-0	SID713A045-11-0-0	ERR1728444;ERR1728443;ERR1728442;ERR1728441
CosteaPI_2017	SID713A045-11-90-0	SID713A045-11-90-0	ERR1729093;ERR1729092;ERR1729091;ERR1729090
CosteaPI_2017	SID713A046-11-0-0	SID713A046-11-0-0	ERR1729137;ERR1729136;ERR1729135;ERR1729134
CosteaPI_2017	SID713A046-11-90-0	SID713A046-11-90-0	ERR1728849;ERR1728848;ERR1728847;ERR1728846
CosteaPI_2017	SID713A049-11-0-0	SID713A049-11-0-0	ERR1729021;ERR1729020;ERR1729019;ERR1729018
CosteaPI_2017	SID713A049-11-90-0	SID713A049-11-90-0	ERR1729371;ERR1729370;ERR1729369;ERR1729368;ERR1728249;ERR1728248;ERR1728247;ERR1728246
CosteaPI_2017	SID713A051-11-0-0	SID713A051-11-0-0	ERR1728897;ERR1728896;ERR1728895;ERR1728894
CosteaPI_2017	SID713A051-11-90-0	SID713A051-11-90-0	ERR1728937;ERR1728936;ERR1728935;ERR1728934
CosteaPI_2017	SID713A052-11-0-0	SID713A052-11-0-0	ERR1728432;ERR1728431;ERR1728430;ERR1728429
CosteaPI_2017	SID713A052-11-90-0	SID713A052-11-90-0	ERR1728464;ERR1728463;ERR1728462;ERR1728461
CosteaPI_2017	SID713A053-11-0-0	SID713A053-11-0-0	ERR1728751;ERR1728750;ERR1728749;ERR1728748
CosteaPI_2017	SID713A053-11-90-0	SID713A053-11-90-0	ERR1728857;ERR1728856;ERR1728855;ERR1728854
CosteaPI_2017	SID713A055-11-0-0	SID713A055-11-0-0	ERR1729387;ERR1729386;ERR1729385;ERR1729384;ERR1728265;ERR1728264;ERR1728263;ERR1728262
CosteaPI_2017	SID713A055-11-90-0	SID713A055-11-90-0	ERR1729415;ERR1729414;ERR1729413;ERR1729412;ERR1728293;ERR1728292;ERR1728291;ERR1728290
CosteaPI_2017	SID713A056-11-0-0	SID713A056-11-0-0	ERR1728977;ERR1728976;ERR1728975;ERR1728974
CosteaPI_2017	SID713A056-11-90-0	SID713A056-11-90-0	ERR1728797;ERR1728796;ERR1728795;ERR1728794
CosteaPI_2017	SID713A057-11-0-0	SID713A057-11-0-0	ERR1728663;ERR1728662;ERR1728661;ERR1728660
CosteaPI_2017	SID713A057-11-90-0	SID713A057-11-90-0	ERR1729280;ERR1729279;ERR1729278;ERR1729277;ERR1728158;ERR1728157;ERR1728156;ERR1728155
CosteaPI_2017	SID713A058-11-0-0	SID713A058-11-0-0	ERR1729329;ERR1729328;ERR1729327;ERR1729326;ERR1728207;ERR1728206;ERR1728205;ERR1728204
CosteaPI_2017	SID713A058-11-90-0	SID713A058-11-90-0	ERR1728428;ERR1728427;ERR1728426;ERR1728425
CosteaPI_2017	SID713A062-11-0-0	SID713A062-11-0-0	ERR1728436;ERR1728435;ERR1728434;ERR1728433
CosteaPI_2017	SID713A062-11-90-0	SID713A062-11-90-0	ERR1729305;ERR1729304;ERR1729303;ERR1729302;ERR1728183;ERR1728182;ERR1728181;ERR1728180
CosteaPI_2017	SID713A066-11-0-0	SID713A066-11-0-0	ERR1729045;ERR1729044;ERR1729043;ERR1729042
CosteaPI_2017	SID713A066-11-90-0	SID713A066-11-90-0	ERR1729431;ERR1729430;ERR1729429;ERR1729428;ERR1728309;ERR1728308;ERR1728307;ERR1728306
CosteaPI_2017	SID713A068-11-0-0	SID713A068-11-0-0	ERR1729419;ERR1729418;ERR1729417;ERR1729416;ERR1728297;ERR1728296;ERR1728295;ERR1728294
CosteaPI_2017	SID713A068-11-90-0	SID713A068-11-90-0	ERR1728953;ERR1728952;ERR1728951;ERR1728950
CosteaPI_2017	SID713A073-11-0-0	SID713A073-11-0-0	ERR1729053;ERR1729052;ERR1729051;ERR1729050
CosteaPI_2017	SID713A073-11-90-0	SID713A073-11-90-0	ERR1729005;ERR1729004;ERR1729003;ERR1729002
CosteaPI_2017	SID713A074-11-0-0	SID713A074-11-0-0	ERR1728452;ERR1728451;ERR1728450;ERR1728449
CosteaPI_2017	SID713A074-11-90-0	SID713A074-11-90-0	ERR1728671;ERR1728670;ERR1728669;ERR1728668
CosteaPI_2017	SID713A076-11-0-0	SID713A076-11-0-0	ERR1728759;ERR1728758;ERR1728757;ERR1728756
CosteaPI_2017	SID713A076-11-90-0	SID713A076-11-90-0	ERR1729190;ERR1729189;ERR1729188;ERR1729187;ERR1728068;ERR1728067;ERR1728066;ERR1728065
CosteaPI_2017	SID713A077-11-0-0	SID713A077-11-0-0	ERR1729073;ERR1729072;ERR1729071;ERR1729070
CosteaPI_2017	SID713A077-11-90-0	SID713A077-11-90-0	ERR1728500;ERR1728499;ERR1728498;ERR1728497
CosteaPI_2017	SID713A078-11-0-0	SID713A078-11-0-0	ERR1729518;ERR1729517;ERR1729516;ERR1729515;ERR1728396;ERR1728395;ERR1728394;ERR1728393
CosteaPI_2017	SID713A078-11-90-0	SID713A078-11-90-0	ERR1728789
CosteaPI_2017	SID713A081-11-0-0	SID713A081-11-0-0	ERR1728524;ERR1728523;ERR1728522;ERR1728521
CosteaPI_2017	SID713A081-11-90-0	SID713A081-11-90-0	ERR1729153;ERR1729152;ERR1729151;ERR1729150;ERR1728031;ERR1728030;ERR1728029;ERR1728028
CosteaPI_2017	SID713A084-11-0-0	SID713A084-11-0-0	ERR1729391;ERR1729390;ERR1729389;ERR1729388;ERR1728269;ERR1728268;ERR1728267;ERR1728266
CosteaPI_2017	SID713A084-11-90-0	SID713A084-11-90-0	ERR1728739;ERR1728738;ERR1728737;ERR1728736
CosteaPI_2017	SID713A087-11-0-0	SID713A087-11-0-0	ERR1729034;ERR1729033;ERR1729032;ERR1729031
CosteaPI_2017	SID713A087-11-90-0	SID713A087-11-90-0	ERR1728562;ERR1728561;ERR1728560;ERR1728559
CosteaPI_2017	SID713A088-11-0-0	SID713A088-11-0-0	ERR1729081;ERR1729080;ERR1729079;ERR1729078
CosteaPI_2017	SID713A088-11-90-0	SID713A088-11-90-0	ERR1729482;ERR1729481;ERR1729480;ERR1729479;ERR1728360;ERR1728359;ERR1728358;ERR1728357
CosteaPI_2017	SID713A089-11-0-0	SID713A089-11-0-0	ERR1729514;ERR1729513;ERR1729512;ERR1729511;ERR1728392;ERR1728391;ERR1728390;ERR1728389
CosteaPI_2017	SID713A089-11-90-0	SID713A089-11-90-0	ERR1729001;ERR1729000;ERR1728999;ERR1728998
CosteaPI_2017	SID713B002-11-0-0	SID713B002-11-0-0	ERR1728727;ERR1728726;ERR1728725;ERR1728724
CosteaPI_2017	SID713B002-11-90-0	SID713B002-11-90-0	ERR1728961;ERR1728960;ERR1728959;ERR1728958
CosteaPI_2017	SID713B003-11-0-0	SID713B003-11-0-0	ERR1729149;ERR1729148;ERR1729147;ERR1729146;ERR1728027;ERR1728026;ERR1728025;ERR1728024
CosteaPI_2017	SID713B003-11-90-0	SID713B003-11-90-0	ERR1729194;ERR1729193;ERR1729192;ERR1729191;ERR1728072;ERR1728071;ERR1728070;ERR1728069
CosteaPI_2017	SID713B004-11-0-0	SID713B004-11-0-0	ERR1728683;ERR1728682;ERR1728681;ERR1728680
CosteaPI_2017	SID713B004-11-90-0	SID713B004-11-90-0	ERR1728679;ERR1728678;ERR1728677;ERR1728676
CosteaPI_2017	SID713B005-11-0-0	SID713B005-11-0-0	ERR1728615;ERR1728614;ERR1728613;ERR1728612
CosteaPI_2017	SID713B005-11-90-0	SID713B005-11-90-0	ERR1729375;ERR1729374;ERR1729373;ERR1729372;ERR1728253;ERR1728252;ERR1728251;ERR1728250
CosteaPI_2017	SID713B007-11-0-0	SID713B007-11-0-0	ERR1728639;ERR1728638;ERR1728637;ERR1728636
CosteaPI_2017	SID713B007-11-90-0	SID713B007-11-90-0	ERR1728504;ERR1728503;ERR1728502;ERR1728501
CosteaPI_2017	SID713B012-11-0-0	SID713B012-11-0-0	ERR1728993;ERR1728992;ERR1728991;ERR1728990
CosteaPI_2017	SID713B012-11-90-0	SID713B012-11-90-0	ERR1729105;ERR1729104;ERR1729103;ERR1729102
CosteaPI_2017	SID713B014-11-0-0	SID713B014-11-0-0	ERR1729129;ERR1729128;ERR1729127;ERR1729126
CosteaPI_2017	SID713B014-11-90-0	SID713B014-11-90-0	ERR1728783;ERR1728782;ERR1728781;ERR1728780
CosteaPI_2017	SID713B015-11-0-0	SID713B015-11-0-0	ERR1729013;ERR1729012;ERR1729011;ERR1729010
CosteaPI_2017	SID713B015-11-90-0	SID713B015-11-90-0	ERR1728767;ERR1728766;ERR1728765;ERR1728764
CosteaPI_2017	SID713B016-11-0-0	SID713B016-11-0-0	ERR1729427;ERR1729426;ERR1729425;ERR1729424;ERR1728305;ERR1728304;ERR1728303;ERR1728302
CosteaPI_2017	SID713B016-11-90-0	SID713B016-11-90-0	ERR1728901;ERR1728900;ERR1728899;ERR1728898
CosteaPI_2017	SID713B020-11-0-0	SID713B020-11-0-0	ERR1729259;ERR1729258;ERR1729257;ERR1729256;ERR1728137;ERR1728136;ERR1728135;ERR1728134
CosteaPI_2017	SID713B020-11-90-0	SID713B020-11-90-0	ERR1728424;ERR1728423;ERR1728422;ERR1728421
CosteaPI_2017	SID713B025-11-0-0	SID713B025-11-0-0	ERR1729219;ERR1729218;ERR1729217;ERR1729216;ERR1728097;ERR1728096;ERR1728095;ERR1728094
CosteaPI_2017	SID713B025-11-90-0	SID713B025-11-90-0	ERR1729363;ERR1729362;ERR1729361;ERR1729360;ERR1728241;ERR1728240;ERR1728239;ERR1728238
CosteaPI_2017	SID713B029-11-0-0	SID713B029-11-0-0	ERR1728420;ERR1728419;ERR1728418;ERR1728417
CosteaPI_2017	SID713B029-11-90-0	SID713B029-11-90-0	ERR1729211;ERR1729210;ERR1729209;ERR1729208;ERR1728089;ERR1728088;ERR1728087;ERR1728086
CosteaPI_2017	SID713B030-11-0-0	SID713B030-11-0-0	ERR1728805
CosteaPI_2017	SID713B030-11-90-0	SID713B030-11-90-0	ERR1728920;ERR1728919;ERR1728918;ERR1728917
CosteaPI_2017	SID713B032-11-0-0	SID713B032-11-0-0	ERR1728853;ERR1728852;ERR1728851;ERR1728850
CosteaPI_2017	SID713B032-11-90-0	SID713B032-11-90-0	ERR1728973;ERR1728972;ERR1728971;ERR1728970
CosteaPI_2017	SID713B033-11-0-0	SID713B033-11-0-0	ERR1729359;ERR1729358;ERR1729357;ERR1729356;ERR1728237;ERR1728236;ERR1728235;ERR1728234
CosteaPI_2017	SID713B033-11-90-0	SID713B033-11-90-0	ERR1728554;ERR1728553;ERR1728552;ERR1728551
CosteaPI_2017	SID713B035-11-0-0	SID713B035-11-0-0	ERR1728492;ERR1728491;ERR1728490;ERR1728489
CosteaPI_2017	SID713B035-11-90-0	SID713B035-11-90-0	ERR1728873;ERR1728872;ERR1728871;ERR1728870
CosteaPI_2017	SID713B037-11-0-0	SID713B037-11-0-0	ERR1728583;ERR1728582;ERR1728581;ERR1728580
CosteaPI_2017	SID713B037-11-90-0	SID713B037-11-90-0	ERR1728611;ERR1728610;ERR1728609;ERR1728608
CosteaPI_2017	SID713B040-11-0-0	SID713B040-11-0-0	ERR1728476;ERR1728475;ERR1728474;ERR1728473
CosteaPI_2017	SID713B040-11-90-0	SID713B040-11-90-0	ERR1729301;ERR1729300;ERR1729299;ERR1729298;ERR1728179;ERR1728178;ERR1728177;ERR1728176
CosteaPI_2017	SID713B041-11-0-0	SID713B041-11-0-0	ERR1728945;ERR1728944;ERR1728943;ERR1728942
CosteaPI_2017	SID713B041-11-90-0	SID713B041-11-90-0	ERR1728699;ERR1728698;ERR1728697;ERR1728696
CosteaPI_2017	SID713B042-11-0-0	SID713B042-11-0-0	ERR1728813;ERR1728812;ERR1728811;ERR1728810
CosteaPI_2017	SID713B042-11-90-0	SID713B042-11-90-0	ERR1728456;ERR1728455;ERR1728454;ERR1728453
CosteaPI_2017	SID713B043-11-0-0	SID713B043-11-0-0	ERR1728949;ERR1728948;ERR1728947;ERR1728946
CosteaPI_2017	SID713B043-11-90-0	SID713B043-11-90-0	ERR1728675;ERR1728674;ERR1728673;ERR1728672
CosteaPI_2017	SID713B044-11-0-0	SID713B044-11-0-0	ERR1729317;ERR1729316;ERR1729315;ERR1729314;ERR1728195;ERR1728194;ERR1728193;ERR1728192
CosteaPI_2017	SID713B044-11-90-0	SID713B044-11-90-0	ERR1729459;ERR1729458;ERR1729457;ERR1729456;ERR1728337;ERR1728336;ERR1728335;ERR1728334
CosteaPI_2017	SID713B046-11-0-0	SID713B046-11-0-0	ERR1728833;ERR1728832;ERR1728831;ERR1728830
CosteaPI_2017	SID713B046-11-90-0	SID713B046-11-90-0	ERR1728528;ERR1728527;ERR1728526;ERR1728525
CosteaPI_2017	SID713B049-11-0-0	SID713B049-11-0-0	ERR1728809;ERR1728808;ERR1728807;ERR1728806
CosteaPI_2017	SID713B049-11-90-0	SID713B049-11-90-0	ERR1729089;ERR1729088;ERR1729087;ERR1729086
CosteaPI_2017	SID713B051-11-0-0	SID713B051-11-0-0	ERR1729109;ERR1729108;ERR1729107;ERR1729106
CosteaPI_2017	SID713B051-11-90-0	SID713B051-11-90-0	ERR1729325;ERR1729324;ERR1729323;ERR1729322;ERR1728203;ERR1728202;ERR1728201;ERR1728200
CosteaPI_2017	SID713B052-11-0-0	SID713B052-11-0-0	ERR1729085;ERR1729084;ERR1729083;ERR1729082
CosteaPI_2017	SID713B052-11-90-0	SID713B052-11-90-0	ERR1728508;ERR1728507;ERR1728506;ERR1728505
CosteaPI_2017	SID713B053-11-0-0	SID713B053-11-0-0	ERR1728575;ERR1728574;ERR1728573;ERR1728572
CosteaPI_2017	SID713B053-11-90-0	SID713B053-11-90-0	ERR1729494;ERR1729493;ERR1729492;ERR1729491;ERR1728372;ERR1728371;ERR1728370;ERR1728369
CosteaPI_2017	SID713B055-11-0-0	SID713B055-11-0-0	ERR1728997;ERR1728996;ERR1728995;ERR1728994
CosteaPI_2017	SID713B055-11-90-0	SID713B055-11-90-0	ERR1729475;ERR1729474;ERR1729473;ERR1729472;ERR1728353;ERR1728352;ERR1728351;ERR1728350
CosteaPI_2017	SID713B056-11-0-0	SID713B056-11-0-0	ERR1729333;ERR1729332;ERR1729331;ERR1729330;ERR1728211;ERR1728210;ERR1728209;ERR1728208
CosteaPI_2017	SID713B056-11-90-0	SID713B056-11-90-0	ERR1728550
CosteaPI_2017	SID713B057-11-0-0	SID713B057-11-0-0	ERR1728520;ERR1728519;ERR1728518;ERR1728517
CosteaPI_2017	SID713B057-11-90-0	SID713B057-11-90-0	ERR1729506;ERR1729505;ERR1729504;ERR1729503;ERR1728384;ERR1728383;ERR1728382;ERR1728381
CosteaPI_2017	SID713B058-11-0-0	SID713B058-11-0-0	ERR1729355;ERR1729354;ERR1729353;ERR1729352;ERR1728233;ERR1728232;ERR1728231;ERR1728230
CosteaPI_2017	SID713B058-11-90-0	SID713B058-11-90-0	ERR1729117;ERR1729116;ERR1729115;ERR1729114
CosteaPI_2017	SID713B061-11-0-0	SID713B061-11-0-0	ERR1729171;ERR1729170;ERR1729169;ERR1729168;ERR1728049;ERR1728048;ERR1728047;ERR1728046
CosteaPI_2017	SID713B061-11-90-0	SID713B061-11-90-0	ERR1728566;ERR1728565;ERR1728564;ERR1728563
CosteaPI_2017	SID713B063-11-0-0	SID713B063-11-0-0	ERR1728865;ERR1728864;ERR1728863;ERR1728862
CosteaPI_2017	SID713B063-11-90-0	SID713B063-11-90-0	ERR1728448;ERR1728447;ERR1728446;ERR1728445
CosteaPI_2017	SID713B064-11-0-0	SID713B064-11-0-0	ERR1728913;ERR1728912;ERR1728911;ERR1728910
CosteaPI_2017	SID713B064-11-90-0	SID713B064-11-90-0	ERR1729255;ERR1729254;ERR1729253;ERR1729252;ERR1728133;ERR1728132;ERR1728131;ERR1728130
CosteaPI_2017	SID713B065-11-0-0	SID713B065-11-0-0	ERR1729345;ERR1729344;ERR1729343;ERR1729342;ERR1728223;ERR1728222;ERR1728221;ERR1728220
CosteaPI_2017	SID713B065-11-90-0	SID713B065-11-90-0	ERR1728784
CosteaPI_2017	SID713B066-11-0-0	SID713B066-11-0-0	ERR1728885;ERR1728884;ERR1728883;ERR1728882
CosteaPI_2017	SID713B066-11-90-0	SID713B066-11-90-0	ERR1729383;ERR1729382;ERR1729381;ERR1729380;ERR1728261;ERR1728260;ERR1728259;ERR1728258
CosteaPI_2017	SID713B069-11-0-0	SID713B069-11-0-0	ERR1728881;ERR1728880;ERR1728879;ERR1728878
CosteaPI_2017	SID713B069-11-90-0	SID713B069-11-90-0	ERR1728691;ERR1728690;ERR1728689;ERR1728688
CosteaPI_2017	SID713B072-11-0-0	SID713B072-11-0-0	ERR1728440;ERR1728439;ERR1728438;ERR1728437
CosteaPI_2017	SID713B072-11-90-0	SID713B072-11-90-0	ERR1728695;ERR1728694;ERR1728693;ERR1728692
CosteaPI_2017	SID713B073-11-0-0	SID713B073-11-0-0	ERR1729309;ERR1729308;ERR1729307;ERR1729306;ERR1728187;ERR1728186;ERR1728185;ERR1728184
CosteaPI_2017	SID713B073-11-90-0	SID713B073-11-90-0	ERR1728837;ERR1728836;ERR1728835;ERR1728834
CosteaPI_2017	SID713B074-11-0-0	SID713B074-11-0-0	ERR1729367;ERR1729366;ERR1729365;ERR1729364;ERR1728245;ERR1728244;ERR1728243;ERR1728242
CosteaPI_2017	SID713B074-11-90-0	SID713B074-11-90-0	ERR1729486;ERR1729485;ERR1729484;ERR1729483;ERR1728364;ERR1728363;ERR1728362;ERR1728361
CosteaPI_2017	SID713B076-11-0-0	SID713B076-11-0-0	ERR1729057;ERR1729056;ERR1729055;ERR1729054
CosteaPI_2017	SID713B076-11-90-0	SID713B076-11-90-0	ERR1729009;ERR1729008;ERR1729007;ERR1729006
CosteaPI_2017	thistle1-11-0-0	thistle1-11-0-0	ERR1728496;ERR1728495;ERR1728494;ERR1728493
CosteaPI_2017	thistle2-11-0-0	thistle2-11-0-0	ERR1729288;ERR1729287;ERR1729286;ERR1729285;ERR1728166;ERR1728165;ERR1728164;ERR1728163
CosteaPI_2017	thistle3-11-0-0	thistle3-11-0-0	ERR1728468;ERR1728467;ERR1728466;ERR1728465
CosteaPI_2017	thistle4-11-0-0	thistle4-11-0-0	ERR1728619;ERR1728618;ERR1728617;ERR1728616
CosteaPI_2017	tigress-11-0-0	tigress-11-0-0	ERR1729113;ERR1729112;ERR1729111;ERR1729110
CosteaPI_2017	tigress-11-2-0	tigress-11-2-0	ERR1728889;ERR1728888;ERR1728887;ERR1728886
CosteaPI_2017	tigress-11-392-0	tigress-11-392-0	ERR1729467;ERR1729466;ERR1729465;ERR1729464;ERR1728345;ERR1728344;ERR1728343;ERR1728342
CosteaPI_2017	tigress-11-60-0	tigress-11-60-0	ERR1729049;ERR1729048;ERR1729047;ERR1729046
CosteaPI_2017	tigress-11-7-0	tigress-11-7-0	ERR1729423;ERR1729422;ERR1729421;ERR1729420;ERR1728301;ERR1728300;ERR1728299;ERR1728298
DavidLA_2015	LD-Run1-05	LD-Run1-05	ERR866565
DavidLA_2015	LD-Run1-06	LD-Run1-06	ERR866566
DavidLA_2015	LD-Run1-07	LD-Run1-07	ERR866567
DavidLA_2015	LD-Run1-08	LD-Run1-08	ERR866568
DavidLA_2015	LD-Run1-09	LD-Run1-09	ERR866569
DavidLA_2015	LD-Run1-10	LD-Run1-10	ERR866570
DavidLA_2015	LD-Run1-11	LD-Run1-11	ERR866571
DavidLA_2015	LD-Run1-12	LD-Run1-12	ERR866572
DavidLA_2015	LD-Run2-01	LD-Run2-01	ERR866573
DavidLA_2015	LD-Run2-02	LD-Run2-02	ERR866574
DavidLA_2015	LD-Run2-03	LD-Run2-03	ERR866575
DavidLA_2015	LD-Run2-04	LD-Run2-04	ERR866576
DavidLA_2015	LD-Run2-05	LD-Run2-05	ERR866577
DavidLA_2015	LD-Run2-06	LD-Run2-06	ERR866578
DavidLA_2015	LD-Run2-07	LD-Run2-07	ERR866579
DavidLA_2015	LD-Run2-08	LD-Run2-08	ERR866580
DavidLA_2015	LD-Run2-09	LD-Run2-09	ERR866581
DavidLA_2015	LD-Run2-13	LD-Run2-13	ERR866585
DavidLA_2015	LD-Run2-16	LD-Run2-16	ERR866588
DavidLA_2015	LD-Run2-18	LD-Run2-18	ERR866590
DavidLA_2015	LD-Run2-21	LD-Run2-21	ERR866593
DavidLA_2015	LD-Run2-24	LD-Run2-24	ERR866596
DavidLA_2015	LD-Run2-25	LD-Run2-25	ERR866597
DavidLA_2015	LD-Run2-26	LD-Run2-26	ERR866598
DavidLA_2015	LD-Run2-27	LD-Run2-27	ERR866599
DavidLA_2015	LD-Run2-28	LD-Run2-28	ERR866600
DavidLA_2015	LD-Run2-32	LD-Run2-32	ERR866604
DavidLA_2015	LD-Run2-33	LD-Run2-33	ERR866605
DavidLA_2015	LD-Run2-36	LD-Run2-36	ERR866608
DavidLA_2015	LD-Run2-37	LD-Run2-37	ERR866609
FengQ_2015	SID31004	SID31004	ERR688505;ERR688358
FengQ_2015	SID31009	SID31009	ERR688506;ERR688359
FengQ_2015	SID31021	SID31021	ERR688507;ERR688360
FengQ_2015	SID31030	SID31030	ERR688508;ERR688361
FengQ_2015	SID31071	SID31071	ERR688509;ERR688362
FengQ_2015	SID31112	SID31112	ERR688510;ERR688363
FengQ_2015	SID31129	SID31129	ERR688511;ERR688364
FengQ_2015	SID31137	SID31137	ERR688512;ERR688365
FengQ_2015	SID31159	SID31159	ERR688513;ERR688366
FengQ_2015	SID31160	SID31160	ERR688514;ERR688367
FengQ_2015	SID31188	SID31188	ERR688515;ERR688368
FengQ_2015	SID31219	SID31219	ERR688516;ERR688369
FengQ_2015	SID31223	SID31223	ERR688517;ERR688370
FengQ_2015	SID31233	SID31233	ERR688519;ERR688372
FengQ_2015	SID31236	SID31236	ERR688520;ERR688373
FengQ_2015	SID31237	SID31237	ERR688521;ERR688374
FengQ_2015	SID31256	SID31256	ERR688522;ERR688375
FengQ_2015	SID31267	SID31267	ERR688523;ERR688376
FengQ_2015	SID31275	SID31275	ERR688524;ERR688377
FengQ_2015	SID31276	SID31276	ERR688525;ERR688378
FengQ_2015	SID31282	SID31282	ERR688526;ERR688379
FengQ_2015	SID31285	SID31285	ERR688527;ERR688380
FengQ_2015	SID31300	SID31300	ERR688528;ERR688381
FengQ_2015	SID31328	SID31328	ERR688529;ERR688382
FengQ_2015	SID31333	SID31333	ERR688530;ERR688383
FengQ_2015	SID31337	SID31337	ERR688531;ERR688384
FengQ_2015	SID31343	SID31343	ERR688532;ERR688385
FengQ_2015	SID31360	SID31360	ERR688533;ERR688386
FengQ_2015	SID31367	SID31367	ERR688534;ERR688387
FengQ_2015	SID31379	SID31379	ERR688535;ERR688388
FengQ_2015	SID31398	SID31398	ERR688536;ERR688389
FengQ_2015	SID31416	SID31416	ERR688537;ERR688390
FengQ_2015	SID31424	SID31424	ERR688538;ERR688391
FengQ_2015	SID31428	SID31428	ERR688539;ERR688392
FengQ_2015	SID31431	SID31431	ERR688540;ERR688393
FengQ_2015	SID31446	SID31446	ERR688541;ERR688394
FengQ_2015	SID31449	SID31449	ERR688542;ERR688395
FengQ_2015	SID31450	SID31450	ERR688543;ERR688396
FengQ_2015	SID31452	SID31452	ERR688544;ERR688397
FengQ_2015	SID31455	SID31455	ERR688545;ERR688398
FengQ_2015	SID31477	SID31477	ERR688546;ERR688399
FengQ_2015	SID31489	SID31489	ERR688547;ERR688400
FengQ_2015	SID31493	SID31493	ERR688548;ERR688401
FengQ_2015	SID31501	SID31501	ERR688549;ERR688402
FengQ_2015	SID31512	SID31512	ERR688550;ERR688403
FengQ_2015	SID31519	SID31519	ERR688551;ERR688404
FengQ_2015	SID31537	SID31537	ERR688552;ERR688405
FengQ_2015	SID31549	SID31549	ERR688553;ERR688406
FengQ_2015	SID31557	SID31557	ERR688554;ERR688407
FengQ_2015	SID31582	SID31582	ERR688555;ERR688408
FengQ_2015	SID31637	SID31637	ERR688557;ERR688410
FengQ_2015	SID31685	SID31685	ERR688558;ERR688411
FengQ_2015	SID31700	SID31700	ERR688559;ERR688412
FengQ_2015	SID31705	SID31705	ERR688560;ERR688413
FengQ_2015	SID31711	SID31711	ERR688561;ERR688414
FengQ_2015	SID31714	SID31714	ERR688562;ERR688415
FengQ_2015	SID31723	SID31723	ERR688563;ERR688416
FengQ_2015	SID31749	SID31749	ERR688564;ERR688417
FengQ_2015	SID31750	SID31750	ERR688565;ERR688418
FengQ_2015	SID31766	SID31766	ERR688566;ERR688419
FengQ_2015	SID31865	SID31865	ERR688568;ERR688421
FengQ_2015	SID31866	SID31866	ERR688569;ERR688422
FengQ_2015	SID31868	SID31868	ERR688570;ERR688423
FengQ_2015	SID31870	SID31870	ERR688571;ERR688424
FengQ_2015	SID31871	SID31871	ERR688572;ERR688425
FengQ_2015	SID31872	SID31872	ERR688573;ERR688426
FengQ_2015	SID31873	SID31873	ERR688574;ERR688427
FengQ_2015	SID31874	SID31874	ERR688575;ERR688428
FengQ_2015	SID31875	SID31875	ERR688576;ERR688429
FengQ_2015	SID31876	SID31876	ERR688577;ERR688430
FengQ_2015	SID31877	SID31877	ERR688578;ERR688431
FengQ_2015	SID31878	SID31878	ERR688579;ERR688432
FengQ_2015	SID31879	SID31879	ERR688580;ERR688433
FengQ_2015	SID31880	SID31880	ERR688581;ERR688434
FengQ_2015	SID31881	SID31881	ERR688582;ERR688435
FengQ_2015	SID31883	SID31883	ERR688583;ERR688436
FengQ_2015	SID31884	SID31884	ERR688567;ERR688420
FengQ_2015	SID530002	SID530002	ERR688587;ERR688440
FengQ_2015	SID530018	SID530018	ERR688584;ERR688437
FengQ_2015	SID530026	SID530026	ERR688585;ERR688438
FengQ_2015	SID530028	SID530028	ERR688586;ERR688439
FengQ_2015	SID530039	SID530039	ERR688588;ERR688441
FengQ_2015	SID530041	SID530041	ERR688589;ERR688442
FengQ_2015	SID530050	SID530050	ERR688590;ERR688443
FengQ_2015	SID530052	SID530052	ERR688591;ERR688444
FengQ_2015	SID530054	SID530054	ERR688592;ERR688445
FengQ_2015	SID530055	SID530055	ERR688593;ERR688446
FengQ_2015	SID530074	SID530074	ERR688594;ERR688447
FengQ_2015	SID530075	SID530075	ERR688595;ERR688448
FengQ_2015	SID530119	SID530119	ERR688596;ERR688449
FengQ_2015	SID530142	SID530142	ERR688597;ERR688450
FengQ_2015	SID530154	SID530154	ERR688598;ERR688451
FengQ_2015	SID530163	SID530163	ERR688599;ERR688452
FengQ_2015	SID530167	SID530167	ERR688600;ERR688453
FengQ_2015	SID530168	SID530168	ERR688601;ERR688454
FengQ_2015	SID530172	SID530172	ERR688602;ERR688455
FengQ_2015	SID530177	SID530177	ERR688603;ERR688456
FengQ_2015	SID530185	SID530185	ERR688604;ERR688457
FengQ_2015	SID530215	SID530215	ERR688605;ERR688458
FengQ_2015	SID530227	SID530227	ERR688606;ERR688459
FengQ_2015	SID530251	SID530251	ERR688607;ERR688460
FengQ_2015	SID530258	SID530258	ERR688608;ERR688461
FengQ_2015	SID530262	SID530262	ERR688609;ERR688462
FengQ_2015	SID530295	SID530295	ERR688610;ERR688463
FengQ_2015	SID530297	SID530297	ERR688611;ERR688464
FengQ_2015	SID530315	SID530315	ERR688612;ERR688465
FengQ_2015	SID530323	SID530323	ERR688613;ERR688466
FengQ_2015	SID530331	SID530331	ERR688614;ERR688467
FengQ_2015	SID530348	SID530348	ERR688615;ERR688468
FengQ_2015	SID530364	SID530364	ERR688616;ERR688469
FengQ_2015	SID530368	SID530368	ERR688617;ERR688470
FengQ_2015	SID530373	SID530373	ERR688618;ERR688471
FengQ_2015	SID530394	SID530394	ERR688619;ERR688472
FengQ_2015	SID530398	SID530398	ERR688620;ERR688473
FengQ_2015	SID530403	SID530403	ERR688621;ERR688474
FengQ_2015	SID530444	SID530444	ERR688622;ERR688475
FengQ_2015	SID530450	SID530450	ERR688623;ERR688476
FengQ_2015	SID530451	SID530451	ERR688624;ERR688477
FengQ_2015	SID530558	SID530558	ERR688625;ERR688478
FengQ_2015	SID530600	SID530600	ERR688626;ERR688479
FengQ_2015	SID530623	SID530623	ERR688627;ERR688480
FengQ_2015	SID530697	SID530697	ERR688628;ERR688481
FengQ_2015	SID530705	SID530705	ERR688629;ERR688482
FengQ_2015	SID530743	SID530743	ERR688630;ERR688483
FengQ_2015	SID530756	SID530756	ERR688631;ERR688484
FengQ_2015	SID530840	SID530840	ERR688632;ERR688485
FengQ_2015	SID530867	SID530867	ERR688633;ERR688486
FengQ_2015	SID530890	SID530890	ERR688634;ERR688487
FengQ_2015	SID531128	SID531128	ERR688635;ERR688488
FengQ_2015	SID531155	SID531155	ERR688636;ERR688489
FengQ_2015	SID531248	SID531248	ERR688637;ERR688490
FengQ_2015	SID531274	SID531274	ERR688638;ERR688491
FengQ_2015	SID531277	SID531277	ERR688639;ERR688492
FengQ_2015	SID531281	SID531281	ERR688640;ERR688493
FengQ_2015	SID531333	SID531333	ERR688641;ERR688494
FengQ_2015	SID531352	SID531352	ERR688642;ERR688495
FengQ_2015	SID531361	SID531361	ERR688643;ERR688496
FengQ_2015	SID531382	SID531382	ERR688644;ERR688497
FengQ_2015	SID531403	SID531403	ERR688645;ERR688498
FengQ_2015	SID531414	SID531414	ERR688646;ERR688499
FengQ_2015	SID531416	SID531416	ERR688647;ERR688500
FengQ_2015	SID531424	SID531424	ERR688648;ERR688501
FengQ_2015	SID531469	SID531469	ERR688649;ERR688502
FengQ_2015	SID531663	SID531663	ERR710424;ERR710415
FengQ_2015	SID531766	SID531766	ERR688650;ERR688503
FengQ_2015	SID531775	SID531775	ERR688651;ERR688504
FengQ_2015	SID532305	SID532305	ERR710425;ERR710416
FengQ_2015	SID532749	SID532749	ERR710426;ERR710417
FengQ_2015	SID532779	SID532779	ERR710427;ERR710418
FengQ_2015	SID532796	SID532796	ERR710428;ERR710419
FengQ_2015	SID532802	SID532802	ERR710429;ERR710420
FengQ_2015	SID532826	SID532826	ERR710430;ERR710421
FengQ_2015	SID532832	SID532832	ERR710431;ERR710422
FengQ_2015	SID532915	SID532915	ERR710432;ERR710423
FerrettiP_2018	CA_C10002MS2016FE_t0M15	CA_C10002MS2016FE_t0M15	NA
FerrettiP_2018	CA_C10003MS2030FE_t0M15	CA_C10003MS2030FE_t0M15	NA
FerrettiP_2018	CA_C10005MS2062FE_t0M15	CA_C10005MS2062FE_t0M15	NA
FerrettiP_2018	CA_C10007MS2098FE_t0M15	CA_C10007MS2098FE_t0M15	NA
FerrettiP_2018	CA_C10009MS2134FE_t0M15	CA_C10009MS2134FE_t0M15	NA
FerrettiP_2018	CA_C10015MS2242FE_t0M15	CA_C10015MS2242FE_t0M15	NA
FerrettiP_2018	CA_C10019IS2318FE_t1M15	CA_C10019IS2318FE_t1M15	NA
FerrettiP_2018	CA_C10019MS2314FE_t0M16	CA_C10019MS2314FE_t0M16	NA
FerrettiP_2018	CA_C10020MS2332FE_t0M15	CA_C10020MS2332FE_t0M15	NA
FerrettiP_2018	CA_C10023MS2386FE_t0M15	CA_C10023MS2386FE_t0M15	NA
FerrettiP_2018	CA_C10026MS2440FE_t0M15	CA_C10026MS2440FE_t0M15	NA
FerrettiP_2018	CA_C10029MS2492FE_t0M15	CA_C10029MS2492FE_t0M15	NA
FerrettiP_2018	CA_C10031MS2526FE_t0M15	CA_C10031MS2526FE_t0M15	NA
FerrettiP_2018	CA_C10032MS2544FE_t0M15	CA_C10032MS2544FE_t0M15	NA
FerrettiP_2018	CA_C10034MS2580FE_t0M15	CA_C10034MS2580FE_t0M15	NA
FerrettiP_2018	CA_C10035MS2598FE_t0M15	CA_C10035MS2598FE_t0M15	NA
FerrettiP_2018	CA_C10039MS2669SA_t0M15	CA_C10039MS2669SA_t0M15	NA
FerrettiP_2018	CA_C10039MS2670FE_t0M16	CA_C10039MS2670FE_t0M16	NA
FerrettiP_2018	CA_C10042MS2724FE_t0M16	CA_C10042MS2724FE_t0M16	NA
FerrettiP_2018	CA_C10043MS2742FE_t0M16	CA_C10043MS2742FE_t0M16	NA
FerrettiP_2018	CA_C10049MS2850FE_t0M16	CA_C10049MS2850FE_t0M16	NA
FerrettiP_2018	CA_C10052MS2904FE_t0M16	CA_C10052MS2904FE_t0M16	NA
FerrettiP_2018	CA_C10055MS2958FE_t0M16	CA_C10055MS2958FE_t0M16	NA
GeversD_2014	SKBSTL001	SKBSTL001	SRR1212695;SRR1219365;SRR1212315;SRR1215637;SRR1215680;SRR1215724;SRR1215835;SRR1215983;SRR1215676;SRR1215851;SRR1211639;SRR1211686;SRR1211721;SRR1215661;SRR1215716;SRR1215993;SRR1215911
GeversD_2014	SKBSTL002	SKBSTL002	SRR1220005;SRR1213990;SRR1212294;SRR1212300;SRR1215592;SRR1215699;SRR1215561;SRR1212309;SRR1212268;SRR1212171;SRR1211526;SRR1214932;SRR1214969;SRR1215551;SRR1215925;SRR1214758;SRR1214594
GeversD_2014	SKBSTL004	SKBSTL004	SRR1213564;SRR1213979;SRR1212279;SRR1215643;SRR1215674;SRR1215876;SRR1215878;SRR1215969;SRR1215886;SRR1215727;SRR1215812;SRR1215819;SRR1215893;SRR1215677;SRR1215660;SRR1214857;SRR1211582
GeversD_2014	SKBSTL006	SKBSTL006	SRR1212699;SRR1219572;SRR1212144;SRR1212170;SRR1212314;SRR1215631;SRR1215678;SRR1215681;SRR1215689;SRR1215982;SRR1211513;SRR1214513;SRR1214587;SRR1215632;SRR1215894;SRR1214977;SRR1214888
GeversD_2014	SKBSTL007	SKBSTL007	SRR1212683;SRR1219485;SRR1212192;SRR1212266;SRR1212303;SRR1212320;SRR1215615;SRR1215620;SRR1215717;SRR1215951;SRR1211508;SRR1214500;SRR1215481;SRR1215614;SRR1215658;SRR1215850;SRR1215926
GeversD_2014	SKBSTL008	SKBSTL008	SRR1212720;SRR1219323;SRR1212203;SRR1212204;SRR1215593;SRR1215704;SRR1215710;SRR1215905;SRR1215963;SRR1215978;SRR1211404;SRR1211418;SRR1211479;SRR1211496;SRR1211498;SRR1214923;SRR1215722
GeversD_2014	SKBSTL009	SKBSTL009	SRR1212853;SRR1219510;SRR1212193;SRR1215640;SRR1215650;SRR1215675;SRR1215843;SRR1215967;SRR1215828;SRR1212227;SRR1214760;SRR1214933;SRR1214867;SRR1211457;SRR1215293;SRR1214947;SRR1214940
GeversD_2014	SKBSTL010	SKBSTL010	SRR1214009;SRR1214246;SRR1211605;SRR1215011;SRR1215326;SRR1215510;SRR1215673;SRR1215730;SRR1215830;SRR1215910;SRR1211517;SRR1214739;SRR1215628;SRR1215702;SRR1215933;SRR1214895;SRR1214750
GeversD_2014	SKBSTL011	SKBSTL011	SRR1213785;SRR1213876;SRR1212169;SRR1212234;SRR1212250;SRR1212285;SRR1212312;SRR1215602;SRR1215709;SRR1215944;SRR1211580;SRR1211619;SRR1215679;SRR1215718;SRR1215720;SRR1215934;SRR1215836
GeversD_2014	SKBSTL012	SKBSTL012	SRR1765429;SRR1765470;SRR1765486;SRR1765494;SRR1765499;SRR1765507;SRR1765643;SRR1765593;SRR1765305;SRR1765442;SRR1765279;SRR1765313;SRR1765485;SRR1765540;SRR1765557;SRR1765601;SRR1765358
GeversD_2014	SKBSTL013	SKBSTL013	SRR1765390;SRR1765432;SRR1765456;SRR1765463;SRR1765493;SRR1765572;SRR1765579;SRR1765630;SRR1765653;SRR1765293;SRR1765347;SRR1765481;SRR1765582;SRR1765616;SRR1765656;SRR1765531;SRR1765284
GeversD_2014	SKBSTL014	SKBSTL014	SRR1213704;SRR1219605;SRR1211700;SRR1215625;SRR1215671;SRR1215962;SRR1215902;SRR1215669;SRR1215332;SRR1215985;SRR1211427;SRR1214571;SRR1215014;SRR1215542;SRR1215545;SRR1215638;SRR1211468
GeversD_2014	SKBSTL015	SKBSTL015	SRR1213810;SRR1214153;SRR1211660;SRR1214858;SRR1215472;SRR1215518;SRR1215695;SRR1215700;SRR1215811;SRR1215859;SRR1211533;SRR1214569;SRR1214994;SRR1215541;SRR1215546;SRR1211521;SRR1215604
GeversD_2014	SKBSTL016	SKBSTL016	SRR1765517;SRR1765566;SRR1765384;SRR1765427;SRR1765504;SRR1765527;SRR1765538;SRR1765559;SRR1765589;SRR1765587;SRR1765341;SRR1765389;SRR1765454;SRR1765464;SRR1765536;SRR1765558;SRR1765530
GeversD_2014	SKBSTL017	SKBSTL017	SRR1212705;SRR1219569;SRR1214740;SRR1215664;SRR1215668;SRR1215692;SRR1215970;SRR1215959;SRR1215550;SRR1211663;SRR1214515;SRR1214722;SRR1214749;SRR1214887;SRR1215395;SRR1215500;SRR1211502
GeversD_2014	SKBSTL018	SKBSTL018	SRR1765437;SRR1765457;SRR1765483;SRR1765487;SRR1765525;SRR1765477;SRR1765476;SRR1765371;SRR1765413;SRR1765469;SRR1765491;SRR1765511;SRR1765526;SRR1765549;SRR1765629;SRR1765328;SRR1765533
GeversD_2014	SKBSTL019	SKBSTL019	SRR1765556;SRR1765628;SRR1765435;SRR1765519;SRR1765555;SRR1765573;SRR1765652;SRR1765496;SRR1765404;SRR1765292;SRR1765327;SRR1765351;SRR1765484;SRR1765581;SRR1765596;SRR1765599;SRR1765604
GeversD_2014	SKBSTL021	SKBSTL021	SRR1219609;SRR1213913;SRR1215858;SRR1215670;SRR1215624;SRR1212273;SRR1212216;SRR1215971;SRR1215919;SRR1215868;SRR1211568;SRR1211606;SRR1211628;SRR1211680;SRR1215867;SRR1211665;SRR1215976
GeversD_2014	SKBSTL023	SKBSTL023	SRR1765419;SRR1765462;SRR1765331;SRR1765386;SRR1765396;SRR1765534;SRR1765576;SRR1765595;SRR1765644;SRR1765285;SRR1765466;SRR1765490;SRR1765543;SRR1765624;SRR1765625;SRR1765639;SRR1765655
GeversD_2014	SKBSTL024	SKBSTL024	SRR1765635;SRR1765654;SRR1765294;SRR1765355;SRR1765407;SRR1765430;SRR1765433;SRR1765561;SRR1765637;SRR1765649;SRR1765289;SRR1765348;SRR1765383;SRR1765458;SRR1765514;SRR1765532;SRR1765623
GeversD_2014	SKBSTL025	SKBSTL025	SRR1212762;SRR1212726;SRR1212471;SRR1212497;SRR1212512;SRR1212541;SRR1212546;SRR1212554;SRR1212555;SRR1212560;SRR1211103;SRR1214730;SRR1214757;SRR1215019;SRR1215509;SRR1215657;SRR1214498
GeversD_2014	SKBSTL026	SKBSTL026	SRR1765553;SRR1765591;SRR1765343;SRR1765349;SRR1765444;SRR1765452;SRR1765471;SRR1765488;SRR1765633;SRR1765562;SRR1765306;SRR1765560;SRR1765564;SRR1765594;SRR1765621;SRR1765627;SRR1765356
GeversD_2014	SKBSTL027	SKBSTL027	SRR1765445;SRR1765465;SRR1765345;SRR1765439;SRR1765468;SRR1765520;SRR1765535;SRR1765580;SRR1765610;SRR1765651;SRR1765314;SRR1765570;SRR1765586;SRR1765617;SRR1765618;SRR1765515;SRR1765359
GeversD_2014	SKBSTL028	SKBSTL028	SRR1765547;SRR1765612;SRR1765300;SRR1765308;SRR1765310;SRR1765344;SRR1765528;SRR1765565;SRR1765585;SRR1765631;SRR1765288;SRR1765357;SRR1765436;SRR1765461;SRR1765502;SRR1765609;SRR1765641
GeversD_2014	SKBSTL031	SKBSTL031	SRR1212821;SRR1219364;SRR1212160;SRR1212218;SRR1215560;SRR1215957;SRR1215732;SRR1215721;SRR1215697;SRR1215635;SRR1211515;SRR1211525;SRR1214484;SRR1215371;SRR1215917;SRR1215975;SRR1214501
GeversD_2014	SKBSTL033	SKBSTL033	SRR1765505;SRR1765648;SRR1765495;SRR1765523;SRR1765544;SRR1765588;SRR1765600;SRR1765619;SRR1765646;SRR1765350;SRR1765446;SRR1765448;SRR1765474;SRR1765516;SRR1765548;SRR1765578;SRR1765638
GeversD_2014	SKBSTL034	SKBSTL034	SRR1212667;SRR1219573;SRR1212248;SRR1212308;SRR1212319;SRR1215634;SRR1215696;SRR1215733;SRR1215659;SRR1215837;SRR1211172;SRR1215306;SRR1215344;SRR1215512;SRR1214975;SRR1214522;SRR1214502
GeversD_2014	SKBSTL035	SKBSTL035	SRR1212803;SRR1219503;SRR1214034;SRR1215333;SRR1215581;SRR1215958;SRR1214922;SRR1214876;SRR1214490;SRR1211638;SRR1211531;SRR1214499;SRR1214542;SRR1215507;SRR1215684;SRR1215935;SRR1214756
GeversD_2014	SKBSTL036	SKBSTL036	SRR1765537;SRR1765605;SRR1765372;SRR1765453;SRR1765506;SRR1765512;SRR1765602;SRR1765607;SRR1765647;SRR1765311;SRR1765460;SRR1765472;SRR1765492;SRR1765592;SRR1765603;SRR1765640;SRR1765645
GeversD_2014	SKBSTL038	SKBSTL038	SRR1212825;SRR1219606;SRR1212181;SRR1212261;SRR1215654;SRR1215613;SRR1212287;SRR1212226;SRR1212158;SRR1215829;SRR1211570;SRR1215015;SRR1215522;SRR1215820;SRR1215968;SRR1215955;SRR1214935
GeversD_2014	SKBSTL040	SKBSTL040	SRR1212626;SRR1219326;SRR1212149;SRR1212289;SRR1215703;SRR1215713;SRR1215813;SRR1215842;SRR1215857;SRR1215927;SRR1211440;SRR1214535;SRR1214586;SRR1214759;SRR1214868;SRR1215294;SRR1215904
GeversD_2014	SKBSTL041	SKBSTL041	SRR1214481;SRR1214996;SRR1212159;SRR1212267;SRR1212291;SRR1212301;SRR1215726;SRR1215946;SRR1215973;SRR1215979;SRR1211486;SRR1211487;SRR1211520;SRR1215345;SRR1211529;SRR1211528;SRR1211493
[truncated: 5,091 more rows]

## Sheet: Supplementary File 3
metagenomic_bin_ID	SGBID	MAG_quality_tag
LeChatelierE_2013__MH0143__bin.50	121	MQ
XieH_2016__YSZC12003_35980__bin.17	121	MQ
[truncated: 154,721 more rows]

## Sheet: Supplementary File 4
RefSeq_accession	SGBID	taxonomy	is_human_pathogen	assigned_human_pathogen	assigned_human_pathogen_taxid
[truncated: 152,476 more rows]

[truncated: 2 more sheets: Supplementary File 5, Supplementary File 6]
