# Supplementary material for: Population-level impacts of antibiotic usage on the human gut microbiome
Source: Nat Commun. 2023 Mar 2;14:1191. doi: 10.1038/s41467-023-36633-7 (PMC9981903; doi:10.1038/s41467-023-36633-7)
Supplement: Supplementary file 6 — Source Data [file 41467_2023_36633_MOESM6_ESM.zip]

Archive with 33 entries (27 files):
- Source Data/Figure 2/
- Source Data/Figure 2/CDDEP_AMU_total_antibiotics.2015.txt
- Source Data/Figure 2/country_read_based_AMR_gene_cpg_summary_stats.tsv
- Source Data/Figure 2/rarefied_100gbp_cluster_richness.healthy_nonAbx_adult_gut_n3096.all_clusters.tsv
- Source Data/Figure 2/read_based_total_cpg.adult_stool_healthy_no_antibiotic.tsv
- Source Data/Figure 2/WHO_2015_2016.each_drug_class.txt
- Source Data/Figure 3/
- Source Data/Figure 3/abx_class_FDR_significant_by_resistotype.mean_log_fold_sort.tsv
- Source Data/Figure 3/PAM_avg_sil_wid_by_read_cpg_id80cov80.n_5372.tsv
- Source Data/Figure 3/resistotype_and_coordinate.read_Bray.n_5372.tsv
- Source Data/Figure 3/resistotype_medoid_id.read_Bray.n_5372.tsv
- Source Data/Figure 3/SGBs_enrichment_in_resistotype.read_based.test_results.tsv
- Source Data/Figure 4/
- Source Data/Figure 4/arg_family_enrichment_in_resistotype.read_based.test_results.tsv
- Source Data/Figure 4/ARG_fams.present_among_resistotyped_stools.SGB_count_matrix.tsv
- Source Data/Figure 4/sgb_final_rep.faa_per_cog.concat.iqtree.treefile
- Source Data/Figure 4/sgb_pop_frequency_in_healthy_nonAbx_adult_stool.tsv
- Source Data/Figure 4/sgbid_pathogen_assignment.all_sgb_included.tsv
- Source Data/Figure 5/
- Source Data/Figure 5/CDDEP_AMU_total_antibiotics.2015.txt
- Source Data/Figure 5/country_AMR_gene_cpg_summary_stats.tsv
- Source Data/Figure 5/cpg_country_median.who_set.kendall_pearson_test.tsv
- Source Data/Figure 5/cpg_country_median.who_set.shapiro_wilk_test.tsv
- Source Data/Figure 5/WHO_2015_2016.each_drug_class.txt
- Source Data/Figure 6/
- Source Data/Figure 6/abx_exposure_time_series.palleja.read_based.rsi.tsv
- Source Data/Figure 6/abx_exposure_time_series.read_based.baseline_vs_timepoint.paired_wilcox.tsv
- Source Data/Figure 6/sample.Palleja_2018.cpg_sum_by_clu_attr.tsv
- Source Data/Figure 7/
- Source Data/Figure 7/binary_newman_computeModule.count_cluster_type_per_module.tsv
- Source Data/Figure 7/binary_newman_computeModule.count_sgb_type_per_module.tsv
- Source Data/Figure 7/hc_nonsingle_obs_bipartite_network.HQ_MAG_based.tab
- Source Data/Figure 7/v3_read_based_new_resistotype_version.node_attribute_master_table.tsv
