# Supplementary material for: Population-level impacts of antibiotic usage on the human gut microbiome
Source: Nat Commun. 2023 Mar 2;14:1191. doi: 10.1038/s41467-023-36633-7 (PMC9981903; doi:10.1038/s41467-023-36633-7)
Supplement: Supplementary file 6 — Source Data [file 41467_2023_36633_MOESM6_ESM.zip › Source Data/Figure 2/CDDEP_AMU_total_antibiotics.2015.txt]

Country	AMU_2015_total
AUS	11088
AUT	7159
BGD	4123
CAN	7078
CHN	3060
DNK	6784
EST	4274
FIN	6839
FRA	13040
DEU	6647
HUN	7481
ITA	11191
KAZ	8123
MYS	4388
NLD	4127
PER	3653
RUS	6069
SNG	5182
SVK	9569
ESP	14634
SWE	4722
GBR	8696
USA	10298
