# Supplementary material for: Population-level impacts of antibiotic usage on the human gut microbiome
Source: Nat Commun. 2023 Mar 2;14:1191. doi: 10.1038/s41467-023-36633-7 (PMC9981903; doi:10.1038/s41467-023-36633-7)
Supplement: Supplementary file 6 — Source Data [file 41467_2023_36633_MOESM6_ESM.zip › Source Data/Figure 2/country_read_based_AMR_gene_cpg_summary_stats.tsv]

country	sample_size	median.all	up_quar.all	low_quar.all
AUT	16	1.5529037812839	2.02448123971115	1.10937891897876
CAN	35	1.7019111791106	2.62068188987567	1.34067116176413
CHN	209	3.86374864049494	5.65190963051608	2.93546036783427
DEU	103	1.94788197524367	2.64940904291485	1.47323618025279
DNK	230	2.82655340174914	4.54175903186983	1.6967892889649
ESP	139	5.56182225749411	8.18205952807811	4.09361908197823
FRA	62	5.44303639403429	6.77283761619764	3.27546218718576
ISR	937	3.55647801221424	11.3014535988564	1.81665858343485
ITA	33	2.76350296122692	3.93550590685131	1.77246433782632
KAZ	168	3.60050839548438	5.22613176524538	2.43850163496221
MDG	112	3.15129682820536	6.9560683342269	1.83779447974132
NLD	468	1.07905339519196	1.59618672585468	0.809317685672626
SWE	109	1.52322410405158	2.394377212146	1.17180479626342
USA	115	2.80153393204146	3.67326985568731	2.09693914500918
