# Supplementary material for: Population-level impacts of antibiotic usage on the human gut microbiome
Source: Nat Commun. 2023 Mar 2;14:1191. doi: 10.1038/s41467-023-36633-7 (PMC9981903; doi:10.1038/s41467-023-36633-7)
Supplement: Supplementary file 6 — Source Data [file 41467_2023_36633_MOESM6_ESM.zip › Source Data/Figure 2/rarefied_100gbp_cluster_richness.healthy_nonAbx_adult_gut_n3096.all_clusters.tsv]

iteration	country	cutoff	n_sample	mb_sampled	n_cluster
1	CAN	90	9	100605.98183	92
1	CAN	95	9	100605.98183	95
1	CAN	99	9	100605.98183	127
1	CAN	100	9	100605.98183	170
2	CAN	90	7	102985.174998	85
2	CAN	95	7	102985.174998	88
2	CAN	99	7	102985.174998	109
2	CAN	100	7	102985.174998	129
3	CAN	90	7	103665.323138	85
3	CAN	95	7	103665.323138	88
3	CAN	99	7	103665.323138	112
3	CAN	100	7	103665.323138	137
4	CAN	90	6	96049.548024	73
4	CAN	95	6	96049.548024	78
4	CAN	99	6	96049.548024	91
4	CAN	100	6	96049.548024	103
5	CAN	90	8	100669.251664	29
5	CAN	95	8	100669.251664	34
5	CAN	99	8	100669.251664	51
5	CAN	100	8	100669.251664	67
6	CAN	90	8	103474.292344	96
6	CAN	95	8	103474.292344	98
6	CAN	99	8	103474.292344	119
6	CAN	100	8	103474.292344	140
7	CAN	90	8	103390.131468	85
7	CAN	95	8	103390.131468	86
7	CAN	99	8	103390.131468	111
7	CAN	100	8	103390.131468	144
8	CAN	90	8	96786.42544	65
8	CAN	95	8	96786.42544	71
8	CAN	99	8	96786.42544	96
8	CAN	100	8	96786.42544	124
9	CAN	90	6	102951.597952	96
9	CAN	95	6	102951.597952	104
9	CAN	99	6	102951.597952	157
9	CAN	100	6	102951.597952	175
10	CAN	90	7	94630.70568	94
10	CAN	95	7	94630.70568	106
10	CAN	99	7	94630.70568	152
10	CAN	100	7	94630.70568	174
11	CAN	90	7	98061.89687	33
11	CAN	95	7	98061.89687	37
11	CAN	99	7	98061.89687	53
11	CAN	100	7	98061.89687	69
12	CAN	90	7	104310.9214	97
12	CAN	95	7	104310.9214	101
12	CAN	99	7	104310.9214	167
12	CAN	100	7	104310.9214	209
13	CAN	90	7	99867.822522	36
13	CAN	95	7	99867.822522	39
13	CAN	99	7	99867.822522	60
13	CAN	100	7	99867.822522	81
14	CAN	90	7	98387.139696	65
14	CAN	95	7	98387.139696	71
14	CAN	99	7	98387.139696	87
14	CAN	100	7	98387.139696	110
15	CAN	90	6	100121.567852	33
15	CAN	95	6	100121.567852	37
15	CAN	99	6	100121.567852	56
15	CAN	100	6	100121.567852	72
16	CAN	90	8	109059.238238	85
16	CAN	95	8	109059.238238	87
16	CAN	99	8	109059.238238	113
16	CAN	100	8	109059.238238	136
17	CAN	90	6	97749.292578	37
17	CAN	95	6	97749.292578	41
17	CAN	99	6	97749.292578	57
17	CAN	100	6	97749.292578	73
18	CAN	90	7	102572.05793	40
18	CAN	95	7	102572.05793	40
18	CAN	99	7	102572.05793	60
18	CAN	100	7	102572.05793	78
19	CAN	90	8	97906.478272	39
19	CAN	95	8	97906.478272	45
19	CAN	99	8	97906.478272	60
19	CAN	100	8	97906.478272	79
20	CAN	90	9	97715.82037	85
20	CAN	95	9	97715.82037	92
20	CAN	99	9	97715.82037	116
20	CAN	100	9	97715.82037	136
21	CAN	90	7	98192.806	64
21	CAN	95	7	98192.806	70
21	CAN	99	7	98192.806	91
21	CAN	100	7	98192.806	107
22	CAN	90	7	92894.312872	102
22	CAN	95	7	92894.312872	106
22	CAN	99	7	92894.312872	162
22	CAN	100	7	92894.312872	196
23	CAN	90	9	95593.897836	98
23	CAN	95	9	95593.897836	107
23	CAN	99	9	95593.897836	145
23	CAN	100	9	95593.897836	190
24	CAN	90	7	94944.253514	92
24	CAN	95	7	94944.253514	104
24	CAN	99	7	94944.253514	151
24	CAN	100	7	94944.253514	174
25	CAN	90	7	100512.384928	88
25	CAN	95	7	100512.384928	92
25	CAN	99	7	100512.384928	126
25	CAN	100	7	100512.384928	149
26	CAN	90	7	94062.209	31
26	CAN	95	7	94062.209	36
26	CAN	99	7	94062.209	53
26	CAN	100	7	94062.209	65
27	CAN	90	9	96058.930318	95
27	CAN	95	9	96058.930318	102
27	CAN	99	9	96058.930318	147
27	CAN	100	9	96058.930318	184
28	CAN	90	8	107806.123966	97
28	CAN	95	8	107806.123966	109
28	CAN	99	8	107806.123966	162
28	CAN	100	8	107806.123966	184
29	CAN	90	8	108488.183632	88
29	CAN	95	8	108488.183632	92
29	CAN	99	8	108488.183632	117
29	CAN	100	8	108488.183632	145
30	CAN	90	10	104061.692588	94
30	CAN	95	10	104061.692588	98
30	CAN	99	10	104061.692588	125
30	CAN	100	10	104061.692588	159
31	CAN	90	8	100205.943454	90
31	CAN	95	8	100205.943454	94
31	CAN	99	8	100205.943454	117
31	CAN	100	8	100205.943454	148
32	CAN	90	7	105717.807566	89
32	CAN	95	7	105717.807566	93
32	CAN	99	7	105717.807566	117
32	CAN	100	7	105717.807566	144
33	CAN	90	8	94933.933738	93
33	CAN	95	8	94933.933738	101
33	CAN	99	8	94933.933738	145
33	CAN	100	8	94933.933738	173
34	CAN	90	7	95875.289694	67
34	CAN	95	7	95875.289694	74
34	CAN	99	7	95875.289694	95
34	CAN	100	7	95875.289694	116
35	CAN	90	7	99711.410286	92
35	CAN	95	7	99711.410286	96
35	CAN	99	7	99711.410286	162
35	CAN	100	7	99711.410286	189
36	CAN	90	8	104757.665206	97
36	CAN	95	8	104757.665206	108
36	CAN	99	8	104757.665206	187
36	CAN	100	8	104757.665206	224
37	CAN	90	7	97875.36401	100
37	CAN	95	7	97875.36401	104
37	CAN	99	7	97875.36401	172
37	CAN	100	7	97875.36401	210
38	CAN	90	9	105895.763102	100
38	CAN	95	9	105895.763102	104
38	CAN	99	9	105895.763102	142
38	CAN	100	9	105895.763102	179
39	CAN	90	7	100802.535708	47
39	CAN	95	7	100802.535708	50
39	CAN	99	7	100802.535708	69
39	CAN	100	7	100802.535708	92
40	CAN	90	7	96593.814804	38
40	CAN	95	7	96593.814804	42
40	CAN	99	7	96593.814804	59
40	CAN	100	7	96593.814804	81
41	CAN	90	7	100950.216898	30
41	CAN	95	7	100950.216898	35
41	CAN	99	7	100950.216898	52
41	CAN	100	7	100950.216898	67
42	CAN	90	7	103176.120952	60
42	CAN	95	7	103176.120952	66
42	CAN	99	7	103176.120952	87
42	CAN	100	7	103176.120952	107
43	CAN	90	8	95420.752324	94
43	CAN	95	8	95420.752324	108
43	CAN	99	8	95420.752324	179
43	CAN	100	8	95420.752324	213
44	CAN	90	8	104028.927178	92
44	CAN	95	8	104028.927178	104
44	CAN	99	8	104028.927178	190
44	CAN	100	8	104028.927178	225
45	CAN	90	7	94870.609364	94
45	CAN	95	7	94870.609364	108
45	CAN	99	7	94870.609364	166
45	CAN	100	7	94870.609364	197
46	CAN	90	9	98908.045176	85
46	CAN	95	9	98908.045176	86
46	CAN	99	9	98908.045176	121
46	CAN	100	9	98908.045176	152
47	CAN	90	9	106565.784982	91
47	CAN	95	9	106565.784982	99
47	CAN	99	9	106565.784982	151
47	CAN	100	9	106565.784982	181
48	CAN	90	7	97814.887028	62
48	CAN	95	7	97814.887028	66
48	CAN	99	7	97814.887028	86
48	CAN	100	7	97814.887028	110
49	CAN	90	9	105167.159404	87
49	CAN	95	9	105167.159404	96
49	CAN	99	9	105167.159404	137
49	CAN	100	9	105167.159404	166
50	CAN	90	7	100360.538296	61
50	CAN	95	7	100360.538296	66
50	CAN	99	7	100360.538296	94
50	CAN	100	7	100360.538296	114
51	CAN	90	6	99708.052642	33
51	CAN	95	6	99708.052642	35
51	CAN	99	6	99708.052642	53
51	CAN	100	6	99708.052642	67
52	CAN	90	7	93539.351392	89
52	CAN	95	7	93539.351392	90
52	CAN	99	7	93539.351392	106
52	CAN	100	7	93539.351392	125
53	CAN	90	7	102479.598692	66
53	CAN	95	7	102479.598692	68
53	CAN	99	7	102479.598692	94
53	CAN	100	7	102479.598692	117
54	CAN	90	7	102788.180356	93
54	CAN	95	7	102788.180356	107
54	CAN	99	7	102788.180356	153
54	CAN	100	7	102788.180356	181
55	CAN	90	7	105533.902524	35
55	CAN	95	7	105533.902524	41
55	CAN	99	7	105533.902524	61
55	CAN	100	7	105533.902524	82
56	CAN	90	8	105039.036864	39
56	CAN	95	8	105039.036864	42
56	CAN	99	8	105039.036864	64
56	CAN	100	8	105039.036864	79
57	CAN	90	9	103740.46431	69
57	CAN	95	9	103740.46431	73
57	CAN	99	9	103740.46431	100
57	CAN	100	9	103740.46431	128
58	CAN	90	7	94230.634782	85
58	CAN	95	7	94230.634782	87
58	CAN	99	7	94230.634782	105
58	CAN	100	7	94230.634782	128
59	CAN	90	7	99170.563972	90
59	CAN	95	7	99170.563972	101
59	CAN	99	7	99170.563972	150
59	CAN	100	7	99170.563972	176
60	CAN	90	7	96086.738648	88
60	CAN	95	7	96086.738648	95
60	CAN	99	7	96086.738648	140
60	CAN	100	7	96086.738648	162
61	CAN	90	7	105188.653214	94
61	CAN	95	7	105188.653214	104
61	CAN	99	7	105188.653214	144
61	CAN	100	7	105188.653214	163
62	CAN	90	7	103395.157026	84
62	CAN	95	7	103395.157026	89
62	CAN	99	7	103395.157026	117
62	CAN	100	7	103395.157026	137
63	CAN	90	9	101344.171438	86
63	CAN	95	9	101344.171438	89
63	CAN	99	9	101344.171438	130
63	CAN	100	9	101344.171438	161
64	CAN	90	7	98939.118836	33
64	CAN	95	7	98939.118836	38
64	CAN	99	7	98939.118836	55
64	CAN	100	7	98939.118836	77
65	CAN	90	8	100369.339032	83
65	CAN	95	8	100369.339032	89
65	CAN	99	8	100369.339032	105
65	CAN	100	8	100369.339032	127
66	CAN	90	8	104329.770424	85
66	CAN	95	8	104329.770424	88
66	CAN	99	8	104329.770424	108
66	CAN	100	8	104329.770424	136
67	CAN	90	8	90985.91262	40
67	CAN	95	8	90985.91262	45
67	CAN	99	8	90985.91262	71
67	CAN	100	8	90985.91262	94
68	CAN	90	8	102262.552924	99
68	CAN	95	8	102262.552924	104
68	CAN	99	8	102262.552924	121
68	CAN	100	8	102262.552924	146
69	CAN	90	9	103604.726976	89
69	CAN	95	9	103604.726976	96
69	CAN	99	9	103604.726976	138
69	CAN	100	9	103604.726976	170
70	CAN	90	7	96160.971022	66
70	CAN	95	7	96160.971022	67
70	CAN	99	7	96160.971022	87
70	CAN	100	7	96160.971022	109
71	CAN	90	8	93534.202412	37
71	CAN	95	8	93534.202412	40
71	CAN	99	8	93534.202412	59
71	CAN	100	8	93534.202412	88
72	CAN	90	8	96606.382032	98
72	CAN	95	8	96606.382032	104
72	CAN	99	8	96606.382032	158
72	CAN	100	8	96606.382032	190
73	CAN	90	7	101836.302826	33
73	CAN	95	7	101836.302826	37
73	CAN	99	7	101836.302826	56
73	CAN	100	7	101836.302826	76
74	CAN	90	8	101261.006826	89
74	CAN	95	8	101261.006826	92
74	CAN	99	8	101261.006826	112
74	CAN	100	8	101261.006826	138
75	CAN	90	8	102738.189194	99
75	CAN	95	8	102738.189194	111
75	CAN	99	8	102738.189194	167
75	CAN	100	8	102738.189194	203
76	CAN	90	8	101467.33508	82
76	CAN	95	8	101467.33508	90
76	CAN	99	8	101467.33508	111
76	CAN	100	8	101467.33508	141
77	CAN	90	7	97968.78396	39
77	CAN	95	7	97968.78396	45
77	CAN	99	7	97968.78396	67
77	CAN	100	7	97968.78396	82
78	CAN	90	7	94256.790348	88
78	CAN	95	7	94256.790348	94
78	CAN	99	7	94256.790348	116
78	CAN	100	7	94256.790348	139
79	CAN	90	9	95694.774212	86
79	CAN	95	9	95694.774212	91
79	CAN	99	9	95694.774212	116
79	CAN	100	9	95694.774212	138
80	CAN	90	7	103905.772626	94
80	CAN	95	7	103905.772626	96
80	CAN	99	7	103905.772626	113
80	CAN	100	7	103905.772626	137
81	CAN	90	7	97712.823498	85
81	CAN	95	7	97712.823498	89
81	CAN	99	7	97712.823498	110
81	CAN	100	7	97712.823498	136
82	CAN	90	7	95561.428558	82
82	CAN	95	7	95561.428558	85
82	CAN	99	7	95561.428558	105
82	CAN	100	7	95561.428558	125
83	CAN	90	9	100427.711982	83
83	CAN	95	9	100427.711982	89
83	CAN	99	9	100427.711982	111
83	CAN	100	9	100427.711982	137
84	CAN	90	7	98903.240808	58
84	CAN	95	7	98903.240808	61
84	CAN	99	7	98903.240808	84
84	CAN	100	7	98903.240808	104
85	CAN	90	7	100698.266136	39
85	CAN	95	7	100698.266136	44
85	CAN	99	7	100698.266136	62
85	CAN	100	7	100698.266136	81
86	CAN	90	6	97160.121804	31
86	CAN	95	6	97160.121804	33
86	CAN	99	6	97160.121804	49
86	CAN	100	6	97160.121804	64
87	CAN	90	7	104278.128922	89
87	CAN	95	7	104278.128922	91
87	CAN	99	7	104278.128922	121
87	CAN	100	7	104278.128922	156
88	CAN	90	8	107102.375358	80
88	CAN	95	8	107102.375358	87
88	CAN	99	8	107102.375358	111
88	CAN	100	8	107102.375358	133
89	CAN	90	6	102477.564956	83
89	CAN	95	6	102477.564956	87
89	CAN	99	6	102477.564956	106
89	CAN	100	6	102477.564956	123
90	CAN	90	7	103656.021038	43
90	CAN	95	7	103656.021038	48
90	CAN	99	7	103656.021038	67
90	CAN	100	7	103656.021038	92
91	CAN	90	6	92185.369228	30
91	CAN	95	6	92185.369228	33
91	CAN	99	6	92185.369228	48
91	CAN	100	6	92185.369228	62
92	CAN	90	8	103567.49373	42
92	CAN	95	8	103567.49373	46
92	CAN	99	8	103567.49373	60
92	CAN	100	8	103567.49373	81
93	CAN	90	7	104225.136848	98
93	CAN	95	7	104225.136848	113
93	CAN	99	7	104225.136848	176
93	CAN	100	7	104225.136848	210
94	CAN	90	7	100763.47315	41
94	CAN	95	7	100763.47315	44
94	CAN	99	7	100763.47315	66
94	CAN	100	7	100763.47315	88
95	CAN	90	6	90571.835244	63
95	CAN	95	6	90571.835244	66
95	CAN	99	6	90571.835244	83
95	CAN	100	6	90571.835244	94
96	CAN	90	7	107220.488192	79
96	CAN	95	7	107220.488192	81
96	CAN	99	7	107220.488192	103
96	CAN	100	7	107220.488192	117
97	CAN	90	7	102902.9006	85
97	CAN	95	7	102902.9006	89
97	CAN	99	7	102902.9006	114
97	CAN	100	7	102902.9006	137
98	CAN	90	6	95511.171362	88
98	CAN	95	6	95511.171362	89
98	CAN	99	6	95511.171362	105
98	CAN	100	6	95511.171362	125
99	CAN	90	8	105033.327536	82
99	CAN	95	8	105033.327536	83
99	CAN	99	8	105033.327536	101
99	CAN	100	8	105033.327536	126
1	CHN	90	25	100779.619263	178
1	CHN	95	25	100779.619263	199
1	CHN	99	25	100779.619263	331
1	CHN	100	25	100779.619263	584
2	CHN	90	26	100964.359186	246
2	CHN	95	26	100964.359186	286
2	CHN	99	26	100964.359186	443
2	CHN	100	26	100964.359186	646
3	CHN	90	24	100174.79794	217
3	CHN	95	24	100174.79794	237
3	CHN	99	24	100174.79794	368
3	CHN	100	24	100174.79794	587
4	CHN	90	28	100977.401386	205
4	CHN	95	28	100977.401386	222
4	CHN	99	28	100977.401386	372
4	CHN	100	28	100977.401386	554
5	CHN	90	29	99731.942793	185
5	CHN	95	29	99731.942793	210
5	CHN	99	29	99731.942793	370
5	CHN	100	29	99731.942793	627
6	CHN	90	26	97218.122147	155
6	CHN	95	26	97218.122147	179
6	CHN	99	26	97218.122147	337
6	CHN	100	26	97218.122147	553
7	CHN	90	25	101348.237409	206
7	CHN	95	25	101348.237409	231
7	CHN	99	25	101348.237409	370
7	CHN	100	25	101348.237409	527
8	CHN	90	26	99304.834687	237
8	CHN	95	26	99304.834687	265
8	CHN	99	26	99304.834687	381
8	CHN	100	26	99304.834687	550
9	CHN	90	26	101170.947004	215
9	CHN	95	26	101170.947004	244
9	CHN	99	26	101170.947004	394
9	CHN	100	26	101170.947004	569
10	CHN	90	26	95457.346414	174
10	CHN	95	26	95457.346414	189
10	CHN	99	26	95457.346414	293
10	CHN	100	26	95457.346414	478
11	CHN	90	25	96861.806084	173
11	CHN	95	25	96861.806084	207
11	CHN	99	25	96861.806084	338
11	CHN	100	25	96861.806084	525
12	CHN	90	28	101568.834947	211
12	CHN	95	28	101568.834947	229
12	CHN	99	28	101568.834947	342
12	CHN	100	28	101568.834947	517
13	CHN	90	25	100149.30748	222
13	CHN	95	25	100149.30748	250
13	CHN	99	25	100149.30748	375
13	CHN	100	25	100149.30748	522
14	CHN	90	27	99295.97448	182
14	CHN	95	27	99295.97448	205
14	CHN	99	27	99295.97448	387
14	CHN	100	27	99295.97448	664
15	CHN	90	25	98797.062436	187
15	CHN	95	25	98797.062436	212
15	CHN	99	25	98797.062436	328
15	CHN	100	25	98797.062436	510
16	CHN	90	27	100241.995554	188
16	CHN	95	27	100241.995554	212
16	CHN	99	27	100241.995554	345
16	CHN	100	27	100241.995554	643
17	CHN	90	27	101836.658316	187
17	CHN	95	27	101836.658316	211
17	CHN	99	27	101836.658316	369
17	CHN	100	27	101836.658316	605
18	CHN	90	28	99176.318788	192
18	CHN	95	28	99176.318788	212
18	CHN	99	28	99176.318788	378
18	CHN	100	28	99176.318788	605
19	CHN	90	25	98793.842302	195
19	CHN	95	25	98793.842302	208
19	CHN	99	25	98793.842302	288
19	CHN	100	25	98793.842302	414
20	CHN	90	27	99929.56894	225
20	CHN	95	27	99929.56894	253
20	CHN	99	27	99929.56894	379
20	CHN	100	27	99929.56894	591
21	CHN	90	24	99313.767858	242
21	CHN	95	24	99313.767858	284
21	CHN	99	24	99313.767858	456
21	CHN	100	24	99313.767858	733
22	CHN	90	31	100831.41054	183
22	CHN	95	31	100831.41054	227
22	CHN	99	31	100831.41054	433
22	CHN	100	31	100831.41054	735
23	CHN	90	23	102323.731012	190
23	CHN	95	23	102323.731012	224
23	CHN	99	23	102323.731012	359
23	CHN	100	23	102323.731012	520
24	CHN	90	25	100360.661006	181
24	CHN	95	25	100360.661006	213
24	CHN	99	25	100360.661006	352
24	CHN	100	25	100360.661006	511
25	CHN	90	29	100321.481658	188
25	CHN	95	29	100321.481658	208
25	CHN	99	29	100321.481658	360
25	CHN	100	29	100321.481658	581
26	CHN	90	25	101458.302197	184
26	CHN	95	25	101458.302197	199
26	CHN	99	25	101458.302197	343
26	CHN	100	25	101458.302197	553
27	CHN	90	24	99867.178314	179
27	CHN	95	24	99867.178314	188
27	CHN	99	24	99867.178314	298
27	CHN	100	24	99867.178314	482
28	CHN	90	24	98617.156775	237
28	CHN	95	24	98617.156775	272
28	CHN	99	24	98617.156775	368
28	CHN	100	24	98617.156775	497
29	CHN	90	27	99864.751156	194
29	CHN	95	27	99864.751156	212
29	CHN	99	27	99864.751156	367
29	CHN	100	27	99864.751156	617
30	CHN	90	24	99218.711737	210
30	CHN	95	24	99218.711737	246
30	CHN	99	24	99218.711737	391
30	CHN	100	24	99218.711737	623
31	CHN	90	24	101349.671496	182
31	CHN	95	24	101349.671496	214
31	CHN	99	24	101349.671496	430
31	CHN	100	24	101349.671496	657
32	CHN	90	29	100220.037283	195
32	CHN	95	29	100220.037283	213
32	CHN	99	29	100220.037283	335
32	CHN	100	29	100220.037283	588
33	CHN	90	25	99043.922104	188
33	CHN	95	25	99043.922104	201
33	CHN	99	25	99043.922104	314
33	CHN	100	25	99043.922104	510
34	CHN	90	26	100564.834543	209
34	CHN	95	26	100564.834543	228
34	CHN	99	26	100564.834543	377
34	CHN	100	26	100564.834543	599
35	CHN	90	30	100431.139615	212
35	CHN	95	30	100431.139615	242
35	CHN	99	30	100431.139615	439
35	CHN	100	30	100431.139615	655
36	CHN	90	28	102173.266732	233
36	CHN	95	28	102173.266732	255
36	CHN	99	28	102173.266732	393
36	CHN	100	28	102173.266732	561
37	CHN	90	23	100144.437604	217
37	CHN	95	23	100144.437604	248
37	CHN	99	23	100144.437604	393
37	CHN	100	23	100144.437604	583
38	CHN	90	25	102048.068122	202
38	CHN	95	25	102048.068122	223
38	CHN	99	25	102048.068122	345
38	CHN	100	25	102048.068122	665
39	CHN	90	26	102014.385088	245
39	CHN	95	26	102014.385088	277
39	CHN	99	26	102014.385088	466
39	CHN	100	26	102014.385088	787
40	CHN	90	29	102610.095213	148
40	CHN	95	29	102610.095213	161
40	CHN	99	29	102610.095213	290
40	CHN	100	29	102610.095213	438
41	CHN	90	26	101360.775082	184
41	CHN	95	26	101360.775082	202
41	CHN	99	26	101360.775082	310
41	CHN	100	26	101360.775082	538
42	CHN	90	26	99367.602983	194
42	CHN	95	26	99367.602983	232
42	CHN	99	26	99367.602983	404
42	CHN	100	26	99367.602983	628
43	CHN	90	25	100299.720674	209
43	CHN	95	25	100299.720674	230
43	CHN	99	25	100299.720674	349
43	CHN	100	25	100299.720674	518
44	CHN	90	25	99792.064495	218
44	CHN	95	25	99792.064495	247
44	CHN	99	25	99792.064495	419
44	CHN	100	25	99792.064495	600
45	CHN	90	30	101224.685239	208
45	CHN	95	30	101224.685239	229
45	CHN	99	30	101224.685239	389
45	CHN	100	30	101224.685239	597
46	CHN	90	23	98901.01753	165
46	CHN	95	23	98901.01753	183
46	CHN	99	23	98901.01753	280
46	CHN	100	23	98901.01753	425
47	CHN	90	26	99870.295972	191
47	CHN	95	26	99870.295972	216
47	CHN	99	26	99870.295972	429
47	CHN	100	26	99870.295972	677
48	CHN	90	27	101722.34358	189
48	CHN	95	27	101722.34358	233
48	CHN	99	27	101722.34358	377
48	CHN	100	27	101722.34358	519
49	CHN	90	27	102110.198582	185
49	CHN	95	27	102110.198582	213
49	CHN	99	27	102110.198582	383
49	CHN	100	27	102110.198582	640
50	CHN	90	28	103041.228566	205
50	CHN	95	28	103041.228566	226
50	CHN	99	28	103041.228566	374
50	CHN	100	28	103041.228566	605
51	CHN	90	27	101585.646629	228
51	CHN	95	27	101585.646629	271
51	CHN	99	27	101585.646629	430
51	CHN	100	27	101585.646629	669
52	CHN	90	27	99756.764556	208
52	CHN	95	27	99756.764556	227
52	CHN	99	27	99756.764556	383
52	CHN	100	27	99756.764556	655
53	CHN	90	29	100579.403262	198
53	CHN	95	29	100579.403262	213
53	CHN	99	29	100579.403262	348
53	CHN	100	29	100579.403262	554
54	CHN	90	25	100302.538848	221
54	CHN	95	25	100302.538848	248
54	CHN	99	25	100302.538848	415
54	CHN	100	25	100302.538848	640
55	CHN	90	24	97401.620934	215
55	CHN	95	24	97401.620934	229
55	CHN	99	24	97401.620934	328
55	CHN	100	24	97401.620934	535
56	CHN	90	25	98550.074634	194
56	CHN	95	25	98550.074634	204
56	CHN	99	25	98550.074634	360
56	CHN	100	25	98550.074634	552
57	CHN	90	25	102729.129578	221
57	CHN	95	25	102729.129578	249
57	CHN	99	25	102729.129578	388
57	CHN	100	25	102729.129578	585
58	CHN	90	26	99232.734213	218
58	CHN	95	26	99232.734213	241
58	CHN	99	26	99232.734213	417
58	CHN	100	26	99232.734213	599
59	CHN	90	25	101996.632473	227
59	CHN	95	25	101996.632473	246
59	CHN	99	25	101996.632473	370
59	CHN	100	25	101996.632473	624
60	CHN	90	26	100380.114616	238
60	CHN	95	26	100380.114616	261
60	CHN	99	26	100380.114616	441
60	CHN	100	26	100380.114616	773
61	CHN	90	23	98778.457182	176
61	CHN	95	23	98778.457182	205
61	CHN	99	23	98778.457182	324
61	CHN	100	23	98778.457182	460
62	CHN	90	25	99989.77327	169
62	CHN	95	25	99989.77327	190
62	CHN	99	25	99989.77327	281
62	CHN	100	25	99989.77327	438
63	CHN	90	28	100364.490911	191
63	CHN	95	28	100364.490911	213
63	CHN	99	28	100364.490911	353
63	CHN	100	28	100364.490911	605
64	CHN	90	24	99515.498318	168
64	CHN	95	24	99515.498318	203
64	CHN	99	24	99515.498318	338
64	CHN	100	24	99515.498318	520
65	CHN	90	25	99152.051582	172
65	CHN	95	25	99152.051582	202
65	CHN	99	25	99152.051582	309
65	CHN	100	25	99152.051582	517
66	CHN	90	25	99202.015874	272
66	CHN	95	25	99202.015874	306
66	CHN	99	25	99202.015874	425
66	CHN	100	25	99202.015874	566
67	CHN	90	25	102490.770824	268
67	CHN	95	25	102490.770824	308
67	CHN	99	25	102490.770824	530
67	CHN	100	25	102490.770824	877
68	CHN	90	25	99723.254176	174
68	CHN	95	25	99723.254176	191
68	CHN	99	25	99723.254176	320
68	CHN	100	25	99723.254176	481
69	CHN	90	24	98409.873271	170
69	CHN	95	24	98409.873271	196
69	CHN	99	24	98409.873271	319
69	CHN	100	24	98409.873271	502
70	CHN	90	24	101079.213452	173
70	CHN	95	24	101079.213452	201
70	CHN	99	24	101079.213452	330
70	CHN	100	24	101079.213452	553
71	CHN	90	29	101396.043385	213
71	CHN	95	29	101396.043385	235
71	CHN	99	29	101396.043385	400
71	CHN	100	29	101396.043385	546
72	CHN	90	28	99093.882349	216
72	CHN	95	28	99093.882349	257
72	CHN	99	28	99093.882349	446
72	CHN	100	28	99093.882349	675
73	CHN	90	23	100722.674385	235
73	CHN	95	23	100722.674385	279
73	CHN	99	23	100722.674385	446
73	CHN	100	23	100722.674385	724
74	CHN	90	24	99305.891247	194
74	CHN	95	24	99305.891247	214
74	CHN	99	24	99305.891247	292
74	CHN	100	24	99305.891247	450
75	CHN	90	23	99475.238532	187
75	CHN	95	23	99475.238532	211
75	CHN	99	23	99475.238532	319
75	CHN	100	23	99475.238532	518
76	CHN	90	26	100516.364546	207
76	CHN	95	26	100516.364546	245
76	CHN	99	26	100516.364546	445
76	CHN	100	26	100516.364546	694
77	CHN	90	25	100199.89565	188
77	CHN	95	25	100199.89565	219
77	CHN	99	25	100199.89565	380
77	CHN	100	25	100199.89565	672
78	CHN	90	28	98053.375068	185
78	CHN	95	28	98053.375068	203
78	CHN	99	28	98053.375068	399
78	CHN	100	28	98053.375068	603
79	CHN	90	27	98072.46679	183
79	CHN	95	27	98072.46679	219
79	CHN	99	27	98072.46679	398
79	CHN	100	27	98072.46679	631
80	CHN	90	25	101797.448286	208
80	CHN	95	25	101797.448286	237
80	CHN	99	25	101797.448286	437
80	CHN	100	25	101797.448286	647
81	CHN	90	25	99033.165298	240
81	CHN	95	25	99033.165298	261
81	CHN	99	25	99033.165298	408
81	CHN	100	25	99033.165298	710
82	CHN	90	21	98867.12822	197
82	CHN	95	21	98867.12822	224
82	CHN	99	21	98867.12822	376
82	CHN	100	21	98867.12822	531
83	CHN	90	28	99627.597382	175
83	CHN	95	28	99627.597382	201
83	CHN	99	28	99627.597382	368
83	CHN	100	28	99627.597382	590
84	CHN	90	23	99252.420096	182
84	CHN	95	23	99252.420096	219
84	CHN	99	23	99252.420096	358
84	CHN	100	23	99252.420096	589
85	CHN	90	27	100625.366505	231
85	CHN	95	27	100625.366505	260
85	CHN	99	27	100625.366505	471
85	CHN	100	27	100625.366505	699
86	CHN	90	26	101218.507698	241
86	CHN	95	26	101218.507698	269
86	CHN	99	26	101218.507698	427
86	CHN	100	26	101218.507698	633
87	CHN	90	30	100072.789645	205
87	CHN	95	30	100072.789645	237
87	CHN	99	30	100072.789645	378
87	CHN	100	30	100072.789645	598
88	CHN	90	23	98181.590145	228
88	CHN	95	23	98181.590145	257
88	CHN	99	23	98181.590145	421
88	CHN	100	23	98181.590145	661
89	CHN	90	22	99429.47742	202
89	CHN	95	22	99429.47742	233
89	CHN	99	22	99429.47742	384
89	CHN	100	22	99429.47742	650
90	CHN	90	25	101990.131141	209
90	CHN	95	25	101990.131141	227
90	CHN	99	25	101990.131141	328
90	CHN	100	25	101990.131141	473
91	CHN	90	27	101753.25453	194
91	CHN	95	27	101753.25453	208
91	CHN	99	27	101753.25453	313
91	CHN	100	27	101753.25453	493
92	CHN	90	25	99435.262611	215
92	CHN	95	25	99435.262611	259
92	CHN	99	25	99435.262611	441
92	CHN	100	25	99435.262611	762
93	CHN	90	25	100187.070484	215
93	CHN	95	25	100187.070484	244
93	CHN	99	25	100187.070484	420
93	CHN	100	25	100187.070484	663
94	CHN	90	26	98428.257519	197
94	CHN	95	26	98428.257519	217
94	CHN	99	26	98428.257519	371
94	CHN	100	26	98428.257519	630
95	CHN	90	29	100897.03949	238
95	CHN	95	29	100897.03949	264
95	CHN	99	29	100897.03949	425
95	CHN	100	29	100897.03949	694
96	CHN	90	26	103097.915492	223
96	CHN	95	26	103097.915492	246
96	CHN	99	26	103097.915492	380
96	CHN	100	26	103097.915492	622
97	CHN	90	22	99092.843392	205
97	CHN	95	22	99092.843392	228
97	CHN	99	22	99092.843392	349
97	CHN	100	22	99092.843392	524
98	CHN	90	25	96825.301746	230
98	CHN	95	25	96825.301746	246
98	CHN	99	25	96825.301746	383
98	CHN	100	25	96825.301746	619
99	CHN	90	25	100783.645866	241
99	CHN	95	25	100783.645866	275
99	CHN	99	25	100783.645866	383
99	CHN	100	25	100783.645866	539
1	DEU	90	39	97404.749035	46
1	DEU	95	39	97404.749035	53
1	DEU	99	39	97404.749035	115
1	DEU	100	39	97404.749035	207
2	DEU	90	37	99579.033424	46
2	DEU	95	37	99579.033424	54
2	DEU	99	37	99579.033424	110
2	DEU	100	37	99579.033424	218
3	DEU	90	39	98669.261723	48
3	DEU	95	39	98669.261723	57
3	DEU	99	39	98669.261723	119
3	DEU	100	39	98669.261723	233
4	DEU	90	43	100483.081565	48
4	DEU	95	43	100483.081565	55
4	DEU	99	43	100483.081565	114
4	DEU	100	43	100483.081565	234
5	DEU	90	37	97394.372048	47
5	DEU	95	37	97394.372048	58
5	DEU	99	37	97394.372048	110
5	DEU	100	37	97394.372048	205
6	DEU	90	43	97702.766224	49
6	DEU	95	43	97702.766224	56
6	DEU	99	43	97702.766224	111
6	DEU	100	43	97702.766224	223
7	DEU	90	36	100053.451916	47
7	DEU	95	36	100053.451916	51
7	DEU	99	36	100053.451916	108
7	DEU	100	36	100053.451916	197
8	DEU	90	45	99194.303277	63
8	DEU	95	45	99194.303277	69
8	DEU	99	45	99194.303277	134
8	DEU	100	45	99194.303277	252
9	DEU	90	35	99528.07808	67
9	DEU	95	35	99528.07808	76
9	DEU	99	35	99528.07808	130
9	DEU	100	35	99528.07808	217
10	DEU	90	39	101182.326761	41
10	DEU	95	39	101182.326761	50
10	DEU	99	39	101182.326761	102
10	DEU	100	39	101182.326761	203
11	DEU	90	39	98961.783783	38
11	DEU	95	39	98961.783783	45
11	DEU	99	39	98961.783783	101
11	DEU	100	39	98961.783783	205
12	DEU	90	42	99458.109706	63
12	DEU	95	42	99458.109706	73
12	DEU	99	42	99458.109706	129
12	DEU	100	42	99458.109706	230
13	DEU	90	32	98705.420771	43
13	DEU	95	32	98705.420771	51
13	DEU	99	32	98705.420771	102
13	DEU	100	32	98705.420771	191
14	DEU	90	37	99867.477225	41
14	DEU	95	37	99867.477225	46
14	DEU	99	37	99867.477225	94
14	DEU	100	37	99867.477225	182
15	DEU	90	42	99399.959896	45
15	DEU	95	42	99399.959896	54
15	DEU	99	42	99399.959896	105
15	DEU	100	42	99399.959896	212
16	DEU	90	42	99366.811118	49
16	DEU	95	42	99366.811118	53
16	DEU	99	42	99366.811118	112
16	DEU	100	42	99366.811118	220
17	DEU	90	43	99263.477293	50
17	DEU	95	43	99263.477293	54
17	DEU	99	43	99263.477293	116
17	DEU	100	43	99263.477293	230
18	DEU	90	34	100261.43761	60
18	DEU	95	34	100261.43761	67
18	DEU	99	34	100261.43761	116
18	DEU	100	34	100261.43761	205
19	DEU	90	40	99680.07676	62
19	DEU	95	40	99680.07676	71
19	DEU	99	40	99680.07676	116
19	DEU	100	40	99680.07676	221
20	DEU	90	38	100616.802777	39
20	DEU	95	38	100616.802777	46
20	DEU	99	38	100616.802777	101
20	DEU	100	38	100616.802777	208
21	DEU	90	40	98868.003312	51
21	DEU	95	40	98868.003312	59
21	DEU	99	40	98868.003312	117
21	DEU	100	40	98868.003312	226
22	DEU	90	41	100310.51376	64
22	DEU	95	41	100310.51376	72
22	DEU	99	41	100310.51376	122
22	DEU	100	41	100310.51376	226
23	DEU	90	37	100962.493095	63
23	DEU	95	37	100962.493095	71
23	DEU	99	37	100962.493095	124
23	DEU	100	37	100962.493095	215
24	DEU	90	45	100144.81594	65
24	DEU	95	45	100144.81594	70
24	DEU	99	45	100144.81594	130
24	DEU	100	45	100144.81594	254
25	DEU	90	37	100393.663005	49
25	DEU	95	37	100393.663005	57
25	DEU	99	37	100393.663005	107
25	DEU	100	37	100393.663005	198
26	DEU	90	45	100032.529956	42
26	DEU	95	45	100032.529956	51
26	DEU	99	45	100032.529956	112
26	DEU	100	45	100032.529956	239
27	DEU	90	38	99143.413298	43
27	DEU	95	38	99143.413298	48
27	DEU	99	38	99143.413298	107
27	DEU	100	38	99143.413298	213
28	DEU	90	33	99239.542913	48
28	DEU	95	33	99239.542913	56
28	DEU	99	33	99239.542913	112
28	DEU	100	33	99239.542913	203
29	DEU	90	42	100176.909107	49
29	DEU	95	42	100176.909107	58
29	DEU	99	42	100176.909107	110
29	DEU	100	42	100176.909107	223
30	DEU	90	43	99006.258442	42
30	DEU	95	43	99006.258442	48
30	DEU	99	43	99006.258442	103
30	DEU	100	43	99006.258442	209
31	DEU	90	38	96959.382918	43
31	DEU	95	38	96959.382918	51
31	DEU	99	38	96959.382918	110
31	DEU	100	38	96959.382918	215
32	DEU	90	42	100567.209616	42
32	DEU	95	42	100567.209616	48
32	DEU	99	42	100567.209616	102
32	DEU	100	42	100567.209616	220
33	DEU	90	41	99715.322995	66
33	DEU	95	41	99715.322995	68
33	DEU	99	41	99715.322995	121
33	DEU	100	41	99715.322995	221
34	DEU	90	38	97457.52926	67
34	DEU	95	38	97457.52926	78
34	DEU	99	38	97457.52926	132
34	DEU	100	38	97457.52926	246
35	DEU	90	39	99755.831321	45
35	DEU	95	39	99755.831321	57
35	DEU	99	39	99755.831321	98
35	DEU	100	39	99755.831321	190
36	DEU	90	44	100918.525266	56
36	DEU	95	44	100918.525266	63
36	DEU	99	44	100918.525266	118
36	DEU	100	44	100918.525266	242
37	DEU	90	37	98386.627825	49
37	DEU	95	37	98386.627825	58
37	DEU	99	37	98386.627825	101
37	DEU	100	37	98386.627825	209
38	DEU	90	43	100115.382119	48
38	DEU	95	43	100115.382119	56
38	DEU	99	43	100115.382119	110
38	DEU	100	43	100115.382119	215
39	DEU	90	41	100803.272646	63
39	DEU	95	41	100803.272646	72
39	DEU	99	41	100803.272646	127
39	DEU	100	41	100803.272646	240
40	DEU	90	37	99453.96736	51
40	DEU	95	37	99453.96736	58
40	DEU	99	37	99453.96736	115
40	DEU	100	37	99453.96736	212
41	DEU	90	37	98143.644548	68
41	DEU	95	37	98143.644548	74
41	DEU	99	37	98143.644548	129
41	DEU	100	37	98143.644548	232
42	DEU	90	42	100196.749298	45
42	DEU	95	42	100196.749298	52
42	DEU	99	42	100196.749298	113
42	DEU	100	42	100196.749298	219
43	DEU	90	41	99731.688788	45
43	DEU	95	41	99731.688788	53
43	DEU	99	41	99731.688788	116
43	DEU	100	41	99731.688788	230
44	DEU	90	39	100222.253014	47
44	DEU	95	39	100222.253014	55
44	DEU	99	39	100222.253014	108
44	DEU	100	39	100222.253014	210
45	DEU	90	41	97091.797326	66
45	DEU	95	41	97091.797326	74
45	DEU	99	41	97091.797326	144
45	DEU	100	41	97091.797326	250
46	DEU	90	33	98187.905443	60
46	DEU	95	33	98187.905443	66
46	DEU	99	33	98187.905443	110
46	DEU	100	33	98187.905443	206
47	DEU	90	35	100263.958929	40
47	DEU	95	35	100263.958929	43
47	DEU	99	35	100263.958929	95
47	DEU	100	35	100263.958929	193
48	DEU	90	43	100564.643558	66
48	DEU	95	43	100564.643558	75
48	DEU	99	43	100564.643558	127
48	DEU	100	43	100564.643558	239
49	DEU	90	41	99447.524087	42
49	DEU	95	41	99447.524087	52
49	DEU	99	41	99447.524087	102
49	DEU	100	41	99447.524087	207
50	DEU	90	45	99944.826767	50
50	DEU	95	45	99944.826767	55
50	DEU	99	45	99944.826767	116
50	DEU	100	45	99944.826767	233
51	DEU	90	42	100539.00115	65
51	DEU	95	42	100539.00115	72
51	DEU	99	42	100539.00115	129
51	DEU	100	42	100539.00115	256
52	DEU	90	41	99599.061012	43
52	DEU	95	41	99599.061012	54
52	DEU	99	41	99599.061012	106
52	DEU	100	41	99599.061012	214
53	DEU	90	40	101841.944688	51
53	DEU	95	40	101841.944688	59
53	DEU	99	40	101841.944688	120
53	DEU	100	40	101841.944688	218
54	DEU	90	43	99238.616842	47
54	DEU	95	43	99238.616842	54
54	DEU	99	43	99238.616842	117
54	DEU	100	43	99238.616842	234
55	DEU	90	39	98273.227898	69
55	DEU	95	39	98273.227898	75
55	DEU	99	39	98273.227898	135
55	DEU	100	39	98273.227898	224
56	DEU	90	40	99496.442078	51
56	DEU	95	40	99496.442078	57
56	DEU	99	40	99496.442078	113
56	DEU	100	40	99496.442078	211
57	DEU	90	43	99788.859557	42
57	DEU	95	43	99788.859557	50
57	DEU	99	43	99788.859557	107
57	DEU	100	43	99788.859557	215
58	DEU	90	41	99097.152983	43
58	DEU	95	41	99097.152983	53
58	DEU	99	41	99097.152983	109
58	DEU	100	41	99097.152983	207
59	DEU	90	41	100502.910921	43
59	DEU	95	41	100502.910921	53
59	DEU	99	41	100502.910921	112
59	DEU	100	41	100502.910921	221
60	DEU	90	44	100105.747173	50
60	DEU	95	44	100105.747173	59
60	DEU	99	44	100105.747173	116
60	DEU	100	44	100105.747173	230
61	DEU	90	41	102122.836309	45
61	DEU	95	41	102122.836309	52
61	DEU	99	41	102122.836309	105
61	DEU	100	41	102122.836309	213
62	DEU	90	35	100492.388779	38
62	DEU	95	35	100492.388779	44
62	DEU	99	35	100492.388779	88
62	DEU	100	35	100492.388779	191
63	DEU	90	40	100951.206737	43
63	DEU	95	40	100951.206737	47
63	DEU	99	40	100951.206737	108
63	DEU	100	40	100951.206737	220
64	DEU	90	34	99191.584261	62
64	DEU	95	34	99191.584261	73
64	DEU	99	34	99191.584261	117
64	DEU	100	34	99191.584261	222
65	DEU	90	39	99391.521144	64
65	DEU	95	39	99391.521144	69
65	DEU	99	39	99391.521144	125
65	DEU	100	39	99391.521144	229
66	DEU	90	39	100611.569178	52
66	DEU	95	39	100611.569178	62
66	DEU	99	39	100611.569178	119
66	DEU	100	39	100611.569178	222
67	DEU	90	39	99743.482551	46
67	DEU	95	39	99743.482551	53
67	DEU	99	39	99743.482551	102
67	DEU	100	39	99743.482551	207
68	DEU	90	39	99018.273262	69
68	DEU	95	39	99018.273262	76
68	DEU	99	39	99018.273262	135
68	DEU	100	39	99018.273262	232
69	DEU	90	36	100616.996129	44
69	DEU	95	36	100616.996129	49
69	DEU	99	36	100616.996129	110
69	DEU	100	36	100616.996129	209
70	DEU	90	37	100204.526157	44
70	DEU	95	37	100204.526157	53
70	DEU	99	37	100204.526157	104
70	DEU	100	37	100204.526157	198
71	DEU	90	38	100070.455085	45
71	DEU	95	38	100070.455085	54
71	DEU	99	38	100070.455085	109
71	DEU	100	38	100070.455085	211
72	DEU	90	43	100370.128078	52
72	DEU	95	43	100370.128078	59
72	DEU	99	43	100370.128078	113
72	DEU	100	43	100370.128078	213
73	DEU	90	35	100804.466717	47
73	DEU	95	35	100804.466717	52
73	DEU	99	35	100804.466717	100
73	DEU	100	35	100804.466717	193
74	DEU	90	40	99505.50561	41
74	DEU	95	40	99505.50561	48
74	DEU	99	40	99505.50561	99
74	DEU	100	40	99505.50561	203
75	DEU	90	34	100055.174928	40
75	DEU	95	34	100055.174928	48
75	DEU	99	34	100055.174928	94
75	DEU	100	34	100055.174928	205
76	DEU	90	39	99797.083967	62
76	DEU	95	39	99797.083967	70
76	DEU	99	39	99797.083967	122
76	DEU	100	39	99797.083967	226
77	DEU	90	44	99092.130017	68
77	DEU	95	44	99092.130017	77
77	DEU	99	44	99092.130017	134
77	DEU	100	44	99092.130017	252
78	DEU	90	38	94295.014235	68
78	DEU	95	38	94295.014235	74
78	DEU	99	38	94295.014235	135
78	DEU	100	38	94295.014235	237
79	DEU	90	39	99681.859738	39
79	DEU	95	39	99681.859738	49
79	DEU	99	39	99681.859738	108
79	DEU	100	39	99681.859738	223
80	DEU	90	38	100683.069453	69
80	DEU	95	38	100683.069453	78
80	DEU	99	38	100683.069453	128
80	DEU	100	38	100683.069453	223
81	DEU	90	42	100259.218848	66
81	DEU	95	42	100259.218848	73
81	DEU	99	42	100259.218848	125
81	DEU	100	42	100259.218848	232
82	DEU	90	44	98847.224261	67
82	DEU	95	44	98847.224261	75
82	DEU	99	44	98847.224261	129
82	DEU	100	44	98847.224261	239
83	DEU	90	39	99254.170659	44
83	DEU	95	39	99254.170659	53
83	DEU	99	39	99254.170659	104
83	DEU	100	39	99254.170659	207
84	DEU	90	38	95376.886433	66
84	DEU	95	38	95376.886433	71
84	DEU	99	38	95376.886433	137
84	DEU	100	38	95376.886433	244
85	DEU	90	45	99458.681064	42
85	DEU	95	45	99458.681064	50
85	DEU	99	45	99458.681064	108
85	DEU	100	45	99458.681064	223
86	DEU	90	41	99874.861355	46
86	DEU	95	41	99874.861355	52
86	DEU	99	41	99874.861355	112
86	DEU	100	41	99874.861355	219
87	DEU	90	38	99439.497241	56
87	DEU	95	38	99439.497241	60
87	DEU	99	38	99439.497241	107
87	DEU	100	38	99439.497241	208
88	DEU	90	40	100609.720367	62
88	DEU	95	40	100609.720367	69
88	DEU	99	40	100609.720367	124
88	DEU	100	40	100609.720367	222
89	DEU	90	35	100721.72261	48
89	DEU	95	35	100721.72261	55
89	DEU	99	35	100721.72261	111
89	DEU	100	35	100721.72261	217
90	DEU	90	37	99526.365492	45
90	DEU	95	37	99526.365492	56
90	DEU	99	37	99526.365492	110
90	DEU	100	37	99526.365492	202
91	DEU	90	38	98804.547139	42
91	DEU	95	38	98804.547139	50
91	DEU	99	38	98804.547139	99
91	DEU	100	38	98804.547139	198
92	DEU	90	41	99608.653194	42
92	DEU	95	41	99608.653194	51
92	DEU	99	41	99608.653194	111
92	DEU	100	41	99608.653194	214
93	DEU	90	43	99189.97455	71
93	DEU	95	43	99189.97455	76
93	DEU	99	43	99189.97455	137
93	DEU	100	43	99189.97455	249
94	DEU	90	36	103561.648894	46
94	DEU	95	36	103561.648894	56
94	DEU	99	36	103561.648894	110
94	DEU	100	36	103561.648894	207
95	DEU	90	36	99305.079321	62
95	DEU	95	36	99305.079321	72
95	DEU	99	36	99305.079321	123
95	DEU	100	36	99305.079321	210
96	DEU	90	45	98911.666561	45
96	DEU	95	45	98911.666561	55
96	DEU	99	45	98911.666561	113
96	DEU	100	45	98911.666561	222
97	DEU	90	40	99807.914119	45
97	DEU	95	40	99807.914119	53
97	DEU	99	40	99807.914119	108
97	DEU	100	40	99807.914119	219
98	DEU	90	38	99808.243365	62
98	DEU	95	38	99808.243365	72
98	DEU	99	38	99808.243365	122
98	DEU	100	38	99808.243365	204
99	DEU	90	37	100305.566173	65
99	DEU	95	37	100305.566173	71
99	DEU	99	37	100305.566173	126
99	DEU	100	37	100305.566173	223
1	DNK	90	19	98946.941207	116
1	DNK	95	19	98946.941207	123
1	DNK	99	19	98946.941207	214
1	DNK	100	19	98946.941207	326
2	DNK	90	18	100524.825379	112
2	DNK	95	18	100524.825379	126
2	DNK	99	18	100524.825379	265
2	DNK	100	18	100524.825379	379
3	DNK	90	17	100200.105053	99
3	DNK	95	17	100200.105053	106
3	DNK	99	17	100200.105053	136
3	DNK	100	17	100200.105053	180
4	DNK	90	16	95791.313876	113
4	DNK	95	16	95791.313876	122
4	DNK	99	16	95791.313876	220
4	DNK	100	16	95791.313876	282
5	DNK	90	17	102431.677822	46
5	DNK	95	17	102431.677822	57
5	DNK	99	17	102431.677822	95
5	DNK	100	17	102431.677822	136
6	DNK	90	18	97924.526729	91
6	DNK	95	18	97924.526729	99
6	DNK	99	18	97924.526729	145
6	DNK	100	18	97924.526729	227
7	DNK	90	16	97742.810796	175
7	DNK	95	16	97742.810796	190
7	DNK	99	16	97742.810796	228
7	DNK	100	16	97742.810796	300
8	DNK	90	20	99736.29552	106
8	DNK	95	20	99736.29552	113
8	DNK	99	20	99736.29552	153
8	DNK	100	20	99736.29552	221
9	DNK	90	20	101008.659172	132
9	DNK	95	20	101008.659172	146
9	DNK	99	20	101008.659172	206
9	DNK	100	20	101008.659172	251
10	DNK	90	15	100063.897153	91
10	DNK	95	15	100063.897153	100
10	DNK	99	15	100063.897153	124
10	DNK	100	15	100063.897153	175
11	DNK	90	19	99877.329699	114
11	DNK	95	19	99877.329699	120
11	DNK	99	19	99877.329699	191
11	DNK	100	19	99877.329699	273
12	DNK	90	16	95902.432077	105
12	DNK	95	16	95902.432077	117
12	DNK	99	16	95902.432077	173
12	DNK	100	16	95902.432077	234
13	DNK	90	18	102113.336426	74
13	DNK	95	18	102113.336426	85
13	DNK	99	18	102113.336426	122
13	DNK	100	18	102113.336426	186
14	DNK	90	19	106380.833833	122
14	DNK	95	19	106380.833833	139
14	DNK	99	19	106380.833833	232
14	DNK	100	19	106380.833833	286
15	DNK	90	17	100228.259527	210
15	DNK	95	17	100228.259527	218
15	DNK	99	17	100228.259527	356
15	DNK	100	17	100228.259527	456
16	DNK	90	19	100505.903643	106
16	DNK	95	19	100505.903643	122
16	DNK	99	19	100505.903643	204
16	DNK	100	19	100505.903643	319
17	DNK	90	22	99703.374434	97
17	DNK	95	22	99703.374434	110
17	DNK	99	22	99703.374434	147
17	DNK	100	22	99703.374434	231
18	DNK	90	17	97902.675639	103
18	DNK	95	17	97902.675639	113
18	DNK	99	17	97902.675639	156
18	DNK	100	17	97902.675639	218
19	DNK	90	18	99182.215398	104
19	DNK	95	18	99182.215398	126
19	DNK	99	18	99182.215398	242
19	DNK	100	18	99182.215398	341
20	DNK	90	17	96934.244424	115
20	DNK	95	17	96934.244424	125
20	DNK	99	17	96934.244424	227
20	DNK	100	17	96934.244424	291
21	DNK	90	17	102472.939951	104
21	DNK	95	17	102472.939951	120
21	DNK	99	17	102472.939951	156
21	DNK	100	17	102472.939951	229
22	DNK	90	17	98382.246297	120
22	DNK	95	17	98382.246297	136
22	DNK	99	17	98382.246297	262
22	DNK	100	17	98382.246297	394
23	DNK	90	18	101620.010599	102
23	DNK	95	18	101620.010599	112
23	DNK	99	18	101620.010599	149
23	DNK	100	18	101620.010599	203
24	DNK	90	16	98263.842068	105
24	DNK	95	16	98263.842068	132
24	DNK	99	16	98263.842068	169
24	DNK	100	16	98263.842068	223
25	DNK	90	16	98499.282105	102
25	DNK	95	16	98499.282105	113
25	DNK	99	16	98499.282105	152
25	DNK	100	16	98499.282105	211
26	DNK	90	16	100041.769858	143
26	DNK	95	16	100041.769858	156
26	DNK	99	16	100041.769858	188
26	DNK	100	16	100041.769858	231
27	DNK	90	17	100916.60548	110
27	DNK	95	17	100916.60548	112
27	DNK	99	17	100916.60548	157
27	DNK	100	17	100916.60548	234
28	DNK	90	20	100496.613623	101
28	DNK	95	20	100496.613623	114
28	DNK	99	20	100496.613623	174
28	DNK	100	20	100496.613623	248
29	DNK	90	19	100638.425301	109
29	DNK	95	19	100638.425301	118
29	DNK	99	19	100638.425301	171
29	DNK	100	19	100638.425301	229
30	DNK	90	21	101860.723942	114
30	DNK	95	21	101860.723942	126
30	DNK	99	21	101860.723942	167
30	DNK	100	21	101860.723942	240
31	DNK	90	18	98796.010209	144
31	DNK	95	18	98796.010209	162
31	DNK	99	18	98796.010209	230
31	DNK	100	18	98796.010209	302
32	DNK	90	15	96507.615086	177
32	DNK	95	15	96507.615086	185
32	DNK	99	15	96507.615086	237
32	DNK	100	15	96507.615086	275
33	DNK	90	17	99344.916786	59
33	DNK	95	17	99344.916786	66
33	DNK	99	17	99344.916786	97
33	DNK	100	17	99344.916786	147
34	DNK	90	20	101261.075802	102
34	DNK	95	20	101261.075802	115
34	DNK	99	20	101261.075802	167
34	DNK	100	20	101261.075802	246
35	DNK	90	18	101114.524774	120
35	DNK	95	18	101114.524774	150
35	DNK	99	18	101114.524774	209
35	DNK	100	18	101114.524774	267
36	DNK	90	19	98792.60937	110
36	DNK	95	19	98792.60937	130
36	DNK	99	19	98792.60937	224
36	DNK	100	19	98792.60937	299
37	DNK	90	19	99770.086514	141
37	DNK	95	19	99770.086514	156
37	DNK	99	19	99770.086514	238
37	DNK	100	19	99770.086514	324
38	DNK	90	16	97893.424592	105
38	DNK	95	16	97893.424592	110
38	DNK	99	16	97893.424592	167
38	DNK	100	16	97893.424592	231
39	DNK	90	17	100945.869657	111
39	DNK	95	17	100945.869657	121
39	DNK	99	17	100945.869657	178
39	DNK	100	17	100945.869657	253
40	DNK	90	16	98520.437136	125
40	DNK	95	16	98520.437136	135
40	DNK	99	16	98520.437136	164
40	DNK	100	16	98520.437136	202
41	DNK	90	19	100558.7812	141
41	DNK	95	19	100558.7812	160
41	DNK	99	19	100558.7812	208
41	DNK	100	19	100558.7812	264
42	DNK	90	19	102558.296486	55
42	DNK	95	19	102558.296486	65
42	DNK	99	19	102558.296486	100
42	DNK	100	19	102558.296486	156
43	DNK	90	21	99198.478019	187
43	DNK	95	21	99198.478019	205
43	DNK	99	21	99198.478019	329
43	DNK	100	21	99198.478019	476
44	DNK	90	20	102312.86489	95
44	DNK	95	20	102312.86489	104
44	DNK	99	20	102312.86489	137
44	DNK	100	20	102312.86489	195
45	DNK	90	20	100972.270591	104
45	DNK	95	20	100972.270591	115
45	DNK	99	20	100972.270591	177
45	DNK	100	20	100972.270591	273
46	DNK	90	16	97188.897013	157
46	DNK	95	16	97188.897013	166
46	DNK	99	16	97188.897013	214
46	DNK	100	16	97188.897013	274
47	DNK	90	18	97742.361004	90
47	DNK	95	18	97742.361004	98
47	DNK	99	18	97742.361004	134
47	DNK	100	18	97742.361004	206
48	DNK	90	19	98611.44287	155
48	DNK	95	19	98611.44287	164
48	DNK	99	19	98611.44287	263
48	DNK	100	19	98611.44287	326
49	DNK	90	18	103084.083347	155
49	DNK	95	18	103084.083347	173
49	DNK	99	18	103084.083347	243
49	DNK	100	18	103084.083347	330
50	DNK	90	19	99227.356341	102
50	DNK	95	19	99227.356341	114
50	DNK	99	19	99227.356341	170
50	DNK	100	19	99227.356341	238
51	DNK	90	16	97756.831853	104
51	DNK	95	16	97756.831853	121
51	DNK	99	16	97756.831853	187
51	DNK	100	16	97756.831853	230
52	DNK	90	17	98405.14547	122
52	DNK	95	17	98405.14547	148
52	DNK	99	17	98405.14547	215
52	DNK	100	17	98405.14547	274
53	DNK	90	16	96143.117323	115
53	DNK	95	16	96143.117323	131
53	DNK	99	16	96143.117323	261
53	DNK	100	16	96143.117323	357
54	DNK	90	21	103586.561626	149
54	DNK	95	21	103586.561626	160
54	DNK	99	21	103586.561626	245
54	DNK	100	21	103586.561626	332
55	DNK	90	21	101648.747243	130
55	DNK	95	21	101648.747243	149
55	DNK	99	21	101648.747243	239
55	DNK	100	21	101648.747243	328
56	DNK	90	14	97114.925574	105
56	DNK	95	14	97114.925574	124
56	DNK	99	14	97114.925574	197
56	DNK	100	14	97114.925574	252
57	DNK	90	19	103487.605241	120
57	DNK	95	19	103487.605241	133
57	DNK	99	19	103487.605241	226
57	DNK	100	19	103487.605241	330
58	DNK	90	21	98335.769589	151
58	DNK	95	21	98335.769589	163
58	DNK	99	21	98335.769589	206
58	DNK	100	21	98335.769589	286
59	DNK	90	20	103433.900377	138
59	DNK	95	20	103433.900377	161
59	DNK	99	20	103433.900377	196
59	DNK	100	20	103433.900377	251
60	DNK	90	20	104363.067685	165
60	DNK	95	20	104363.067685	183
60	DNK	99	20	104363.067685	276
60	DNK	100	20	104363.067685	367
61	DNK	90	17	99850.283978	113
61	DNK	95	17	99850.283978	129
61	DNK	99	17	99850.283978	204
61	DNK	100	17	99850.283978	252
62	DNK	90	21	100905.195178	103
62	DNK	95	21	100905.195178	111
62	DNK	99	21	100905.195178	171
62	DNK	100	21	100905.195178	261
63	DNK	90	18	102273.920165	127
63	DNK	95	18	102273.920165	144
63	DNK	99	18	102273.920165	229
63	DNK	100	18	102273.920165	306
64	DNK	90	18	96546.00302	129
64	DNK	95	18	96546.00302	138
64	DNK	99	18	96546.00302	207
64	DNK	100	18	96546.00302	272
65	DNK	90	18	97148.541648	108
65	DNK	95	18	97148.541648	117
65	DNK	99	18	97148.541648	186
65	DNK	100	18	97148.541648	264
66	DNK	90	20	97855.280601	99
66	DNK	95	20	97855.280601	107
66	DNK	99	20	97855.280601	157
66	DNK	100	20	97855.280601	217
67	DNK	90	17	98762.919359	106
67	DNK	95	17	98762.919359	118
67	DNK	99	17	98762.919359	145
67	DNK	100	17	98762.919359	198
68	DNK	90	18	101630.574648	152
68	DNK	95	18	101630.574648	169
68	DNK	99	18	101630.574648	281
68	DNK	100	18	101630.574648	362
69	DNK	90	19	103741.173018	116
69	DNK	95	19	103741.173018	137
69	DNK	99	19	103741.173018	250
69	DNK	100	19	103741.173018	354
70	DNK	90	15	96163.801661	104
70	DNK	95	15	96163.801661	115
70	DNK	99	15	96163.801661	156
70	DNK	100	15	96163.801661	223
71	DNK	90	21	101534.504811	121
71	DNK	95	21	101534.504811	137
71	DNK	99	21	101534.504811	231
71	DNK	100	21	101534.504811	335
72	DNK	90	17	102086.177463	169
72	DNK	95	17	102086.177463	186
72	DNK	99	17	102086.177463	283
72	DNK	100	17	102086.177463	365
73	DNK	90	19	102662.17131	123
73	DNK	95	19	102662.17131	139
73	DNK	99	19	102662.17131	221
73	DNK	100	19	102662.17131	334
74	DNK	90	18	96840.311048	118
74	DNK	95	18	96840.311048	130
74	DNK	99	18	96840.311048	211
74	DNK	100	18	96840.311048	264
75	DNK	90	19	97063.738605	104
75	DNK	95	19	97063.738605	110
75	DNK	99	19	97063.738605	179
75	DNK	100	19	97063.738605	259
76	DNK	90	19	103939.169112	107
76	DNK	95	19	103939.169112	121
76	DNK	99	19	103939.169112	194
76	DNK	100	19	103939.169112	264
77	DNK	90	21	101412.892822	66
77	DNK	95	21	101412.892822	71
77	DNK	99	21	101412.892822	114
77	DNK	100	21	101412.892822	172
78	DNK	90	17	100365.416807	141
78	DNK	95	17	100365.416807	158
78	DNK	99	17	100365.416807	264
78	DNK	100	17	100365.416807	347
79	DNK	90	19	99373.747136	111
79	DNK	95	19	99373.747136	117
79	DNK	99	19	99373.747136	180
79	DNK	100	19	99373.747136	239
80	DNK	90	18	98772.209935	160
80	DNK	95	18	98772.209935	169
80	DNK	99	18	98772.209935	215
80	DNK	100	18	98772.209935	266
81	DNK	90	19	98341.824978	130
81	DNK	95	19	98341.824978	139
81	DNK	99	19	98341.824978	193
81	DNK	100	19	98341.824978	249
82	DNK	90	17	101995.730962	192
82	DNK	95	17	101995.730962	224
82	DNK	99	17	101995.730962	295
82	DNK	100	17	101995.730962	367
83	DNK	90	17	100799.610921	118
83	DNK	95	17	100799.610921	134
83	DNK	99	17	100799.610921	237
83	DNK	100	17	100799.610921	316
84	DNK	90	18	98386.459565	72
84	DNK	95	18	98386.459565	87
84	DNK	99	18	98386.459565	129
84	DNK	100	18	98386.459565	184
85	DNK	90	19	98668.123732	95
85	DNK	95	19	98668.123732	111
85	DNK	99	19	98668.123732	165
85	DNK	100	19	98668.123732	217
86	DNK	90	17	99547.270684	112
86	DNK	95	17	99547.270684	124
86	DNK	99	17	99547.270684	204
86	DNK	100	17	99547.270684	284
87	DNK	90	17	95964.356096	96
87	DNK	95	17	95964.356096	103
87	DNK	99	17	95964.356096	137
87	DNK	100	17	95964.356096	204
88	DNK	90	17	100248.066846	188
88	DNK	95	17	100248.066846	204
88	DNK	99	17	100248.066846	314
88	DNK	100	17	100248.066846	389
89	DNK	90	18	102743.935781	123
89	DNK	95	18	102743.935781	135
89	DNK	99	18	102743.935781	171
89	DNK	100	18	102743.935781	246
90	DNK	90	21	99522.948898	99
90	DNK	95	21	99522.948898	112
90	DNK	99	21	99522.948898	152
90	DNK	100	21	99522.948898	220
91	DNK	90	20	101174.732757	102
91	DNK	95	20	101174.732757	116
91	DNK	99	20	101174.732757	178
91	DNK	100	20	101174.732757	300
92	DNK	90	19	99319.833257	114
92	DNK	95	19	99319.833257	122
92	DNK	99	19	99319.833257	231
92	DNK	100	19	99319.833257	386
93	DNK	90	17	98634.920869	120
93	DNK	95	17	98634.920869	131
93	DNK	99	17	98634.920869	163
93	DNK	100	17	98634.920869	213
94	DNK	90	17	101820.780045	105
94	DNK	95	17	101820.780045	109
94	DNK	99	17	101820.780045	157
94	DNK	100	17	101820.780045	220
95	DNK	90	16	96757.274329	120
95	DNK	95	16	96757.274329	130
95	DNK	99	16	96757.274329	160
95	DNK	100	16	96757.274329	216
96	DNK	90	18	97526.565685	109
96	DNK	95	18	97526.565685	120
96	DNK	99	18	97526.565685	153
96	DNK	100	18	97526.565685	215
97	DNK	90	19	100455.282857	121
97	DNK	95	19	100455.282857	140
97	DNK	99	19	100455.282857	263
97	DNK	100	19	100455.282857	369
98	DNK	90	18	99031.223931	84
98	DNK	95	18	99031.223931	93
98	DNK	99	18	99031.223931	128
98	DNK	100	18	99031.223931	186
99	DNK	90	19	98774.523237	106
99	DNK	95	19	98774.523237	117
99	DNK	99	19	98774.523237	159
99	DNK	100	19	98774.523237	213
1	ESP	90	15	100471.296964	181
1	ESP	95	15	100471.296964	205
1	ESP	99	15	100471.296964	377
1	ESP	100	15	100471.296964	490
2	ESP	90	15	97598.463656	180
2	ESP	95	15	97598.463656	201
2	ESP	99	15	97598.463656	367
2	ESP	100	15	97598.463656	488
3	ESP	90	16	100034.626172	181
3	ESP	95	16	100034.626172	195
3	ESP	99	16	100034.626172	312
3	ESP	100	16	100034.626172	416
4	ESP	90	16	99309.156707	129
4	ESP	95	16	99309.156707	148
4	ESP	99	16	99309.156707	223
4	ESP	100	16	99309.156707	297
5	ESP	90	16	98518.911467	114
5	ESP	95	16	98518.911467	125
5	ESP	99	16	98518.911467	230
5	ESP	100	16	98518.911467	327
6	ESP	90	17	98104.575623	122
6	ESP	95	17	98104.575623	134
6	ESP	99	17	98104.575623	182
6	ESP	100	17	98104.575623	256
7	ESP	90	16	99936.865465	113
7	ESP	95	16	99936.865465	129
7	ESP	99	16	99936.865465	180
7	ESP	100	16	99936.865465	245
8	ESP	90	16	97711.463573	118
8	ESP	95	16	97711.463573	127
8	ESP	99	16	97711.463573	174
8	ESP	100	16	97711.463573	248
9	ESP	90	16	97885.485754	181
9	ESP	95	16	97885.485754	204
9	ESP	99	16	97885.485754	339
9	ESP	100	16	97885.485754	473
10	ESP	90	16	100772.40944	114
10	ESP	95	16	100772.40944	128
10	ESP	99	16	100772.40944	257
10	ESP	100	16	100772.40944	363
11	ESP	90	15	97159.424537	188
11	ESP	95	15	97159.424537	210
11	ESP	99	15	97159.424537	391
11	ESP	100	15	97159.424537	531
12	ESP	90	16	102188.88946	158
12	ESP	95	16	102188.88946	173
12	ESP	99	16	102188.88946	300
12	ESP	100	16	102188.88946	407
13	ESP	90	16	103156.771025	121
13	ESP	95	16	103156.771025	134
13	ESP	99	16	103156.771025	205
13	ESP	100	16	103156.771025	288
14	ESP	90	16	101800.782577	116
14	ESP	95	16	101800.782577	129
14	ESP	99	16	101800.782577	172
14	ESP	100	16	101800.782577	268
15	ESP	90	15	98236.953841	166
15	ESP	95	15	98236.953841	180
15	ESP	99	15	98236.953841	252
15	ESP	100	15	98236.953841	325
16	ESP	90	15	100973.770061	117
16	ESP	95	15	100973.770061	135
16	ESP	99	15	100973.770061	245
16	ESP	100	15	100973.770061	312
17	ESP	90	15	95261.944554	143
17	ESP	95	15	95261.944554	160
17	ESP	99	15	95261.944554	290
17	ESP	100	15	95261.944554	444
18	ESP	90	17	103932.327204	139
18	ESP	95	17	103932.327204	166
18	ESP	99	17	103932.327204	276
18	ESP	100	17	103932.327204	376
19	ESP	90	18	102121.958054	134
19	ESP	95	18	102121.958054	149
19	ESP	99	18	102121.958054	257
19	ESP	100	18	102121.958054	360
20	ESP	90	16	102786.194671	124
20	ESP	95	16	102786.194671	128
20	ESP	99	16	102786.194671	205
20	ESP	100	16	102786.194671	271
21	ESP	90	15	97396.624949	129
21	ESP	95	15	97396.624949	144
21	ESP	99	15	97396.624949	288
21	ESP	100	15	97396.624949	421
22	ESP	90	16	99641.000992	153
22	ESP	95	16	99641.000992	167
22	ESP	99	16	99641.000992	287
22	ESP	100	16	99641.000992	387
23	ESP	90	15	97707.91011	174
23	ESP	95	15	97707.91011	183
23	ESP	99	15	97707.91011	241
23	ESP	100	15	97707.91011	310
24	ESP	90	16	101655.88795	119
24	ESP	95	16	101655.88795	137
24	ESP	99	16	101655.88795	228
24	ESP	100	16	101655.88795	303
25	ESP	90	15	100158.124799	171
25	ESP	95	15	100158.124799	193
25	ESP	99	15	100158.124799	335
25	ESP	100	15	100158.124799	464
26	ESP	90	15	101562.652185	160
26	ESP	95	15	101562.652185	175
26	ESP	99	15	101562.652185	249
26	ESP	100	15	101562.652185	338
27	ESP	90	17	102804.691797	121
27	ESP	95	17	102804.691797	134
27	ESP	99	17	102804.691797	224
27	ESP	100	17	102804.691797	328
28	ESP	90	15	97590.190559	125
28	ESP	95	15	97590.190559	139
28	ESP	99	15	97590.190559	223
28	ESP	100	15	97590.190559	291
29	ESP	90	16	101324.914053	95
29	ESP	95	16	101324.914053	104
29	ESP	99	16	101324.914053	148
29	ESP	100	16	101324.914053	209
30	ESP	90	15	98116.059464	180
30	ESP	95	15	98116.059464	193
30	ESP	99	15	98116.059464	349
30	ESP	100	15	98116.059464	504
31	ESP	90	17	101351.348804	132
31	ESP	95	17	101351.348804	149
31	ESP	99	17	101351.348804	267
31	ESP	100	17	101351.348804	384
32	ESP	90	16	98696.99588	132
32	ESP	95	16	98696.99588	145
32	ESP	99	16	98696.99588	201
32	ESP	100	16	98696.99588	273
33	ESP	90	16	102838.052367	152
33	ESP	95	16	102838.052367	164
33	ESP	99	16	102838.052367	235
33	ESP	100	16	102838.052367	360
34	ESP	90	15	98108.747121	191
34	ESP	95	15	98108.747121	209
34	ESP	99	15	98108.747121	380
34	ESP	100	15	98108.747121	505
35	ESP	90	16	100487.160419	137
35	ESP	95	16	100487.160419	149
35	ESP	99	16	100487.160419	206
35	ESP	100	16	100487.160419	293
36	ESP	90	16	100544.644511	138
36	ESP	95	16	100544.644511	153
36	ESP	99	16	100544.644511	293
36	ESP	100	16	100544.644511	415
37	ESP	90	15	98590.007449	151
37	ESP	95	15	98590.007449	171
37	ESP	99	15	98590.007449	271
37	ESP	100	15	98590.007449	369
38	ESP	90	15	101542.466282	148
38	ESP	95	15	101542.466282	166
38	ESP	99	15	101542.466282	234
38	ESP	100	15	101542.466282	298
39	ESP	90	15	97005.923525	152
39	ESP	95	15	97005.923525	174
39	ESP	99	15	97005.923525	289
39	ESP	100	15	97005.923525	369
40	ESP	90	16	98826.130848	148
40	ESP	95	16	98826.130848	169
40	ESP	99	16	98826.130848	315
40	ESP	100	16	98826.130848	462
41	ESP	90	15	96591.244862	118
41	ESP	95	15	96591.244862	140
41	ESP	99	15	96591.244862	230
41	ESP	100	15	96591.244862	308
42	ESP	90	16	98335.090126	131
42	ESP	95	16	98335.090126	147
42	ESP	99	16	98335.090126	236
42	ESP	100	16	98335.090126	341
43	ESP	90	15	96323.657598	143
43	ESP	95	15	96323.657598	161
43	ESP	99	15	96323.657598	285
43	ESP	100	15	96323.657598	369
44	ESP	90	16	99362.061907	130
44	ESP	95	16	99362.061907	153
44	ESP	99	16	99362.061907	254
44	ESP	100	16	99362.061907	351
45	ESP	90	15	100919.758233	152
45	ESP	95	15	100919.758233	172
45	ESP	99	15	100919.758233	282
45	ESP	100	15	100919.758233	370
46	ESP	90	16	99499.170558	119
46	ESP	95	16	99499.170558	133
46	ESP	99	16	99499.170558	217
46	ESP	100	16	99499.170558	281
47	ESP	90	15	101179.222673	144
47	ESP	95	15	101179.222673	163
47	ESP	99	15	101179.222673	216
47	ESP	100	15	101179.222673	291
48	ESP	90	15	99272.431119	208
48	ESP	95	15	99272.431119	233
48	ESP	99	15	99272.431119	383
48	ESP	100	15	99272.431119	535
49	ESP	90	16	102245.764047	138
49	ESP	95	16	102245.764047	152
49	ESP	99	16	102245.764047	258
49	ESP	100	16	102245.764047	334
50	ESP	90	17	101778.443969	154
50	ESP	95	17	101778.443969	170
50	ESP	99	17	101778.443969	269
50	ESP	100	17	101778.443969	396
51	ESP	90	15	97524.292374	66
51	ESP	95	15	97524.292374	79
51	ESP	99	15	97524.292374	122
51	ESP	100	15	97524.292374	180
52	ESP	90	15	96443.601189	132
52	ESP	95	15	96443.601189	146
52	ESP	99	15	96443.601189	179
52	ESP	100	15	96443.601189	242
53	ESP	90	16	99647.469262	146
53	ESP	95	16	99647.469262	151
53	ESP	99	16	99647.469262	255
53	ESP	100	16	99647.469262	410
54	ESP	90	16	98399.301656	147
54	ESP	95	16	98399.301656	160
54	ESP	99	16	98399.301656	270
54	ESP	100	16	98399.301656	352
55	ESP	90	16	102032.276846	150
55	ESP	95	16	102032.276846	177
55	ESP	99	16	102032.276846	348
55	ESP	100	16	102032.276846	454
56	ESP	90	14	100196.165113	163
56	ESP	95	14	100196.165113	175
56	ESP	99	14	100196.165113	245
56	ESP	100	14	100196.165113	302
57	ESP	90	16	99793.294214	149
57	ESP	95	16	99793.294214	158
57	ESP	99	16	99793.294214	263
57	ESP	100	16	99793.294214	380
58	ESP	90	16	102456.013423	108
58	ESP	95	16	102456.013423	120
58	ESP	99	16	102456.013423	167
58	ESP	100	16	102456.013423	231
59	ESP	90	15	97206.607393	132
59	ESP	95	15	97206.607393	144
59	ESP	99	15	97206.607393	240
59	ESP	100	15	97206.607393	355
60	ESP	90	17	100887.848032	187
60	ESP	95	17	100887.848032	209
60	ESP	99	17	100887.848032	363
60	ESP	100	17	100887.848032	499
61	ESP	90	17	99777.117693	130
61	ESP	95	17	99777.117693	151
61	ESP	99	17	99777.117693	258
61	ESP	100	17	99777.117693	373
62	ESP	90	15	99941.302794	178
62	ESP	95	15	99941.302794	202
62	ESP	99	15	99941.302794	292
62	ESP	100	15	99941.302794	405
63	ESP	90	15	97933.66211	139
63	ESP	95	15	97933.66211	151
63	ESP	99	15	97933.66211	216
63	ESP	100	15	97933.66211	278
64	ESP	90	15	100346.805654	118
64	ESP	95	15	100346.805654	128
64	ESP	99	15	100346.805654	175
64	ESP	100	15	100346.805654	263
65	ESP	90	16	102668.054655	134
65	ESP	95	16	102668.054655	144
65	ESP	99	16	102668.054655	200
65	ESP	100	16	102668.054655	311
66	ESP	90	16	100372.687517	137
66	ESP	95	16	100372.687517	145
66	ESP	99	16	100372.687517	259
66	ESP	100	16	100372.687517	382
67	ESP	90	17	103678.961945	122
67	ESP	95	17	103678.961945	134
67	ESP	99	17	103678.961945	217
67	ESP	100	17	103678.961945	313
68	ESP	90	16	100939.756276	143
68	ESP	95	16	100939.756276	152
68	ESP	99	16	100939.756276	218
68	ESP	100	16	100939.756276	343
69	ESP	90	16	99936.123968	142
69	ESP	95	16	99936.123968	172
69	ESP	99	16	99936.123968	300
69	ESP	100	16	99936.123968	389
70	ESP	90	15	99127.480763	112
70	ESP	95	15	99127.480763	129
70	ESP	99	15	99127.480763	225
70	ESP	100	15	99127.480763	331
71	ESP	90	16	101677.831538	156
71	ESP	95	16	101677.831538	173
71	ESP	99	16	101677.831538	273
71	ESP	100	16	101677.831538	383
72	ESP	90	17	100492.25757	122
72	ESP	95	17	100492.25757	147
72	ESP	99	17	100492.25757	221
72	ESP	100	17	100492.25757	301
73	ESP	90	16	101797.997588	148
73	ESP	95	16	101797.997588	167
73	ESP	99	16	101797.997588	266
73	ESP	100	16	101797.997588	377
74	ESP	90	17	97271.368224	160
74	ESP	95	17	97271.368224	169
74	ESP	99	17	97271.368224	283
74	ESP	100	17	97271.368224	438
75	ESP	90	15	100189.528964	121
75	ESP	95	15	100189.528964	139
75	ESP	99	15	100189.528964	238
75	ESP	100	15	100189.528964	324
76	ESP	90	15	97035.742483	147
76	ESP	95	15	97035.742483	157
76	ESP	99	15	97035.742483	239
76	ESP	100	15	97035.742483	341
77	ESP	90	16	100107.836255	143
77	ESP	95	16	100107.836255	160
77	ESP	99	16	100107.836255	240
77	ESP	100	16	100107.836255	315
78	ESP	90	15	98728.225755	184
78	ESP	95	15	98728.225755	205
78	ESP	99	15	98728.225755	323
78	ESP	100	15	98728.225755	465
79	ESP	90	16	100496.942363	137
79	ESP	95	16	100496.942363	152
79	ESP	99	16	100496.942363	256
79	ESP	100	16	100496.942363	340
80	ESP	90	16	100045.830132	188
80	ESP	95	16	100045.830132	204
80	ESP	99	16	100045.830132	346
80	ESP	100	16	100045.830132	474
81	ESP	90	15	99522.253133	164
81	ESP	95	15	99522.253133	176
81	ESP	99	15	99522.253133	281
81	ESP	100	15	99522.253133	421
82	ESP	90	16	100469.823032	164
82	ESP	95	16	100469.823032	177
82	ESP	99	16	100469.823032	247
82	ESP	100	16	100469.823032	341
83	ESP	90	16	102835.489385	153
83	ESP	95	16	102835.489385	168
83	ESP	99	16	102835.489385	316
83	ESP	100	16	102835.489385	426
84	ESP	90	16	98422.404587	123
84	ESP	95	16	98422.404587	141
84	ESP	99	16	98422.404587	228
84	ESP	100	16	98422.404587	314
85	ESP	90	15	98057.173547	120
85	ESP	95	15	98057.173547	135
85	ESP	99	15	98057.173547	197
85	ESP	100	15	98057.173547	269
86	ESP	90	16	97958.629917	142
86	ESP	95	16	97958.629917	159
86	ESP	99	16	97958.629917	306
86	ESP	100	16	97958.629917	439
87	ESP	90	16	99210.968729	194
87	ESP	95	16	99210.968729	212
87	ESP	99	16	99210.968729	344
87	ESP	100	16	99210.968729	471
88	ESP	90	16	99727.303014	120
88	ESP	95	16	99727.303014	140
88	ESP	99	16	99727.303014	253
88	ESP	100	16	99727.303014	350
89	ESP	90	16	99845.60496	153
89	ESP	95	16	99845.60496	164
89	ESP	99	16	99845.60496	268
89	ESP	100	16	99845.60496	399
90	ESP	90	16	100861.362263	159
90	ESP	95	16	100861.362263	177
90	ESP	99	16	100861.362263	288
90	ESP	100	16	100861.362263	379
91	ESP	90	16	102376.54038	124
91	ESP	95	16	102376.54038	135
91	ESP	99	16	102376.54038	196
91	ESP	100	16	102376.54038	279
92	ESP	90	16	100910.418809	178
92	ESP	95	16	100910.418809	190
92	ESP	99	16	100910.418809	272
92	ESP	100	16	100910.418809	350
93	ESP	90	16	101543.277268	168
93	ESP	95	16	101543.277268	181
93	ESP	99	16	101543.277268	267
93	ESP	100	16	101543.277268	345
94	ESP	90	16	98893.771049	133
94	ESP	95	16	98893.771049	143
94	ESP	99	16	98893.771049	243
94	ESP	100	16	98893.771049	318
95	ESP	90	16	98752.73043	166
95	ESP	95	16	98752.73043	172
95	ESP	99	16	98752.73043	238
95	ESP	100	16	98752.73043	311
96	ESP	90	15	96862.285161	159
96	ESP	95	15	96862.285161	173
96	ESP	99	15	96862.285161	255
96	ESP	100	15	96862.285161	325
97	ESP	90	15	97555.359359	135
97	ESP	95	15	97555.359359	149
97	ESP	99	15	97555.359359	221
97	ESP	100	15	97555.359359	298
98	ESP	90	15	102502.29437	132
98	ESP	95	15	102502.29437	145
98	ESP	99	15	102502.29437	226
98	ESP	100	15	102502.29437	325
99	ESP	90	16	102182.616791	147
99	ESP	95	16	102182.616791	164
99	ESP	99	16	102182.616791	253
99	ESP	100	16	102182.616791	338
1	FRA	90	17	100247.40361	156
1	FRA	95	17	100247.40361	176
1	FRA	99	17	100247.40361	272
1	FRA	100	17	100247.40361	363
2	FRA	90	19	100490.040746	169
2	FRA	95	19	100490.040746	191
2	FRA	99	19	100490.040746	348
2	FRA	100	19	100490.040746	532
3	FRA	90	21	98360.962787	139
3	FRA	95	21	98360.962787	160
3	FRA	99	21	98360.962787	225
3	FRA	100	21	98360.962787	338
4	FRA	90	18	101436.567841	141
4	FRA	95	18	101436.567841	148
4	FRA	99	18	101436.567841	212
4	FRA	100	18	101436.567841	378
5	FRA	90	19	100284.407564	134
5	FRA	95	19	100284.407564	155
5	FRA	99	19	100284.407564	242
[truncated: 2,357 more rows]
