# Supplementary material for: Population-level impacts of antibiotic usage on the human gut microbiome
Source: Nat Commun. 2023 Mar 2;14:1191. doi: 10.1038/s41467-023-36633-7 (PMC9981903; doi:10.1038/s41467-023-36633-7)
Supplement: Supplementary file 6 — Source Data [file 41467_2023_36633_MOESM6_ESM.zip › Source Data/Figure 2/read_based_total_cpg.adult_stool_healthy_no_antibiotic.tsv]

sample	total_cpg	study	BodySite	AgeCategory	Disease	Country	antibiotic_current_use
A01_02_1FE	10.1138634912042	CM_madagascar	Stool	Adult	Healthy	MDG	no
A02_01_1FE	6.07224952677814	CM_madagascar	Stool	Adult	Healthy	MDG	no
A03_01_1FE	2.52174744034909	CM_madagascar	Stool	Adult	Healthy	MDG	no
A04_01_1FE	5.24036417823146	CM_madagascar	Stool	Adult	Healthy	MDG	no
A04_04_1FE	2.77004767802617	CM_madagascar	Stool	Adult	Healthy	MDG	no
A05_01_1FE	3.78673249100285	CM_madagascar	Stool	Adult	Healthy	MDG	no
A06_01_1FE	2.12252137561507	CM_madagascar	Stool	Adult	Healthy	MDG	no
A07_01_1FE	1.62362685586477	CM_madagascar	Stool	Adult	Healthy	MDG	no
A08_01_1FE	3.79295488267933	CM_madagascar	Stool	Adult	Healthy	MDG	no
A09_01_1FE	12.2181634297498	CM_madagascar	Stool	Adult	Healthy	MDG	no
A09_02_1FE	18.207392123613	CM_madagascar	Stool	Adult	Healthy	MDG	no
A10_01_1FE	0.942196236738015	CM_madagascar	Stool	Adult	Healthy	MDG	no
A10_02_1FE	0.647868263704565	CM_madagascar	Stool	Adult	Healthy	MDG	no
A11_01_1FE	3.57552326003324	CM_madagascar	Stool	Adult	Healthy	MDG	no
A13_01_1FE	2.94523274005385	CM_madagascar	Stool	Adult	Healthy	MDG	no
A13_03_1FE	19.3693345176915	CM_madagascar	Stool	Adult	Healthy	MDG	no
A14_01_1FE	21.2890715373786	CM_madagascar	Stool	Adult	Healthy	MDG	no
A15_02_1FE	2.58483083191596	CM_madagascar	Stool	Adult	Healthy	MDG	no
A19_01_1FE	15.7619464724458	CM_madagascar	Stool	Adult	Healthy	MDG	no
A19_03_1FE	13.8096321322499	CM_madagascar	Stool	School age	Healthy	MDG	no
A20_01_1FE	21.1487697628141	CM_madagascar	Stool	Adult	Healthy	MDG	no
A20_03_1FE	10.5422501041146	CM_madagascar	Stool	Adult	Healthy	MDG	no
A22_01_1FE	2.34767433867397	CM_madagascar	Stool	Adult	Healthy	MDG	no
A23_01_1FE	4.72305125873643	CM_madagascar	Stool	Adult	Healthy	MDG	no
A24_02_1FE	7.7102586663835	CM_madagascar	Stool	Adult	Healthy	MDG	no
A24_04_1FE	1.0339230320561	CM_madagascar	Stool	Adult	Healthy	MDG	no
A25_01_1FE	1.39392957375646	CM_madagascar	Stool	Adult	Healthy	MDG	no
A27_02_1FE	1.28870603935485	CM_madagascar	Stool	Adult	Healthy	MDG	no
A28_02_1FE	5.37362132299988	CM_madagascar	Stool	Adult	Healthy	MDG	no
A29_01_1FE	1.97309397484108	CM_madagascar	Stool	Adult	Healthy	MDG	no
A32_01_1FE	1.38448804085904	CM_madagascar	Stool	Adult	Healthy	MDG	no
A34_01_1FE	2.43445028178438	CM_madagascar	Stool	Adult	Healthy	MDG	no
A34_02_1FE	0.879866616062893	CM_madagascar	Stool	Adult	Healthy	MDG	no
A35_01_1FE	1.18321409266864	CM_madagascar	Stool	Adult	Healthy	MDG	no
A36_01_1FE	4.20314044765362	CM_madagascar	Stool	Adult	Healthy	MDG	no
A36_02_1FE	7.04980778680577	CM_madagascar	Stool	Adult	Healthy	MDG	no
A39_01_1FE	2.46220388762528	CM_madagascar	Stool	Adult	Healthy	MDG	no
A39_02_1FE	2.70722508892591	CM_madagascar	Stool	Adult	Healthy	MDG	no
A39_04_1FE	41.3717550058703	CM_madagascar	Stool	Adult	Healthy	MDG	no
A40_02_1FE	4.46004525829779	CM_madagascar	Stool	Adult	Healthy	MDG	no
A41_01_1FE	6.1766365979251	CM_madagascar	Stool	Adult	Healthy	MDG	no
A42_02_1FE	0.871420676819072	CM_madagascar	Stool	Adult	Healthy	MDG	no
A43_02_1FE	3.67429018537937	CM_madagascar	Stool	Adult	Healthy	MDG	no
A44_01_1FE	6.924900699262	CM_madagascar	Stool	Adult	Healthy	MDG	no
A45_02_1FE	3.65687587053551	CM_madagascar	Stool	Adult	Healthy	MDG	no
A46_01_1FE	1.45233127179189	CM_madagascar	Stool	Adult	Healthy	MDG	no
A46_02_1FE	3.41464812231482	CM_madagascar	Stool	Adult	Healthy	MDG	no
A47_01_1FE	4.29184465670755	CM_madagascar	Stool	Adult	Healthy	MDG	no
A47_02_1FE	36.0422825178878	CM_madagascar	Stool	Adult	Healthy	MDG	no
A48_01_1FE	2.27740433440284	CM_madagascar	Stool	Adult	Healthy	MDG	no
A48_05_1FE	27.2424978196614	CM_madagascar	Stool	Adult	Healthy	MDG	no
A49_01_1FE	0.968124020562627	CM_madagascar	Stool	Adult	Healthy	MDG	no
A53_01_1FE	2.36085952048631	CM_madagascar	Stool	Adult	Healthy	MDG	no
A54_02_1FE	6.290272698467	CM_madagascar	Stool	Adult	Healthy	MDG	no
A55_01_1FE	1.20193741982531	CM_madagascar	Stool	Adult	Healthy	MDG	no
A55_02_1FE	6.81166695271427	CM_madagascar	Stool	Adult	Healthy	MDG	no
A56_01_1FE	0	CM_madagascar	Stool	Adult	Healthy	MDG	no
A58_01_1FE	1.6451242466334	CM_madagascar	Stool	Adult	Healthy	MDG	no
A58_03_1FE	6.94536738592624	CM_madagascar	Stool	Adult	Healthy	MDG	no
A59_01_1FE	2.23183114038862	CM_madagascar	Stool	Adult	Healthy	MDG	no
A62_01_1FE	6.04662278401658	CM_madagascar	Stool	Adult	Healthy	MDG	no
A62_03_1FE	30.5273105088459	CM_madagascar	Stool	Adult	Healthy	MDG	no
A66_02_1FE	32.4612266108659	CM_madagascar	Stool	Adult	Healthy	MDG	no
A67_01_1FE	1.84650526023391	CM_madagascar	Stool	Adult	Healthy	MDG	no
A68_01_1FE	4.21235692536256	CM_madagascar	Stool	Adult	Healthy	MDG	no
A69_01_1FE	5.89115169706555	CM_madagascar	Stool	Adult	Healthy	MDG	no
A69_02_1FE	9.31987280188286	CM_madagascar	Stool	Adult	Healthy	MDG	no
A70_01_1FE	4.80349341499665	CM_madagascar	Stool	Adult	Healthy	MDG	no
A70_03_1FE	1.97959043759148	CM_madagascar	Stool	Adult	Healthy	MDG	no
A72_01_1FE	1.51703209665231	CM_madagascar	Stool	Adult	Healthy	MDG	no
A72_02_1FE	1.87333957368051	CM_madagascar	Stool	Adult	Healthy	MDG	no
A73_01_1FE	2.56628910914735	CM_madagascar	Stool	Adult	Healthy	MDG	no
A73_02_1FE	18.8756815847834	CM_madagascar	Stool	Adult	Healthy	MDG	no
A75_02_1FE	2.03392052222461	CM_madagascar	Stool	Adult	Healthy	MDG	no
A79_02_1FE	1.32164356354363	CM_madagascar	Stool	Adult	Healthy	MDG	no
A81_01_1FE	2.43613057443854	CM_madagascar	Stool	Adult	Healthy	MDG	no
A81_03_1FE	2.84580936456951	CM_madagascar	Stool	Adult	Healthy	MDG	no
A82_02_1FE	6.32213646114769	CM_madagascar	Stool	Adult	Healthy	MDG	no
A83_02_1FE	7.26868661034104	CM_madagascar	Stool	Adult	Healthy	MDG	no
A85_01_1FE	1.69008811805412	CM_madagascar	Stool	Adult	Healthy	MDG	no
A88_02_1FE	20.6117925925605	CM_madagascar	Stool	Adult	Healthy	MDG	no
A89_01_1FE	1.81166213826354	CM_madagascar	Stool	Adult	Healthy	MDG	no
A89_02_1FE	1.06080154623846	CM_madagascar	Stool	Adult	Healthy	MDG	no
A90_03_1FE	1.19619835583475	CM_madagascar	Stool	Adult	Healthy	MDG	no
A90_04_1FE	2.76293791821495	CM_madagascar	Stool	Adult	Healthy	MDG	no
A91_01_1FE	2.29467825402379	CM_madagascar	Stool	Adult	Healthy	MDG	no
A91_02_1FE	1.14971409461741	CM_madagascar	Stool	Adult	Healthy	MDG	no
A92_01_1FE	3.1205095950037	CM_madagascar	Stool	Adult	Healthy	MDG	no
A93_01_1FE	1.67469182427604	CM_madagascar	Stool	Adult	Healthy	MDG	no
A94_01_1FE	2.64875681978553	CM_madagascar	Stool	Adult	Healthy	MDG	no
A94_02_1FE	1.51570044000325	CM_madagascar	Stool	Adult	Healthy	MDG	no
A94_03_1FE	4.8496445444423	CM_madagascar	Stool	Adult	Healthy	MDG	no
A95_01_1FE	2.57503575168759	CM_madagascar	Stool	Adult	Healthy	MDG	no
alien-11-881-0	4.18655690366483	CosteaPI_2017	Stool	Adult	Healthy	DEU	no
alien-11-883-0	3.05637596292226	CosteaPI_2017	Stool	Adult	Healthy	DEU	no
alien-11-895-0	2.52973436624395	CosteaPI_2017	Stool	Adult	Healthy	DEU	no
alien-11-898-0	2.5582613661206	CosteaPI_2017	Stool	Adult	Healthy	DEU	no
alien-11-902-0	3.1847669541986	CosteaPI_2017	Stool	Adult	Healthy	DEU	no
alien-11-904-0	3.51252212449754	CosteaPI_2017	Stool	Adult	Healthy	DEU	no
alien-11-918-0	2.32678904626822	CosteaPI_2017	Stool	Adult	Healthy	DEU	no
alien3-11-0-0	1.1055059013844	CosteaPI_2017	Stool	Adult	Healthy	DEU	no
alien4-11-0-0	2.75605737472222	CosteaPI_2017	Stool	School age	Healthy	DEU	no
AS43_12	1.30025155492327	LouisS_2016	Stool	Adult	Healthy	DEU	no
AS43_18	1.38661866977012	LouisS_2016	Stool	Adult	Healthy	DEU	no
AS43_24	1.28845833665917	LouisS_2016	Stool	Adult	Healthy	DEU	no
AS43_3	1.38217088850414	LouisS_2016	Stool	Adult	Healthy	DEU	no
AS43_6	1.27919261273988	LouisS_2016	Stool	Adult	Healthy	DEU	no
AS44_0	1.546607736237	LouisS_2016	Stool	Adult	Healthy	DEU	no
AS44_12	1.25107403152721	LouisS_2016	Stool	Adult	Healthy	DEU	no
AS44_18	1.295213464566	LouisS_2016	Stool	Adult	Healthy	DEU	no
AS44_24	1.22593082507565	LouisS_2016	Stool	Adult	Healthy	DEU	no
AS44_3	1.43358339470318	LouisS_2016	Stool	Adult	Healthy	DEU	no
AS44_6	1.5280408310287	LouisS_2016	Stool	Adult	Healthy	DEU	no
AS45_0	1.63435626203961	LouisS_2016	Stool	Adult	Healthy	DEU	no
AS45_12	2.99515206390084	LouisS_2016	Stool	Adult	Healthy	DEU	no
AS45_24	2.36287123336287	LouisS_2016	Stool	Adult	Healthy	DEU	no
AS45_3	3.88222714904163	LouisS_2016	Stool	Adult	Healthy	DEU	no
AS45_6	3.12287297596373	LouisS_2016	Stool	Adult	Healthy	DEU	no
AS50_0	2.29258279679065	LouisS_2016	Stool	Adult	Healthy	DEU	no
AS50_12	2.05210066598557	LouisS_2016	Stool	Adult	Healthy	DEU	no
AS50_18	1.3872368610679	LouisS_2016	Stool	Adult	Healthy	DEU	no
AS50_24	1.67478314817919	LouisS_2016	Stool	Adult	Healthy	DEU	no
AS50_3	1.81292388282804	LouisS_2016	Stool	Adult	Healthy	DEU	no
AS50_6	2.23234534086366	LouisS_2016	Stool	Adult	Healthy	DEU	no
AS51_0	1.4060710609181	LouisS_2016	Stool	Adult	Healthy	DEU	no
AS51_12	2.19057890834687	LouisS_2016	Stool	Adult	Healthy	DEU	no
AS51_18	1.67183510654867	LouisS_2016	Stool	Adult	Healthy	DEU	no
AS51_24	1.34820695894785	LouisS_2016	Stool	Adult	Healthy	DEU	no
AS51_3	1.47391331338857	LouisS_2016	Stool	Adult	Healthy	DEU	no
AS51_6	1.15072695558655	LouisS_2016	Stool	Adult	Healthy	DEU	no
AS53_0	1.62045423051871	LouisS_2016	Stool	Adult	Healthy	DEU	no
AS53_12	1.90391429021799	LouisS_2016	Stool	Adult	Healthy	DEU	no
AS53_18	2.08321844810344	LouisS_2016	Stool	Adult	Healthy	DEU	no
AS53_24	1.81497909068613	LouisS_2016	Stool	Adult	Healthy	DEU	no
AS53_3	1.73036160613346	LouisS_2016	Stool	Adult	Healthy	DEU	no
AS53_6	1.77197017818881	LouisS_2016	Stool	Adult	Healthy	DEU	no
AS56_0	3.16285465999549	LouisS_2016	Stool	Adult	Healthy	DEU	no
AS56_12	2.62195125484252	LouisS_2016	Stool	Adult	Healthy	DEU	no
AS56_18	2.05134315424615	LouisS_2016	Stool	Adult	Healthy	DEU	no
AS56_24	1.51075978094063	LouisS_2016	Stool	Adult	Healthy	DEU	no
AS56_3	2.84046919443289	LouisS_2016	Stool	Adult	Healthy	DEU	no
AS56_6	1.85487305649872	LouisS_2016	Stool	Adult	Healthy	DEU	no
AS58_0	1.96445111318892	LouisS_2016	Stool	Adult	Healthy	DEU	no
AS58_12	2.93613374182211	LouisS_2016	Stool	Adult	Healthy	DEU	no
AS58_18	1.24311051758461	LouisS_2016	Stool	Adult	Healthy	DEU	no
AS58_24	1.41544968752509	LouisS_2016	Stool	Adult	Healthy	DEU	no
AS58_3	3.07508982897106	LouisS_2016	Stool	Adult	Healthy	DEU	no
AS58_6	2.30274600005712	LouisS_2016	Stool	Adult	Healthy	DEU	no
AS60_0	1.71913547064905	LouisS_2016	Stool	Adult	Healthy	DEU	no
AS60_12	1.54229220938182	LouisS_2016	Stool	Adult	Healthy	DEU	no
AS60_18	2.09380149129093	LouisS_2016	Stool	Adult	Healthy	DEU	no
AS60_24	2.35098755018136	LouisS_2016	Stool	Adult	Healthy	DEU	no
AS60_3	2.60908431746877	LouisS_2016	Stool	Adult	Healthy	DEU	no
AS60_6	2.19990292968629	LouisS_2016	Stool	Adult	Healthy	DEU	no
AS61_0	1.76423536158534	LouisS_2016	Stool	Adult	Healthy	DEU	no
AS61_12	3.05256691349227	LouisS_2016	Stool	Adult	Healthy	DEU	no
AS61_18	2.27992238712911	LouisS_2016	Stool	Adult	Healthy	DEU	no
AS61_24	1.62199452419189	LouisS_2016	Stool	Adult	Healthy	DEU	no
AS61_6	1.94788197524366	LouisS_2016	Stool	Adult	Healthy	DEU	no
AS62_0	2.09911424024546	LouisS_2016	Stool	Adult	Healthy	DEU	no
AS62_12	1.12266765687414	LouisS_2016	Stool	Adult	Healthy	DEU	no
AS62_18	2.78266401950426	LouisS_2016	Stool	Adult	Healthy	DEU	no
AS62_24	2.82904969070889	LouisS_2016	Stool	Adult	Healthy	DEU	no
AS62_3	1.93859310065	LouisS_2016	Stool	Adult	Healthy	DEU	no
AS62_6	3.02567704380258	LouisS_2016	Stool	Adult	Healthy	DEU	no
AS63_0	6.32237442477444	LouisS_2016	Stool	Adult	Healthy	DEU	no
AS63_12	2.55956084341219	LouisS_2016	Stool	Adult	Healthy	DEU	no
AS63_18	2.70939915709197	LouisS_2016	Stool	Adult	Healthy	DEU	no
AS63_24	3.49684797054149	LouisS_2016	Stool	Adult	Healthy	DEU	no
AS63_3	3.86143567913193	LouisS_2016	Stool	Adult	Healthy	DEU	no
AS63_6	5.48214469753742	LouisS_2016	Stool	Adult	Healthy	DEU	no
AS64_0	2.34476401803274	LouisS_2016	Stool	Adult	Healthy	DEU	no
AS64_12	1.97028570304104	LouisS_2016	Stool	Adult	Healthy	DEU	no
AS64_18	1.51519913247589	LouisS_2016	Stool	Adult	Healthy	DEU	no
AS64_24	2.69304608562327	LouisS_2016	Stool	Adult	Healthy	DEU	no
AS64_3	2.32615203119617	LouisS_2016	Stool	Adult	Healthy	DEU	no
AS64_6	2.05950946563605	LouisS_2016	Stool	Adult	Healthy	DEU	no
AS65_0	1.32199469171719	LouisS_2016	Stool	Adult	Healthy	DEU	no
AS65_12	1.39383307079066	LouisS_2016	Stool	Adult	Healthy	DEU	no
AS65_18	1.3680072650874	LouisS_2016	Stool	Adult	Healthy	DEU	no
AS65_24	1.68978172066858	LouisS_2016	Stool	Adult	Healthy	DEU	no
AS65_3	1.52794448404242	LouisS_2016	Stool	Adult	Healthy	DEU	no
AS65_6	1.4635686055236	LouisS_2016	Stool	Adult	Healthy	DEU	no
AS66_0	1.49229114103082	LouisS_2016	Stool	Adult	Healthy	DEU	no
AS66_12	3.37944709721778	LouisS_2016	Stool	Adult	Healthy	DEU	no
AS66_18	3.18823637198342	LouisS_2016	Stool	Adult	Healthy	DEU	no
AS66_24	1.47255904711702	LouisS_2016	Stool	Adult	Healthy	DEU	no
AS66_3	1.67170147240841	LouisS_2016	Stool	Adult	Healthy	DEU	no
AS66_6	1.35374374139345	LouisS_2016	Stool	Adult	Healthy	DEU	no
AS68_0	2.67686683098719	LouisS_2016	Stool	Adult	Healthy	DEU	no
AS68_12	2.25437498557227	LouisS_2016	Stool	Adult	Healthy	DEU	no
AS68_24	1.17644199660647	LouisS_2016	Stool	Adult	Healthy	DEU	no
AS68_3	3.40409875238934	LouisS_2016	Stool	Adult	Healthy	DEU	no
AS68_6	1.85501087066733	LouisS_2016	Stool	Adult	Healthy	DEU	no
CA_C10002MS2016FE_t0M15	3.7767219543164	FerrettiP_2018	Stool	Adult	Healthy	ITA	no
CA_C10003MS2030FE_t0M15	3.28958506891005	FerrettiP_2018	Stool	Adult	Healthy	ITA	no
CA_C10005MS2062FE_t0M15	2.98371716250711	FerrettiP_2018	Stool	Adult	Healthy	ITA	no
CA_C10007MS2098FE_t0M15	2.82743065709696	FerrettiP_2018	Stool	Adult	Healthy	ITA	no
CA_C10009MS2134FE_t0M15	2.73917059439884	FerrettiP_2018	Stool	Adult	Healthy	ITA	no
CA_C10015MS2242FE_t0M15	3.90777804602389	FerrettiP_2018	Stool	Adult	Healthy	ITA	no
CA_C10019IS2318FE_t1M15	1.73467645486765	FerrettiP_2018	Stool	Adult	Healthy	ITA	no
CA_C10019MS2314FE_t0M16	1.28223968659838	FerrettiP_2018	Stool	Adult	Healthy	ITA	no
CA_C10020MS2332FE_t0M15	1.6390590750852	FerrettiP_2018	Stool	Adult	Healthy	ITA	no
CA_C10023MS2386FE_t0M15	1.97700282812468	FerrettiP_2018	Stool	Adult	Healthy	ITA	no
CA_C10026MS2440FE_t0M15	1.60833376835257	FerrettiP_2018	Stool	Adult	Healthy	ITA	no
CA_C10031MS2526FE_t0M15	4.27624784603063	FerrettiP_2018	Stool	Adult	Healthy	ITA	no
CA_C10032MS2544FE_t0M15	10.1373651839289	FerrettiP_2018	Stool	Adult	Healthy	ITA	no
CA_C10034MS2580FE_t0M15	0.682007598910673	FerrettiP_2018	Stool	Adult	Healthy	ITA	no
CA_C10035MS2598FE_t0M15	2.58249343397533	FerrettiP_2018	Stool	Adult	Healthy	ITA	no
CA_C10039MS2669SA_t0M15	6.3474382823174	FerrettiP_2018	Stool	Adult	Healthy	ITA	no
CA_C10039MS2670FE_t0M16	4.95079527686926	FerrettiP_2018	Stool	Adult	Healthy	ITA	no
CA_C10042MS2724FE_t0M16	2.40666473498504	FerrettiP_2018	Stool	Adult	Healthy	ITA	no
CA_C10043MS2742FE_t0M16	5.42218333382485	FerrettiP_2018	Stool	Adult	Healthy	ITA	no
CA_C10049MS2850FE_t0M16	6.63384230083384	FerrettiP_2018	Stool	Adult	Healthy	ITA	no
CA_C10052MS2904FE_t0M16	2.14635582536074	FerrettiP_2018	Stool	Adult	Healthy	ITA	no
CA_C10055MS2958FE_t0M16	3.55022135654678	FerrettiP_2018	Stool	Adult	Healthy	ITA	no
CCIS00146684ST-4-0	5.6930268909235	ZellerG_2014	Stool	Senior	Healthy	FRA	no
CCIS00281083ST-3-0	22.4726044366115	ZellerG_2014	Stool	Adult	Healthy	FRA	no
CCIS02124300ST-4-0	2.75100013919346	ZellerG_2014	Stool	Adult	Healthy	FRA	no
CCIS02856720ST-4-0	8.45519023304501	ZellerG_2014	Stool	Senior	Healthy	FRA	no
CCIS03473770ST-4-0	5.14771814752036	ZellerG_2014	Stool	Adult	Healthy	FRA	no
CCIS03857607ST-4-0	0.744357221584876	ZellerG_2014	Stool	Adult	Healthy	FRA	no
CCIS05314658ST-4-0	3.8461641174658	ZellerG_2014	Stool	Adult	Healthy	FRA	no
CCIS07277498ST-4-0	3.10496771002559	ZellerG_2014	Stool	Adult	Healthy	FRA	no
CCIS07539127ST-4-0	6.80021959594012	ZellerG_2014	Stool	Senior	Healthy	FRA	no
CCIS07648107ST-4-0	3.36537514178298	ZellerG_2014	Stool	Adult	Healthy	FRA	no
CCIS09568613ST-4-0	10.6631329322829	ZellerG_2014	Stool	Senior	Healthy	FRA	no
CCIS10706551ST-3-0	5.48357892242973	ZellerG_2014	Stool	Adult	Healthy	FRA	no
CCIS11354283ST-4-0	11.0337425026482	ZellerG_2014	Stool	Senior	Healthy	FRA	no
CCIS11362406ST-4-0	11.6347190755144	ZellerG_2014	Stool	Adult	Healthy	FRA	no
CCIS11558985ST-4-0	2.6928337967256	ZellerG_2014	Stool	Adult	Healthy	FRA	no
CCIS13047523ST-4-0	3.50728502137863	ZellerG_2014	Stool	Senior	Healthy	FRA	no
CCIS15794887ST-4-0	3.24549120232003	ZellerG_2014	Stool	Adult	Healthy	FRA	no
CCIS16326685ST-4-0	6.6906916769702	ZellerG_2014	Stool	Adult	Healthy	FRA	no
CCIS16383318ST-4-0	5.40249386563885	ZellerG_2014	Stool	Adult	Healthy	FRA	no
CCIS16561622ST-4-0	2.90164333018985	ZellerG_2014	Stool	Adult	Healthy	FRA	no
CCIS20795251ST-4-0	2.21192417164687	ZellerG_2014	Stool	Senior	Healthy	FRA	no
CCIS21126322ST-4-0	5.91346765996647	ZellerG_2014	Stool	Adult	Healthy	FRA	no
CCIS23164343ST-4-0	5.75574205943417	ZellerG_2014	Stool	Adult	Healthy	FRA	no
CCIS27304052ST-3-0	11.2624926167089	ZellerG_2014	Stool	Adult	Healthy	FRA	no
CCIS27927933ST-4-0	6.41626149243066	ZellerG_2014	Stool	Senior	Healthy	FRA	no
CCIS29210128ST-4-0	2.95438110806393	ZellerG_2014	Stool	Adult	Healthy	FRA	no
CCIS29688262ST-20-0	2.3386926782512	ZellerG_2014	Stool	Adult	Healthy	FRA	no
CCIS32452666ST-4-0	7.64923897453927	ZellerG_2014	Stool	Senior	Healthy	FRA	no
CCIS34604008ST-4-0	3.01079501821908	ZellerG_2014	Stool	Adult	Healthy	FRA	no
CCIS36699628ST-4-0	15.6255755082616	ZellerG_2014	Stool	Senior	Healthy	FRA	no
CCIS36797902ST-4-0	6.38146683531668	ZellerG_2014	Stool	Adult	Healthy	FRA	no
CCIS41692898ST-4-0	4.05314498614621	ZellerG_2014	Stool	Senior	Healthy	FRA	no
CCIS44093303ST-4-0	13.6722358528299	ZellerG_2014	Stool	Adult	Healthy	FRA	no
CCIS45571137ST-3-0	6.36486647969442	ZellerG_2014	Stool	Adult	Healthy	FRA	no
CCIS45793747ST-4-0	4.20200264783638	ZellerG_2014	Stool	Senior	Healthy	FRA	no
CCIS48174381ST-4-0	5.88871215848632	ZellerG_2014	Stool	Senior	Healthy	FRA	no
CCIS50003399ST-4-0	4.75518248853227	ZellerG_2014	Stool	Senior	Healthy	FRA	no
CCIS50471204ST-4-0	4.28524633596207	ZellerG_2014	Stool	Adult	Healthy	FRA	no
CCIS51595129ST-4-0	4.7772355184422	ZellerG_2014	Stool	Adult	Healthy	FRA	no
CCIS63448910ST-4-0	3.11615149002641	ZellerG_2014	Stool	Adult	Healthy	FRA	no
CCIS63468405ST-4-0	10.9801058648869	ZellerG_2014	Stool	Senior	Healthy	FRA	no
CCIS63910149ST-4-0	4.07604322597409	ZellerG_2014	Stool	Adult	Healthy	FRA	no
CCIS64773582ST-4-0	5.02057058278007	ZellerG_2014	Stool	Adult	Healthy	FRA	no
CCIS64785924ST-20-0	1.49760538536466	ZellerG_2014	Stool	Adult	Healthy	FRA	no
CCIS71578391ST-4-0	5.93817365830339	ZellerG_2014	Stool	Senior	Healthy	FRA	no
CCIS74239020ST-4-0	2.38137068412854	ZellerG_2014	Stool	Adult	Healthy	FRA	no
CCIS78100604ST-4-0	6.19446581012606	ZellerG_2014	Stool	Adult	Healthy	FRA	no
CCIS79210440ST-3-0	16.4563732649088	ZellerG_2014	Stool	Adult	Healthy	FRA	no
CCIS80834637ST-4-0	7.03480552194303	ZellerG_2014	Stool	Adult	Healthy	FRA	no
CCIS81139242ST-4-0	5.59142701492992	ZellerG_2014	Stool	Adult	Healthy	FRA	no
CCIS82507866ST-3-0	11.8284063148082	ZellerG_2014	Stool	Adult	Healthy	FRA	no
CCIS82944710ST-20-0	5.35932952511916	ZellerG_2014	Stool	Adult	Healthy	FRA	no
CCIS88007743ST-4-0	9.2719442038413	ZellerG_2014	Stool	Senior	Healthy	FRA	no
CCIS88317640ST-4-0	5.82630617182646	ZellerG_2014	Stool	Senior	Healthy	FRA	no
CCIS90164298ST-4-0	2.34617017176641	ZellerG_2014	Stool	Senior	Healthy	FRA	no
CCIS93040568ST-20-0	5.90541819068051	ZellerG_2014	Stool	Adult	Healthy	FRA	no
CCIS94417875ST-3-0	8.43282589260487	ZellerG_2014	Stool	Adult	Healthy	FRA	no
CCIS94603952ST-4-0	3.01387409650764	ZellerG_2014	Stool	Senior	Healthy	FRA	no
CCIS95097901ST-4-0	6.06115638939709	ZellerG_2014	Stool	Adult	Healthy	FRA	no
CCIS95409808ST-4-0	3.9100021032456	ZellerG_2014	Stool	Adult	Healthy	FRA	no
CCIS98482370ST-3-0	4.08136840616517	ZellerG_2014	Stool	Adult	Healthy	FRA	no
DLF005-IE	6.56155199713556	LiJ_2014	Stool	Adult	Healthy	CHN	no
DLM006-IE	12.5579154235709	LiJ_2014	Stool	Adult	Healthy	CHN	no
DOM005-IE	11.4036961446438	LiJ_2014	Stool	Adult	Healthy	CHN	no
DOM017-IE	6.7194098284977	LiJ_2014	Stool	Adult	Healthy	CHN	no
FAT_DON_11-22-0-4	1.90992149046251	LiSS_2016	Stool	Adult	Healthy	NLD	no
FAT_DON_11-22-0-5	2.16455448826929	LiSS_2016	Stool	Adult	Healthy	NLD	no
FAT_DON_11-22-0-6	1.78105316026722	LiSS_2016	Stool	Adult	Healthy	NLD	no
FAT_DON_19-22-0-0	3.09240033928124	LiSS_2016	Stool	Adult	Healthy	NLD	no
FAT_DON_8-22-0-0	2.43540476918295	LiSS_2016	Stool	Adult	Healthy	NLD	no
G88690	2.95388236364669	SchirmerM_2016	Stool	Adult	Healthy	NLD	no
G88691	0.520741173119219	SchirmerM_2016	Stool	Adult	Healthy	NLD	no
G88692	0.944039118475322	SchirmerM_2016	Stool	Adult	Healthy	NLD	no
G88693	3.27476261596348	SchirmerM_2016	Stool	Adult	Healthy	NLD	no
G88700	1.05661401427189	SchirmerM_2016	Stool	Adult	Healthy	NLD	no
G88701	0.624335840253011	SchirmerM_2016	Stool	Adult	Healthy	NLD	no
G88703	0.712282647192648	SchirmerM_2016	Stool	Adult	Healthy	NLD	no
G88704	1.28360137486808	SchirmerM_2016	Stool	Adult	Healthy	NLD	no
G88705	0.74492635427058	SchirmerM_2016	Stool	Adult	Healthy	NLD	no
G88707	0.958464812307184	SchirmerM_2016	Stool	School age	Healthy	NLD	no
G88708	0.776112069485595	SchirmerM_2016	Stool	School age	Healthy	NLD	no
G88709	0.706096321046527	SchirmerM_2016	Stool	School age	Healthy	NLD	no
G88710	1.32586856347602	SchirmerM_2016	Stool	Adult	Healthy	NLD	no
G88711	0.54312013156204	SchirmerM_2016	Stool	Adult	Healthy	NLD	no
G88712	0.626371049697148	SchirmerM_2016	Stool	Adult	Healthy	NLD	no
G88713	1.07581294557761	SchirmerM_2016	Stool	Adult	Healthy	NLD	no
G88716	0.562320377810339	SchirmerM_2016	Stool	School age	Healthy	NLD	no
G88718	3.16701351450429	SchirmerM_2016	Stool	Adult	Healthy	NLD	no
G88720	3.25691706173252	SchirmerM_2016	Stool	Adult	Healthy	NLD	no
G88721	2.02823549786516	SchirmerM_2016	Stool	Adult	Healthy	NLD	no
G88722	1.41143363359559	SchirmerM_2016	Stool	Adult	Healthy	NLD	no
G88723	1.21653747820211	SchirmerM_2016	Stool	Adult	Healthy	NLD	no
G88724	0.863885757823016	SchirmerM_2016	Stool	Adult	Healthy	NLD	no
G88725	1.09367994021447	SchirmerM_2016	Stool	Adult	Healthy	NLD	no
G88726	1.66812448031194	SchirmerM_2016	Stool	Adult	Healthy	NLD	no
G88727	0.990896301166387	SchirmerM_2016	Stool	School age	Healthy	NLD	no
G88728	0.573509673005117	SchirmerM_2016	Stool	Adult	Healthy	NLD	no
G88729	1.09011640793002	SchirmerM_2016	Stool	Adult	Healthy	NLD	no
G88731	1.43294214637075	SchirmerM_2016	Stool	Adult	Healthy	NLD	no
G88732	1.56045356420621	SchirmerM_2016	Stool	Adult	Healthy	NLD	no
G88733	0.929604769554451	SchirmerM_2016	Stool	School age	Healthy	NLD	no
G88734	2.06168152042671	SchirmerM_2016	Stool	Adult	Healthy	NLD	no
G88735	0.487711972085354	SchirmerM_2016	Stool	School age	Healthy	NLD	no
G88736	0.766414629899023	SchirmerM_2016	Stool	Adult	Healthy	NLD	no
G88737	1.73067442381299	SchirmerM_2016	Stool	Adult	Healthy	NLD	no
G88738	2.8518206030619	SchirmerM_2016	Stool	Adult	Healthy	NLD	no
G88740	1.21160231037305	SchirmerM_2016	Stool	Adult	Healthy	NLD	no
G88741	1.532864437197	SchirmerM_2016	Stool	School age	Healthy	NLD	no
G88744	1.59253853224812	SchirmerM_2016	Stool	School age	Healthy	NLD	no
G88745	1.26114734768013	SchirmerM_2016	Stool	School age	Healthy	NLD	no
G88746	0.503027704375253	SchirmerM_2016	Stool	Adult	Healthy	NLD	no
G88748	5.08930301148059	SchirmerM_2016	Stool	Adult	Healthy	NLD	no
G88749	2.40863135171825	SchirmerM_2016	Stool	Adult	Healthy	NLD	no
G88751	1.33943608728125	SchirmerM_2016	Stool	Adult	Healthy	NLD	no
G88753	1.27687730400416	SchirmerM_2016	Stool	School age	Healthy	NLD	no
G88755	0.605171587699115	SchirmerM_2016	Stool	Adult	Healthy	NLD	no
G88757	0.86868646622686	SchirmerM_2016	Stool	Adult	Healthy	NLD	no
G88759	1.85175693977914	SchirmerM_2016	Stool	Adult	Healthy	NLD	no
G88760	1.61498500180724	SchirmerM_2016	Stool	Adult	Healthy	NLD	no
G88761	0.654256311919285	SchirmerM_2016	Stool	Adult	Healthy	NLD	no
G88762	1.57412199576301	SchirmerM_2016	Stool	Adult	Healthy	NLD	no
G88763	0.555922095023632	SchirmerM_2016	Stool	Adult	Healthy	NLD	no
G88764	1.75172798397959	SchirmerM_2016	Stool	Adult	Healthy	NLD	no
G88765	0.417359706741598	SchirmerM_2016	Stool	Adult	Healthy	NLD	no
G88766	1.20509678127308	SchirmerM_2016	Stool	Adult	Healthy	NLD	no
G88767	0.907321416579102	SchirmerM_2016	Stool	Adult	Healthy	NLD	no
G88768	1.10015810719321	SchirmerM_2016	Stool	Adult	Healthy	NLD	no
G88769	1.70906483431458	SchirmerM_2016	Stool	Adult	Healthy	NLD	no
G88770	0.562739909897716	SchirmerM_2016	Stool	Adult	Healthy	NLD	no
G88771	0.948746699744055	SchirmerM_2016	Stool	Adult	Healthy	NLD	no
G88772	0.891266283056162	SchirmerM_2016	Stool	Senior	Healthy	NLD	no
G88773	0.945953286662703	SchirmerM_2016	Stool	Adult	Healthy	NLD	no
G88774	0.488464723456257	SchirmerM_2016	Stool	Adult	Healthy	NLD	no
G88776	0.754602830577426	SchirmerM_2016	Stool	Adult	Healthy	NLD	no
G88778	0.689511884323787	SchirmerM_2016	Stool	Adult	Healthy	NLD	no
G88779	2.79620529833933	SchirmerM_2016	Stool	Adult	Healthy	NLD	no
G88780	2.93787815632203	SchirmerM_2016	Stool	Adult	Healthy	NLD	no
G88781	0.886220324057644	SchirmerM_2016	Stool	Adult	Healthy	NLD	no
G88782	1.48600019039016	SchirmerM_2016	Stool	Adult	Healthy	NLD	no
G88783	0.873985649799327	SchirmerM_2016	Stool	Adult	Healthy	NLD	no
G88784	0.858076755142351	SchirmerM_2016	Stool	Adult	Healthy	NLD	no
G88785	0.591869263429568	SchirmerM_2016	Stool	Adult	Healthy	NLD	no
G88786	1.21190537887449	SchirmerM_2016	Stool	Adult	Healthy	NLD	no
G88787	0.380173786350687	SchirmerM_2016	Stool	Adult	Healthy	NLD	no
G88788	1.36878462716683	SchirmerM_2016	Stool	Adult	Healthy	NLD	no
G88789	0.899930930509997	SchirmerM_2016	Stool	Adult	Healthy	NLD	no
G88790	1.01618182641616	SchirmerM_2016	Stool	Adult	Healthy	NLD	no
G88791	0.818830390274072	SchirmerM_2016	Stool	Adult	Healthy	NLD	no
G88792	1.67542112773634	SchirmerM_2016	Stool	Adult	Healthy	NLD	no
G88793	0.791958844902693	SchirmerM_2016	Stool	Adult	Healthy	NLD	no
G88794	0.795009588816553	SchirmerM_2016	Stool	Adult	Healthy	NLD	no
G88795	3.55087518306902	SchirmerM_2016	Stool	Adult	Healthy	NLD	no
G88796	1.38987050598261	SchirmerM_2016	Stool	Adult	Healthy	NLD	no
G88797	1.63832943414381	SchirmerM_2016	Stool	Adult	Healthy	NLD	no
G88798	0.707883322348452	SchirmerM_2016	Stool	Adult	Healthy	NLD	no
G88801	1.25255847998014	SchirmerM_2016	Stool	Adult	Healthy	NLD	no
G88802	0.89394552136495	SchirmerM_2016	Stool	Adult	Healthy	NLD	no
G88804	1.59208314773635	SchirmerM_2016	Stool	Senior	Healthy	NLD	no
G88806	1.17696582502619	SchirmerM_2016	Stool	Adult	Healthy	NLD	no
G88807	0.943924230191519	SchirmerM_2016	Stool	School age	Healthy	NLD	no
G88808	1.05984198929664	SchirmerM_2016	Stool	Adult	Healthy	NLD	no
G88809	1.12048383275892	SchirmerM_2016	Stool	School age	Healthy	NLD	no
G88810	2.33516885421784	SchirmerM_2016	Stool	Adult	Healthy	NLD	no
G88811	1.34026041812119	SchirmerM_2016	Stool	Adult	Healthy	NLD	no
G88812	0.909361671610783	SchirmerM_2016	Stool	Adult	Healthy	NLD	no
G88813	0.724582763262227	SchirmerM_2016	Stool	Adult	Healthy	NLD	no
G88814	1.07822379277979	SchirmerM_2016	Stool	Adult	Healthy	NLD	no
G88815	0.490221254403935	SchirmerM_2016	Stool	School age	Healthy	NLD	no
G88816	0.725005639775231	SchirmerM_2016	Stool	Adult	Healthy	NLD	no
G88818	0.626376859807515	SchirmerM_2016	Stool	School age	Healthy	NLD	no
G88819	1.633639468042	SchirmerM_2016	Stool	Adult	Healthy	NLD	no
G88820	1.43443962600753	SchirmerM_2016	Stool	Adult	Healthy	NLD	no
G88821	2.7971133430792	SchirmerM_2016	Stool	Adult	Healthy	NLD	no
G88822	1.15211053974049	SchirmerM_2016	Stool	School age	Healthy	NLD	no
G88823	1.42332933132503	SchirmerM_2016	Stool	Adult	Healthy	NLD	no
G88825	0.537815532378579	SchirmerM_2016	Stool	Adult	Healthy	NLD	no
G88826	2.44281341359378	SchirmerM_2016	Stool	Adult	Healthy	NLD	no
G88827	1.35706619428493	SchirmerM_2016	Stool	School age	Healthy	NLD	no
G88828	1.76164504894548	SchirmerM_2016	Stool	Adult	Healthy	NLD	no
G88829	1.08887665299331	SchirmerM_2016	Stool	School age	Healthy	NLD	no
G88830	0.291606298396365	SchirmerM_2016	Stool	Adult	Healthy	NLD	no
G88831	0.583312130463978	SchirmerM_2016	Stool	Adult	Healthy	NLD	no
G88832	1.2912806257263	SchirmerM_2016	Stool	School age	Healthy	NLD	no
G88834	2.4883848681228	SchirmerM_2016	Stool	Adult	Healthy	NLD	no
G88835	1.10952610794884	SchirmerM_2016	Stool	Adult	Healthy	NLD	no
G88836	1.52290949869266	SchirmerM_2016	Stool	Adult	Healthy	NLD	no
G88837	1.06740157560528	SchirmerM_2016	Stool	Adult	Healthy	NLD	no
G88838	2.49996261124843	SchirmerM_2016	Stool	Adult	Healthy	NLD	no
G88839	1.912820741227	SchirmerM_2016	Stool	Adult	Healthy	NLD	no
G88840	0.921392867471334	SchirmerM_2016	Stool	Adult	Healthy	NLD	no
G88842	1.71731705823551	SchirmerM_2016	Stool	Adult	Healthy	NLD	no
G88843	0.718825484590193	SchirmerM_2016	Stool	School age	Healthy	NLD	no
G88844	0.849020796559912	SchirmerM_2016	Stool	Adult	Healthy	NLD	no
G88845	2.81329028735877	SchirmerM_2016	Stool	Adult	Healthy	NLD	no
G88846	1.37736918767908	SchirmerM_2016	Stool	Adult	Healthy	NLD	no
G88847	0.724606405548832	SchirmerM_2016	Stool	Adult	Healthy	NLD	no
G88848	1.2423004174745	SchirmerM_2016	Stool	Adult	Healthy	NLD	no
G88849	1.25583461723546	SchirmerM_2016	Stool	Adult	Healthy	NLD	no
G88850	0.821977982560682	SchirmerM_2016	Stool	School age	Healthy	NLD	no
G88851	1.05794944936857	SchirmerM_2016	Stool	Adult	Healthy	NLD	no
G88852	0.734578812174085	SchirmerM_2016	Stool	Adult	Healthy	NLD	no
G88853	1.71288241296089	SchirmerM_2016	Stool	Adult	Healthy	NLD	no
G88854	1.18850149188038	SchirmerM_2016	Stool	Adult	Healthy	NLD	no
G88855	0.843769238875566	SchirmerM_2016	Stool	Adult	Healthy	NLD	no
G88856	2.89082707471703	SchirmerM_2016	Stool	Adult	Healthy	NLD	no
G88857	0.892579663623385	SchirmerM_2016	Stool	Adult	Healthy	NLD	no
G88858	0.841026087059066	SchirmerM_2016	Stool	Adult	Healthy	NLD	no
G88859	0.990187368534276	SchirmerM_2016	Stool	Adult	Healthy	NLD	no
G88861	0.617640043959969	SchirmerM_2016	Stool	Adult	Healthy	NLD	no
G88862	0.974372861629332	SchirmerM_2016	Stool	Adult	Healthy	NLD	no
G88863	1.20606432243186	SchirmerM_2016	Stool	Adult	Healthy	NLD	no
G88864	0.828752890367309	SchirmerM_2016	Stool	Adult	Healthy	NLD	no
G88866	0.898604909569505	SchirmerM_2016	Stool	Adult	Healthy	NLD	no
G88867	0.751845002710441	SchirmerM_2016	Stool	Adult	Healthy	NLD	no
G88869	1.37273879446328	SchirmerM_2016	Stool	Adult	Healthy	NLD	no
G88870	0.822559074555287	SchirmerM_2016	Stool	Adult	Healthy	NLD	no
G88871	0.854024572446177	SchirmerM_2016	Stool	Adult	Healthy	NLD	no
G88872	0.479912930731222	SchirmerM_2016	Stool	Adult	Healthy	NLD	no
G88873	2.45896016951223	SchirmerM_2016	Stool	Adult	Healthy	NLD	no
G88874	1.5829428393614	SchirmerM_2016	Stool	School age	Healthy	NLD	no
G88875	2.04745558625988	SchirmerM_2016	Stool	Senior	Healthy	NLD	no
G88876	1.49347655755869	SchirmerM_2016	Stool	Adult	Healthy	NLD	no
G88877	0.177599944063167	SchirmerM_2016	Stool	Adult	Healthy	NLD	no
G88878	1.6493780295784	SchirmerM_2016	Stool	Adult	Healthy	NLD	no
G88879	1.83949942808222	SchirmerM_2016	Stool	Adult	Healthy	NLD	no
G88880	0.393425495443608	SchirmerM_2016	Stool	Adult	Healthy	NLD	no
G88881	1.92441646707608	SchirmerM_2016	Stool	Adult	Healthy	NLD	no
G88882	1.59249945175583	SchirmerM_2016	Stool	Adult	Healthy	NLD	no
G88883	0.630399605156389	SchirmerM_2016	Stool	Adult	Healthy	NLD	no
G88884	0.756424040229972	SchirmerM_2016	Stool	Adult	Healthy	NLD	no
G88885	0.362976365995044	SchirmerM_2016	Stool	Adult	Healthy	NLD	no
G88886	6.99969534760615	SchirmerM_2016	Stool	Adult	Healthy	NLD	no
G88887	1.01279293095191	SchirmerM_2016	Stool	School age	Healthy	NLD	no
G88888	0.913370125892252	SchirmerM_2016	Stool	Adult	Healthy	NLD	no
G88889	0.768787857939593	SchirmerM_2016	Stool	Adult	Healthy	NLD	no
G88890	0.681615265198559	SchirmerM_2016	Stool	Adult	Healthy	NLD	no
G88891	0.44787744159892	SchirmerM_2016	Stool	Adult	Healthy	NLD	no
G88892	0.832836996427061	SchirmerM_2016	Stool	Adult	Healthy	NLD	no
G88893	0.892513812553235	SchirmerM_2016	Stool	Adult	Healthy	NLD	no
G88894	0.747117738482753	SchirmerM_2016	Stool	Adult	Healthy	NLD	no
G88895	0.639926752798869	SchirmerM_2016	Stool	Adult	Healthy	NLD	no
G88896	1.82958145921292	SchirmerM_2016	Stool	Adult	Healthy	NLD	no
G88897	1.91235895586027	SchirmerM_2016	Stool	Adult	Healthy	NLD	no
G88898	2.61761836311233	SchirmerM_2016	Stool	Adult	Healthy	NLD	no
G88899	1.62779559164242	SchirmerM_2016	Stool	Adult	Healthy	NLD	no
G88900	2.21959115335972	SchirmerM_2016	Stool	Adult	Healthy	NLD	no
G88902	1.38802922192833	SchirmerM_2016	Stool	Adult	Healthy	NLD	no
G88903	6.4582874786548	SchirmerM_2016	Stool	Senior	Healthy	NLD	no
G88904	0.985977727932013	SchirmerM_2016	Stool	Adult	Healthy	NLD	no
G88905	1.4641659554609	SchirmerM_2016	Stool	Adult	Healthy	NLD	no
G88906	1.35567756380234	SchirmerM_2016	Stool	Adult	Healthy	NLD	no
G88908	0.893332254418597	SchirmerM_2016	Stool	Adult	Healthy	NLD	no
G88909	3.26267222209836	SchirmerM_2016	Stool	Adult	Healthy	NLD	no
G88910	0.791329542493159	SchirmerM_2016	Stool	Adult	Healthy	NLD	no
G88911	0.816135522756264	SchirmerM_2016	Stool	Adult	Healthy	NLD	no
G88912	4.70356196438824	SchirmerM_2016	Stool	Adult	Healthy	NLD	no
G88913	1.64751177650545	SchirmerM_2016	Stool	Adult	Healthy	NLD	no
G88914	1.65123612401116	SchirmerM_2016	Stool	Adult	Healthy	NLD	no
G88915	0.635426834218118	SchirmerM_2016	Stool	Adult	Healthy	NLD	no
G88916	1.19449506296091	SchirmerM_2016	Stool	Adult	Healthy	NLD	no
G88917	1.71488483324614	SchirmerM_2016	Stool	Adult	Healthy	NLD	no
G88918	3.70954349064894	SchirmerM_2016	Stool	Adult	Healthy	NLD	no
G88919	1.66184774708388	SchirmerM_2016	Stool	Adult	Healthy	NLD	no
G88920	0.987834587296458	SchirmerM_2016	Stool	Adult	Healthy	NLD	no
G88921	0.349412667008969	SchirmerM_2016	Stool	School age	Healthy	NLD	no
G88922	1.80420562786639	SchirmerM_2016	Stool	Adult	Healthy	NLD	no
G88923	2.09712304100021	SchirmerM_2016	Stool	Adult	Healthy	NLD	no
G88924	0.844734154005236	SchirmerM_2016	Stool	Adult	Healthy	NLD	no
G88925	1.07899922012219	SchirmerM_2016	Stool	School age	Healthy	NLD	no
G88926	2.46591722252567	SchirmerM_2016	Stool	Adult	Healthy	NLD	no
G88927	2.32514998653594	SchirmerM_2016	Stool	Adult	Healthy	NLD	no
G88928	0.501225273897949	SchirmerM_2016	Stool	School age	Healthy	NLD	no
G88929	1.22423719446139	SchirmerM_2016	Stool	Adult	Healthy	NLD	no
G88930	1.66931843712509	SchirmerM_2016	Stool	Adult	Healthy	NLD	no
G88931	0.331461902886442	SchirmerM_2016	Stool	Adult	Healthy	NLD	no
G88933	0.95409909844646	SchirmerM_2016	Stool	Adult	Healthy	NLD	no
G88934	0.933995507119886	SchirmerM_2016	Stool	Adult	Healthy	NLD	no
G88935	1.2630976964382	SchirmerM_2016	Stool	Adult	Healthy	NLD	no
G88936	1.30768548500111	SchirmerM_2016	Stool	School age	Healthy	NLD	no
G88937	0.860990726067611	SchirmerM_2016	Stool	Adult	Healthy	NLD	no
G88938	1.98338206893982	SchirmerM_2016	Stool	Adult	Healthy	NLD	no
G88939	1.73831077467086	SchirmerM_2016	Stool	Adult	Healthy	NLD	no
G88940	1.26484381762234	SchirmerM_2016	Stool	Adult	Healthy	NLD	no
G88941	0.929447635836367	SchirmerM_2016	Stool	Senior	Healthy	NLD	no
G88942	2.29963910496928	SchirmerM_2016	Stool	Adult	Healthy	NLD	no
G88943	0.476750732703939	SchirmerM_2016	Stool	Adult	Healthy	NLD	no
G88944	4.74756131192857	SchirmerM_2016	Stool	School age	Healthy	NLD	no
G88948	0.853196786388406	SchirmerM_2016	Stool	School age	Healthy	NLD	no
G88949	0.683031507259382	SchirmerM_2016	Stool	Adult	Healthy	NLD	no
G88950	0.434250400605735	SchirmerM_2016	Stool	Adult	Healthy	NLD	no
G88951	3.1167790354802	SchirmerM_2016	Stool	Adult	Healthy	NLD	no
G88952	1.16352644699274	SchirmerM_2016	Stool	Adult	Healthy	NLD	no
G88953	1.79777748720805	SchirmerM_2016	Stool	Adult	Healthy	NLD	no
G88954	0.69699569714058	SchirmerM_2016	Stool	School age	Healthy	NLD	no
G88955	3.94086927663967	SchirmerM_2016	Stool	Adult	Healthy	NLD	no
G88958	0.515247829388137	SchirmerM_2016	Stool	Adult	Healthy	NLD	no
G88959	0.76571763153172	SchirmerM_2016	Stool	Adult	Healthy	NLD	no
G88960	1.38465048770799	SchirmerM_2016	Stool	Adult	Healthy	NLD	no
G88961	1.70519872981599	SchirmerM_2016	Stool	Adult	Healthy	NLD	no
G88962	1.82949301640112	SchirmerM_2016	Stool	Adult	Healthy	NLD	no
G88963	1.33007387417748	SchirmerM_2016	Stool	School age	Healthy	NLD	no
G88964	1.13691397158144	SchirmerM_2016	Stool	Adult	Healthy	NLD	no
G88965	1.43150500045214	SchirmerM_2016	Stool	Adult	Healthy	NLD	no
G88966	0.713463811081086	SchirmerM_2016	Stool	Adult	Healthy	NLD	no
G88967	0.619846411290639	SchirmerM_2016	Stool	Adult	Healthy	NLD	no
G88968	0.944258148672741	SchirmerM_2016	Stool	Adult	Healthy	NLD	no
G88970	1.04925150716999	SchirmerM_2016	Stool	Adult	Healthy	NLD	no
G88971	0.64475884581264	SchirmerM_2016	Stool	School age	Healthy	NLD	no
G88972	1.03903272354939	SchirmerM_2016	Stool	Adult	Healthy	NLD	no
G88973	0.795251194973507	SchirmerM_2016	Stool	Adult	Healthy	NLD	no
G88974	1.0011889798708	SchirmerM_2016	Stool	School age	Healthy	NLD	no
G88975	3.19187311785974	SchirmerM_2016	Stool	Adult	Healthy	NLD	no
G88976	2.37488800699083	SchirmerM_2016	Stool	School age	Healthy	NLD	no
G88977	0.576161414053206	SchirmerM_2016	Stool	Adult	Healthy	NLD	no
G88978	1.56500411657625	SchirmerM_2016	Stool	Adult	Healthy	NLD	no
G88979	0.923786008470387	SchirmerM_2016	Stool	School age	Healthy	NLD	no
G88980	0.507893786121454	SchirmerM_2016	Stool	Adult	Healthy	NLD	no
G88981	1.20632405617262	SchirmerM_2016	Stool	Adult	Healthy	NLD	no
G88982	1.48527626969649	SchirmerM_2016	Stool	School age	Healthy	NLD	no
G88983	0.809941596426764	SchirmerM_2016	Stool	Adult	Healthy	NLD	no
G88984	0.344862520960418	SchirmerM_2016	Stool	Adult	Healthy	NLD	no
G88985	0.901447279191168	SchirmerM_2016	Stool	Adult	Healthy	NLD	no
G88986	0.864046386025374	SchirmerM_2016	Stool	Adult	Healthy	NLD	no
G88987	0.897367982032858	SchirmerM_2016	Stool	Adult	Healthy	NLD	no
G88988	0.844956060626398	SchirmerM_2016	Stool	Adult	Healthy	NLD	no
G88989	1.88011252776068	SchirmerM_2016	Stool	Adult	Healthy	NLD	no
G88990	1.13356926598738	SchirmerM_2016	Stool	Adult	Healthy	NLD	no
G88992	0.463000184137892	SchirmerM_2016	Stool	Adult	Healthy	NLD	no
G88993	0.465656731700348	SchirmerM_2016	Stool	Adult	Healthy	NLD	no
G88994	1.35277400234568	SchirmerM_2016	Stool	Adult	Healthy	NLD	no
G88995	1.81734750726942	SchirmerM_2016	Stool	School age	Healthy	NLD	no
G88997	1.04402354271321	SchirmerM_2016	Stool	Adult	Healthy	NLD	no
G88998	1.140916403114	SchirmerM_2016	Stool	Adult	Healthy	NLD	no
G88999	1.07757390870246	SchirmerM_2016	Stool	Adult	Healthy	NLD	no
G89000	4.8706628030892	SchirmerM_2016	Stool	Adult	Healthy	NLD	no
G89001	1.51393238316623	SchirmerM_2016	Stool	Adult	Healthy	NLD	no
G89002	1.06046622186319	SchirmerM_2016	Stool	Adult	Healthy	NLD	no
G89004	1.53881648429405	SchirmerM_2016	Stool	Adult	Healthy	NLD	no
G89005	0.920941858663359	SchirmerM_2016	Stool	School age	Healthy	NLD	no
G89006	0.768203335084831	SchirmerM_2016	Stool	Adult	Healthy	NLD	no
G89007	1.65422098635117	SchirmerM_2016	Stool	Adult	Healthy	NLD	no
G89008	1.93495315924691	SchirmerM_2016	Stool	Adult	Healthy	NLD	no
G89009	1.50224974743273	SchirmerM_2016	Stool	Adult	Healthy	NLD	no
G89010	1.91036465842526	SchirmerM_2016	Stool	Adult	Healthy	NLD	no
G89011	1.02007942668684	SchirmerM_2016	Stool	Adult	Healthy	NLD	no
G89012	1.2211459731104	SchirmerM_2016	Stool	Adult	Healthy	NLD	no
G89013	1.07910757026173	SchirmerM_2016	Stool	Adult	Healthy	NLD	no
G89014	0.837879916477023	SchirmerM_2016	Stool	Adult	Healthy	NLD	no
G89016	0.943795266946365	SchirmerM_2016	Stool	Adult	Healthy	NLD	no
G89017	1.14517169157184	SchirmerM_2016	Stool	Adult	Healthy	NLD	no
G89018	1.04576002325058	SchirmerM_2016	Stool	Adult	Healthy	NLD	no
G89019	1.30019824066637	SchirmerM_2016	Stool	Adult	Healthy	NLD	no
G89020	2.21047320033207	SchirmerM_2016	Stool	Adult	Healthy	NLD	no
G89021	1.64081179308156	SchirmerM_2016	Stool	Adult	Healthy	NLD	no
G89022	4.1034234019521	SchirmerM_2016	Stool	Adult	Healthy	NLD	no
G89023	1.03097574958056	SchirmerM_2016	Stool	Adult	Healthy	NLD	no
G89024	1.32547019912336	SchirmerM_2016	Stool	Adult	Healthy	NLD	no
G89025	1.29045882488586	SchirmerM_2016	Stool	School age	Healthy	NLD	no
G89026	0.927321690232388	SchirmerM_2016	Stool	Adult	Healthy	NLD	no
G89027	1.75778962671406	SchirmerM_2016	Stool	Adult	Healthy	NLD	no
G89028	1.27229986526653	SchirmerM_2016	Stool	Adult	Healthy	NLD	no
G89029	2.42084407102324	SchirmerM_2016	Stool	Adult	Healthy	NLD	no
G89030	1.25826787476453	SchirmerM_2016	Stool	Adult	Healthy	NLD	no
G89031	1.28941055181788	SchirmerM_2016	Stool	Adult	Healthy	NLD	no
G89033	0.555360261756845	SchirmerM_2016	Stool	Adult	Healthy	NLD	no
G89034	1.46943675065909	SchirmerM_2016	Stool	Adult	Healthy	NLD	no
G89035	0.615510651867036	SchirmerM_2016	Stool	Adult	Healthy	NLD	no
G89036	0.360292127594145	SchirmerM_2016	Stool	Adult	Healthy	NLD	no
G89037	1.61122182419499	SchirmerM_2016	Stool	Adult	Healthy	NLD	no
G89038	1.51719247552363	SchirmerM_2016	Stool	Adult	Healthy	NLD	no
G89039	0.825057638126941	SchirmerM_2016	Stool	Adult	Healthy	NLD	no
G89040	0.549031642002482	SchirmerM_2016	Stool	Senior	Healthy	NLD	no
G89042	0.971814933229137	SchirmerM_2016	Stool	Adult	Healthy	NLD	no
G89043	2.7046927635734	SchirmerM_2016	Stool	Adult	Healthy	NLD	no
G89044	1.36825847373678	SchirmerM_2016	Stool	Adult	Healthy	NLD	no
G89045	0.443338252974102	SchirmerM_2016	Stool	Adult	Healthy	NLD	no
G89046	1.02443234967168	SchirmerM_2016	Stool	Adult	Healthy	NLD	no
G89047	1.73452687890335	SchirmerM_2016	Stool	Adult	Healthy	NLD	no
G89048	1.29173578853009	SchirmerM_2016	Stool	Adult	Healthy	NLD	no
G89049	1.0283045338249	SchirmerM_2016	Stool	Adult	Healthy	NLD	no
G89050	1.55975840238187	SchirmerM_2016	Stool	Adult	Healthy	NLD	no
G89051	1.32079963494939	SchirmerM_2016	Stool	Adult	Healthy	NLD	no
G89052	0.919861933327552	SchirmerM_2016	Stool	Adult	Healthy	NLD	no
G89053	1.60713130667435	SchirmerM_2016	Stool	Adult	Healthy	NLD	no
G89054	1.45400150306777	SchirmerM_2016	Stool	Adult	Healthy	NLD	no
G89055	1.21113202427998	SchirmerM_2016	Stool	Adult	Healthy	NLD	no
G89056	0.442406662728599	SchirmerM_2016	Stool	Adult	Healthy	NLD	no
G89057	0.85931519297942	SchirmerM_2016	Stool	Adult	Healthy	NLD	no
G89058	3.28920192148276	SchirmerM_2016	Stool	Adult	Healthy	NLD	no
G89059	0.861575971782094	SchirmerM_2016	Stool	Adult	Healthy	NLD	no
G89060	0.765053030446506	SchirmerM_2016	Stool	Adult	Healthy	NLD	no
G89061	1.29860768995144	SchirmerM_2016	Stool	Adult	Healthy	NLD	no
G89062	0.936065345010329	SchirmerM_2016	Stool	School age	Healthy	NLD	no
G89063	0.539649428090536	SchirmerM_2016	Stool	Adult	Healthy	NLD	no
G89064	0.93171474477379	SchirmerM_2016	Stool	Adult	Healthy	NLD	no
G89065	2.03360137677876	SchirmerM_2016	Stool	Adult	Healthy	NLD	no
G89067	0.997161946871955	SchirmerM_2016	Stool	Adult	Healthy	NLD	no
G89068	1.73185899574654	SchirmerM_2016	Stool	Adult	Healthy	NLD	no
G89069	2.39826986838492	SchirmerM_2016	Stool	Adult	Healthy	NLD	no
G89070	0.746334463622077	SchirmerM_2016	Stool	Adult	Healthy	NLD	no
G89071	1.00168295165095	SchirmerM_2016	Stool	Adult	Healthy	NLD	no
G89072	0.989782723189691	SchirmerM_2016	Stool	Adult	Healthy	NLD	no
G89073	2.68414223596706	SchirmerM_2016	Stool	Adult	Healthy	NLD	no
G89074	5.82482048120461	SchirmerM_2016	Stool	Adult	Healthy	NLD	no
G89076	0.879996017596535	SchirmerM_2016	Stool	Adult	Healthy	NLD	no
G89077	1.18749893060786	SchirmerM_2016	Stool	Adult	Healthy	NLD	no
G89078	0.427622691530449	SchirmerM_2016	Stool	School age	Healthy	NLD	no
G89079	0.653253688039927	SchirmerM_2016	Stool	Adult	Healthy	NLD	no
G89080	1.96034048359259	SchirmerM_2016	Stool	Adult	Healthy	NLD	no
G89081	0.95500255722652	SchirmerM_2016	Stool	School age	Healthy	NLD	no
G89082	1.05508844649475	SchirmerM_2016	Stool	Adult	Healthy	NLD	no
G89083	0.576524474377091	SchirmerM_2016	Stool	Senior	Healthy	NLD	no
G89084	1.89271324627809	SchirmerM_2016	Stool	Adult	Healthy	NLD	no
G89085	0.9383649478304	SchirmerM_2016	Stool	Adult	Healthy	NLD	no
G89087	0.817327825609013	SchirmerM_2016	Stool	Adult	Healthy	NLD	no
G89088	1.18349138732061	SchirmerM_2016	Stool	Adult	Healthy	NLD	no
G89089	1.85643011495628	SchirmerM_2016	Stool	Adult	Healthy	NLD	no
G89091	1.81178290531615	SchirmerM_2016	Stool	Senior	Healthy	NLD	no
G89092	2.03944400021095	SchirmerM_2016	Stool	Adult	Healthy	NLD	no
G89093	1.50153530865783	SchirmerM_2016	Stool	Adult	Healthy	NLD	no
G89094	0.971506146799624	SchirmerM_2016	Stool	Adult	Healthy	NLD	no
G89095	0.78940202932906	SchirmerM_2016	Stool	Adult	Healthy	NLD	no
G89096	0.749965491411879	SchirmerM_2016	Stool	Adult	Healthy	NLD	no
G89097	1.67773367742695	SchirmerM_2016	Stool	School age	Healthy	NLD	no
G89098	0.957533390634618	SchirmerM_2016	Stool	Senior	Healthy	NLD	no
G89100	0.910886744634155	SchirmerM_2016	Stool	Adult	Healthy	NLD	no
G89101	2.74494020663408	SchirmerM_2016	Stool	Adult	Healthy	NLD	no
G89103	0.745752461025636	SchirmerM_2016	Stool	School age	Healthy	NLD	no
G89106	2.94504891956401	SchirmerM_2016	Stool	Adult	Healthy	NLD	no
G89107	0.729441584878456	SchirmerM_2016	Stool	Adult	Healthy	NLD	no
G89108	1.17184354858793	SchirmerM_2016	Stool	Adult	Healthy	NLD	no
G89109	1.49159689377203	SchirmerM_2016	Stool	Adult	Healthy	NLD	no
G89111	0.680006370273027	SchirmerM_2016	Stool	School age	Healthy	NLD	no
G89112	0.655948787182566	SchirmerM_2016	Stool	Adult	Healthy	NLD	no
G89113	1.57034891035676	SchirmerM_2016	Stool	Adult	Healthy	NLD	no
G89114	1.20201636079331	SchirmerM_2016	Stool	Adult	Healthy	NLD	no
G89116	0.675935249960611	SchirmerM_2016	Stool	School age	Healthy	NLD	no
G89117	0.957693595041435	SchirmerM_2016	Stool	Adult	Healthy	NLD	no
G89118	0.762372249843357	SchirmerM_2016	Stool	Adult	Healthy	NLD	no
G89119	1.02064562298358	SchirmerM_2016	Stool	School age	Healthy	NLD	no
G89120	1.53497897723278	SchirmerM_2016	Stool	Adult	Healthy	NLD	no
G89121	1.32097575585602	SchirmerM_2016	Stool	Adult	Healthy	NLD	no
G89122	1.36966504938853	SchirmerM_2016	Stool	Adult	Healthy	NLD	no
G89123	0.50032244170411	SchirmerM_2016	Stool	Adult	Healthy	NLD	no
G89124	0.994572156814838	SchirmerM_2016	Stool	Adult	Healthy	NLD	no
G89125	0.796524796228205	SchirmerM_2016	Stool	Senior	Healthy	NLD	no
G89126	0.977312761324192	SchirmerM_2016	Stool	Adult	Healthy	NLD	no
G89127	0.814905714429042	SchirmerM_2016	Stool	Adult	Healthy	NLD	no
G89128	0.891843619587794	SchirmerM_2016	Stool	Adult	Healthy	NLD	no
G89129	0.657538849100107	SchirmerM_2016	Stool	Adult	Healthy	NLD	no
G89130	1.45008304283682	SchirmerM_2016	Stool	Adult	Healthy	NLD	no
G89132	5.84232171813787	SchirmerM_2016	Stool	Adult	Healthy	NLD	no
G89133	0.643074534939873	SchirmerM_2016	Stool	School age	Healthy	NLD	no
G89134	1.28518141809476	SchirmerM_2016	Stool	Adult	Healthy	NLD	no
G89135	1.22160402114002	SchirmerM_2016	Stool	Adult	Healthy	NLD	no
G89136	0.725915427296655	SchirmerM_2016	Stool	Adult	Healthy	NLD	no
G89138	2.18275799913573	SchirmerM_2016	Stool	Adult	Healthy	NLD	no
G89139	2.34156294909222	SchirmerM_2016	Stool	Adult	Healthy	NLD	no
G89140	0.870950140217824	SchirmerM_2016	Stool	School age	Healthy	NLD	no
G89141	1.1921740445761	SchirmerM_2016	Stool	Adult	Healthy	NLD	no
G89143	1.68197040604219	SchirmerM_2016	Stool	Adult	Healthy	NLD	no
G89144	1.30541998107157	SchirmerM_2016	Stool	Adult	Healthy	NLD	no
G89145	0.879521900289441	SchirmerM_2016	Stool	Adult	Healthy	NLD	no
G89146	2.57109962870684	SchirmerM_2016	Stool	Adult	Healthy	NLD	no
G89147	0.507534239522126	SchirmerM_2016	Stool	Adult	Healthy	NLD	no
G89148	1.37991939478583	SchirmerM_2016	Stool	Adult	Healthy	NLD	no
G89149	0.988756618979228	SchirmerM_2016	Stool	Adult	Healthy	NLD	no
G89150	1.10616982932631	SchirmerM_2016	Stool	Adult	Healthy	NLD	no
G89151	0.610686871630921	SchirmerM_2016	Stool	Adult	Healthy	NLD	no
G89152	0.867900540370081	SchirmerM_2016	Stool	School age	Healthy	NLD	no
G89153	0.978865319451262	SchirmerM_2016	Stool	Adult	Healthy	NLD	no
G89154	0.716806381542438	SchirmerM_2016	Stool	Adult	Healthy	NLD	no
G89155	1.7703800167751	SchirmerM_2016	Stool	Adult	Healthy	NLD	no
G89156	1.36590245010902	SchirmerM_2016	Stool	Adult	Healthy	NLD	no
G89157	1.17039850934756	SchirmerM_2016	Stool	Adult	Healthy	NLD	no
G89158	1.24939200212447	SchirmerM_2016	Stool	Adult	Healthy	NLD	no
G89159	0.912033691025701	SchirmerM_2016	Stool	Adult	Healthy	NLD	no
G89161	0.513930986886083	SchirmerM_2016	Stool	Adult	Healthy	NLD	no
G89162	1.18944167267693	SchirmerM_2016	Stool	Adult	Healthy	NLD	no
G89163	1.37794826957765	SchirmerM_2016	Stool	School age	Healthy	NLD	no
G89164	0.898278037519526	SchirmerM_2016	Stool	Adult	Healthy	NLD	no
G89165	0.925389265889907	SchirmerM_2016	Stool	Adult	Healthy	NLD	no
G89166	1.94458187052781	SchirmerM_2016	Stool	Adult	Healthy	NLD	no
G89167	1.37617619555638	SchirmerM_2016	Stool	Adult	Healthy	NLD	no
G89171	1.06209647388658	SchirmerM_2016	Stool	Adult	Healthy	NLD	no
G89172	1.47785126155414	SchirmerM_2016	Stool	School age	Healthy	NLD	no
G89173	0.634923335468979	SchirmerM_2016	Stool	Adult	Healthy	NLD	no
G89174	0.719790403624686	SchirmerM_2016	Stool	Adult	Healthy	NLD	no
G89175	1.05902517056316	SchirmerM_2016	Stool	Adult	Healthy	NLD	no
G89176	1.66710277774172	SchirmerM_2016	Stool	Adult	Healthy	NLD	no
G89177	0.873686902345705	SchirmerM_2016	Stool	Adult	Healthy	NLD	no
G89178	1.79965319030831	SchirmerM_2016	Stool	Adult	Healthy	NLD	no
G89179	0.836497792215029	SchirmerM_2016	Stool	Adult	Healthy	NLD	no
G89180	1.82443701137609	SchirmerM_2016	Stool	Adult	Healthy	NLD	no
G89181	1.57588843222728	SchirmerM_2016	Stool	School age	Healthy	NLD	no
G89182	1.19144076489494	SchirmerM_2016	Stool	Adult	Healthy	NLD	no
G89184	0.940133600252677	SchirmerM_2016	Stool	School age	Healthy	NLD	no
G89185	1.30355055391649	SchirmerM_2016	Stool	Adult	Healthy	NLD	no
G89186	3.45193677782734	SchirmerM_2016	Stool	Adult	Healthy	NLD	no
G89187	1.84171897830476	SchirmerM_2016	Stool	Adult	Healthy	NLD	no
G89189	0.425698375883531	SchirmerM_2016	Stool	Adult	Healthy	NLD	no
G89190	0.562874237048702	SchirmerM_2016	Stool	Adult	Healthy	NLD	no
G89192	1.15538586806988	SchirmerM_2016	Stool	School age	Healthy	NLD	no
G89195	1.41918351021644	SchirmerM_2016	Stool	Adult	Healthy	NLD	no
G89196	0.668644703088724	SchirmerM_2016	Stool	Adult	Healthy	NLD	no
G89197	0.86463555008672	SchirmerM_2016	Stool	Adult	Healthy	NLD	no
G89198	2.21392183859601	SchirmerM_2016	Stool	Adult	Healthy	NLD	no
G89199	0.662742975532046	SchirmerM_2016	Stool	Adult	Healthy	NLD	no
G89200	1.2594575656221	SchirmerM_2016	Stool	Senior	Healthy	NLD	no
G89250	0.807445953410215	SchirmerM_2016	Stool	Adult	Healthy	NLD	no
G89251	0.66609448966615	SchirmerM_2016	Stool	Adult	Healthy	NLD	no
G89252	0.63105287445684	SchirmerM_2016	Stool	School age	Healthy	NLD	no
G89253	1.57723889393645	SchirmerM_2016	Stool	Adult	Healthy	NLD	no
G89255	0.0987140888771539	SchirmerM_2016	Stool	School age	Healthy	NLD	no
G89259	0	SchirmerM_2016	Stool	Adult	Healthy	NLD	no
G89260	1.71009602676094	SchirmerM_2016	Stool	Adult	Healthy	NLD	no
G89261	0.953045330218125	SchirmerM_2016	Stool	School age	Healthy	NLD	no
G89262	1.58063573708004	SchirmerM_2016	Stool	Senior	Healthy	NLD	no
G89263	1.11084513271461	SchirmerM_2016	Stool	Adult	Healthy	NLD	no
G89265	0.51971819926497	SchirmerM_2016	Stool	Adult	Healthy	NLD	no
G89267	0.257514301708602	SchirmerM_2016	Stool	Adult	Healthy	NLD	no
G89268	1.25929065709156	SchirmerM_2016	Stool	Adult	Healthy	NLD	no
G89269	2.08121015190517	SchirmerM_2016	Stool	Adult	Healthy	NLD	no
G89271	0.276053713568658	SchirmerM_2016	Stool	Adult	Healthy	NLD	no
G89272	0.457667333572337	SchirmerM_2016	Stool	Adult	Healthy	NLD	no
G89273	0.618620869558748	SchirmerM_2016	Stool	Adult	Healthy	NLD	no
G89274	1.07196146796888	SchirmerM_2016	Stool	Adult	Healthy	NLD	no
G89275	0.182706491475354	SchirmerM_2016	Stool	Adult	Healthy	NLD	no
G89276	0.817549321633244	SchirmerM_2016	Stool	Adult	Healthy	NLD	no
G90573	0.562164187648611	SchirmerM_2016	Stool	Adult	Healthy	NLD	no
G90575	2.02989452721325	SchirmerM_2016	Stool	Adult	Healthy	NLD	no
G90576	0.911973286737854	SchirmerM_2016	Stool	Adult	Healthy	NLD	no
G90578	1.06159056200077	SchirmerM_2016	Stool	School age	Healthy	NLD	no
HD-1	3.6376224401923	QinN_2014	Stool	Adult	Healthy	CHN	no
HD-10	4.57054710106685	QinN_2014	Stool	Adult	Healthy	CHN	no
HD-11	2.88145379621567	QinN_2014	Stool	Adult	Healthy	CHN	no
HD-12	3.91775185550413	QinN_2014	Stool	Adult	Healthy	CHN	no
HD-13	5.29484985199623	QinN_2014	Stool	Adult	Healthy	CHN	no
HD-14	3.59089558971631	QinN_2014	Stool	Adult	Healthy	CHN	no
HD-15	5.72914087274568	QinN_2014	Stool	Adult	Healthy	CHN	no
HD-16	2.73577721115792	QinN_2014	Stool	Adult	Healthy	CHN	no
HD-17	4.93922832087234	QinN_2014	Stool	Adult	Healthy	CHN	no
HD-18	8.03140323738601	QinN_2014	Stool	Adult	Healthy	CHN	no
HD-19	2.84532382954784	QinN_2014	Stool	Adult	Healthy	CHN	no
HD-2	3.58044133245886	QinN_2014	Stool	Adult	Healthy	CHN	no
HD-20	5.71897294087412	QinN_2014	Stool	Adult	Healthy	CHN	no
HD-21	3.67514117839604	QinN_2014	Stool	Adult	Healthy	CHN	no
HD-22	2.70135285476867	QinN_2014	Stool	Adult	Healthy	CHN	no
HD-23	3.5382430992962	QinN_2014	Stool	Adult	Healthy	CHN	no
HD-24	4.00544034701596	QinN_2014	Stool	Adult	Healthy	CHN	no
HD-25	18.301070180962	QinN_2014	Stool	Adult	Healthy	CHN	no
HD-26	2.22536997930494	QinN_2014	Stool	Adult	Healthy	CHN	no
HD-27	3.88407863279128	QinN_2014	Stool	Adult	Healthy	CHN	no
HD-28	2.73818108040225	QinN_2014	Stool	Adult	Healthy	CHN	no
HD-29	2.86316717897768	QinN_2014	Stool	Adult	Healthy	CHN	no
HD-3	9.30212276425107	QinN_2014	Stool	Adult	Healthy	CHN	no
HD-30	3.1141175904835	QinN_2014	Stool	Adult	Healthy	CHN	no
HD-31	4.59996701127252	QinN_2014	Stool	Adult	Healthy	CHN	no
HD-32	3.50090260810532	QinN_2014	Stool	Adult	Healthy	CHN	no
HD-33	5.02418246814584	QinN_2014	Stool	Adult	Healthy	CHN	no
HD-34	2.7542549739814	QinN_2014	Stool	Adult	Healthy	CHN	no
HD-35	2.90626712314552	QinN_2014	Stool	Adult	Healthy	CHN	no
HD-36	3.2284467024487	QinN_2014	Stool	Adult	Healthy	CHN	no
HD-37	4.78996958353023	QinN_2014	Stool	Adult	Healthy	CHN	no
HD-38	4.70138436305861	QinN_2014	Stool	Adult	Healthy	CHN	no
HD-39	2.44748550016165	QinN_2014	Stool	Adult	Healthy	CHN	no
HD-4	1.87164132626384	QinN_2014	Stool	Adult	Healthy	CHN	no
HD-40	3.66224618896327	QinN_2014	Stool	Adult	Healthy	CHN	no
HD-41	2.86883157529323	QinN_2014	Stool	Adult	Healthy	CHN	no
HD-42	2.93546036783427	QinN_2014	Stool	Adult	Healthy	CHN	no
HD-43	6.5353190703584	QinN_2014	Stool	Adult	Healthy	CHN	no
HD-44	2.7628619824822	QinN_2014	Stool	Adult	Healthy	CHN	no
HD-45	6.3550655899605	QinN_2014	Stool	Adult	Healthy	CHN	no
HD-46	4.35098851910848	QinN_2014	Stool	Adult	Healthy	CHN	no
HD-47	3.17296936294606	QinN_2014	Stool	Adult	Healthy	CHN	no
HD-48	9.20913352595571	QinN_2014	Stool	Adult	Healthy	CHN	no
HD-49	4.21804188610763	QinN_2014	Stool	Adult	Healthy	CHN	no
HD-5	4.34080225956022	QinN_2014	Stool	Adult	Healthy	CHN	no
HD-50	3.85754580532194	QinN_2014	Stool	Adult	Healthy	CHN	no
HD-51	2.75278034471604	QinN_2014	Stool	Adult	Healthy	CHN	no
HD-52	4.89421041621624	QinN_2014	Stool	Adult	Healthy	CHN	no
HD-53	2.90880057053412	QinN_2014	Stool	Adult	Healthy	CHN	no
HD-54	4.7986600316475	QinN_2014	Stool	Adult	Healthy	CHN	no
HD-55	3.35097034416203	QinN_2014	Stool	Adult	Healthy	CHN	no
HD-56	4.37527307297336	QinN_2014	Stool	Adult	Healthy	CHN	no
HD-57	4.47380903709639	QinN_2014	Stool	Adult	Healthy	CHN	no
HD-58	5.2258649772375	QinN_2014	Stool	Adult	Healthy	CHN	no
HD-59	3.5111499010728	QinN_2014	Stool	Adult	Healthy	CHN	no
HD-6	2.47932500514782	QinN_2014	Stool	Adult	Healthy	CHN	no
HD-60	5.88654630586194	QinN_2014	Stool	Adult	Healthy	CHN	no
HD-61	3.37865467742729	QinN_2014	Stool	Adult	Healthy	CHN	no
HD-62	4.10879087431303	QinN_2014	Stool	Adult	Healthy	CHN	no
HD-63	3.23769069538348	QinN_2014	Stool	Adult	Healthy	CHN	no
HD-64	4.45771870996545	QinN_2014	Stool	Adult	Healthy	CHN	no
HD-65	3.80221826200519	QinN_2014	Stool	Adult	Healthy	CHN	no
HD-66	4.48624004026197	QinN_2014	Stool	Adult	Healthy	CHN	no
HD-67	4.92155545399817	QinN_2014	Stool	Adult	Healthy	CHN	no
HD-68	4.95830318740124	QinN_2014	Stool	Adult	Healthy	CHN	no
HD-69	2.05019568730386	QinN_2014	Stool	Adult	Healthy	CHN	no
HD-7	3.72325067824664	QinN_2014	Stool	Adult	Healthy	CHN	no
HD-70	3.83421160913209	QinN_2014	Stool	Adult	Healthy	CHN	no
HD-71	7.16294836925754	QinN_2014	Stool	Adult	Healthy	CHN	no
HD-72	5.71568940094489	QinN_2014	Stool	Adult	Healthy	CHN	no
HD-73	3.13681207512352	QinN_2014	Stool	Adult	Healthy	CHN	no
HD-74	4.10220230911105	QinN_2014	Stool	Adult	Healthy	CHN	no
HD-75	4.12945814927537	QinN_2014	Stool	Adult	Healthy	CHN	no
HD-76	6.56247693091275	QinN_2014	Stool	Adult	Healthy	CHN	no
HD-77	3.56819101940594	QinN_2014	Stool	Adult	Healthy	CHN	no
HD-78	3.63470888906751	QinN_2014	Stool	Adult	Healthy	CHN	no
HD-79	4.55095882497139	QinN_2014	Stool	Adult	Healthy	CHN	no
HD-8	4.36174150847784	QinN_2014	Stool	Adult	Healthy	CHN	no
HD-80	3.3832975954216	QinN_2014	Stool	Adult	Healthy	CHN	no
HD-81	3.77939718568991	QinN_2014	Stool	Adult	Healthy	CHN	no
HD-82	5.84119174629149	QinN_2014	Stool	Adult	Healthy	CHN	no
HD-83	3.38757471312817	QinN_2014	Stool	Adult	Healthy	CHN	no
HD-9	4.83174339782453	QinN_2014	Stool	Adult	Healthy	CHN	no
HV-1	1.80111448619294	QinN_2014	Stool	Adult	Healthy	CHN	no
HV-10	3.29155485726628	QinN_2014	Stool	Adult	Healthy	CHN	no
HV-11	3.05142280918655	QinN_2014	Stool	Adult	Healthy	CHN	no
HV-12	13.3231771472264	QinN_2014	Stool	Adult	Healthy	CHN	no
HV-13	3.61821051213695	QinN_2014	Stool	Senior	Healthy	CHN	no
HV-14	2.71617002069134	QinN_2014	Stool	Adult	Healthy	CHN	no
HV-15	5.44449939852053	QinN_2014	Stool	Adult	Healthy	CHN	no
HV-16	3.72252361081017	QinN_2014	Stool	Adult	Healthy	CHN	no
HV-17	2.89267433963424	QinN_2014	Stool	Adult	Healthy	CHN	no
HV-18	3.56162237476066	QinN_2014	Stool	Adult	Healthy	CHN	no
HV-19	4.19777456140445	QinN_2014	Stool	Adult	Healthy	CHN	no
HV-2	3.51688594873621	QinN_2014	Stool	Adult	Healthy	CHN	no
HV-20	3.63222287215293	QinN_2014	Stool	Adult	Healthy	CHN	no
HV-21	5.24319312780403	QinN_2014	Stool	Adult	Healthy	CHN	no
HV-22	3.19307435954165	QinN_2014	Stool	Adult	Healthy	CHN	no
HV-23	2.96734436539062	QinN_2014	Stool	Adult	Healthy	CHN	no
HV-24	2.96844384502042	QinN_2014	Stool	Adult	Healthy	CHN	no
HV-25	3.62399131516111	QinN_2014	Stool	Adult	Healthy	CHN	no
HV-26	8.12969377804509	QinN_2014	Stool	Adult	Healthy	CHN	no
HV-27	6.36701111645937	QinN_2014	Stool	Adult	Healthy	CHN	no
HV-28	5.7463268590598	QinN_2014	Stool	Adult	Healthy	CHN	no
HV-29	4.01322876125582	QinN_2014	Stool	Adult	Healthy	CHN	no
HV-3	5.70002789842843	QinN_2014	Stool	Adult	Healthy	CHN	no
HV-30	3.03099753890377	QinN_2014	Stool	Adult	Healthy	CHN	no
HV-31	3.56440889842374	QinN_2014	Stool	Adult	Healthy	CHN	no
HV-4	2.54390076515684	QinN_2014	Stool	Adult	Healthy	CHN	no
HV-5	2.9044963257857	QinN_2014	Stool	Adult	Healthy	CHN	no
HV-6	3.89206675423309	QinN_2014	Stool	Adult	Healthy	CHN	no
HV-7	3.30938629409992	QinN_2014	Stool	Senior	Healthy	CHN	no
HV-8	3.86374864049494	QinN_2014	Stool	Adult	Healthy	CHN	no
HV-9	4.68535996797925	QinN_2014	Stool	Adult	Healthy	CHN	no
IT1	2.69419358387925	RampelliS_2015	Stool	Adult	Healthy	ITA	no
IT11	1.00904602829884	RampelliS_2015	Stool	Adult	Healthy	ITA	no
IT13	2.76350296122691	RampelliS_2015	Stool	Adult	Healthy	ITA	no
IT14	1.40917008937371	RampelliS_2015	Stool	Adult	Healthy	ITA	no
IT2	1.77246433782632	RampelliS_2015	Stool	Adult	Healthy	ITA	no
IT3	5.59650333417974	RampelliS_2015	Stool	Adult	Healthy	ITA	no
IT4	6.7182299878892	RampelliS_2015	Stool	Adult	Healthy	ITA	no
IT5	2.95180936254994	RampelliS_2015	Stool	Adult	Healthy	ITA	no
IT6	1.80417073652817	RampelliS_2015	Stool	Adult	Healthy	ITA	no
IT7	3.93550590685131	RampelliS_2015	Stool	Adult	Healthy	ITA	no
IT8	0.894531183742278	RampelliS_2015	Stool	Adult	Healthy	ITA	no
LD-Run2-13	2.25396006564926	DavidLA_2015	Stool	Adult	Healthy	BGD	no
LD-Run2-24	1.36429237153882	DavidLA_2015	Stool	Adult	Healthy	BGD	no
LD-Run2-36	6.37022889156229	DavidLA_2015	Stool	Adult	Healthy	BGD	no
LD-Run2-37	1.62909435898978	DavidLA_2015	Stool	Adult	Healthy	BGD	no
MH0024	492.974356271667	NielsenHB_2014	Stool	Adult	Healthy	DNK	no
MH0025	410.414200774237	NielsenHB_2014	Stool	Adult	Healthy	DNK	no
MH0028	381.708009081526	NielsenHB_2014	Stool	Adult	Healthy	DNK	no
MH0031	52.7713372616902	NielsenHB_2014	Stool	Senior	Healthy	DNK	no
MH0032	329.018375045261	NielsenHB_2014	Stool	Senior	Healthy	DNK	no
MH0108	1.31815149164847	LeChatelierE_2013	Stool	Adult	Healthy	DNK	no
MH0119	1.98656214834563	LeChatelierE_2013	Stool	Adult	Healthy	DNK	no
MH0122	34.3510630221703	NielsenHB_2014	Stool	Adult	Healthy	DNK	no
MH0131	1.08295382606151	LeChatelierE_2013	Stool	Adult	Healthy	DNK	no
MH0150	0.751617491673606	LeChatelierE_2013	Stool	Adult	Healthy	DNK	no
MH0156	76.2638979835231	NielsenHB_2014	Stool	Adult	Healthy	DNK	no
MH0159	126.453530018063	NielsenHB_2014	Stool	Adult	Healthy	DNK	no
MH0160	44.2933917012032	NielsenHB_2014	Stool	Adult	Healthy	DNK	no
MH0161	1.37114000101123	LeChatelierE_2013	Stool	Adult	Healthy	DNK	no
MH0176	0.479013796782818	LeChatelierE_2013	Stool	Adult	Healthy	DNK	no
MH0187	1.45590254301597	LeChatelierE_2013	Stool	Adult	Healthy	DNK	no
MH0188	1.40267117479174	LeChatelierE_2013	Stool	Adult	Healthy	DNK	no
MH0189	0.819768329355545	LeChatelierE_2013	Stool	Adult	Healthy	DNK	no
MH0191	0.63271846156696	LeChatelierE_2013	Stool	Adult	Healthy	DNK	no
MH0192	1.8888639735423	LiJ_2014	Stool	Adult	Healthy	DNK	no
MH0193	4.61817738295427	LeChatelierE_2013	Stool	Adult	Healthy	DNK	no
MH0195	3.01322103677169	LeChatelierE_2013	Stool	Adult	Healthy	DNK	no
MH0196	2.80487442372139	LeChatelierE_2013	Stool	Adult	Healthy	DNK	no
MH0197	1.55727028325851	LeChatelierE_2013	Stool	Adult	Healthy	DNK	no
MH0198	2.59457928912959	LeChatelierE_2013	Stool	Adult	Healthy	DNK	no
MH0199	1.87440530364659	LeChatelierE_2013	Stool	Adult	Healthy	DNK	no
MH0200	0.388779494335485	LeChatelierE_2013	Stool	Adult	Healthy	DNK	no
MH0203	1.93093356757312	LeChatelierE_2013	Stool	Adult	Healthy	DNK	no
MH0204	4.54289252060918	LeChatelierE_2013	Stool	Adult	Healthy	DNK	no
MH0205	1.87006793380383	LeChatelierE_2013	Stool	Adult	Healthy	DNK	no
MH0206	2.00948516678426	LeChatelierE_2013	Stool	Adult	Healthy	DNK	no
MH0211	1.55071040126331	LeChatelierE_2013	Stool	Adult	Healthy	DNK	no
MH0212	3.23771788413387	LeChatelierE_2013	Stool	Adult	Healthy	DNK	no
MH0217	0.828275748805285	LeChatelierE_2013	Stool	Adult	Healthy	DNK	no
MH0220	1.71912004817593	LeChatelierE_2013	Stool	Adult	Healthy	DNK	no
MH0221	5.16555793002416	LiJ_2014	Stool	Adult	Healthy	DNK	no
MH0222	1.48706104606923	LiJ_2014	Stool	Adult	Healthy	DNK	no
MH0224	2.80258349802086	LeChatelierE_2013	Stool	Adult	Healthy	DNK	no
MH0227	2.42814814343071	LeChatelierE_2013	Stool	Adult	Healthy	DNK	no
MH0229	3.43309864018723	LeChatelierE_2013	Stool	Adult	Healthy	DNK	no
MH0230	2.58557055016588	LeChatelierE_2013	Stool	Adult	Healthy	DNK	no
MH0233	3.26245358991938	LeChatelierE_2013	Stool	Adult	Healthy	DNK	no
MH0234	1.36615541683555	LiJ_2014	Stool	Adult	Healthy	DNK	no
MH0236	1.69257416232791	LeChatelierE_2013	Stool	Adult	Healthy	DNK	no
MH0238	6.86716355546751	LiJ_2014	Stool	Adult	Healthy	DNK	no
MH0239	4.55797210364038	LeChatelierE_2013	Stool	Adult	Healthy	DNK	no
MH0243	0.0961306354689891	LeChatelierE_2013	Stool	Adult	Healthy	DNK	no
MH0244	2.42327136655487	LeChatelierE_2013	Stool	Adult	Healthy	DNK	no
MH0245	3.5619426396862	LiJ_2014	Stool	Adult	Healthy	DNK	no
MH0246	4.32775396215833	LiJ_2014	Stool	Adult	Healthy	DNK	no
MH0247	2.40420386379576	LeChatelierE_2013	Stool	Adult	Healthy	DNK	no
MH0250	1.46200894142241	LeChatelierE_2013	Stool	Adult	Healthy	DNK	no
MH0251	2.76912531494928	LeChatelierE_2013	Stool	Adult	Healthy	DNK	no
MH0252	3.72598763303468	LiJ_2014	Stool	Adult	Healthy	DNK	no
MH0253	2.40947390416549	LeChatelierE_2013	Stool	Adult	Healthy	DNK	no
MH0257	6.49045301837156	LeChatelierE_2013	Stool	Adult	Healthy	DNK	no
MH0259	1.79600115774443	LiJ_2014	Stool	Adult	Healthy	DNK	no
MH0260	3.29438807964211	LiJ_2014	Stool	Adult	Healthy	DNK	no
MH0262	3.56542874071034	LiJ_2014	Stool	Adult	Healthy	DNK	no
MH0264	19.3116329291066	LiJ_2014	Stool	Adult	Healthy	DNK	no
MH0265	3.62147882123538	LiJ_2014	Stool	Adult	Healthy	DNK	no
MH0266	3.45985786518341	LiJ_2014	Stool	Adult	Healthy	DNK	no
MH0267	1.29272086492267	LeChatelierE_2013	Stool	Adult	Healthy	DNK	no
MH0268	3.383139568341	LiJ_2014	Stool	Adult	Healthy	DNK	no
MH0270	2.52176175443743	LiJ_2014	Stool	Adult	Healthy	DNK	no
MH0271	4.91331672992416	LiJ_2014	Stool	Adult	Healthy	DNK	no
MH0272	0.992370816847487	LeChatelierE_2013	Stool	Adult	Healthy	DNK	no
MH0274	7.95739115090091	LeChatelierE_2013	Stool	Adult	Healthy	DNK	no
MH0275	2.84581968289631	LeChatelierE_2013	Stool	Adult	Healthy	DNK	no
MH0276	0.820122037555547	LeChatelierE_2013	Stool	Adult	Healthy	DNK	no
MH0277	43.7207682703802	LeChatelierE_2013	Stool	Adult	Healthy	DNK	no
MH0280	3.00759768607219	LiJ_2014	Stool	Adult	Healthy	DNK	no
MH0281	2.94920783114963	LiJ_2014	Stool	Adult	Healthy	DNK	no
MH0283	0.0614459341450401	LiJ_2014	Stool	Adult	Healthy	DNK	no
MH0284	7.94557904509247	LiJ_2014	Stool	Adult	Healthy	DNK	no
MH0286	1.56768801743932	LeChatelierE_2013	Stool	Adult	Healthy	DNK	no
MH0287	1.73955979148418	LeChatelierE_2013	Stool	Adult	Healthy	DNK	no
MH0288	1.02285164331017	LeChatelierE_2013	Stool	Adult	Healthy	DNK	no
MH0289	2.49228950021951	LeChatelierE_2013	Stool	Adult	Healthy	DNK	no
MH0290	2.95453418595918	LiJ_2014	Stool	Adult	Healthy	DNK	no
MH0292	2.37206141261818	LeChatelierE_2013	Stool	Adult	Healthy	DNK	no
MH0293	1.66309056542206	LiJ_2014	Stool	Adult	Healthy	DNK	no
MH0297	6.00029409418963	LiJ_2014	Stool	Adult	Healthy	DNK	no
MH0298	2.07190890625653	LiJ_2014	Stool	Adult	Healthy	DNK	no
MH0299	0.322931927683701	LiJ_2014	Stool	Adult	Healthy	DNK	no
MH0301	2.58987455165482	LiJ_2014	Stool	Adult	Healthy	DNK	no
MH0302	3.06310993658248	LeChatelierE_2013	Stool	Adult	Healthy	DNK	no
MH0303	2.73370778506902	LiJ_2014	Stool	Adult	Healthy	DNK	no
MH0305	2.72281418898375	LeChatelierE_2013	Stool	Adult	Healthy	DNK	no
MH0307	1.20608357203414	LeChatelierE_2013	Stool	Adult	Healthy	DNK	no
MH0308	4.53575281463863	LiJ_2014	Stool	Adult	Healthy	DNK	no
MH0309	5.28388617734565	LiJ_2014	Stool	Adult	Healthy	DNK	no
MH0310	5.07786481353725	LiJ_2014	Stool	Adult	Healthy	DNK	no
MH0311	0.871248298238816	LiJ_2014	Stool	Adult	Healthy	DNK	no
MH0313	1.69370368279267	LeChatelierE_2013	Stool	Adult	Healthy	DNK	no
MH0314	4.29093817689799	LiJ_2014	Stool	Adult	Healthy	DNK	no
MH0315	13.7289523232589	LiJ_2014	Stool	Adult	Healthy	DNK	no
MH0316	1.21889811058342	LeChatelierE_2013	Stool	Adult	Healthy	DNK	no
MH0318	3.60408209677058	LeChatelierE_2013	Stool	Adult	Healthy	DNK	no
MH0319	10.8476980610551	LiJ_2014	Stool	Adult	Healthy	DNK	no
MH0321	3.76631683986282	LeChatelierE_2013	Stool	Adult	Healthy	DNK	no
MH0322	1.55622027819993	LeChatelierE_2013	Stool	Adult	Healthy	DNK	no
MH0323	1.17237762530306	LiJ_2014	Stool	Adult	Healthy	DNK	no
MH0325	3.31541443202897	LiJ_2014	Stool	Adult	Healthy	DNK	no
MH0326	1.43047189930721	LiJ_2014	Stool	Adult	Healthy	DNK	no
MH0327	4.59403765026391	LiJ_2014	Stool	Adult	Healthy	DNK	no
MH0328	3.97608751465155	LiJ_2014	Stool	Adult	Healthy	DNK	no
MH0329	2.89348823586617	LiJ_2014	Stool	Adult	Healthy	DNK	no
MH0330	5.30018309265802	LiJ_2014	Stool	Adult	Healthy	DNK	no
MH0332	5.80651313127382	LiJ_2014	Stool	Adult	Healthy	DNK	no
MH0333	1.30413619167848	LeChatelierE_2013	Stool	Adult	Healthy	DNK	no
MH0334	5.08271941492871	LiJ_2014	Stool	Adult	Healthy	DNK	no
MH0335	6.86427711837396	LiJ_2014	Stool	Adult	Healthy	DNK	no
MH0336	9.25132072727633	LiJ_2014	Stool	Adult	Healthy	DNK	no
MH0337	7.29320158352667	LiJ_2014	Stool	Adult	Healthy	DNK	no
MH0338	16.8721384505552	LiJ_2014	Stool	Adult	Healthy	DNK	no
MH0339	3.50458439170552	LiJ_2014	Stool	Adult	Healthy	DNK	no
MH0340	3.75665619504022	LiJ_2014	Stool	Adult	Healthy	DNK	no
MH0341	4.07533955024672	LiJ_2014	Stool	Adult	Healthy	DNK	no
MH0342	2.71279965629841	LiJ_2014	Stool	Adult	Healthy	DNK	no
MH0343	5.04106333155591	LiJ_2014	Stool	Adult	Healthy	DNK	no
MH0345	2.12409085463574	LiJ_2014	Stool	Adult	Healthy	DNK	no
MH0346	1.98167875216995	LiJ_2014	Stool	Adult	Healthy	DNK	no
MH0347	3.87522102931305	LiJ_2014	Stool	Adult	Healthy	DNK	no
MH0348	9.84702504178625	LiJ_2014	Stool	Adult	Healthy	DNK	no
MH0349	1.22145066845683	LiJ_2014	Stool	Adult	Healthy	DNK	no
MH0350	6.529915547733	LiJ_2014	Stool	Adult	Healthy	DNK	no
MH0351	6.61515077282917	LiJ_2014	Stool	Adult	Healthy	DNK	no
MH0354	6.60771653718207	LiJ_2014	Stool	Adult	Healthy	DNK	no
MH0355	2.15594575222867	LiJ_2014	Stool	Adult	Healthy	DNK	no
MH0356	4.41881217708869	LiJ_2014	Stool	Adult	Healthy	DNK	no
MH0357	4.74174479289947	LiJ_2014	Stool	Adult	Healthy	DNK	no
MH0358	13.5242754413329	LiJ_2014	Stool	Adult	Healthy	DNK	no
MH0359	4.2861972700427	LiJ_2014	Stool	Adult	Healthy	DNK	no
MH0360	9.5754660013744	LiJ_2014	Stool	Adult	Healthy	DNK	no
MH0361	3.62611783184552	LiJ_2014	Stool	Adult	Healthy	DNK	no
MH0362	3.28928382728834	LiJ_2014	Stool	Adult	Healthy	DNK	no
MH0363	3.56563238239532	LiJ_2014	Stool	Adult	Healthy	DNK	no
MH0364	2.09728842728717	LiJ_2014	Stool	Adult	Healthy	DNK	no
MH0365	3.00159666376463	LiJ_2014	Stool	Adult	Healthy	DNK	no
MH0366	3.428384810008	LiJ_2014	Stool	Adult	Healthy	DNK	no
MH0367	3.84712646122232	LiJ_2014	Stool	Adult	Healthy	DNK	no
MH0368	2.48148034694168	LiJ_2014	Stool	Adult	Healthy	DNK	no
MH0369	2.58592599259472	LiJ_2014	Stool	Adult	Healthy	DNK	no
MH0371	7.37681883313685	LiJ_2014	Stool	Adult	Healthy	DNK	no
MH0372	9.27530834331087	LiJ_2014	Stool	Adult	Healthy	DNK	no
MH0373	2.70135844154877	LiJ_2014	Stool	Adult	Healthy	DNK	no
MH0374	5.7431980434231	LiJ_2014	Stool	Adult	Healthy	DNK	no
MH0375	3.44035530512295	LiJ_2014	Stool	Adult	Healthy	DNK	no
MH0376	5.38865568688821	LiJ_2014	Stool	Adult	Healthy	DNK	no
MH0377	5.32096140507931	LiJ_2014	Stool	Adult	Healthy	DNK	no
MH0378	4.42578147768236	LiJ_2014	Stool	Adult	Healthy	DNK	no
MH0379	3.79382196879504	LiJ_2014	Stool	Adult	Healthy	DNK	no
MH0381	2.91598270456177	LiJ_2014	Stool	Adult	Healthy	DNK	no
MH0382	6.58000411882208	LiJ_2014	Stool	Adult	Healthy	DNK	no
MH0383	31.1723377804489	LiJ_2014	Stool	Adult	Healthy	DNK	no
MH0384	4.37982022775489	LiJ_2014	Stool	Adult	Healthy	DNK	no
MH0385	5.72749289595892	LiJ_2014	Stool	Adult	Healthy	DNK	no
MH0386	2.69022386483939	LiJ_2014	Stool	Adult	Healthy	DNK	no
MH0387	1.94675630571927	LiJ_2014	Stool	Adult	Healthy	DNK	no
MH0388	1.81235826467222	LiJ_2014	Stool	Adult	Healthy	DNK	no
MH0389	4.79048733074038	LiJ_2014	Stool	Adult	Healthy	DNK	no
MH0390	2.90314390173363	LiJ_2014	Stool	Adult	Healthy	DNK	no
MH0391	6.25578029179447	LiJ_2014	Stool	Adult	Healthy	DNK	no
MH0392	3.4031212451373	LiJ_2014	Stool	Adult	Healthy	DNK	no
MH0393	2.39338147611329	LiJ_2014	Stool	Adult	Healthy	DNK	no
MH0394	6.23373805712358	LiJ_2014	Stool	Adult	Healthy	DNK	no
MH0395	2.84214620803139	LiJ_2014	Stool	Adult	Healthy	DNK	no
MH0396	4.92517603001458	LiJ_2014	Stool	Adult	Healthy	DNK	no
MH0397	2.81096059546689	LiJ_2014	Stool	Adult	Healthy	DNK	no
MH0398	5.38592484378087	LiJ_2014	Stool	Adult	Healthy	DNK	no
MH0399	3.90577770246643	LiJ_2014	Stool	Adult	Healthy	DNK	no
MH0401	3.90644403481977	LiJ_2014	Stool	Adult	Healthy	DNK	no
MH0402	4.95678885407777	LiJ_2014	Stool	Adult	Healthy	DNK	no
MH0403	1.32523961154685	LeChatelierE_2013	Stool	Adult	Healthy	DNK	no
MH0404	6.32513760588432	LeChatelierE_2013	Stool	Adult	Healthy	DNK	no
MH0405	0.887540714558858	LeChatelierE_2013	Stool	Adult	Healthy	DNK	no
MH0406	2.56949174971637	LeChatelierE_2013	Stool	Adult	Healthy	DNK	no
MH0407	0.86973476770511	LeChatelierE_2013	Stool	Adult	Healthy	DNK	no
MH0408	1.48635827078153	LeChatelierE_2013	Stool	Adult	Healthy	DNK	no
MH0409	2.07143497402628	LeChatelierE_2013	Stool	Adult	Healthy	DNK	no
MH0410	1.05696378033751	LeChatelierE_2013	Stool	Adult	Healthy	DNK	no
MH0411	1.13893281295553	LeChatelierE_2013	Stool	Adult	Healthy	DNK	no
MH0412	2.71891753324175	LeChatelierE_2013	Stool	Adult	Healthy	DNK	no
MH0413	1.70604610748158	LeChatelierE_2013	Stool	Adult	Healthy	DNK	no
MH0414	4.53835856565177	LeChatelierE_2013	Stool	Adult	Healthy	DNK	no
MH0415	2.03714598362221	LeChatelierE_2013	Stool	Adult	Healthy	DNK	no
MH0416	2.96038011724206	LeChatelierE_2013	Stool	Adult	Healthy	DNK	no
MH0417	1.94480516974958	LeChatelierE_2013	Stool	Adult	Healthy	DNK	no
MH0418	0.949232832372208	LeChatelierE_2013	Stool	Adult	Healthy	DNK	no
MH0419	2.38655349051989	LeChatelierE_2013	Stool	Adult	Healthy	DNK	no
MH0420	1.01702378959967	LeChatelierE_2013	Stool	Adult	Healthy	DNK	no
MH0421	2.06148124537245	LeChatelierE_2013	Stool	Adult	Healthy	DNK	no
MH0422	1.86892338845037	LeChatelierE_2013	Stool	Adult	Healthy	DNK	no
MH0423	1.71083487167164	LeChatelierE_2013	Stool	Adult	Healthy	DNK	no
MH0424	2.14272501107006	LeChatelierE_2013	Stool	Adult	Healthy	DNK	no
MH0425	2.60325200373144	LeChatelierE_2013	Stool	Adult	Healthy	DNK	no
MH0426	1.98418257011317	LeChatelierE_2013	Stool	Adult	Healthy	DNK	no
MH0427	7.58783264979073	LeChatelierE_2013	Stool	Adult	Healthy	DNK	no
MH0428	1.23310297670271	LeChatelierE_2013	Stool	Adult	Healthy	DNK	no
MH0429	1.4074348018458	LeChatelierE_2013	Stool	Adult	Healthy	DNK	no
MH0430	0.985259486379991	LeChatelierE_2013	Stool	Adult	Healthy	DNK	no
MH0431	3.57429556509556	LeChatelierE_2013	Stool	Adult	Healthy	DNK	no
MH0432	1.8710404343549	LeChatelierE_2013	Stool	Adult	Healthy	DNK	no
MH0433	3.79510909055332	LeChatelierE_2013	Stool	Adult	Healthy	DNK	no
MH0434	2.50887336934597	LeChatelierE_2013	Stool	Adult	Healthy	DNK	no
MH0435	1.34112598438605	LeChatelierE_2013	Stool	Adult	Healthy	DNK	no
MH0436	0.468464366388426	LeChatelierE_2013	Stool	Adult	Healthy	DNK	no
MH0437	1.30288720738852	LeChatelierE_2013	Stool	Adult	Healthy	DNK	no
MH0438	0.923615485843102	LeChatelierE_2013	Stool	Adult	Healthy	DNK	no
MH0439	2.10540555056147	LeChatelierE_2013	Stool	Adult	Healthy	DNK	no
MH0440	3.85821914574941	LeChatelierE_2013	Stool	Adult	Healthy	DNK	no
MH0441	0.555370108701055	LeChatelierE_2013	Stool	Adult	Healthy	DNK	no
MH0442	0.993581462722315	LeChatelierE_2013	Stool	Adult	Healthy	DNK	no
MH0443	3.56097278115005	LeChatelierE_2013	Stool	Adult	Healthy	DNK	no
MH0444	4.0187523666865	LeChatelierE_2013	Stool	Adult	Healthy	DNK	no
MH0445	3.89793467097089	LeChatelierE_2013	Stool	Adult	Healthy	DNK	no
MH0446	2.71131805561627	LeChatelierE_2013	Stool	Adult	Healthy	DNK	no
MH0447	1.49346458917017	LeChatelierE_2013	Stool	Adult	Healthy	DNK	no
MH0448	1.8294727442675	LeChatelierE_2013	Stool	Adult	Healthy	DNK	no
MH0450	6.00318479019116	LeChatelierE_2013	Stool	Adult	Healthy	DNK	no
MH0451	2.07027245905056	LeChatelierE_2013	Stool	Adult	Healthy	DNK	no
MH0452	1.11640426544085	LeChatelierE_2013	Stool	Adult	Healthy	DNK	no
MH0453	2.93866412299125	LeChatelierE_2013	Stool	Adult	Healthy	DNK	no
MH0454	1.37728184465651	LeChatelierE_2013	Stool	Adult	Healthy	DNK	no
MH0455	1.43037301172245	LeChatelierE_2013	Stool	Adult	Healthy	DNK	no
MH0456	4.20046513666327	LeChatelierE_2013	Stool	Adult	Healthy	DNK	no
MH0457	1.331927194791	LeChatelierE_2013	Stool	Adult	Healthy	DNK	no
MH0458	3.1589770136056	LeChatelierE_2013	Stool	Adult	Healthy	DNK	no
MH0462	1.24085003651603	LeChatelierE_2013	Stool	Adult	Healthy	DNK	no
nHF409542	3.55689795781047	LiJ_2017	Stool	Adult	Healthy	CHN	no
nHF411719	1.2300926032271	LiJ_2017	Stool	Adult	Healthy	CHN	no
nHF411741	2.17941122231744	LiJ_2017	Stool	Adult	Healthy	CHN	no
nHF511704	19.4379480317977	LiJ_2017	Stool	Adult	Healthy	CHN	no
nHF512818	2.11113913744848	LiJ_2017	Stool	Adult	Healthy	CHN	no
nHF512829	1.6816140833109	LiJ_2017	Stool	Adult	Healthy	CHN	no
nHF611623	1.76071871138694	LiJ_2017	Stool	Adult	Healthy	CHN	no
nHF611710	3.24865010475393	LiJ_2017	Stool	Adult	Healthy	CHN	no
nHF612722	2.40346011822802	LiJ_2017	Stool	Adult	Healthy	CHN	no
nHM410714	12.0714011685847	LiJ_2017	Stool	Adult	Healthy	CHN	no
nHM410727	2.65241034351555	LiJ_2017	Stool	Adult	Healthy	CHN	no
nHM410833	3.28602096397551	LiJ_2017	Stool	Adult	Healthy	CHN	no
nHM411801	11.5692136839146	LiJ_2017	Stool	Adult	Healthy	CHN	no
nHM412703	1.07952498989847	LiJ_2017	Stool	Adult	Healthy	CHN	no
nHM412716	0.77169874620189	LiJ_2017	Stool	Adult	Healthy	CHN	no
nHM412839	0.311318488110059	LiJ_2017	Stool	Adult	Healthy	CHN	no
nHM412844	3.1195844754287	LiJ_2017	Stool	Adult	Healthy	CHN	no
nHM510732	2.2487855365589	LiJ_2017	Stool	Adult	Healthy	CHN	no
nHM510737	1.66350801526402	LiJ_2017	Stool	Adult	Healthy	CHN	no
nHM510831	0.882309052400361	LiJ_2017	Stool	Adult	Healthy	CHN	no
nHM511615	1.42660803872641	LiJ_2017	Stool	Adult	Healthy	CHN	no
nHM511712	1.03306615407068	LiJ_2017	Stool	Adult	Healthy	CHN	no
nHM511717	5.72944900000516	LiJ_2017	Stool	Adult	Healthy	CHN	no
nHM511720	3.58176549328993	LiJ_2017	Stool	Adult	Healthy	CHN	no
nHM511730	1.17463682263251	LiJ_2017	Stool	Adult	Healthy	CHN	no
nHM511735	1.33901168687247	LiJ_2017	Stool	Adult	Healthy	CHN	no
nHM511738	1.47902017761475	LiJ_2017	Stool	Adult	Healthy	CHN	no
nHM511813	1.94462593042956	LiJ_2017	Stool	Adult	Healthy	CHN	no
nHM511821	8.46387675621686	LiJ_2017	Stool	Adult	Healthy	CHN	no
nHM512705	1.28052014190428	LiJ_2017	Stool	Adult	Healthy	CHN	no
nHM512802	0.671567020610455	LiJ_2017	Stool	Adult	Healthy	CHN	no
nHM512806	4.24092075479565	LiJ_2017	Stool	Adult	Healthy	CHN	no
nHM512811	4.31370192425354	LiJ_2017	Stool	Adult	Healthy	CHN	no
nHM512828	2.32152395296819	LiJ_2017	Stool	Adult	Healthy	CHN	no
nHM512834	1.35805353313701	LiJ_2017	Stool	Adult	Healthy	CHN	no
nHM611708	0.972587741850729	LiJ_2017	Stool	Adult	Healthy	CHN	no
nHM612607	4.43453588394924	LiJ_2017	Stool	Adult	Healthy	CHN	no
nHM612709	1.13022228459672	LiJ_2017	Stool	Adult	Healthy	CHN	no
nHM612724	4.70995281989772	LiJ_2017	Stool	Adult	Healthy	CHN	no
nHM612743	3.72017768294232	LiJ_2017	Stool	Adult	Healthy	CHN	no
nHMX11726	2.67252985440484	LiJ_2017	Stool	Adult	Healthy	CHN	no
NLF002-IE	8.10701900358327	LiJ_2014	Stool	Adult	Healthy	CHN	no
NLF008	5.65190963051608	QinJ_2012	Stool	Adult	Healthy	CHN	no
NLF009-IE	7.2487776565778	LiJ_2014	Stool	Adult	Healthy	CHN	no
NLF011	185.009348075319	QinJ_2012	Stool	Adult	Healthy	CHN	no
NLF012	3.87070239089402	QinJ_2012	Stool	Adult	Healthy	CHN	no
NLF013	2.88593028626222	QinJ_2012	Stool	Adult	Healthy	CHN	no
NLF015	5.1907853015051	QinJ_2012	Stool	Adult	Healthy	CHN	no
NLM002	8.07739722775817	QinJ_2012	Stool	Adult	Healthy	CHN	no
NLM004	5.93138197447777	QinJ_2012	Stool	Adult	Healthy	CHN	no
NLM006	12.5216868605823	QinJ_2012	Stool	Adult	Healthy	CHN	no
NLM007	3.35326547844476	QinJ_2012	Stool	Adult	Healthy	CHN	no
NLM009-IE	8.34188296606174	LiJ_2014	Stool	Adult	Healthy	CHN	no
NLM010	3.73943571388366	QinJ_2012	Stool	Adult	Healthy	CHN	no
NLM016	100.677257778845	QinJ_2012	Stool	Adult	Healthy	CHN	no
NLM021	2.81662490772448	QinJ_2012	Stool	Adult	Healthy	CHN	no
NLM022	7.70229985043577	QinJ_2012	Stool	Adult	Healthy	CHN	no
NLM023	79.7088400784138	QinJ_2012	Stool	Adult	Healthy	CHN	no
NLM024	6.43925133422674	QinJ_2012	Stool	Adult	Healthy	CHN	no
NLM025-IE	10.189057450017	LiJ_2014	Stool	Adult	Healthy	CHN	no
NLM026	4.81854277111813	QinJ_2012	Stool	Adult	Healthy	CHN	no
NLM027	4.88632707673333	QinJ_2012	Stool	Adult	Healthy	CHN	no
NLM028	3.39613842180985	QinJ_2012	Stool	Adult	Healthy	CHN	no
NLM029	5.17561163314421	QinJ_2012	Stool	Adult	Healthy	CHN	no
NLM031	4.89138939913397	QinJ_2012	Stool	Adult	Healthy	CHN	no
NLM032	3.90766384941761	QinJ_2012	Stool	Adult	Healthy	CHN	no
NOF002-IE	8.82720239868581	LiJ_2014	Stool	Adult	Healthy	CHN	no
NOF005	3.83045584994382	QinJ_2012	Stool	Adult	Healthy	CHN	no
NOF007-IE	8.1880890505899	LiJ_2014	Stool	Adult	Healthy	CHN	no
NOF008	5.54645305404098	QinJ_2012	Stool	Adult	Healthy	CHN	no
NOF010	4.69917618152252	QinJ_2012	Stool	Adult	Healthy	CHN	no
NOF012	7.76223727787175	QinJ_2012	Stool	Adult	Healthy	CHN	no
NOF013-IE	6.0390345049819	LiJ_2014	Stool	Adult	Healthy	CHN	no
NOM001	2.69966883211398	QinJ_2012	Stool	Adult	Healthy	CHN	no
NOM002	3.10047904625193	QinJ_2012	Stool	Senior	Healthy	CHN	no
NOM005	24.8419004088116	QinJ_2012	Stool	Adult	Healthy	CHN	no
NOM008	48.6277286433942	QinJ_2012	Stool	Adult	Healthy	CHN	no
NOM009	3.76024595020777	QinJ_2012	Stool	Adult	Healthy	CHN	no
NOM010	4.26762809345614	QinJ_2012	Stool	Adult	Healthy	CHN	no
NOM014	4.58693370715944	QinJ_2012	Stool	Adult	Healthy	CHN	no
NOM015	3.42565379860393	QinJ_2012	Stool	Adult	Healthy	CHN	no
NOM016	6.1292275014759	QinJ_2012	Stool	Adult	Healthy	CHN	no
NOM017	4.37530828749176	QinJ_2012	Stool	Adult	Healthy	CHN	no
NOM018	77.3423427380976	QinJ_2012	Stool	Adult	Healthy	CHN	no
NOM019	5.43910958476453	QinJ_2012	Stool	Adult	Healthy	CHN	no
NOM020	8.35066843114875	QinJ_2012	Stool	Adult	Healthy	CHN	no
NOM025	7.40217961449905	QinJ_2012	Stool	Adult	Healthy	CHN	no
NOM026	118.201483943987	QinJ_2012	Stool	Adult	Healthy	CHN	no
NOM027	2.1821321686108	QinJ_2012	Stool	Adult	Healthy	CHN	no
NOM028	9.95116819433857	QinJ_2012	Stool	Adult	Healthy	CHN	no
NOM029	273.612811043838	QinJ_2012	Stool	School age	Healthy	CHN	no
O2.CD1-0	7.26801682533891	LiJ_2014	Stool	Adult	Healthy	ESP	no
O2.CD1-0-PT	11.1160695236225	LiJ_2014	Stool	Adult	Healthy	ESP	no
O2.CD2-0	9.68064123707878	LiJ_2014	Stool	Adult	Healthy	ESP	no
O2.CD2-0-PT	12.3702515680975	LiJ_2014	Stool	Adult	Healthy	ESP	no
O2.CD3-0-PT	16.8116520144729	LiJ_2014	Stool	Adult	Healthy	ESP	no
O2.UC1-1	8.82619472410534	LiJ_2014	Stool	Adult	Healthy	ESP	no
O2.UC11-1	4.55728380248156	LiJ_2014	Stool	Adult	Healthy	ESP	no
O2.UC12-1	8.74610773158434	LiJ_2014	Stool	Adult	Healthy	ESP	no
O2.UC13-1	4.93735926800933	LiJ_2014	Stool	Adult	Healthy	ESP	no
O2.UC14-1	6.42958951245972	LiJ_2014	Stool	Adult	Healthy	ESP	no
O2.UC15-0	10.8465129077995	LiJ_2014	Stool	Adult	Healthy	ESP	no
O2.UC15-1	8.51516072794032	LiJ_2014	Stool	Adult	Healthy	ESP	no
O2.UC15-2	5.87461789089361	LiJ_2014	Stool	Adult	Healthy	ESP	no
O2.UC16-1	8.725855511804	LiJ_2014	Stool	Adult	Healthy	ESP	no
O2.UC17-1	4.70031635666229	LiJ_2014	Stool	Adult	Healthy	ESP	no
O2.UC18-1	6.22352392241624	LiJ_2014	Stool	Adult	Healthy	ESP	no
O2.UC19-1	9.93935410932528	LiJ_2014	Stool	Adult	Healthy	ESP	no
O2.UC2-1	2.87433221404888	LiJ_2014	Stool	Adult	Healthy	ESP	no
O2.UC20-1	2.0162239897856	LiJ_2014	Stool	Adult	Healthy	ESP	no
O2.UC21-1	7.71248625002068	LiJ_2014	Stool	Adult	Healthy	ESP	no
O2.UC22-1	3.01696450183169	LiJ_2014	Stool	Adult	Healthy	ESP	no
O2.UC23-1	6.64492568873563	LiJ_2014	Stool	Adult	Healthy	ESP	no
O2.UC24-1	10.8588560540661	LiJ_2014	Stool	Adult	Healthy	ESP	no
O2.UC26-1	7.75953434658739	LiJ_2014	Stool	Adult	Healthy	ESP	no
O2.UC27-1	5.58875158951977	LiJ_2014	Stool	Adult	Healthy	ESP	no
O2.UC28-0	16.7539441900302	LiJ_2014	Stool	Adult	Healthy	ESP	no
O2.UC28-1	3.92002671799902	LiJ_2014	Stool	Adult	Healthy	ESP	no
O2.UC28-2	14.9213934473693	LiJ_2014	Stool	Adult	Healthy	ESP	no
O2.UC29-1	7.59794105011772	LiJ_2014	Stool	Adult	Healthy	ESP	no
O2.UC3-1	4.09429652522413	LiJ_2014	Stool	Adult	Healthy	ESP	no
O2.UC30-1	5.57190454022224	LiJ_2014	Stool	Adult	Healthy	ESP	no
O2.UC31-1	5.92058066157125	LiJ_2014	Stool	Adult	Healthy	ESP	no
O2.UC32-1	5.84364750387676	LiJ_2014	Stool	Adult	Healthy	ESP	no
O2.UC35-1	4.60817317800997	LiJ_2014	Stool	Adult	Healthy	ESP	no
O2.UC36-0	3.41148568533578	LiJ_2014	Stool	Adult	Healthy	ESP	no
O2.UC36-1	5.75776243362558	LiJ_2014	Stool	Adult	Healthy	ESP	no
O2.UC37-1	4.59886997065855	LiJ_2014	Stool	Adult	Healthy	ESP	no
O2.UC38-1	27.6558579052578	LiJ_2014	Stool	Adult	Healthy	ESP	no
O2.UC4-1	6.34782724011713	LiJ_2014	Stool	Adult	Healthy	ESP	no
O2.UC40-1	3.28977897220675	LiJ_2014	Stool	Adult	Healthy	ESP	no
O2.UC41-1	6.47581489909549	LiJ_2014	Stool	Adult	Healthy	ESP	no
O2.UC43-1	4.74567103516488	LiJ_2014	Stool	Adult	Healthy	ESP	no
O2.UC44-1	6.16133319972516	LiJ_2014	Stool	Adult	Healthy	ESP	no
O2.UC46-1	6.39216601374115	LiJ_2014	Stool	Adult	Healthy	ESP	no
O2.UC47-1	8.95067099962914	LiJ_2014	Stool	Adult	Healthy	ESP	no
O2.UC48-1	4.85577188505332	LiJ_2014	Stool	Adult	Healthy	ESP	no
O2.UC5-1	3.79630987235414	LiJ_2014	Stool	Adult	Healthy	ESP	no
O2.UC6-0	9.67973057543721	LiJ_2014	Stool	Adult	Healthy	ESP	no
O2.UC6-1	6.48817517352054	LiJ_2014	Stool	Adult	Healthy	ESP	no
O2.UC6-2	7.83772261948037	LiJ_2014	Stool	Adult	Healthy	ESP	no
O2.UC7-0	5.56182225749411	LiJ_2014	Stool	Adult	Healthy	ESP	no
O2.UC7-1	11.3986150242914	LiJ_2014	Stool	Adult	Healthy	ESP	no
O2.UC8-0	4.53090621701193	LiJ_2014	Stool	Adult	Healthy	ESP	no
O2.UC8-1	3.68193001737978	LiJ_2014	Stool	Adult	Healthy	ESP	no
O2.UC8-2	3.45477136308846	LiJ_2014	Stool	Adult	Healthy	ESP	no
O2.UC9-1	2.60344096139718	LiJ_2014	Stool	Adult	Healthy	ESP	no
P10E0	2.23099644104595	RaymondF_2016	Stool	Adult	Healthy	CAN	no
P11E0	1.14064828162054	RaymondF_2016	Stool	Adult	Healthy	CAN	no
P12E0	2.62957239841316	RaymondF_2016	Stool	Adult	Healthy	CAN	no
P13E0	2.21257742811302	RaymondF_2016	Stool	Adult	Healthy	CAN	no
P14E0	1.8678042490564	RaymondF_2016	Stool	Adult	Healthy	CAN	no
P15E0	1.87554469694947	RaymondF_2016	Stool	Adult	Healthy	CAN	no
P17E0	2.61179138133817	RaymondF_2016	Stool	Adult	Healthy	CAN	no
P18E0	1.18425617705092	RaymondF_2016	Stool	Adult	Healthy	CAN	no
P19E0	0.961237073359157	RaymondF_2016	Stool	Adult	Healthy	CAN	no
P1E0	1.32308110029457	RaymondF_2016	Stool	Adult	Healthy	CAN	no
P20E0	3.06251906725517	RaymondF_2016	Stool	Adult	Healthy	CAN	no
P21E0	2.9099236692887	RaymondF_2016	Stool	Adult	Healthy	CAN	no
P22E0	2.63497788904305	RaymondF_2016	Stool	Adult	Healthy	CAN	no
P23C0	1.7019111791106	RaymondF_2016	Stool	Adult	Healthy	CAN	no
P23C7	1.95911018595385	RaymondF_2016	Stool	Adult	Healthy	CAN	no
P23C90	2.37272911721679	RaymondF_2016	Stool	Adult	Healthy	CAN	no
P25C0	1.30972402056222	RaymondF_2016	Stool	Adult	Healthy	CAN	no
P25C7	1.41270417139964	RaymondF_2016	Stool	Adult	Healthy	CAN	no
P25C90	1.49055106195397	RaymondF_2016	Stool	Adult	Healthy	CAN	no
P2E0	4.80407740588137	RaymondF_2016	Stool	Adult	Healthy	CAN	no
P38C0	1.48964566412395	RaymondF_2016	Stool	Adult	Healthy	CAN	no
P38C7	1.33114613836794	RaymondF_2016	Stool	Adult	Healthy	CAN	no
P38C90	1.52021326415617	RaymondF_2016	Stool	Adult	Healthy	CAN	no
P3E0	3.54398248017475	RaymondF_2016	Stool	Adult	Healthy	CAN	no
P4E0	1.35019618516031	RaymondF_2016	Stool	Adult	Healthy	CAN	no
P5E0	0.922294006255603	RaymondF_2016	Stool	Adult	Healthy	CAN	no
P6C0	1.39755270253809	RaymondF_2016	Stool	Adult	Healthy	CAN	no
P6C7	1.40355034670832	RaymondF_2016	Stool	Adult	Healthy	CAN	no
P6C90	1.71868766628552	RaymondF_2016	Stool	Adult	Healthy	CAN	no
P7C0	1.28939721723019	RaymondF_2016	Stool	Adult	Healthy	CAN	no
P7C7	1.24994318299513	RaymondF_2016	Stool	Adult	Healthy	CAN	no
P7C90	1.47903883797282	RaymondF_2016	Stool	Adult	Healthy	CAN	no
P8C0	2.94359031369136	RaymondF_2016	Stool	Adult	Healthy	CAN	no
P8C90	3.11772054273307	RaymondF_2016	Stool	Adult	Healthy	CAN	no
P9E0	3.86940418934345	RaymondF_2016	Stool	Adult	Healthy	CAN	no
PNP_DietIntervention_1	10.9512430752795	ZeeviD_2015	Stool	Adult	Healthy	ISR	no
PNP_DietIntervention_10	5.56298125297601	ZeeviD_2015	Stool	Adult	Healthy	ISR	no
PNP_DietIntervention_11	26.4158354301441	ZeeviD_2015	Stool	Adult	Healthy	ISR	no
PNP_DietIntervention_12	40.8822735781974	ZeeviD_2015	Stool	Adult	Healthy	ISR	no
PNP_DietIntervention_13	5.07429949673724	ZeeviD_2015	Stool	Adult	Healthy	ISR	no
PNP_DietIntervention_14	1.35561143672008	ZeeviD_2015	Stool	Adult	Healthy	ISR	no
PNP_DietIntervention_15	46.8257784720421	ZeeviD_2015	Stool	Adult	Healthy	ISR	no
PNP_DietIntervention_17	4.74747548514531	ZeeviD_2015	Stool	Adult	Healthy	ISR	no
PNP_DietIntervention_18	12.7129981134589	ZeeviD_2015	Stool	Adult	Healthy	ISR	no
PNP_DietIntervention_19	1.22536813822513	ZeeviD_2015	Stool	Adult	Healthy	ISR	no
PNP_DietIntervention_2	1.93283640271466	ZeeviD_2015	Stool	Adult	Healthy	ISR	no
PNP_DietIntervention_20	1.17573557013061	ZeeviD_2015	Stool	Adult	Healthy	ISR	no
PNP_DietIntervention_21	9.70922590950653	ZeeviD_2015	Stool	Adult	Healthy	ISR	no
PNP_DietIntervention_22	6.6583876745	ZeeviD_2015	Stool	Adult	Healthy	ISR	no
PNP_DietIntervention_24	10.1863020965358	ZeeviD_2015	Stool	Adult	Healthy	ISR	no
PNP_DietIntervention_25	27.3507307538278	ZeeviD_2015	Stool	Adult	Healthy	ISR	no
PNP_DietIntervention_26	8.72354689049123	ZeeviD_2015	Stool	Adult	Healthy	ISR	no
PNP_DietIntervention_27	5.70937911906922	ZeeviD_2015	Stool	Adult	Healthy	ISR	no
PNP_DietIntervention_28	7.84908182469782	ZeeviD_2015	Stool	Adult	Healthy	ISR	no
PNP_DietIntervention_29	16.1794316492872	ZeeviD_2015	Stool	Adult	Healthy	ISR	no
PNP_DietIntervention_30	8.61724398002192	ZeeviD_2015	Stool	Adult	Healthy	ISR	no
PNP_DietIntervention_31	8.06679177630158	ZeeviD_2015	Stool	Adult	Healthy	ISR	no
PNP_DietIntervention_32	9.11379707641215	ZeeviD_2015	Stool	Adult	Healthy	ISR	no
PNP_DietIntervention_33	18.113892762508	ZeeviD_2015	Stool	Adult	Healthy	ISR	no
PNP_DietIntervention_34	6.24894094238232	ZeeviD_2015	Stool	Adult	Healthy	ISR	no
PNP_DietIntervention_35	1.61833994454566	ZeeviD_2015	Stool	Adult	Healthy	ISR	no
PNP_DietIntervention_36	15.9010716810397	ZeeviD_2015	Stool	Adult	Healthy	ISR	no
PNP_DietIntervention_37	15.4827445193496	ZeeviD_2015	Stool	Adult	Healthy	ISR	no
PNP_DietIntervention_38	4.98086300729253	ZeeviD_2015	Stool	Adult	Healthy	ISR	no
PNP_DietIntervention_39	9.12787211937807	ZeeviD_2015	Stool	Adult	Healthy	ISR	no
PNP_DietIntervention_4	1.86922063533406	ZeeviD_2015	Stool	Adult	Healthy	ISR	no
PNP_DietIntervention_40	7.94244454981414	ZeeviD_2015	Stool	Adult	Healthy	ISR	no
PNP_DietIntervention_41	124.428445643552	ZeeviD_2015	Stool	Adult	Healthy	ISR	no
PNP_DietIntervention_43	21.5470903619848	ZeeviD_2015	Stool	Adult	Healthy	ISR	no
PNP_DietIntervention_44	22.4722225456321	ZeeviD_2015	Stool	Adult	Healthy	ISR	no
PNP_DietIntervention_45	15.8924152636112	ZeeviD_2015	Stool	Adult	Healthy	ISR	no
PNP_DietIntervention_46	10.0472018326357	ZeeviD_2015	Stool	Adult	Healthy	ISR	no
PNP_DietIntervention_48	8.02400193804372	ZeeviD_2015	Stool	Adult	Healthy	ISR	no
PNP_DietIntervention_49	1.31222736729568	ZeeviD_2015	Stool	Adult	Healthy	ISR	no
PNP_DietIntervention_5	1.08045411828835	ZeeviD_2015	Stool	Adult	Healthy	ISR	no
PNP_DietIntervention_50	19.797210957807	ZeeviD_2015	Stool	Adult	Healthy	ISR	no
PNP_DietIntervention_52	18.9605355956198	ZeeviD_2015	Stool	Adult	Healthy	ISR	no
PNP_DietIntervention_54	11.1536740204549	ZeeviD_2015	Stool	Adult	Healthy	ISR	no
PNP_DietIntervention_55	6.62006142874809	ZeeviD_2015	Stool	Adult	Healthy	ISR	no
PNP_DietIntervention_56	115.898943336419	ZeeviD_2015	Stool	Adult	Healthy	ISR	no
PNP_DietIntervention_6	134.400165602883	ZeeviD_2015	Stool	Adult	Healthy	ISR	no
PNP_DietIntervention_7	33.0716976118251	ZeeviD_2015	Stool	Adult	Healthy	ISR	no
PNP_DietIntervention_8	8.31483840362296	ZeeviD_2015	Stool	Adult	Healthy	ISR	no
PNP_DietIntervention_9	1.75756938797209	ZeeviD_2015	Stool	Adult	Healthy	ISR	no
PNP_Main_1	1.59120873268098	ZeeviD_2015	Stool	Adult	Healthy	ISR	no
PNP_Main_10	2.08973006711613	ZeeviD_2015	Stool	Adult	Healthy	ISR	no
PNP_Main_100	1.44744131626458	ZeeviD_2015	Stool	Adult	Healthy	ISR	no
PNP_Main_101	2.58481624020288	ZeeviD_2015	Stool	Adult	Healthy	ISR	no
PNP_Main_102	2.80634202633609	ZeeviD_2015	Stool	Adult	Healthy	ISR	no
PNP_Main_103	1.23215130440872	ZeeviD_2015	Stool	Adult	Healthy	ISR	no
PNP_Main_104	1.69938696018895	ZeeviD_2015	Stool	Adult	Healthy	ISR	no
PNP_Main_105	2.30681072081009	ZeeviD_2015	Stool	Adult	Healthy	ISR	no
PNP_Main_106	1.0725044947886	ZeeviD_2015	Stool	Adult	Healthy	ISR	no
PNP_Main_107	1.42953457051144	ZeeviD_2015	Stool	Adult	Healthy	ISR	no
PNP_Main_108	0.880919978589007	ZeeviD_2015	Stool	Adult	Healthy	ISR	no
PNP_Main_109	1.05482142359704	ZeeviD_2015	Stool	Adult	Healthy	ISR	no
PNP_Main_11	1.01909088333249	ZeeviD_2015	Stool	Adult	Healthy	ISR	no
PNP_Main_110	0.799652347236811	ZeeviD_2015	Stool	Adult	Healthy	ISR	no
PNP_Main_111	5.47666958195653	ZeeviD_2015	Stool	Adult	Healthy	ISR	no
PNP_Main_113	1.58219739279865	ZeeviD_2015	Stool	Adult	Healthy	ISR	no
PNP_Main_114	0.977524475037384	ZeeviD_2015	Stool	Adult	Healthy	ISR	no
PNP_Main_115	1.03104249895835	ZeeviD_2015	Stool	Adult	Healthy	ISR	no
PNP_Main_116	1.3215782684156	ZeeviD_2015	Stool	Adult	Healthy	ISR	no
PNP_Main_117	19.46999671265	ZeeviD_2015	Stool	Adult	Healthy	ISR	no
PNP_Main_118	5.89798995402595	ZeeviD_2015	Stool	Adult	Healthy	ISR	no
PNP_Main_119	1.86667049744549	ZeeviD_2015	Stool	Adult	Healthy	ISR	no
PNP_Main_12	1.17576298442225	ZeeviD_2015	Stool	Adult	Healthy	ISR	no
PNP_Main_120	1.63171331976053	ZeeviD_2015	Stool	Adult	Healthy	ISR	no
PNP_Main_121	1.50781609358451	ZeeviD_2015	Stool	Adult	Healthy	ISR	no
PNP_Main_122	1.64426897321432	ZeeviD_2015	Stool	Adult	Healthy	ISR	no
PNP_Main_123	1.89027622676141	ZeeviD_2015	Stool	Adult	Healthy	ISR	no
PNP_Main_124	1.81244992379274	ZeeviD_2015	Stool	Adult	Healthy	ISR	no
PNP_Main_125	4.77490556998363	ZeeviD_2015	Stool	Adult	Healthy	ISR	no
PNP_Main_126	0.975946577499677	ZeeviD_2015	Stool	Adult	Healthy	ISR	no
PNP_Main_127	1.59691274077772	ZeeviD_2015	Stool	Adult	Healthy	ISR	no
PNP_Main_128	1.5006149815272	ZeeviD_2015	Stool	Adult	Healthy	ISR	no
PNP_Main_129	1.92459263310976	ZeeviD_2015	Stool	Adult	Healthy	ISR	no
PNP_Main_13	1.63841286237871	ZeeviD_2015	Stool	Adult	Healthy	ISR	no
PNP_Main_130	10.5151655350332	ZeeviD_2015	Stool	Adult	Healthy	ISR	no
PNP_Main_131	1.9444733652272	ZeeviD_2015	Stool	Adult	Healthy	ISR	no
PNP_Main_132	1.59385176990798	ZeeviD_2015	Stool	Adult	Healthy	ISR	no
PNP_Main_133	1.42270174517651	ZeeviD_2015	Stool	Adult	Healthy	ISR	no
PNP_Main_134	3.64016575119545	ZeeviD_2015	Stool	Adult	Healthy	ISR	no
PNP_Main_135	2.00151030683219	ZeeviD_2015	Stool	Adult	Healthy	ISR	no
PNP_Main_136	5.66598128971752	ZeeviD_2015	Stool	Adult	Healthy	ISR	no
PNP_Main_137	2.06607301429697	ZeeviD_2015	Stool	Adult	Healthy	ISR	no
PNP_Main_138	1.72262874760973	ZeeviD_2015	Stool	Adult	Healthy	ISR	no
PNP_Main_139	3.59594019285916	ZeeviD_2015	Stool	Adult	Healthy	ISR	no
PNP_Main_14	2.51662938195531	ZeeviD_2015	Stool	Adult	Healthy	ISR	no
PNP_Main_140	2.60679299168983	ZeeviD_2015	Stool	Adult	Healthy	ISR	no
PNP_Main_141	2.72652060511571	ZeeviD_2015	Stool	Adult	Healthy	ISR	no
PNP_Main_142	2.67495113483785	ZeeviD_2015	Stool	Adult	Healthy	ISR	no
PNP_Main_143	4.03340442530597	ZeeviD_2015	Stool	Adult	Healthy	ISR	no
PNP_Main_144	2.99904988542791	ZeeviD_2015	Stool	Adult	Healthy	ISR	no
PNP_Main_145	10.2803236021572	ZeeviD_2015	Stool	Adult	Healthy	ISR	no
PNP_Main_146	1.14190729006994	ZeeviD_2015	Stool	Adult	Healthy	ISR	no
PNP_Main_147	0.849390713945713	ZeeviD_2015	Stool	Adult	Healthy	ISR	no
PNP_Main_148	1.3990229603893	ZeeviD_2015	Stool	Adult	Healthy	ISR	no
PNP_Main_149	2.19652253155107	ZeeviD_2015	Stool	Adult	Healthy	ISR	no
PNP_Main_15	2.78390615986669	ZeeviD_2015	Stool	Adult	Healthy	ISR	no
PNP_Main_150	2.58405684623086	ZeeviD_2015	Stool	Adult	Healthy	ISR	no
PNP_Main_151	1.76585801563007	ZeeviD_2015	Stool	Adult	Healthy	ISR	no
PNP_Main_152	1.31135747488382	ZeeviD_2015	Stool	Adult	Healthy	ISR	no
PNP_Main_153	2.1918227668607	ZeeviD_2015	Stool	Adult	Healthy	ISR	no
PNP_Main_154	2.553543903285	ZeeviD_2015	Stool	Adult	Healthy	ISR	no
PNP_Main_155	2.74994205795782	ZeeviD_2015	Stool	Adult	Healthy	ISR	no
PNP_Main_156	2.61191947194824	ZeeviD_2015	Stool	Adult	Healthy	ISR	no
PNP_Main_157	1.54372829396626	ZeeviD_2015	Stool	Adult	Healthy	ISR	no
PNP_Main_158	1.30215389299739	ZeeviD_2015	Stool	Adult	Healthy	ISR	no
PNP_Main_159	2.28543482457424	ZeeviD_2015	Stool	Adult	Healthy	ISR	no
PNP_Main_16	2.23523594001633	ZeeviD_2015	Stool	Adult	Healthy	ISR	no
PNP_Main_160	1.81088378541148	ZeeviD_2015	Stool	Adult	Healthy	ISR	no
PNP_Main_161	1.91091429966551	ZeeviD_2015	Stool	Adult	Healthy	ISR	no
PNP_Main_162	1.42720997776063	ZeeviD_2015	Stool	Adult	Healthy	ISR	no
PNP_Main_163	2.41498200832225	ZeeviD_2015	Stool	Adult	Healthy	ISR	no
PNP_Main_164	5.23633066593734	ZeeviD_2015	Stool	Adult	Healthy	ISR	no
PNP_Main_165	1.93661816369299	ZeeviD_2015	Stool	Adult	Healthy	ISR	no
PNP_Main_166	1.34070344293658	ZeeviD_2015	Stool	Adult	Healthy	ISR	no
PNP_Main_167	1.08258046733586	ZeeviD_2015	Stool	Adult	Healthy	ISR	no
PNP_Main_168	1.41025155863057	ZeeviD_2015	Stool	Adult	Healthy	ISR	no
PNP_Main_169	1.72445872148209	ZeeviD_2015	Stool	Adult	Healthy	ISR	no
PNP_Main_17	1.68948642346454	ZeeviD_2015	Stool	Adult	Healthy	ISR	no
PNP_Main_170	3.51018409351709	ZeeviD_2015	Stool	Adult	Healthy	ISR	no
PNP_Main_171	1.59288816235816	ZeeviD_2015	Stool	Adult	Healthy	ISR	no
PNP_Main_172	1.19068517633352	ZeeviD_2015	Stool	Adult	Healthy	ISR	no
PNP_Main_173	1.62878898988429	ZeeviD_2015	Stool	Adult	Healthy	ISR	no
PNP_Main_174	3.01010096112921	ZeeviD_2015	Stool	Adult	Healthy	ISR	no
PNP_Main_175	1.7269621446695	ZeeviD_2015	Stool	Adult	Healthy	ISR	no
PNP_Main_176	2.0464227230458	ZeeviD_2015	Stool	Adult	Healthy	ISR	no
PNP_Main_177	1.12438617735272	ZeeviD_2015	Stool	Adult	Healthy	ISR	no
PNP_Main_178	2.68846328045422	ZeeviD_2015	Stool	Adult	Healthy	ISR	no
PNP_Main_179	3.98578302349404	ZeeviD_2015	Stool	Adult	Healthy	ISR	no
PNP_Main_18	2.76409365254596	ZeeviD_2015	Stool	Adult	Healthy	ISR	no
PNP_Main_180	2.90486567157353	ZeeviD_2015	Stool	Adult	Healthy	ISR	no
PNP_Main_181	1.03796467289638	ZeeviD_2015	Stool	Adult	Healthy	ISR	no
PNP_Main_182	2.5749674195958	ZeeviD_2015	Stool	Adult	Healthy	ISR	no
PNP_Main_183	2.39683051449726	ZeeviD_2015	Stool	Adult	Healthy	ISR	no
PNP_Main_184	2.52083145749753	ZeeviD_2015	Stool	Adult	Healthy	ISR	no
PNP_Main_185	2.93991193070327	ZeeviD_2015	Stool	Adult	Healthy	ISR	no
PNP_Main_186	1.63217353719612	ZeeviD_2015	Stool	Adult	Healthy	ISR	no
PNP_Main_187	1.53442808789405	ZeeviD_2015	Stool	Adult	Healthy	ISR	no
PNP_Main_188	1.19120413637994	ZeeviD_2015	Stool	Adult	Healthy	ISR	no
PNP_Main_189	1.19509804942976	ZeeviD_2015	Stool	Adult	Healthy	ISR	no
PNP_Main_19	1.76551279106948	ZeeviD_2015	Stool	Adult	Healthy	ISR	no
PNP_Main_190	1.36504948842014	ZeeviD_2015	Stool	Adult	Healthy	ISR	no
PNP_Main_191	2.65966608982555	ZeeviD_2015	Stool	Adult	Healthy	ISR	no
PNP_Main_192	2.89334236054178	ZeeviD_2015	Stool	Adult	Healthy	ISR	no
PNP_Main_193	11.521799087294	ZeeviD_2015	Stool	Adult	Healthy	ISR	no
PNP_Main_194	2.46103639612605	ZeeviD_2015	Stool	Adult	Healthy	ISR	no
PNP_Main_195	2.49658936742865	ZeeviD_2015	Stool	Adult	Healthy	ISR	no
PNP_Main_196	1.67778045226416	ZeeviD_2015	Stool	Adult	Healthy	ISR	no
PNP_Main_197	1.60327078821146	ZeeviD_2015	Stool	Adult	Healthy	ISR	no
PNP_Main_198	1.23036384666073	ZeeviD_2015	Stool	Adult	Healthy	ISR	no
PNP_Main_199	1.16624568894994	ZeeviD_2015	Stool	Adult	Healthy	ISR	no
PNP_Main_2	3.40604270643316	ZeeviD_2015	Stool	Adult	Healthy	ISR	no
PNP_Main_20	1.49540071566778	ZeeviD_2015	Stool	Adult	Healthy	ISR	no
PNP_Main_200	1.47545561571569	ZeeviD_2015	Stool	Adult	Healthy	ISR	no
PNP_Main_201	2.26692628685614	ZeeviD_2015	Stool	Adult	Healthy	ISR	no
PNP_Main_202	1.16680181412956	ZeeviD_2015	Stool	Adult	Healthy	ISR	no
PNP_Main_203	2.21158551849713	ZeeviD_2015	Stool	Adult	Healthy	ISR	no
PNP_Main_204	2.47278940296568	ZeeviD_2015	Stool	Adult	Healthy	ISR	no
PNP_Main_205	3.15488863288184	ZeeviD_2015	Stool	Adult	Healthy	ISR	no
PNP_Main_206	1.35070469174321	ZeeviD_2015	Stool	Adult	Healthy	ISR	no
PNP_Main_207	2.92133166555462	ZeeviD_2015	Stool	Adult	Healthy	ISR	no
PNP_Main_208	1.61485903481231	ZeeviD_2015	Stool	Adult	Healthy	ISR	no
PNP_Main_209	1.19093679059886	ZeeviD_2015	Stool	Adult	Healthy	ISR	no
PNP_Main_21	2.41781088913817	ZeeviD_2015	Stool	Adult	Healthy	ISR	no
PNP_Main_210	1.16860004424501	ZeeviD_2015	Stool	Adult	Healthy	ISR	no
PNP_Main_211	2.43544143941981	ZeeviD_2015	Stool	Adult	Healthy	ISR	no
PNP_Main_212	3.13252675375002	ZeeviD_2015	Stool	Adult	Healthy	ISR	no
PNP_Main_213	3.46394265884892	ZeeviD_2015	Stool	Adult	Healthy	ISR	no
PNP_Main_214	3.42711856043726	ZeeviD_2015	Stool	Adult	Healthy	ISR	no
PNP_Main_215	2.31169507219498	ZeeviD_2015	Stool	Adult	Healthy	ISR	no
PNP_Main_216	1.62003019942092	ZeeviD_2015	Stool	Adult	Healthy	ISR	no
PNP_Main_217	1.99451704884226	ZeeviD_2015	Stool	Adult	Healthy	ISR	no
PNP_Main_218	2.11430235939355	ZeeviD_2015	Stool	Adult	Healthy	ISR	no
PNP_Main_219	1.1959973797243	ZeeviD_2015	Stool	Adult	Healthy	ISR	no
PNP_Main_22	0.910097033581487	ZeeviD_2015	Stool	Adult	Healthy	ISR	no
PNP_Main_220	1.29848572579816	ZeeviD_2015	Stool	Adult	Healthy	ISR	no
PNP_Main_221	4.60426673242235	ZeeviD_2015	Stool	Adult	Healthy	ISR	no
PNP_Main_222	3.48668403177332	ZeeviD_2015	Stool	Adult	Healthy	ISR	no
PNP_Main_223	1.59237717610445	ZeeviD_2015	Stool	Adult	Healthy	ISR	no
PNP_Main_224	2.53312824170467	ZeeviD_2015	Stool	Adult	Healthy	ISR	no
PNP_Main_225	1.38754375013995	ZeeviD_2015	Stool	Adult	Healthy	ISR	no
PNP_Main_226	2.92472556696624	ZeeviD_2015	Stool	Adult	Healthy	ISR	no
PNP_Main_227	5.38741874424745	ZeeviD_2015	Stool	Adult	Healthy	ISR	no
PNP_Main_228	1.20717813071184	ZeeviD_2015	Stool	Adult	Healthy	ISR	no
PNP_Main_229	1.40020702030874	ZeeviD_2015	Stool	Adult	Healthy	ISR	no
PNP_Main_23	0.646583414066905	ZeeviD_2015	Stool	Adult	Healthy	ISR	no
PNP_Main_230	1.50303501804532	ZeeviD_2015	Stool	Adult	Healthy	ISR	no
PNP_Main_231	1.31274402243589	ZeeviD_2015	Stool	Adult	Healthy	ISR	no
PNP_Main_232	3.80790478466334	ZeeviD_2015	Stool	Adult	Healthy	ISR	no
PNP_Main_233	2.01969240034095	ZeeviD_2015	Stool	Adult	Healthy	ISR	no
PNP_Main_234	3.27238021023899	ZeeviD_2015	Stool	Adult	Healthy	ISR	no
PNP_Main_235	4.32130425712516	ZeeviD_2015	Stool	Adult	Healthy	ISR	no
PNP_Main_236	1.29457036870609	ZeeviD_2015	Stool	Adult	Healthy	ISR	no
PNP_Main_237	1.97722540347278	ZeeviD_2015	Stool	Adult	Healthy	ISR	no
PNP_Main_238	2.92897259156806	ZeeviD_2015	Stool	Adult	Healthy	ISR	no
PNP_Main_239	1.12969136882147	ZeeviD_2015	Stool	Adult	Healthy	ISR	no
PNP_Main_24	2.0225065633413	ZeeviD_2015	Stool	Adult	Healthy	ISR	no
PNP_Main_240	5.23006666370841	ZeeviD_2015	Stool	Adult	Healthy	ISR	no
PNP_Main_241	1.89842446998572	ZeeviD_2015	Stool	Adult	Healthy	ISR	no
PNP_Main_242	1.9736869125117	ZeeviD_2015	Stool	Adult	Healthy	ISR	no
PNP_Main_243	5.44883392830124	ZeeviD_2015	Stool	Adult	Healthy	ISR	no
PNP_Main_244	2.86032615433046	ZeeviD_2015	Stool	Adult	Healthy	ISR	no
PNP_Main_245	1.27319891428705	ZeeviD_2015	Stool	Adult	Healthy	ISR	no
PNP_Main_246	5.47546941739221	ZeeviD_2015	Stool	Adult	Healthy	ISR	no
PNP_Main_247	1.34969985576533	ZeeviD_2015	Stool	Adult	Healthy	ISR	no
PNP_Main_248	2.52638384896706	ZeeviD_2015	Stool	Adult	Healthy	ISR	no
PNP_Main_249	3.08693462901925	ZeeviD_2015	Stool	Adult	Healthy	ISR	no
PNP_Main_25	1.83531701799853	ZeeviD_2015	Stool	Adult	Healthy	ISR	no
PNP_Main_250	1.59583332620249	ZeeviD_2015	Stool	Adult	Healthy	ISR	no
PNP_Main_251	6.9101447509416	ZeeviD_2015	Stool	Adult	Healthy	ISR	no
PNP_Main_252	1.68088983057577	ZeeviD_2015	Stool	Adult	Healthy	ISR	no
PNP_Main_253	4.19724803127409	ZeeviD_2015	Stool	Adult	Healthy	ISR	no
PNP_Main_254	4.26842004432139	ZeeviD_2015	Stool	Adult	Healthy	ISR	no
PNP_Main_255	10.8432513805825	ZeeviD_2015	Stool	Adult	Healthy	ISR	no
PNP_Main_256	1.70699813308801	ZeeviD_2015	Stool	Adult	Healthy	ISR	no
PNP_Main_257	2.91477413487306	ZeeviD_2015	Stool	Adult	Healthy	ISR	no
PNP_Main_258	3.3487045021331	ZeeviD_2015	Stool	Adult	Healthy	ISR	no
PNP_Main_259	1.80171971672555	ZeeviD_2015	Stool	Adult	Healthy	ISR	no
PNP_Main_26	1.68437420789998	ZeeviD_2015	Stool	Adult	Healthy	ISR	no
PNP_Main_260	1.56262281116642	ZeeviD_2015	Stool	Adult	Healthy	ISR	no
PNP_Main_261	2.34606456586742	ZeeviD_2015	Stool	Adult	Healthy	ISR	no
PNP_Main_262	4.31922582177933	ZeeviD_2015	Stool	Adult	Healthy	ISR	no
PNP_Main_263	1.99464433273837	ZeeviD_2015	Stool	Adult	Healthy	ISR	no
PNP_Main_264	1.81497226256223	ZeeviD_2015	Stool	Adult	Healthy	ISR	no
PNP_Main_265	2.58686803327516	ZeeviD_2015	Stool	Adult	Healthy	ISR	no
PNP_Main_266	1.06263704930377	ZeeviD_2015	Stool	Adult	Healthy	ISR	no
PNP_Main_267	1.61147360960791	ZeeviD_2015	Stool	Adult	Healthy	ISR	no
PNP_Main_268	2.38500542529443	ZeeviD_2015	Stool	Adult	Healthy	ISR	no
PNP_Main_269	4.30164124611874	ZeeviD_2015	Stool	Adult	Healthy	ISR	no
PNP_Main_27	1.12485206027301	ZeeviD_2015	Stool	Adult	Healthy	ISR	no
PNP_Main_270	5.79766707080142	ZeeviD_2015	Stool	Adult	Healthy	ISR	no
PNP_Main_271	6.76308186343875	ZeeviD_2015	Stool	Adult	Healthy	ISR	no
PNP_Main_272	1.31986889706735	ZeeviD_2015	Stool	Adult	Healthy	ISR	no
PNP_Main_273	4.35745452263697	ZeeviD_2015	Stool	Adult	Healthy	ISR	no
PNP_Main_274	2.98704386827986	ZeeviD_2015	Stool	Adult	Healthy	ISR	no
PNP_Main_275	4.983424741381	ZeeviD_2015	Stool	Adult	Healthy	ISR	no
PNP_Main_276	1.285115870796	ZeeviD_2015	Stool	Adult	Healthy	ISR	no
PNP_Main_277	1.97019850787218	ZeeviD_2015	Stool	Adult	Healthy	ISR	no
PNP_Main_278	2.3198050539751	ZeeviD_2015	Stool	Adult	Healthy	ISR	no
PNP_Main_279	6.77802022181296	ZeeviD_2015	Stool	Adult	Healthy	ISR	no
PNP_Main_28	1.96447819167989	ZeeviD_2015	Stool	Adult	Healthy	ISR	no
PNP_Main_280	1.73274861617342	ZeeviD_2015	Stool	Adult	Healthy	ISR	no
PNP_Main_281	2.77409459317712	ZeeviD_2015	Stool	Adult	Healthy	ISR	no
PNP_Main_282	1.91867436348816	ZeeviD_2015	Stool	Adult	Healthy	ISR	no
PNP_Main_283	1.35333014798112	ZeeviD_2015	Stool	Adult	Healthy	ISR	no
PNP_Main_284	0.884823880223973	ZeeviD_2015	Stool	Adult	Healthy	ISR	no
PNP_Main_285	4.04206096977657	ZeeviD_2015	Stool	Adult	Healthy	ISR	no
PNP_Main_286	2.07813177530746	ZeeviD_2015	Stool	Adult	Healthy	ISR	no
PNP_Main_287	1.34296513029154	ZeeviD_2015	Stool	Adult	Healthy	ISR	no
PNP_Main_288	2.29956464452923	ZeeviD_2015	Stool	Adult	Healthy	ISR	no
PNP_Main_289	1.13214072374558	ZeeviD_2015	Stool	Adult	Healthy	ISR	no
PNP_Main_29	3.81899596360533	ZeeviD_2015	Stool	Adult	Healthy	ISR	no
PNP_Main_290	5.94841064615448	ZeeviD_2015	Stool	Adult	Healthy	ISR	no
PNP_Main_291	1.51750684748965	ZeeviD_2015	Stool	Adult	Healthy	ISR	no
PNP_Main_292	4.07382504834517	ZeeviD_2015	Stool	Adult	Healthy	ISR	no
PNP_Main_293	7.61256267777503	ZeeviD_2015	Stool	Adult	Healthy	ISR	no
PNP_Main_294	3.04070757909628	ZeeviD_2015	Stool	Adult	Healthy	ISR	no
PNP_Main_295	2.11807310011976	ZeeviD_2015	Stool	Adult	Healthy	ISR	no
PNP_Main_296	0.849343894038536	ZeeviD_2015	Stool	Adult	Healthy	ISR	no
PNP_Main_297	0.599632917954035	ZeeviD_2015	Stool	Adult	Healthy	ISR	no
PNP_Main_298	1.38927753797483	ZeeviD_2015	Stool	Adult	Healthy	ISR	no
PNP_Main_299	2.07668923506579	ZeeviD_2015	Stool	Adult	Healthy	ISR	no
PNP_Main_3	2.89483887794113	ZeeviD_2015	Stool	Adult	Healthy	ISR	no
PNP_Main_30	0.691098239229136	ZeeviD_2015	Stool	Adult	Healthy	ISR	no
PNP_Main_300	5.20188876536421	ZeeviD_2015	Stool	Adult	Healthy	ISR	no
PNP_Main_301	1.91178399089262	ZeeviD_2015	Stool	Adult	Healthy	ISR	no
PNP_Main_302	2.78336941946438	ZeeviD_2015	Stool	Adult	Healthy	ISR	no
PNP_Main_303	1.15297982270849	ZeeviD_2015	Stool	Adult	Healthy	ISR	no
PNP_Main_304	1.85874532676788	ZeeviD_2015	Stool	Adult	Healthy	ISR	no
PNP_Main_305	1.8731389837373	ZeeviD_2015	Stool	Adult	Healthy	ISR	no
PNP_Main_306	1.58785420597185	ZeeviD_2015	Stool	Adult	Healthy	ISR	no
PNP_Main_307	3.56097842008894	ZeeviD_2015	Stool	Adult	Healthy	ISR	no
PNP_Main_308	1.69457278556242	ZeeviD_2015	Stool	Adult	Healthy	ISR	no
PNP_Main_309	3.03188136438011	ZeeviD_2015	Stool	Adult	Healthy	ISR	no
PNP_Main_31	1.31599582609696	ZeeviD_2015	Stool	Adult	Healthy	ISR	no
PNP_Main_310	1.51662257209316	ZeeviD_2015	Stool	Adult	Healthy	ISR	no
PNP_Main_311	4.87431891760813	ZeeviD_2015	Stool	Adult	Healthy	ISR	no
PNP_Main_312	2.38721004816174	ZeeviD_2015	Stool	Adult	Healthy	ISR	no
PNP_Main_313	1.61720817430258	ZeeviD_2015	Stool	Adult	Healthy	ISR	no
PNP_Main_314	7.763908725576	ZeeviD_2015	Stool	Adult	Healthy	ISR	no
PNP_Main_315	2.15439849007308	ZeeviD_2015	Stool	Adult	Healthy	ISR	no
PNP_Main_316	1.00612180650634	ZeeviD_2015	Stool	Adult	Healthy	ISR	no
PNP_Main_317	1.30305927804294	ZeeviD_2015	Stool	Adult	Healthy	ISR	no
PNP_Main_318	1.52845327977139	ZeeviD_2015	Stool	Adult	Healthy	ISR	no
PNP_Main_319	4.6564855619425	ZeeviD_2015	Stool	Adult	Healthy	ISR	no
PNP_Main_32	1.72360490135658	ZeeviD_2015	Stool	Adult	Healthy	ISR	no
PNP_Main_320	4.46389706635771	ZeeviD_2015	Stool	Adult	Healthy	ISR	no
PNP_Main_321	1.41612677444125	ZeeviD_2015	Stool	Adult	Healthy	ISR	no
PNP_Main_322	3.23827530856671	ZeeviD_2015	Stool	Adult	Healthy	ISR	no
PNP_Main_323	1.80775976356393	ZeeviD_2015	Stool	Adult	Healthy	ISR	no
PNP_Main_324	1.35017648982003	ZeeviD_2015	Stool	Adult	Healthy	ISR	no
PNP_Main_325	1.4756719138258	ZeeviD_2015	Stool	Adult	Healthy	ISR	no
PNP_Main_326	1.08525198786736	ZeeviD_2015	Stool	Adult	Healthy	ISR	no
PNP_Main_327	2.81789759012417	ZeeviD_2015	Stool	Adult	Healthy	ISR	no
PNP_Main_328	4.02001894024841	ZeeviD_2015	Stool	Adult	Healthy	ISR	no
PNP_Main_329	1.4071211768168	ZeeviD_2015	Stool	Adult	Healthy	ISR	no
PNP_Main_33	0.705123880426513	ZeeviD_2015	Stool	Adult	Healthy	ISR	no
PNP_Main_330	1.70291677108481	ZeeviD_2015	Stool	Adult	Healthy	ISR	no
PNP_Main_331	1.89893031228389	ZeeviD_2015	Stool	Adult	Healthy	ISR	no
PNP_Main_332	0.941833936330987	ZeeviD_2015	Stool	Adult	Healthy	ISR	no
PNP_Main_333	2.8227449992853	ZeeviD_2015	Stool	Adult	Healthy	ISR	no
PNP_Main_334	2.79531310504484	ZeeviD_2015	Stool	Adult	Healthy	ISR	no
PNP_Main_335	0.928748491507652	ZeeviD_2015	Stool	Adult	Healthy	ISR	no
PNP_Main_336	1.23344653661143	ZeeviD_2015	Stool	Adult	Healthy	ISR	no
PNP_Main_337	2.75107659265224	ZeeviD_2015	Stool	Adult	Healthy	ISR	no
PNP_Main_338	1.48173104161179	ZeeviD_2015	Stool	Adult	Healthy	ISR	no
PNP_Main_339	1.38576820786073	ZeeviD_2015	Stool	Adult	Healthy	ISR	no
PNP_Main_34	1.94868750922035	ZeeviD_2015	Stool	Adult	Healthy	ISR	no
PNP_Main_340	2.94103333585773	ZeeviD_2015	Stool	Adult	Healthy	ISR	no
PNP_Main_341	1.88065237852716	ZeeviD_2015	Stool	Adult	Healthy	ISR	no
PNP_Main_342	2.07879838711314	ZeeviD_2015	Stool	Adult	Healthy	ISR	no
PNP_Main_343	1.53960183560268	ZeeviD_2015	Stool	Adult	Healthy	ISR	no
PNP_Main_344	1.26120225416375	ZeeviD_2015	Stool	Adult	Healthy	ISR	no
PNP_Main_345	6.60264161851447	ZeeviD_2015	Stool	Adult	Healthy	ISR	no
PNP_Main_346	2.74615598402033	ZeeviD_2015	Stool	Adult	Healthy	ISR	no
PNP_Main_347	1.14369400416042	ZeeviD_2015	Stool	Adult	Healthy	ISR	no
PNP_Main_348	1.13931300685141	ZeeviD_2015	Stool	Adult	Healthy	ISR	no
PNP_Main_349	9.69823376077214	ZeeviD_2015	Stool	Adult	Healthy	ISR	no
PNP_Main_35	2.93778066084106	ZeeviD_2015	Stool	Adult	Healthy	ISR	no
PNP_Main_350	1.48139709356544	ZeeviD_2015	Stool	Adult	Healthy	ISR	no
PNP_Main_351	7.2894148193511	ZeeviD_2015	Stool	Adult	Healthy	ISR	no
PNP_Main_352	2.67203507073689	ZeeviD_2015	Stool	Adult	Healthy	ISR	no
PNP_Main_353	5.36291293230649	ZeeviD_2015	Stool	Adult	Healthy	ISR	no
PNP_Main_354	1.49374130772715	ZeeviD_2015	Stool	Adult	Healthy	ISR	no
PNP_Main_355	1.59743945391682	ZeeviD_2015	Stool	Adult	Healthy	ISR	no
PNP_Main_356	1.73831516803258	ZeeviD_2015	Stool	Adult	Healthy	ISR	no
PNP_Main_357	1.5577706279955	ZeeviD_2015	Stool	Adult	Healthy	ISR	no
PNP_Main_358	1.6130096539487	ZeeviD_2015	Stool	Adult	Healthy	ISR	no
PNP_Main_359	1.78490059619868	ZeeviD_2015	Stool	Adult	Healthy	ISR	no
PNP_Main_36	2.41743672011922	ZeeviD_2015	Stool	Adult	Healthy	ISR	no
PNP_Main_360	1.2657992466303	ZeeviD_2015	Stool	Adult	Healthy	ISR	no
PNP_Main_361	1.26133403277678	ZeeviD_2015	Stool	Adult	Healthy	ISR	no
PNP_Main_362	2.64371018422866	ZeeviD_2015	Stool	Adult	Healthy	ISR	no
PNP_Main_363	2.03927493036373	ZeeviD_2015	Stool	Adult	Healthy	ISR	no
PNP_Main_364	3.05377713329089	ZeeviD_2015	Stool	Adult	Healthy	ISR	no
PNP_Main_365	1.16147782187568	ZeeviD_2015	Stool	Adult	Healthy	ISR	no
PNP_Main_366	0.966005896810892	ZeeviD_2015	Stool	Adult	Healthy	ISR	no
PNP_Main_367	2.2068192288264	ZeeviD_2015	Stool	Adult	Healthy	ISR	no
PNP_Main_368	3.51794386155951	ZeeviD_2015	Stool	Adult	Healthy	ISR	no
PNP_Main_369	2.12280792347308	ZeeviD_2015	Stool	Adult	Healthy	ISR	no
PNP_Main_37	0.80811975109282	ZeeviD_2015	Stool	Adult	Healthy	ISR	no
PNP_Main_370	1.03091949825229	ZeeviD_2015	Stool	Adult	Healthy	ISR	no
PNP_Main_371	1.50670532298169	ZeeviD_2015	Stool	Adult	Healthy	ISR	no
PNP_Main_372	1.58794287877222	ZeeviD_2015	Stool	Adult	Healthy	ISR	no
PNP_Main_373	2.1522508614206	ZeeviD_2015	Stool	Adult	Healthy	ISR	no
PNP_Main_374	4.56278995122677	ZeeviD_2015	Stool	Adult	Healthy	ISR	no
PNP_Main_375	2.05896772748272	ZeeviD_2015	Stool	Adult	Healthy	ISR	no
PNP_Main_376	2.30828540839199	ZeeviD_2015	Stool	Adult	Healthy	ISR	no
PNP_Main_377	2.27131486393156	ZeeviD_2015	Stool	Adult	Healthy	ISR	no
PNP_Main_378	1.53335418344414	ZeeviD_2015	Stool	Adult	Healthy	ISR	no
PNP_Main_379	1.81665858343485	ZeeviD_2015	Stool	Adult	Healthy	ISR	no
PNP_Main_38	1.24599640773863	ZeeviD_2015	Stool	Adult	Healthy	ISR	no
PNP_Main_380	2.67936534232819	ZeeviD_2015	Stool	Adult	Healthy	ISR	no
PNP_Main_381	5.8979000029002	ZeeviD_2015	Stool	Adult	Healthy	ISR	no
PNP_Main_382	1.36477557680224	ZeeviD_2015	Stool	Adult	Healthy	ISR	no
PNP_Main_383	2.45046480941035	ZeeviD_2015	Stool	Adult	Healthy	ISR	no
PNP_Main_384	2.46011465882171	ZeeviD_2015	Stool	Adult	Healthy	ISR	no
PNP_Main_385	1.32030088073089	ZeeviD_2015	Stool	Adult	Healthy	ISR	no
PNP_Main_386	1.90223782698448	ZeeviD_2015	Stool	Adult	Healthy	ISR	no
PNP_Main_387	2.02851699934446	ZeeviD_2015	Stool	Adult	Healthy	ISR	no
PNP_Main_388	0.866788838204556	ZeeviD_2015	Stool	Adult	Healthy	ISR	no
PNP_Main_389	2.36669463786055	ZeeviD_2015	Stool	Adult	Healthy	ISR	no
PNP_Main_39	2.03407995760012	ZeeviD_2015	Stool	Adult	Healthy	ISR	no
PNP_Main_390	1.67163875429551	ZeeviD_2015	Stool	Adult	Healthy	ISR	no
PNP_Main_391	1.73234559096974	ZeeviD_2015	Stool	Adult	Healthy	ISR	no
PNP_Main_392	2.00653863727072	ZeeviD_2015	Stool	Adult	Healthy	ISR	no
PNP_Main_393	1.40068153232676	ZeeviD_2015	Stool	Adult	Healthy	ISR	no
PNP_Main_394	2.95663222103673	ZeeviD_2015	Stool	Adult	Healthy	ISR	no
PNP_Main_395	1.92897513026828	ZeeviD_2015	Stool	Adult	Healthy	ISR	no
PNP_Main_396	3.90556166818497	ZeeviD_2015	Stool	Adult	Healthy	ISR	no
PNP_Main_397	1.70884836552168	ZeeviD_2015	Stool	Adult	Healthy	ISR	no
PNP_Main_398	2.37366203893066	ZeeviD_2015	Stool	Adult	Healthy	ISR	no
PNP_Main_399	0.742681778362947	ZeeviD_2015	Stool	Adult	Healthy	ISR	no
PNP_Main_4	2.46661322390978	ZeeviD_2015	Stool	Adult	Healthy	ISR	no
PNP_Main_40	1.71495386931318	ZeeviD_2015	Stool	Adult	Healthy	ISR	no
PNP_Main_400	1.62859535414366	ZeeviD_2015	Stool	Adult	Healthy	ISR	no
PNP_Main_401	4.19615827087594	ZeeviD_2015	Stool	Adult	Healthy	ISR	no
PNP_Main_402	2.3991704604569	ZeeviD_2015	Stool	Adult	Healthy	ISR	no
PNP_Main_403	4.17980822602078	ZeeviD_2015	Stool	Adult	Healthy	ISR	no
PNP_Main_404	0.968394604913249	ZeeviD_2015	Stool	Adult	Healthy	ISR	no
PNP_Main_405	1.64846213026361	ZeeviD_2015	Stool	Adult	Healthy	ISR	no
PNP_Main_406	3.20610172506745	ZeeviD_2015	Stool	Adult	Healthy	ISR	no
PNP_Main_407	1.38370948035615	ZeeviD_2015	Stool	Adult	Healthy	ISR	no
PNP_Main_408	1.94802775082463	ZeeviD_2015	Stool	Adult	Healthy	ISR	no
PNP_Main_409	5.29913051754278	ZeeviD_2015	Stool	Adult	Healthy	ISR	no
PNP_Main_41	3.75915886103625	ZeeviD_2015	Stool	Adult	Healthy	ISR	no
PNP_Main_410	1.26487469551409	ZeeviD_2015	Stool	Adult	Healthy	ISR	no
PNP_Main_411	4.37873850232434	ZeeviD_2015	Stool	Adult	Healthy	ISR	no
PNP_Main_412	3.11522295300004	ZeeviD_2015	Stool	Adult	Healthy	ISR	no
PNP_Main_413	2.35175650427198	ZeeviD_2015	Stool	Adult	Healthy	ISR	no
PNP_Main_414	2.47932692321612	ZeeviD_2015	Stool	Adult	Healthy	ISR	no
PNP_Main_415	5.68912427559076	ZeeviD_2015	Stool	Adult	Healthy	ISR	no
PNP_Main_416	3.62138962931861	ZeeviD_2015	Stool	Adult	Healthy	ISR	no
PNP_Main_417	1.26932106343187	ZeeviD_2015	Stool	Adult	Healthy	ISR	no
PNP_Main_418	1.72956041937258	ZeeviD_2015	Stool	Adult	Healthy	ISR	no
PNP_Main_419	1.63770612996578	ZeeviD_2015	Stool	Adult	Healthy	ISR	no
PNP_Main_42	2.30509779701843	ZeeviD_2015	Stool	Adult	Healthy	ISR	no
PNP_Main_420	2.77781030657925	ZeeviD_2015	Stool	Adult	Healthy	ISR	no
PNP_Main_421	1.70341559806166	ZeeviD_2015	Stool	Adult	Healthy	ISR	no
PNP_Main_422	1.42461444612247	ZeeviD_2015	Stool	Adult	Healthy	ISR	no
PNP_Main_423	1.68470559429177	ZeeviD_2015	Stool	Adult	Healthy	ISR	no
PNP_Main_424	1.93570376533771	ZeeviD_2015	Stool	Adult	Healthy	ISR	no
PNP_Main_425	2.19869599743815	ZeeviD_2015	Stool	Adult	Healthy	ISR	no
PNP_Main_426	3.75672731027723	ZeeviD_2015	Stool	Adult	Healthy	ISR	no
PNP_Main_427	4.77250658360987	ZeeviD_2015	Stool	Adult	Healthy	ISR	no
PNP_Main_428	6.07354869768837	ZeeviD_2015	Stool	Adult	Healthy	ISR	no
PNP_Main_429	1.99012024253946	ZeeviD_2015	Stool	Adult	Healthy	ISR	no
PNP_Main_43	1.62508085209458	ZeeviD_2015	Stool	Adult	Healthy	ISR	no
PNP_Main_430	4.01242602662878	ZeeviD_2015	Stool	Adult	Healthy	ISR	no
PNP_Main_431	1.02319737546817	ZeeviD_2015	Stool	Adult	Healthy	ISR	no
PNP_Main_432	6.95501438575764	ZeeviD_2015	Stool	Adult	Healthy	ISR	no
PNP_Main_433	2.45397803542673	ZeeviD_2015	Stool	Adult	Healthy	ISR	no
PNP_Main_434	2.49340189150778	ZeeviD_2015	Stool	Adult	Healthy	ISR	no
PNP_Main_435	4.93384800002058	ZeeviD_2015	Stool	Adult	Healthy	ISR	no
PNP_Main_436	1.80539364040528	ZeeviD_2015	Stool	Adult	Healthy	ISR	no
PNP_Main_437	5.19792562380693	ZeeviD_2015	Stool	Adult	Healthy	ISR	no
PNP_Main_438	3.86482759643865	ZeeviD_2015	Stool	Adult	Healthy	ISR	no
PNP_Main_439	10.6280726646204	ZeeviD_2015	Stool	Adult	Healthy	ISR	no
PNP_Main_44	11.361022094576	ZeeviD_2015	Stool	Adult	Healthy	ISR	no
PNP_Main_440	2.2811278818349	ZeeviD_2015	Stool	Adult	Healthy	ISR	no
PNP_Main_441	1.01016756848681	ZeeviD_2015	Stool	Adult	Healthy	ISR	no
PNP_Main_442	1.81455738321504	ZeeviD_2015	Stool	Adult	Healthy	ISR	no
PNP_Main_443	1.9131099500118	ZeeviD_2015	Stool	Adult	Healthy	ISR	no
PNP_Main_444	3.34276928612454	ZeeviD_2015	Stool	Adult	Healthy	ISR	no
PNP_Main_445	2.06151524643906	ZeeviD_2015	Stool	Adult	Healthy	ISR	no
PNP_Main_446	3.14092625337278	ZeeviD_2015	Stool	Adult	Healthy	ISR	no
PNP_Main_447	3.75375543335736	ZeeviD_2015	Stool	Adult	Healthy	ISR	no
PNP_Main_448	6.67357888710953	ZeeviD_2015	Stool	Adult	Healthy	ISR	no
PNP_Main_449	3.71346005405901	ZeeviD_2015	Stool	Adult	Healthy	ISR	no
PNP_Main_45	1.03406063222852	ZeeviD_2015	Stool	Adult	Healthy	ISR	no
PNP_Main_450	4.93808703108341	ZeeviD_2015	Stool	Adult	Healthy	ISR	no
PNP_Main_451	2.22719388495918	ZeeviD_2015	Stool	Adult	Healthy	ISR	no
PNP_Main_452	3.41184818837959	ZeeviD_2015	Stool	Adult	Healthy	ISR	no
PNP_Main_453	2.66812709296525	ZeeviD_2015	Stool	Adult	Healthy	ISR	no
PNP_Main_454	14.429626371207	ZeeviD_2015	Stool	Adult	Healthy	ISR	no
PNP_Main_455	3.92781606363767	ZeeviD_2015	Stool	Adult	Healthy	ISR	no
PNP_Main_456	3.81795714132733	ZeeviD_2015	Stool	Adult	Healthy	ISR	no
PNP_Main_457	5.07897244847964	ZeeviD_2015	Stool	Adult	Healthy	ISR	no
PNP_Main_458	6.2644656656911	ZeeviD_2015	Stool	Adult	Healthy	ISR	no
PNP_Main_459	2.50293300511433	ZeeviD_2015	Stool	Adult	Healthy	ISR	no
PNP_Main_46	1.08899768272516	ZeeviD_2015	Stool	Adult	Healthy	ISR	no
PNP_Main_460	2.37317236770043	ZeeviD_2015	Stool	Adult	Healthy	ISR	no
PNP_Main_461	2.47075180017392	ZeeviD_2015	Stool	Adult	Healthy	ISR	no
PNP_Main_462	2.58562906819834	ZeeviD_2015	Stool	Adult	Healthy	ISR	no
PNP_Main_463	4.58260184222862	ZeeviD_2015	Stool	Adult	Healthy	ISR	no
PNP_Main_464	6.03479371109348	ZeeviD_2015	Stool	Adult	Healthy	ISR	no
PNP_Main_465	1.30967347115693	ZeeviD_2015	Stool	Adult	Healthy	ISR	no
PNP_Main_466	3.35968492920532	ZeeviD_2015	Stool	Adult	Healthy	ISR	no
PNP_Main_467	0.997211311069231	ZeeviD_2015	Stool	Adult	Healthy	ISR	no
PNP_Main_468	4.93712620193075	ZeeviD_2015	Stool	Adult	Healthy	ISR	no
PNP_Main_469	2.52933487941446	ZeeviD_2015	Stool	Adult	Healthy	ISR	no
PNP_Main_47	1.00405645959345	ZeeviD_2015	Stool	Adult	Healthy	ISR	no
PNP_Main_470	19.8354950617051	ZeeviD_2015	Stool	Adult	Healthy	ISR	no
PNP_Main_471	3.3528945682528	ZeeviD_2015	Stool	Adult	Healthy	ISR	no
PNP_Main_472	6.91510152658564	ZeeviD_2015	Stool	Adult	Healthy	ISR	no
PNP_Main_473	2.92098873213273	ZeeviD_2015	Stool	Adult	Healthy	ISR	no
PNP_Main_474	3.24328869569778	ZeeviD_2015	Stool	Adult	Healthy	ISR	no
PNP_Main_475	5.4971975777922	ZeeviD_2015	Stool	Adult	Healthy	ISR	no
PNP_Main_476	2.83251518213438	ZeeviD_2015	Stool	Adult	Healthy	ISR	no
PNP_Main_477	6.07922933839962	ZeeviD_2015	Stool	Adult	Healthy	ISR	no
PNP_Main_478	2.20940332813482	ZeeviD_2015	Stool	Adult	Healthy	ISR	no
PNP_Main_479	3.20737029994209	ZeeviD_2015	Stool	Adult	Healthy	ISR	no
PNP_Main_48	1.93563226744745	ZeeviD_2015	Stool	Adult	Healthy	ISR	no
PNP_Main_480	11.3491103486492	ZeeviD_2015	Stool	Adult	Healthy	ISR	no
PNP_Main_481	3.75547520369428	ZeeviD_2015	Stool	Adult	Healthy	ISR	no
PNP_Main_482	4.86895840490829	ZeeviD_2015	Stool	Adult	Healthy	ISR	no
PNP_Main_483	5.10434551264956	ZeeviD_2015	Stool	Adult	Healthy	ISR	no
PNP_Main_484	4.2399284694662	ZeeviD_2015	Stool	Adult	Healthy	ISR	no
PNP_Main_485	2.58503410001894	ZeeviD_2015	Stool	Adult	Healthy	ISR	no
PNP_Main_486	4.72778477663848	ZeeviD_2015	Stool	Adult	Healthy	ISR	no
PNP_Main_487	4.90000494060508	ZeeviD_2015	Stool	Adult	Healthy	ISR	no
PNP_Main_488	4.48936728813594	ZeeviD_2015	Stool	Adult	Healthy	ISR	no
PNP_Main_489	2.97182077923821	ZeeviD_2015	Stool	Adult	Healthy	ISR	no
PNP_Main_49	1.48672777452236	ZeeviD_2015	Stool	Adult	Healthy	ISR	no
PNP_Main_490	3.16977346516141	ZeeviD_2015	Stool	Adult	Healthy	ISR	no
PNP_Main_491	4.87382813699822	ZeeviD_2015	Stool	Adult	Healthy	ISR	no
PNP_Main_492	1.9644461099167	ZeeviD_2015	Stool	Adult	Healthy	ISR	no
PNP_Main_493	3.58769483773704	ZeeviD_2015	Stool	Adult	Healthy	ISR	no
PNP_Main_494	2.62837662838595	ZeeviD_2015	Stool	Adult	Healthy	ISR	no
PNP_Main_495	8.62116350787178	ZeeviD_2015	Stool	Adult	Healthy	ISR	no
PNP_Main_496	9.50991006063912	ZeeviD_2015	Stool	Adult	Healthy	ISR	no
PNP_Main_497	4.26731018701934	ZeeviD_2015	Stool	Adult	Healthy	ISR	no
PNP_Main_498	2.9335159222406	ZeeviD_2015	Stool	Adult	Healthy	ISR	no
PNP_Main_499	2.4713983628435	ZeeviD_2015	Stool	Adult	Healthy	ISR	no
PNP_Main_5	1.66564518133677	ZeeviD_2015	Stool	Adult	Healthy	ISR	no
PNP_Main_50	1.11451309348296	ZeeviD_2015	Stool	Adult	Healthy	ISR	no
PNP_Main_500	4.32452464653782	ZeeviD_2015	Stool	Adult	Healthy	ISR	no
PNP_Main_501	4.06885283341059	ZeeviD_2015	Stool	Adult	Healthy	ISR	no
PNP_Main_502	5.1054805584128	ZeeviD_2015	Stool	Adult	Healthy	ISR	no
PNP_Main_503	3.73424174752195	ZeeviD_2015	Stool	Adult	Healthy	ISR	no
PNP_Main_504	4.21920876517413	ZeeviD_2015	Stool	Adult	Healthy	ISR	no
PNP_Main_505	2.50351268468819	ZeeviD_2015	Stool	Adult	Healthy	ISR	no
PNP_Main_506	3.53545779566359	ZeeviD_2015	Stool	Adult	Healthy	ISR	no
PNP_Main_507	3.15598424189757	ZeeviD_2015	Stool	Adult	Healthy	ISR	no
PNP_Main_508	1.70164276772302	ZeeviD_2015	Stool	Adult	Healthy	ISR	no
PNP_Main_509	3.00162791227379	ZeeviD_2015	Stool	Adult	Healthy	ISR	no
PNP_Main_51	1.30058020810509	ZeeviD_2015	Stool	Adult	Healthy	ISR	no
PNP_Main_510	4.65069944896455	ZeeviD_2015	Stool	Adult	Healthy	ISR	no
PNP_Main_511	1.44355551572347	ZeeviD_2015	Stool	Adult	Healthy	ISR	no
PNP_Main_512	3.80930471499811	ZeeviD_2015	Stool	Adult	Healthy	ISR	no
PNP_Main_513	2.15690168895258	ZeeviD_2015	Stool	Adult	Healthy	ISR	no
PNP_Main_514	3.68955273474776	ZeeviD_2015	Stool	Adult	Healthy	ISR	no
PNP_Main_515	3.65481629169035	ZeeviD_2015	Stool	Adult	Healthy	ISR	no
PNP_Main_516	7.81210514875487	ZeeviD_2015	Stool	Adult	Healthy	ISR	no
PNP_Main_517	3.53720451334803	ZeeviD_2015	Stool	Adult	Healthy	ISR	no
PNP_Main_518	5.79496672834054	ZeeviD_2015	Stool	Adult	Healthy	ISR	no
PNP_Main_519	1.5587727099007	ZeeviD_2015	Stool	Adult	Healthy	ISR	no
PNP_Main_52	1.92114821542915	ZeeviD_2015	Stool	Adult	Healthy	ISR	no
PNP_Main_520	10.0126311187633	ZeeviD_2015	Stool	Adult	Healthy	ISR	no
PNP_Main_521	1.32423053924702	ZeeviD_2015	Stool	Adult	Healthy	ISR	no
PNP_Main_522	6.57806312503574	ZeeviD_2015	Stool	Adult	Healthy	ISR	no
PNP_Main_523	6.70756954207352	ZeeviD_2015	Stool	Adult	Healthy	ISR	no
PNP_Main_524	2.28525595509953	ZeeviD_2015	Stool	Adult	Healthy	ISR	no
PNP_Main_525	3.35592086016098	ZeeviD_2015	Stool	Adult	Healthy	ISR	no
PNP_Main_526	6.37910501698533	ZeeviD_2015	Stool	Adult	Healthy	ISR	no
PNP_Main_527	1.75378745417204	ZeeviD_2015	Stool	Adult	Healthy	ISR	no
PNP_Main_528	2.63192042306885	ZeeviD_2015	Stool	Adult	Healthy	ISR	no
PNP_Main_529	1.99746240077696	ZeeviD_2015	Stool	Adult	Healthy	ISR	no
PNP_Main_53	1.78835097994118	ZeeviD_2015	Stool	Adult	Healthy	ISR	no
PNP_Main_530	2.1735243645576	ZeeviD_2015	Stool	Adult	Healthy	ISR	no
PNP_Main_531	1.79742653581341	ZeeviD_2015	Stool	Adult	Healthy	ISR	no
PNP_Main_532	3.03588217788936	ZeeviD_2015	Stool	Adult	Healthy	ISR	no
PNP_Main_533	4.59837623069633	ZeeviD_2015	Stool	Adult	Healthy	ISR	no
PNP_Main_534	2.53098374707972	ZeeviD_2015	Stool	Adult	Healthy	ISR	no
PNP_Main_535	2.0809296184984	ZeeviD_2015	Stool	Adult	Healthy	ISR	no
PNP_Main_536	3.31362147008192	ZeeviD_2015	Stool	Adult	Healthy	ISR	no
PNP_Main_537	4.84248033704106	ZeeviD_2015	Stool	Adult	Healthy	ISR	no
PNP_Main_538	2.94839764724445	ZeeviD_2015	Stool	Adult	Healthy	ISR	no
PNP_Main_539	3.62436305952278	ZeeviD_2015	Stool	Adult	Healthy	ISR	no
PNP_Main_54	1.11480478503745	ZeeviD_2015	Stool	Adult	Healthy	ISR	no
PNP_Main_540	11.4330699417989	ZeeviD_2015	Stool	Adult	Healthy	ISR	no
PNP_Main_541	0.951878454654633	ZeeviD_2015	Stool	Adult	Healthy	ISR	no
PNP_Main_542	4.61841746523979	ZeeviD_2015	Stool	Adult	Healthy	ISR	no
PNP_Main_543	11.1979869432558	ZeeviD_2015	Stool	Adult	Healthy	ISR	no
PNP_Main_544	2.21865445546865	ZeeviD_2015	Stool	Adult	Healthy	ISR	no
PNP_Main_545	4.04666012567393	ZeeviD_2015	Stool	Adult	Healthy	ISR	no
PNP_Main_546	8.28676801483168	ZeeviD_2015	Stool	Adult	Healthy	ISR	no
PNP_Main_547	3.3162060802538	ZeeviD_2015	Stool	Adult	Healthy	ISR	no
PNP_Main_548	2.05401538048715	ZeeviD_2015	Stool	Adult	Healthy	ISR	no
PNP_Main_549	1.93946357152184	ZeeviD_2015	Stool	Adult	Healthy	ISR	no
PNP_Main_55	1.74328194969152	ZeeviD_2015	Stool	Adult	Healthy	ISR	no
PNP_Main_550	1.9630123810889	ZeeviD_2015	Stool	Adult	Healthy	ISR	no
PNP_Main_551	2.88290590482458	ZeeviD_2015	Stool	Adult	Healthy	ISR	no
PNP_Main_552	4.07667510610831	ZeeviD_2015	Stool	Adult	Healthy	ISR	no
PNP_Main_553	2.59492461178868	ZeeviD_2015	Stool	Adult	Healthy	ISR	no
PNP_Main_554	2.68926909363758	ZeeviD_2015	Stool	Adult	Healthy	ISR	no
PNP_Main_555	2.19410788164364	ZeeviD_2015	Stool	Adult	Healthy	ISR	no
PNP_Main_556	2.08877109718134	ZeeviD_2015	Stool	Adult	Healthy	ISR	no
PNP_Main_557	1.39822786148713	ZeeviD_2015	Stool	Adult	Healthy	ISR	no
PNP_Main_558	2.81616398311147	ZeeviD_2015	Stool	Adult	Healthy	ISR	no
PNP_Main_559	1.64780381626047	ZeeviD_2015	Stool	Adult	Healthy	ISR	no
PNP_Main_56	2.28537952551563	ZeeviD_2015	Stool	Adult	Healthy	ISR	no
PNP_Main_560	1.93734476599582	ZeeviD_2015	Stool	Adult	Healthy	ISR	no
PNP_Main_561	1.61422575662198	ZeeviD_2015	Stool	Adult	Healthy	ISR	no
PNP_Main_562	2.34155680920272	ZeeviD_2015	Stool	Adult	Healthy	ISR	no
PNP_Main_563	3.39871332123764	ZeeviD_2015	Stool	Adult	Healthy	ISR	no
PNP_Main_564	2.01871592236877	ZeeviD_2015	Stool	Adult	Healthy	ISR	no
PNP_Main_565	2.03150456586235	ZeeviD_2015	Stool	Adult	Healthy	ISR	no
PNP_Main_566	2.14692048043529	ZeeviD_2015	Stool	Adult	Healthy	ISR	no
PNP_Main_567	1.61481608435997	ZeeviD_2015	Stool	Adult	Healthy	ISR	no
PNP_Main_568	3.27443801532428	ZeeviD_2015	Stool	Adult	Healthy	ISR	no
PNP_Main_569	5.60201931946383	ZeeviD_2015	Stool	Adult	Healthy	ISR	no
PNP_Main_57	4.23745416801465	ZeeviD_2015	Stool	Adult	Healthy	ISR	no
PNP_Main_570	5.0378962032959	ZeeviD_2015	Stool	Adult	Healthy	ISR	no
PNP_Main_571	2.25930012068422	ZeeviD_2015	Stool	Adult	Healthy	ISR	no
PNP_Main_572	3.08940328840331	ZeeviD_2015	Stool	Adult	Healthy	ISR	no
PNP_Main_573	4.39202615798024	ZeeviD_2015	Stool	Adult	Healthy	ISR	no
PNP_Main_574	2.82516413737251	ZeeviD_2015	Stool	Adult	Healthy	ISR	no
PNP_Main_575	0.87949192240063	ZeeviD_2015	Stool	Adult	Healthy	ISR	no
PNP_Main_576	2.97763969915838	ZeeviD_2015	Stool	Adult	Healthy	ISR	no
PNP_Main_577	2.22332752053371	ZeeviD_2015	Stool	Adult	Healthy	ISR	no
PNP_Main_578	0.904376675919317	ZeeviD_2015	Stool	Adult	Healthy	ISR	no
PNP_Main_579	1.20837365610604	ZeeviD_2015	Stool	Adult	Healthy	ISR	no
PNP_Main_58	2.1523033003007	ZeeviD_2015	Stool	Adult	Healthy	ISR	no
PNP_Main_580	4.55813775429474	ZeeviD_2015	Stool	Adult	Healthy	ISR	no
PNP_Main_581	3.33427649904432	ZeeviD_2015	Stool	Adult	Healthy	ISR	no
PNP_Main_582	3.91635920980122	ZeeviD_2015	Stool	Adult	Healthy	ISR	no
PNP_Main_583	10.1514540117192	ZeeviD_2015	Stool	Adult	Healthy	ISR	no
PNP_Main_584	20.325934059892	ZeeviD_2015	Stool	Adult	Healthy	ISR	no
PNP_Main_585	26.3390259511117	ZeeviD_2015	Stool	Adult	Healthy	ISR	no
PNP_Main_586	8.04668027358376	ZeeviD_2015	Stool	Adult	Healthy	ISR	no
PNP_Main_587	10.9495883341729	ZeeviD_2015	Stool	Adult	Healthy	ISR	no
PNP_Main_588	13.8337568271704	ZeeviD_2015	Stool	Adult	Healthy	ISR	no
PNP_Main_589	12.1357850016341	ZeeviD_2015	Stool	Adult	Healthy	ISR	no
PNP_Main_59	3.17040529152947	ZeeviD_2015	Stool	Adult	Healthy	ISR	no
PNP_Main_590	12.0032239116584	ZeeviD_2015	Stool	Adult	Healthy	ISR	no
PNP_Main_591	12.9804463898715	ZeeviD_2015	Stool	Adult	Healthy	ISR	no
PNP_Main_592	16.1453390251109	ZeeviD_2015	Stool	Adult	Healthy	ISR	no
PNP_Main_593	11.2991303482637	ZeeviD_2015	Stool	Adult	Healthy	ISR	no
PNP_Main_594	15.6216609909473	ZeeviD_2015	Stool	Adult	Healthy	ISR	no
PNP_Main_595	9.3059432126932	ZeeviD_2015	Stool	Adult	Healthy	ISR	no
PNP_Main_596	9.54917351307669	ZeeviD_2015	Stool	Adult	Healthy	ISR	no
PNP_Main_597	10.5038591276873	ZeeviD_2015	Stool	Adult	Healthy	ISR	no
PNP_Main_598	13.5384087691707	ZeeviD_2015	Stool	Adult	Healthy	ISR	no
PNP_Main_599	17.5729053244009	ZeeviD_2015	Stool	Adult	Healthy	ISR	no
PNP_Main_6	1.4270202842659	ZeeviD_2015	Stool	Adult	Healthy	ISR	no
PNP_Main_60	2.76490117412299	ZeeviD_2015	Stool	Adult	Healthy	ISR	no
PNP_Main_600	13.590312218268	ZeeviD_2015	Stool	Adult	Healthy	ISR	no
PNP_Main_601	7.42767541578865	ZeeviD_2015	Stool	Adult	Healthy	ISR	no
PNP_Main_602	11.2372208248275	ZeeviD_2015	Stool	Adult	Healthy	ISR	no
PNP_Main_603	21.3744297728459	ZeeviD_2015	Stool	Adult	Healthy	ISR	no
PNP_Main_604	16.4834877939374	ZeeviD_2015	Stool	Adult	Healthy	ISR	no
PNP_Main_605	12.6002220509611	ZeeviD_2015	Stool	Adult	Healthy	ISR	no
PNP_Main_606	9.53529506275707	ZeeviD_2015	Stool	Adult	Healthy	ISR	no
PNP_Main_607	13.8170222760078	ZeeviD_2015	Stool	Adult	Healthy	ISR	no
PNP_Main_608	10.6330111806764	ZeeviD_2015	Stool	Adult	Healthy	ISR	no
PNP_Main_609	14.1124959537322	ZeeviD_2015	Stool	Adult	Healthy	ISR	no
PNP_Main_61	4.72361621145657	ZeeviD_2015	Stool	Adult	Healthy	ISR	no
PNP_Main_610	13.5219793553145	ZeeviD_2015	Stool	Adult	Healthy	ISR	no
PNP_Main_611	9.11321399555141	ZeeviD_2015	Stool	Adult	Healthy	ISR	no
PNP_Main_612	10.9781936912152	ZeeviD_2015	Stool	Adult	Healthy	ISR	no
PNP_Main_613	11.5351107247294	ZeeviD_2015	Stool	Adult	Healthy	ISR	no
PNP_Main_614	24.9812338396494	ZeeviD_2015	Stool	Adult	Healthy	ISR	no
PNP_Main_615	15.410928284116	ZeeviD_2015	Stool	Adult	Healthy	ISR	no
PNP_Main_616	13.4259735889938	ZeeviD_2015	Stool	Adult	Healthy	ISR	no
PNP_Main_617	13.2705102131903	ZeeviD_2015	Stool	Adult	Healthy	ISR	no
PNP_Main_618	27.1074867158905	ZeeviD_2015	Stool	Adult	Healthy	ISR	no
PNP_Main_619	15.0319891973017	ZeeviD_2015	Stool	Adult	Healthy	ISR	no
PNP_Main_62	1.65637015566079	ZeeviD_2015	Stool	Adult	Healthy	ISR	no
PNP_Main_620	21.2258704454685	ZeeviD_2015	Stool	Adult	Healthy	ISR	no
PNP_Main_621	21.2853395681238	ZeeviD_2015	Stool	Adult	Healthy	ISR	no
PNP_Main_622	12.1317431693652	ZeeviD_2015	Stool	Adult	Healthy	ISR	no
PNP_Main_623	17.5512392460572	ZeeviD_2015	Stool	Adult	Healthy	ISR	no
PNP_Main_624	11.0278473893723	ZeeviD_2015	Stool	Adult	Healthy	ISR	no
PNP_Main_625	12.5878690753443	ZeeviD_2015	Stool	Adult	Healthy	ISR	no
PNP_Main_626	60.9793504360837	ZeeviD_2015	Stool	Adult	Healthy	ISR	no
PNP_Main_627	12.4914054585274	ZeeviD_2015	Stool	Adult	Healthy	ISR	no
PNP_Main_628	47.1880104455563	ZeeviD_2015	Stool	Adult	Healthy	ISR	no
PNP_Main_629	13.4925760850348	ZeeviD_2015	Stool	Adult	Healthy	ISR	no
PNP_Main_63	3.23050853951614	ZeeviD_2015	Stool	Adult	Healthy	ISR	no
PNP_Main_630	30.4080354597093	ZeeviD_2015	Stool	Adult	Healthy	ISR	no
PNP_Main_631	13.1803292515869	ZeeviD_2015	Stool	Adult	Healthy	ISR	no
PNP_Main_632	8.72264187704095	ZeeviD_2015	Stool	Adult	Healthy	ISR	no
PNP_Main_633	15.8202074035747	ZeeviD_2015	Stool	Adult	Healthy	ISR	no
PNP_Main_634	24.8548384185353	ZeeviD_2015	Stool	Adult	Healthy	ISR	no
PNP_Main_635	14.7746010486753	ZeeviD_2015	Stool	Adult	Healthy	ISR	no
PNP_Main_636	12.5154303011018	ZeeviD_2015	Stool	Adult	Healthy	ISR	no
PNP_Main_637	17.8607538581695	ZeeviD_2015	Stool	Adult	Healthy	ISR	no
PNP_Main_638	18.3330232483634	ZeeviD_2015	Stool	Adult	Healthy	ISR	no
PNP_Main_639	9.81406338113662	ZeeviD_2015	Stool	Adult	Healthy	ISR	no
PNP_Main_64	1.72635724192988	ZeeviD_2015	Stool	Adult	Healthy	ISR	no
PNP_Main_640	12.7117987521552	ZeeviD_2015	Stool	Adult	Healthy	ISR	no
PNP_Main_641	7.31725427956255	ZeeviD_2015	Stool	Adult	Healthy	ISR	no
PNP_Main_642	14.3438393046411	ZeeviD_2015	Stool	Adult	Healthy	ISR	no
PNP_Main_643	16.9710140239479	ZeeviD_2015	Stool	Adult	Healthy	ISR	no
PNP_Main_644	8.76405952617432	ZeeviD_2015	Stool	Adult	Healthy	ISR	no
PNP_Main_645	9.87331209381471	ZeeviD_2015	Stool	Adult	Healthy	ISR	no
PNP_Main_646	9.21450663834169	ZeeviD_2015	Stool	Adult	Healthy	ISR	no
PNP_Main_647	29.3536449543281	ZeeviD_2015	Stool	Adult	Healthy	ISR	no
PNP_Main_648	8.15102137991553	ZeeviD_2015	Stool	Adult	Healthy	ISR	no
PNP_Main_649	11.2853988888502	ZeeviD_2015	Stool	Adult	Healthy	ISR	no
PNP_Main_65	1.36723982337647	ZeeviD_2015	Stool	Adult	Healthy	ISR	no
PNP_Main_650	14.8016146620912	ZeeviD_2015	Stool	Adult	Healthy	ISR	no
PNP_Main_651	17.9743457976746	ZeeviD_2015	Stool	Adult	Healthy	ISR	no
PNP_Main_652	9.60470286316123	ZeeviD_2015	Stool	Adult	Healthy	ISR	no
PNP_Main_653	19.5431067304378	ZeeviD_2015	Stool	Adult	Healthy	ISR	no
PNP_Main_654	13.9188552879204	ZeeviD_2015	Stool	Adult	Healthy	ISR	no
PNP_Main_655	12.4245614176016	ZeeviD_2015	Stool	Adult	Healthy	ISR	no
PNP_Main_656	11.2548619974319	ZeeviD_2015	Stool	Adult	Healthy	ISR	no
PNP_Main_657	32.3019283222262	ZeeviD_2015	Stool	Adult	Healthy	ISR	no
PNP_Main_658	26.6725321321209	ZeeviD_2015	Stool	Adult	Healthy	ISR	no
PNP_Main_659	12.0906939467168	ZeeviD_2015	Stool	Adult	Healthy	ISR	no
PNP_Main_66	1.67610072971789	ZeeviD_2015	Stool	Adult	Healthy	ISR	no
PNP_Main_660	10.7764596642674	ZeeviD_2015	Stool	Adult	Healthy	ISR	no
PNP_Main_661	10.2100253395986	ZeeviD_2015	Stool	Adult	Healthy	ISR	no
PNP_Main_662	10.7463103421782	ZeeviD_2015	Stool	Adult	Healthy	ISR	no
PNP_Main_663	13.3588668737599	ZeeviD_2015	Stool	Adult	Healthy	ISR	no
PNP_Main_664	16.1231109273641	ZeeviD_2015	Stool	Adult	Healthy	ISR	no
PNP_Main_665	14.1021574883663	ZeeviD_2015	Stool	Adult	Healthy	ISR	no
PNP_Main_666	9.06779090319592	ZeeviD_2015	Stool	Adult	Healthy	ISR	no
PNP_Main_667	10.8533987133086	ZeeviD_2015	Stool	Adult	Healthy	ISR	no
PNP_Main_668	9.92417367013112	ZeeviD_2015	Stool	Adult	Healthy	ISR	no
PNP_Main_669	22.7371844679557	ZeeviD_2015	Stool	Adult	Healthy	ISR	no
PNP_Main_67	1.19211287221877	ZeeviD_2015	Stool	Adult	Healthy	ISR	no
PNP_Main_670	16.0525419254624	ZeeviD_2015	Stool	Adult	Healthy	ISR	no
PNP_Main_671	9.11117003487024	ZeeviD_2015	Stool	Adult	Healthy	ISR	no
PNP_Main_672	10.6595728416316	ZeeviD_2015	Stool	Adult	Healthy	ISR	no
PNP_Main_673	22.4832911846911	ZeeviD_2015	Stool	Adult	Healthy	ISR	no
PNP_Main_674	15.0170311958914	ZeeviD_2015	Stool	Adult	Healthy	ISR	no
PNP_Main_675	10.4431802356202	ZeeviD_2015	Stool	Adult	Healthy	ISR	no
PNP_Main_676	9.1843296819906	ZeeviD_2015	Stool	Adult	Healthy	ISR	no
PNP_Main_677	22.7246348209848	ZeeviD_2015	Stool	Adult	Healthy	ISR	no
PNP_Main_678	14.3156867041184	ZeeviD_2015	Stool	Adult	Healthy	ISR	no
PNP_Main_679	15.2310990073213	ZeeviD_2015	Stool	Adult	Healthy	ISR	no
PNP_Main_68	2.37909066391851	ZeeviD_2015	Stool	Adult	Healthy	ISR	no
PNP_Main_680	56.810371192671	ZeeviD_2015	Stool	Adult	Healthy	ISR	no
PNP_Main_681	16.404815876608	ZeeviD_2015	Stool	Adult	Healthy	ISR	no
PNP_Main_682	11.0523104536321	ZeeviD_2015	Stool	Adult	Healthy	ISR	no
PNP_Main_683	17.3048426346658	ZeeviD_2015	Stool	Adult	Healthy	ISR	no
PNP_Main_684	16.7329484057804	ZeeviD_2015	Stool	Adult	Healthy	ISR	no
PNP_Main_685	15.4867235232672	ZeeviD_2015	Stool	Adult	Healthy	ISR	no
PNP_Main_686	9.35761914617576	ZeeviD_2015	Stool	Adult	Healthy	ISR	no
PNP_Main_687	14.9722709584353	ZeeviD_2015	Stool	Adult	Healthy	ISR	no
PNP_Main_688	12.1872925891894	ZeeviD_2015	Stool	Adult	Healthy	ISR	no
PNP_Main_689	12.1960283746636	ZeeviD_2015	Stool	Adult	Healthy	ISR	no
PNP_Main_69	2.72626988291977	ZeeviD_2015	Stool	Adult	Healthy	ISR	no
PNP_Main_690	12.9554403973665	ZeeviD_2015	Stool	Adult	Healthy	ISR	no
PNP_Main_691	9.79995395889737	ZeeviD_2015	Stool	Adult	Healthy	ISR	no
PNP_Main_692	11.3014535988564	ZeeviD_2015	Stool	Adult	Healthy	ISR	no
PNP_Main_693	7.62180972758261	ZeeviD_2015	Stool	Adult	Healthy	ISR	no
PNP_Main_694	13.4937274987641	ZeeviD_2015	Stool	Adult	Healthy	ISR	no
[truncated: 741 more rows]
