# Supplementary material for: Population-level impacts of antibiotic usage on the human gut microbiome
Source: Nat Commun. 2023 Mar 2;14:1191. doi: 10.1038/s41467-023-36633-7 (PMC9981903; doi:10.1038/s41467-023-36633-7)
Supplement: Supplementary file 6 — Source Data [file 41467_2023_36633_MOESM6_ESM.zip › Source Data/Figure 2/WHO_2015_2016.each_drug_class.txt]

Country	Total_DDD	Total_DDD_perK_perDay	Total_tonnes	Quinolone_DDD_perK_perDay	Aminoglycoside_DDD_perK_perDay	MLSB_DDD_perK_perDay	Sulfonamide_DDD_perK_perDay	Other_Beta_lactam_DDD_perK_perDay	Penicillins_DDD_perK_perDay	Amphenicols_DDD_perK_perDay	Tetracyclines_DDD_perK_perDay
TZA	553622340	27.29	712.46	3.89	0.67	1.65	1.61	3.26	7.31	0.06	5.02
BRN	901761	5.92	1.13	0.28	0.03	0.36	0.12	1.07	3.07	0	0.77
MNG	69986355	64.41	133.24	10.14	0.11	4.43	2.67	16.47	21.43	1.25	1.67
KAZ	114558903	17.89	162.22	2.72	3.45	1.6	0.63	2.8	3.1	0.51	1.31
RUS	779270524	14.82	915.65	2.64	0.26	2.57	0.6	1.74	3.79	0.15	1.28
AUT	38081745	12.17	38.84	1.32	0.02	3.06	0.19	1.44	4.72	0	0.99
DNK	36848791	17.84	53.25	0.66	0.04	1.94	1.15	0.32	10.87	0	1.64
EST	5822060	12.13	6.3	1.08	0.04	2.6	0.48	1.78	3.74	0	1.5
FIN	36983121	18.52	47.21	0.99	0.02	1.17	1.35	2.99	5.39	0	4.12
FRA	628986424	25.92	764.02	1.83	0.09	3.34	0.45	2.44	13.55	0	3.28
DEU	340449193	11.49	290.85	1.15	0.01	2.09	0.41	2.71	2.88	0	1.68
HUN	58664563	16.31	57.27	2.92	0.04	3.43	0.55	2.31	5.06	0	1.24
ISL	2146458	17.87	2.18	0.93	0	1.72	0.58	0.46	8.38	0	4.62
ITA	590686917	26.62	662.47	3.8	0.29	4.8	0.38	2.69	11	0.06	0.58
NLD	60338150	9.78	55.66	0.82	0.06	1.35	0.42	0.23	3.24	0	2.12
NOR	31998795	16.97	46.35	0.51	0.07	1.38	0.73	0.35	6.69	0	3.15
SVK	48154016	24.34	49.55	2.71	0.09	6.36	0.49	5.45	6.97	0	1.77
ESP	304475774	17.96	343.91	2.36	0.01	2.26	0.27	1.65	9.8	0	0.74
SWE	48834144	13.73	72.7	0.84	0.02	0.67	0.46	0.3	6.8	0	2.74
GBR	484761369	20.47	535.37	0.56	0.12	3.39	1.45	0.43	7.76	0	5.18
CAN	223101184	17.05	242.69	1.99	0.05	3.29	0.65	2.26	4.88	0	2.73
PER	71432278	10.26	94.63	1.38	0.2	1.48	0.88	0.76	4.06	0.05	0.75
