# Supplementary material for: Population-level impacts of antibiotic usage on the human gut microbiome
Source: Nat Commun. 2023 Mar 2;14:1191. doi: 10.1038/s41467-023-36633-7 (PMC9981903; doi:10.1038/s41467-023-36633-7)
Supplement: Supplementary file 6 — Source Data [file 41467_2023_36633_MOESM6_ESM.zip › Source Data/Figure 3/abx_class_FDR_significant_by_resistotype.mean_log_fold_sort.tsv]

argfam	group_assoc	abs_mean_log_diff	mw_pvalue	bh_fdr	log_diff
Glycopeptide	BG	0.222512419794896	6.55869425200627e-16	1.55768988485149e-15	-0.222512419794896
Tetracycline	BG	0.0898909720875679	1.34273461125354e-06	2.31926887398339e-06	-0.0898909720875679
Triclosan	FAMP	0.0131541447471681	0.00122058078922799	0.00178392576887168	0.0131541447471681
Rifamycin	FAMP	0.0497069129098788	7.7544999353493e-13	1.63706109746263e-12	0.0497069129098788
Amphenicol	FAMP	0.130055149882486	0.000902404508278259	0.00142880713810724	0.130055149882486
Beta.lactam	FAMP	0.18761719950054	2.17772265124941e-12	4.13767303737388e-12	0.18761719950054
MLSB	FAMP	0.22000320689142	2.0180133767709e-23	5.47746487980672e-23	0.22000320689142
Sulfonamide	FAMP	1.08087940602618	2.14785863885982e-140	6.80155235638943e-140	1.08087940602618
Aminoglycoside	FAMP	1.14238884757094	1.9715881984139e-215	7.49203515397282e-215	1.14238884757094
Fosfomycin	FAMP	2.46114790159592	0	0	2.46114790159592
Fluoroquinolone	FAMP	3.0044801151347	0	0	3.0044801151347
Peptide	FAMP	3.48111335435199	0	0	3.48111335435199
MDR	FAMP	3.62212720582371	0	0	3.62212720582371
