# Supplementary material for: Population-level impacts of antibiotic usage on the human gut microbiome
Source: Nat Commun. 2023 Mar 2;14:1191. doi: 10.1038/s41467-023-36633-7 (PMC9981903; doi:10.1038/s41467-023-36633-7)
Supplement: Supplementary file 6 — Source Data [file 41467_2023_36633_MOESM6_ESM.zip › Source Data/Figure 3/PAM_avg_sil_wid_by_read_cpg_id80cov80.n_5372.tsv]

k	asw_read
1	0
2	0.405262728286427
3	0.243057445365533
4	0.12880432921016
5	0.132387765582682
6	0.102101145203648
7	0.065539964834909
8	0.0619854410381584
9	0.0639820711191462
10	0.0443524094047728
11	0.0424616486856168
12	0.0438086943133122
13	0.0482052055552891
14	0.0510664913006063
15	0.048797050924758
16	0.0470384108635186
17	0.0438339122177812
18	0.0431819371519281
19	0.0447827185582488
20	0.0418854144289569
