# Supplementary material for: Population-level impacts of antibiotic usage on the human gut microbiome
Source: Nat Commun. 2023 Mar 2;14:1191. doi: 10.1038/s41467-023-36633-7 (PMC9981903; doi:10.1038/s41467-023-36633-7)
Supplement: Supplementary file 6 — Source Data [file 41467_2023_36633_MOESM6_ESM.zip › Source Data/Figure 3/resistotype_and_coordinate.read_Bray.n_5372.tsv]

sample	mds1	mds2	old_asm_resistotype	pamk_read_assign	new_resistotype	dist_to_background	dist_to_famp
A01_02_1FE	-0.267462978763231	0.00121035780174877	Minor-FAMP	1	FAMP	0.808117278078382	0.301784979187401
A02_01_1FE	-0.294035856255481	-0.0124417993943219	Minor-FAMP	1	FAMP	0.897767936451656	0.287491420762921
A03_01_1FE	-0.238162369576631	-0.0564176435192493	Major	1	FAMP	0.805896379408432	0.335698764728073
A04_01_1FE	-0.258207749227859	-0.000915585018431153	Minor-FAMP	1	FAMP	0.819706415952566	0.273418967769588
A04_04_1FE	-0.227847622497501	-0.00953366857141281	Minor-FAMP	1	FAMP	0.764654703902554	0.175907072887705
A07_01_1FE	-0.183061657015432	-0.0308269886402619	Major	1	FAMP	0.685386883213372	0.270276998780432
A08_01_1FE	-0.22746198946164	0.0111329288101691	Minor-FAMP	1	FAMP	0.752010801406244	0.196497594913031
A09_01_1FE	-0.284311136886415	-0.00549962617952517	Minor-FAMP	1	FAMP	0.850836556138514	0.305633756161295
A09_02_1FE	-0.280371057063315	0.016669332702622	Minor-FAMP	1	FAMP	0.83276762336072	0.3115659155883
A10_01_1FE	-0.237455582005627	-0.0392429752579983	Major	1	FAMP	0.810431423946211	0.278543916618619
A10_02_1FE	0.133825918909938	-0.163849250867573	Major	2	Background	0.536741746517008	0.71328935416298
A11_01_1FE	-0.25124792422499	-0.00900059905355679	Minor-FAMP	1	FAMP	0.815345983922887	0.251919972278315
A13_01_1FE	-0.245869731291033	-0.0190912833335471	Minor-FAMP	1	FAMP	0.795616472277508	0.215256827944701
A13_03_1FE	-0.278802820119915	-9.51107457562055e-05	Minor-FAMP	1	FAMP	0.839600758371668	0.312188222961325
A14_01_1FE	-0.303110238617025	-0.0015138059679334	Minor-FAMP	1	FAMP	0.887675782967382	0.347523223590172
A15_02_1FE	-0.233885140647362	-0.00273600175820369	Minor-FAMP	1	FAMP	0.76513173144741	0.222878362694787
A19_01_1FE	-0.300150689232668	-0.00630540672725733	Minor-FAMP	1	FAMP	0.883162613422095	0.350583504609541
A19_03_1FE	-0.290489753045843	-0.0121412336979989	Minor-FAMP	1	FAMP	0.883979068805942	0.307840089948967
A20_01_1FE	-0.289035984497612	-0.00593248722594871	Minor-FAMP	1	FAMP	0.864348685578549	0.316482991290821
A20_03_1FE	-0.269690903892187	0.0025778038407636	Minor-FAMP	1	FAMP	0.812248352576598	0.281445649809948
A22_01_1FE	-0.230576818141448	-0.0577127625999883	Major	1	FAMP	0.774647383304685	0.332555792850166
A23_01_1FE	-0.246900037712912	-0.0130800494619108	Minor-FAMP	1	FAMP	0.796725936555121	0.222354392261604
A24_02_1FE	-0.272805499550373	-0.00694022107530434	Minor-FAMP	1	FAMP	0.833058202592292	0.270692218472215
A24_04_1FE	0.208212776901691	-0.197596453206558	Major	2	Background	0.59113315121671	0.822231543480789
A25_01_1FE	-0.120428452323351	-0.10941565110422	Major	1	FAMP	0.621319163155632	0.41393539301359
A27_02_1FE	-0.0821038067128099	-0.142985012595369	Major	1	FAMP	0.641376535229491	0.517294136631863
A28_02_1FE	-0.253707656909135	0.00572010975959255	Minor-FAMP	1	FAMP	0.786606553736339	0.273523749237854
A29_01_1FE	-0.198952088089132	-0.0270251834053082	Major	1	FAMP	0.697946811804891	0.227043540175305
A32_01_1FE	0.0163739672574812	-0.150876162545702	Major	2	Background	0.539599599919576	0.612530128269807
A34_01_1FE	-0.241174590741262	-0.0120217496530234	Minor-FAMP	1	FAMP	0.799911489761538	0.202350554141136
A34_02_1FE	-0.260506576709911	-0.0348681945652472	Major	1	FAMP	0.853869814306376	0.247415481876664
A35_01_1FE	-0.144026875829072	-0.164760837204084	Major	1	FAMP	0.726281771882191	0.495035783741824
A36_01_1FE	-0.274701532898425	1.49956373602443e-05	Minor-FAMP	1	FAMP	0.845369125617581	0.260449771151362
A36_02_1FE	-0.241038311387286	-0.0163708904527184	Minor-FAMP	1	FAMP	0.793541882515537	0.20441037940524
A39_01_1FE	-0.265308730589057	-0.0012242772606684	Minor-FAMP	1	FAMP	0.816387913987121	0.246686441495344
A39_02_1FE	-0.222528221798867	-0.00357735554422126	Minor-FAMP	1	FAMP	0.743448672041758	0.177577360086401
A39_04_1FE	-0.321407161882784	-0.00429726571482601	Minor-FAMP	1	FAMP	0.924117551436716	0.359590092259013
A40_02_1FE	-0.258397201191711	-0.000405321371964781	Minor-FAMP	1	FAMP	0.809191700259297	0.259141579339699
A41_01_1FE	-0.266021765213913	-0.00292708621688437	Minor-FAMP	1	FAMP	0.837560242423614	0.271844212032469
A42_02_1FE	0.16311332042738	-0.226597499708682	Major	2	Background	0.613161189113958	0.795217029784717
A43_02_1FE	-0.244810485754576	-0.00801043551204654	Minor-FAMP	1	FAMP	0.788081087891018	0.202854213832204
A44_01_1FE	-0.277894501356351	0.00128782564867886	Minor-FAMP	1	FAMP	0.852201815776191	0.283642027037949
A45_02_1FE	-0.169677194327302	-0.127207161218786	Major	1	FAMP	0.738193185463923	0.43354990745358
A46_01_1FE	-0.193544247452398	-0.0458553512045501	Major	1	FAMP	0.698624379464839	0.289849878274302
A46_02_1FE	-0.261047973920809	-0.0106328943525292	Minor-FAMP	1	FAMP	0.840198359627634	0.243153460900857
A47_01_1FE	-0.278867233529663	-0.0125113316173308	Minor-FAMP	1	FAMP	0.863755208306921	0.273856577316623
A47_02_1FE	-0.29575702812703	0.00509844013993298	Minor-FAMP	1	FAMP	0.854471786012176	0.323832848116109
A48_01_1FE	-0.215404311867488	-0.108057335764728	Major	1	FAMP	0.741657346785091	0.417896685454396
A48_05_1FE	-0.297428038765911	-0.00439922381256849	Minor-FAMP	1	FAMP	0.870748634193201	0.342382224675067
A49_01_1FE	0.0445671048573317	-0.279543582416808	Major	2	Background	0.698245732637075	0.756434695992289
A53_01_1FE	-0.245314918814499	0.00856591131481938	Minor-FAMP	1	FAMP	0.765920670970183	0.209549852037076
A54_02_1FE	-0.281681505302571	-0.000526473877025205	Minor-FAMP	1	FAMP	0.848236220018067	0.270608237763287
A55_01_1FE	-0.194295979498011	-0.0355380507590581	Major	1	FAMP	0.715219415018758	0.275197097547467
A55_02_1FE	-0.273953936981422	0.0055974011944264	Minor-FAMP	1	FAMP	0.839460154484126	0.29806405320032
A58_01_1FE	0.190543345470141	-0.0488992304057507	Major	2	Background	0.375821008637852	0.716582465607799
A58_03_1FE	-0.0735747443482146	-0.238685482825421	Major	1	FAMP	0.731236330425486	0.638352897165982
A59_01_1FE	-0.23583162919127	-0.0109308982878727	Minor-FAMP	1	FAMP	0.785701740372315	0.202416681956588
A62_01_1FE	-0.257890116892988	0.010488114219789	Minor-FAMP	1	FAMP	0.789381785225357	0.257526247818519
A62_03_1FE	-0.311190010895569	0.0010067824972355	Minor-FAMP	1	FAMP	0.888405718664215	0.327988985317484
A66_02_1FE	-0.28636995358911	0.000419872212001893	Minor-FAMP	1	FAMP	0.848030059618001	0.325401128984615
A67_01_1FE	0.23735566605609	-0.0992392459624092	Major	2	Background	0.498885168140656	0.790513231801068
A68_01_1FE	-0.289594993083632	0.00315957466699384	Minor-FAMP	1	FAMP	0.859280214387788	0.289789683330381
A69_01_1FE	-0.27303917055906	0.00305880784154197	Minor-FAMP	1	FAMP	0.828798642811165	0.309187246978623
A69_02_1FE	-0.282838724609883	0.00885945256321798	Minor-FAMP	1	FAMP	0.833235775085913	0.305406327662254
A70_01_1FE	-0.244337758532543	-0.00797857136266347	Minor-FAMP	1	FAMP	0.803599731012055	0.206518510130053
A70_03_1FE	-0.0435821036880058	-0.194653990154628	Major	1	FAMP	0.61413904433595	0.595034236420948
A72_01_1FE	0.0520541692430186	-0.169753148819655	Major	2	Background	0.572251799498501	0.649268882960536
A72_02_1FE	-0.244281063853114	-0.0217726078921082	Minor-FAMP	1	FAMP	0.81713554837168	0.193003674383404
A73_01_1FE	-0.225136824130381	0.000872820829136384	Minor-FAMP	1	FAMP	0.747124075412452	0.17878627388318
A73_02_1FE	-0.278645236032389	0.0010818216945778	Minor-FAMP	1	FAMP	0.836082350288054	0.297018449433234
A75_02_1FE	-0.168477169834537	-0.0414984884625396	Major	1	FAMP	0.661037428916431	0.311811378400654
A79_02_1FE	-0.222090409910654	-0.0275095020778494	Minor-FAMP	1	FAMP	0.774566765612332	0.254216529646318
A81_01_1FE	-0.219986374765006	-0.054340797048777	Minor-FAMP	1	FAMP	0.7240687239016	0.33877126454899
A81_03_1FE	-0.230855417502023	-0.00957859837005988	Minor-FAMP	1	FAMP	0.762673922961066	0.242291732612358
A82_02_1FE	-0.277370129744156	-0.0204124861480807	Minor-FAMP	1	FAMP	0.866801555350063	0.291862413556677
A83_02_1FE	-0.265720426234367	0.011941644912739	Minor-FAMP	1	FAMP	0.809290446135735	0.273810337181127
A85_01_1FE	-0.246002687180321	-0.0278690266889357	Minor-FAMP	1	FAMP	0.810936969125453	0.208924814640001
A88_02_1FE	-0.284494957336632	0.00936595863130157	Minor-FAMP	1	FAMP	0.8338850288284	0.344687644799262
A89_01_1FE	-0.161369158686552	-0.0121192083264426	Major	1	FAMP	0.649277624037562	0.279022241865573
A89_02_1FE	0.201919819229501	0.0756941407536712	Major	2	Background	0.400438966042783	0.719216711364435
A90_03_1FE	0.0179643478300147	-0.163066068650059	Major	2	Background	0.537556100785615	0.626814788221483
A90_04_1FE	-0.245606315575848	0.00892739493882425	Minor-FAMP	1	FAMP	0.779087509872623	0.262863084238561
A91_01_1FE	-0.213380225587903	0.0101034808063794	Minor-FAMP	1	FAMP	0.720283206341034	0.185202586088003
A91_02_1FE	-0.161427574623104	-0.0935358176654916	Major	1	FAMP	0.694446727267636	0.394458561478276
A92_01_1FE	-0.249345918752386	0.000566750089859361	Minor-FAMP	1	FAMP	0.806093492963445	0.224004270467336
A93_01_1FE	-0.223358873491007	-0.0251755090273755	Major	1	FAMP	0.758559492044662	0.200953210896855
A94_01_1FE	-0.232462836524395	-0.0159442302999662	Minor-FAMP	1	FAMP	0.779127279171684	0.207442870081346
A94_02_1FE	0.201786863171385	0.0517874170484287	Major	2	Background	0.404849535067274	0.690395800796076
A94_03_1FE	-0.249098577891178	-0.000791223017884609	Minor-FAMP	1	FAMP	0.796876896420243	0.250596590243921
A95_01_1FE	-0.230037285129202	0.00715606613352428	Minor-FAMP	1	FAMP	0.757071856497958	0.17820788928192
alien-11-600-0	0.113457539518621	0.0722118629050986	Major	2	Background	0.291178999574236	0.645990161668621
alien-11-632-0	-0.214979548127882	0.0188440365740466	Minor-FAMP	1	FAMP	0.722760663197278	0.235475447950977
alien-11-637-0	-0.100710237994577	0.0183121498409959	Major	1	FAMP	0.534485061009719	0.326727584667369
alien-11-773-0	0.129429278862964	0.0610179454271527	Major	2	Background	0.260963694808608	0.646280242999312
alien-11-877-0	0.0939064902764869	0.128997047950122	Major	2	Background	0.371951801508405	0.656980491511594
alien-11-881-0	0.145254353660248	0.0613309411764575	Major	2	Background	0.29994971521152	0.674482751092057
alien-11-883-0	0.103834182797414	0.0810809427742881	Major	2	Background	0.342370599234049	0.624386023243347
alien-11-895-0	0.126818953181875	0.0499002280169098	Major	2	Background	0.213911049290884	0.624435372828572
alien-11-898-0	0.13699159699557	0.0652038737746819	Major	2	Background	0.265479211341229	0.638820714047666
alien-11-902-0	0.134541740994378	0.0541101779528567	Major	2	Background	0.261885738180784	0.633995607074653
alien-11-904-0	0.126943939033585	0.0546924257602288	Major	2	Background	0.256299632530141	0.622711044345965
alien-11-918-0	0.0539688997586121	0.0700072649392214	Major	2	Background	0.36309879077058	0.55021195969042
alien2-11-0-0	0.122798459647265	0.0163606219325685	Major	2	Background	0.137227263305127	0.610110942625007
alien3-11-0-0	0.152380710524768	0.00585471154643836	Major	2	Background	0.270916353181768	0.631974910984748
alien4-11-0-0	-0.053847896271584	-0.00195684981249802	Major	1	FAMP	0.445835464716135	0.356602660473725
AS100raw	-0.109891271995436	-0.0119580194743882	Major	1	FAMP	0.556772213722241	0.283446621659129
AS101raw	-0.14820208750913	0.0233785952607184	Major	1	FAMP	0.60510763672104	0.267437864402799
AS103raw	-0.179136288296667	-0.0147235113801246	Minor-FAMP	1	FAMP	0.674555716185319	0.148529422922478
AS104raw	0.166281231070675	-0.132466130720536	Major	2	Background	0.501295588687167	0.741414486399222
AS105raw	0.0963735706256491	0.076497497674035	Major	2	Background	0.328962326563649	0.603948002890605
AS106raw	0.124883247558933	-0.0717492577171168	Major	2	Background	0.384680703867685	0.646353950641701
AS108raw	-0.0979317248283197	-0.0443392210519498	Major	1	FAMP	0.558050183661076	0.362588880613555
AS109raw	0.101922949164088	-0.0558079668751672	Major	2	Background	0.314208028594781	0.578619516265803
AS10raw	-0.262117281329276	0.00972590117653538	Minor-FAMP	1	FAMP	0.808079554685342	0.300888894333467
AS111raw	-0.257534361571015	-0.0216023907889448	Minor-FAMP	1	FAMP	0.814891585437428	0.285333355366362
AS113raw	0.131138770487308	-0.0807825348145089	Major	2	Background	0.391389612980303	0.622397609497934
AS114raw	-0.255851267998478	-0.00839523574583331	Minor-FAMP	1	FAMP	0.803450686970372	0.235587773399994
AS115raw	0.124245106560558	-0.058402937568721	Major	2	Background	0.385706094087861	0.654705087904095
AS116raw	0.110106453644375	-0.0184762533265238	Major	2	Background	0.233738531963284	0.568634342425366
AS117raw	-0.246396617092116	0.0218809747077903	Minor-FAMP	1	FAMP	0.76742292352555	0.286846596340398
AS119raw	-0.106385299069264	-0.0255890253553199	Major	1	FAMP	0.567736165673306	0.270305781677608
AS11raw	0.130803294364972	-0.0924575092610204	Major	2	Background	0.395478615001363	0.664901843772239
AS120raw	0.118148206920936	-0.0135361693438303	Major	2	Background	0.308537016656101	0.590081169338004
AS121raw	0.0816204291716549	0.0781639906496577	Major	2	Background	0.333352467153068	0.583842810948872
AS122raw	-0.159084078648486	-0.0166505710326115	Minor-FAMP	1	FAMP	0.672148047928861	0.189105917515884
AS123raw	-0.183815426363932	-0.0234585658235045	Minor-FAMP	1	FAMP	0.698083055474956	0.190281607005498
AS126raw	-0.227598229462633	-0.00364840017098947	Minor-FAMP	1	FAMP	0.753274484038706	0.206947007051916
AS127raw	-0.232261380777469	-0.00476586506524152	Minor-FAMP	1	FAMP	0.768410740556573	0.216740673383348
AS128raw	-0.16315541302166	0.012890954516304	Minor-FAMP	1	FAMP	0.618306362307582	0.171722944979354
AS12raw	0.112483241877077	-0.0237805671863534	Major	2	Background	0.329666920512883	0.636956984080866
AS130raw	-0.216888991054506	-0.00770934015197755	Minor-FAMP	1	FAMP	0.74347524241429	0.185272671443125
AS131raw	-0.174761546114878	-0.0423855518557458	Minor-FAMP	1	FAMP	0.679071128115012	0.299055384291621
AS132raw	-0.0676852236063581	0.0128926491524483	Major	1	FAMP	0.456360453919941	0.305161924123285
AS133raw	0.0824737218634529	0.0284617945882225	Major	2	Background	0.242670616037	0.572503839092331
AS134raw	-0.164613048009807	-0.00921956828212602	Minor-FAMP	1	FAMP	0.645130009195789	0.157805377045839
AS136raw	0.110855473248263	0.00278594741410718	Major	2	Background	0.170091325095343	0.547947183532465
AS137raw	-0.137798951034953	-0.0172174820905719	Major	1	FAMP	0.613844836061885	0.232904326280988
AS138raw	-0.202679932283307	-0.0282690547707608	Minor-FAMP	1	FAMP	0.742382163215058	0.208557925757922
AS15raw	0.0946121389298568	-0.0724874203465555	Major	2	Background	0.385100975714002	0.584553312231056
AS17raw	-0.174256762555539	0.000364957698849373	Minor-FAMP	1	FAMP	0.632453770807855	0.120560096309714
AS18raw	-0.0997219162217162	-0.0792794269079277	Major	1	FAMP	0.594862195727232	0.392353955835191
AS19raw	-0.181964072121178	0.037268071353519	Minor-FAMP	1	FAMP	0.658430732206431	0.254078404858345
AS20raw	-0.0957528899780482	-0.0175963069460219	Major	1	FAMP	0.532288768037641	0.294023137883567
AS21raw	0.116036153665247	-0.00718875976685846	Major	2	Background	0.278981766011568	0.594022944818139
AS22raw	-0.129754926310035	-0.0165684919737301	Major	1	FAMP	0.606506011339928	0.209280960693074
AS24raw	-0.142440187846384	-0.00948620899255568	Major	1	FAMP	0.598000448923992	0.175203395047194
AS25raw	-0.20007065405989	-0.00364703911803522	Minor-FAMP	1	FAMP	0.711425932714083	0.154684991683583
AS26raw	-0.169167163637324	-0.00306659983837724	Minor-FAMP	1	FAMP	0.643565930698085	0.164716850067431
AS28raw	-0.164123841879968	-0.00661508604185947	Minor-FAMP	1	FAMP	0.648196267967055	0.165325897815121
AS29raw	-0.12788150121475	0.00347828858209553	Major	1	FAMP	0.533217441057644	0.172958588232216
AS2raw	-0.168586551734424	-0.00698247507257621	Major	1	FAMP	0.666459237785751	0.228394937436434
AS31raw	-0.106792659428227	0.00209078067956795	Major	1	FAMP	0.525108495788894	0.17949907479973
AS34raw	0.0796580175645646	-0.0801150008275664	Major	2	Background	0.433891953781329	0.594738733341776
AS35raw	0.136387294667241	-0.146014454079603	Major	2	Background	0.482671882244932	0.708689110100583
AS36raw	-0.191619249031775	-0.0159038689766944	Minor-FAMP	1	FAMP	0.698561214006032	0.16774384875136
AS37raw	-0.191998386732575	-0.026544401027485	Major	1	FAMP	0.701999625895396	0.206722946414776
AS38raw	-0.0426091485620775	0.119387033394829	Major	2	Background	0.505305571006551	0.516212233415715
AS3raw	-0.21400588534568	-0.0172305877929769	Minor-FAMP	1	FAMP	0.750213747550696	0.161498309532279
AS40raw	-0.0658927972484027	0.0651822004521761	Major	1	FAMP	0.530913169669486	0.430285709195703
AS41raw	-0.187774315714408	-0.00888366493300133	Minor-FAMP	1	FAMP	0.678770090053206	0.169265355089109
AS42raw	-0.117410082979122	-0.00550355654929564	Major	1	FAMP	0.583859756287523	0.322618145127514
AS43_12	0.161841569369209	-0.0984469023408984	Major	2	Background	0.417229431898233	0.711197703661871
AS43_18	0.176161865177004	-0.127376399127789	Major	2	Background	0.478241392576017	0.766330293265246
AS43_24	0.150960836423568	0.0192025358147897	Major	2	Background	0.315751752076494	0.711678988332331
AS43_3	0.13149743670025	-0.0275666129775195	Major	2	Background	0.295570893354025	0.661587476188143
AS43_6	0.151979686094537	-0.07548630393665	Major	2	Background	0.413389304160409	0.724196184812609
AS43raw	-0.0559693589728497	-0.104263870215166	Major	1	FAMP	0.561915542693168	0.476007405574891
AS44_0	0.285406734237439	-0.0472645499430526	Major	2	Background	0.516738427470653	0.817479052627657
AS44_12	0.257546550980541	-0.0246381309140763	Major	2	Background	0.45786756528543	0.793643745565365
AS44_18	0.286668698402142	-0.146450623132562	Major	2	Background	0.591118772936414	0.834524799715655
AS44_24	0.279786848788665	-0.0298358243710509	Major	2	Background	0.497851863753848	0.812009188571988
AS44_3	0.195836693646313	0.0783477744269421	Major	2	Background	0.373312766753545	0.756203749618206
AS44_6	0.274461813893449	0.0242903129534735	Major	2	Background	0.508030323698229	0.813631958133899
AS45_0	0.154348733048769	-0.0311879332689698	Major	2	Background	0.296816123772019	0.672439331449365
AS45_12	0.175492839753556	-0.0839696622708613	Major	2	Background	0.380089031285559	0.705135199750471
AS45_24	0.152984247987179	-0.0476316496964031	Major	2	Background	0.271653670002867	0.645410886745367
AS45_3	0.155952942760828	-0.0621204902066569	Major	2	Background	0.313840901011694	0.65201852247422
AS45_6	0.15169569244727	-0.0319278646867044	Major	2	Background	0.284506292557264	0.657086399235392
AS45raw	-0.222719663341594	0.000863757519796726	Minor-FAMP	1	FAMP	0.739726792057621	0.204676075563986
AS46raw	0.14290813812175	-0.113622143597158	Major	2	Background	0.468040539355134	0.681305207483015
AS48raw	-0.221507538684083	-0.0195885326145844	Minor-FAMP	1	FAMP	0.758481200610546	0.191274654533852
AS49raw	0.0479551862015683	0.0720311992059748	Major	2	Background	0.438264660874796	0.59420998353046
AS4raw	0.0202388011206593	-0.0368322473495305	Major	2	Background	0.447887919656791	0.492484470388784
AS50_0	-0.0860004654325265	-0.117480853164454	Major	1	FAMP	0.588125783882032	0.45253527723778
AS50_12	0.168293712737741	-0.03337811168737	Major	2	Background	0.314080607840229	0.690028604821162
AS50_18	0.185097415906855	-0.0459090566802555	Major	2	Background	0.333804207639975	0.745372180920228
AS50_24	0.164629583414977	-0.0236850293531404	Major	2	Background	0.282131818797749	0.676843236463702
AS50_3	0.14874456711116	0.000199186981156912	Major	2	Background	0.23710465036518	0.673795224260065
AS50_6	0.145070744666605	0.000351967255728662	Major	2	Background	0.232931956549541	0.671325178812046
AS50raw	0.127956931746848	-0.0852659992670777	Major	2	Background	0.427369435355173	0.650528031962096
AS51_0	0.193435715602461	-0.0152782775174689	Major	2	Background	0.369755058372282	0.710069002238043
AS51_12	0.18897918221389	-0.0293024077809499	Major	2	Background	0.355732821711189	0.698886263190651
AS51_18	0.1594025550178	0.00144624048828685	Major	2	Background	0.305667257910139	0.673635255792949
AS51_24	0.201086682675218	-0.0252556219372378	Major	2	Background	0.383246050214327	0.726494606466787
AS51_3	0.190699017691647	-0.0133251782982106	Major	2	Background	0.328278474260744	0.706134826974095
AS51_6	0.195412706780746	-0.022398965245449	Major	2	Background	0.367260722268887	0.712666972141593
AS53_0	0.154478808344576	-0.0317426373188476	Major	2	Background	0.26537963989161	0.678161184829583
AS53_12	0.141543995309843	-0.00732072657692243	Major	2	Background	0.236543367697076	0.658116194289183
AS53_18	-0.00632040179251702	-0.0895803855431476	Major	2	Background	0.474619026996449	0.498025961145241
AS53_24	0.132767272204896	-0.00165343419472043	Major	2	Background	0.18142581697245	0.634714756839984
AS53_3	0.186895284473256	-0.069977560759622	Major	2	Background	0.344197442714128	0.738562798442351
AS53_6	0.172185032165626	-0.0465773848460131	Major	2	Background	0.286478536048208	0.720649853964901
AS54raw	0.185591425266878	-0.121369156489093	Major	2	Background	0.528348298469802	0.749129845949049
AS56_0	0.184399927956929	-0.081356579650537	Major	2	Background	0.416778918814391	0.7348511255326
AS56_12	-0.0638127925626118	-0.123000289582634	Major	1	FAMP	0.586859214526344	0.511560295266865
AS56_18	0.170929823552579	-0.0878928067878366	Major	2	Background	0.4268586696904	0.71646296095378
AS56_24	0.153954158480634	-0.106595203653025	Major	2	Background	0.444749636270844	0.713422984972023
AS56_3	0.147865864624099	-0.0438159552531629	Major	2	Background	0.325733856131741	0.67512360026593
AS56_6	0.149053989288933	-0.023378300345325	Major	2	Background	0.292535663409583	0.648668693382491
AS56raw	-0.0594460461133453	-0.0600370048838849	Major	1	FAMP	0.551750628156784	0.472709379949653
AS57raw	0.104583907613427	-0.0879016425189262	Major	2	Background	0.403771973266253	0.651283448592846
AS58_0	0.128621137776122	-0.00534496102020983	Major	2	Background	0.251563782429665	0.638311308756175
AS58_12	0.065381130363965	-0.0346920528713348	Major	2	Background	0.347068304056134	0.589198475632666
AS58_18	0.175471780534761	-0.0303617799965716	Major	2	Background	0.310701544640151	0.733588465332835
AS58_24	0.162242206344545	-0.0330429509700927	Major	2	Background	0.310209574699294	0.704964174761058
AS58_3	-0.0239491838507708	-0.00371461740134591	Major	2	Background	0.407883061333086	0.416216998688186
AS58_6	0.141524324310978	-0.00471242000508409	Major	2	Background	0.235411829254104	0.676223745481662
AS58raw	0.0274442480445071	-0.0520297849330582	Major	2	Background	0.398819995305994	0.479760884846251
AS5raw	-0.011649070404276	-0.0194913435836412	Major	2	Background	0.42655286974964	0.42909673498746
AS60_0	0.200959609491258	0.0111272915306172	Major	2	Background	0.361372837119885	0.740435568980667
AS60_12	0.227002118010016	-0.0573191302908288	Major	2	Background	0.432672028368056	0.77876161166883
AS60_18	0.238175992464416	-0.00284412963979491	Major	2	Background	0.403726925071157	0.759656458401935
AS60_24	0.276910708576873	-0.0293924314435903	Major	2	Background	0.473563980087292	0.802001105656971
AS60_3	0.209339320929029	0.0829203554110158	Major	2	Background	0.390573101072833	0.770593258519194
AS60_6	0.175994009934188	0.0701991654657413	Major	2	Background	0.335096659001902	0.73317617456513
AS61_0	0.149420471355182	0.00704325505815505	Major	2	Background	0.259840623415128	0.665928831182399
AS61_12	0.132762122477048	-0.0114513849607385	Major	2	Background	0.239769311383995	0.652026582618785
AS61_18	0.117208132094959	0.0144400756086717	Major	2	Background	0.237466290540424	0.632521253055857
AS61_24	0.0831708594949939	0.0129728128604139	Major	2	Background	0.283734475170884	0.602201070165188
AS61_6	0.148756391444303	-0.0237375635666559	Major	2	Background	0.277971720581618	0.674423322015844
AS61raw	0.110897434656522	-0.00476797173255022	Major	2	Background	0.268720580148193	0.585647354967783
AS62_0	0.158146089370156	-0.0256382451451431	Major	2	Background	0.275870995534744	0.663026934136169
AS62_12	0.1595674608721	-0.0266280732949637	Major	2	Background	0.24756723013641	0.668748990230805
AS62_18	0.171120343410226	-0.0700450671555525	Major	2	Background	0.318132980735524	0.695255168574088
AS62_24	0.146141415587598	-0.0373205935351702	Major	2	Background	0.271119778710878	0.656434096104766
AS62_3	0.170290419628992	0.0324413702955162	Major	2	Background	0.305957766251396	0.701241130711064
AS62_6	0.160512016455063	-0.0278130485253122	Major	2	Background	0.281590026229414	0.664874201780359
AS62raw	-0.187718184596233	-0.0168735703229911	Minor-FAMP	1	FAMP	0.706217228402868	0.169233668489922
AS63_0	0.153562805332687	-0.0243741389351721	Major	2	Background	0.283744264751587	0.684675705332671
AS63_12	0.167397834662573	-0.0274961681776144	Major	2	Background	0.297107956671549	0.712064805581811
AS63_18	-0.168112294143167	-0.0251787572987787	Major	1	FAMP	0.634828573677914	0.234260996053136
AS63_24	0.114475822073124	-0.0184232087771472	Major	2	Background	0.255803887276601	0.634002423717678
AS63_3	0.162510372875381	-0.028481919700931	Major	2	Background	0.288936739180831	0.699013679476573
AS63_6	0.166991000050996	-0.0301818060171612	Major	2	Background	0.307612910498139	0.709871237797318
AS63raw	0.130529116320197	-0.0461807433635638	Major	2	Background	0.286359473791452	0.607751401594875
AS64_0	0.144638298836449	0.00239058349598532	Major	2	Background	0.258922234175221	0.659162175867143
AS64_12	0.188894889506398	-0.0462177951554399	Major	2	Background	0.395983504367742	0.731668916496049
AS64_18	0.162773244300536	-0.013884082298858	Major	2	Background	0.29096504534856	0.692954344522724
AS64_24	0.218914301001676	-0.023300019815195	Major	2	Background	0.362614807245355	0.729702085805037
AS64_3	0.192131840313406	0.00248477024896443	Major	2	Background	0.347256347729097	0.73496139607086
AS64_6	0.174317845548283	-0.0234255811572233	Major	2	Background	0.342860872311824	0.726444214980569
AS64raw	-0.17649301090039	-0.00442893835180503	Minor-FAMP	1	FAMP	0.663599597319331	0.150165394338174
AS65_0	0.253089546552657	-0.240493930043515	Major	2	Background	0.667677096033021	0.86920973799143
AS65_12	0.201571048768221	-0.0416409023397133	Major	2	Background	0.37502866362843	0.727770682626036
AS65_18	0.250736451251107	-0.17018153956621	Major	2	Background	0.573301672281678	0.826699159172931
AS65_24	0.202180368934004	-0.0864404215046969	Major	2	Background	0.451123157651904	0.744544014963279
AS65_3	0.183826050702304	-0.0113914786195689	Major	2	Background	0.288241973805437	0.722674268077033
AS65_6	0.21067484176907	-0.0531738215432264	Major	2	Background	0.404298174925394	0.743500142993593
AS65raw	0.117019505530526	-0.0752574563049739	Major	2	Background	0.336271496370967	0.605434668425283
AS66_0	0.1701530221345	0.0845459462536956	Major	2	Background	0.319143089136443	0.719710818933167
AS66_12	-0.184812617995875	-0.00567763706235695	Minor-FAMP	1	FAMP	0.6407350031948	0.150219083324824
AS66_18	0.143124782830864	0.0652228018183501	Major	2	Background	0.241430579020348	0.658644819587993
AS66_24	0.137538169099028	-0.00449881547862612	Major	2	Background	0.292524016008392	0.63757301574944
AS66_3	-0.0886058825014977	-0.0477722700527439	Major	1	FAMP	0.530448497968322	0.401511714739142
AS66_6	0.180333890485985	0.0153073702020316	Major	2	Background	0.259310553376459	0.696346223514816
AS66raw	0.120150301163082	-0.137420515364018	Major	2	Background	0.45407537010566	0.686126604265168
AS67raw	0.0946643773742412	0.0289024671719867	Major	2	Background	0.244555793625829	0.578746142427665
AS68_0	0.165798217597156	-0.0515139499706229	Major	2	Background	0.292151765633941	0.693892971282149
AS68_12	0.152376298531924	-0.0693705746408376	Major	2	Background	0.332964253731154	0.674823877882852
AS68_24	0.152905736137654	-0.0293902724716883	Major	2	Background	0.246887293881353	0.672863466377504
AS68_3	0.1720870571723	-0.0772613914068916	Major	2	Background	0.364905148530244	0.715164080371764
AS68_6	0.181325835322299	-0.0621702029437397	Major	2	Background	0.345156649397383	0.724074806386059
AS68raw	0.00834474476941442	0.059549906180222	Major	2	Background	0.451835045334779	0.504032692074912
AS6raw	-0.134661855211592	-0.00862041093355614	Minor-FAMP	1	FAMP	0.588437275317435	0.257013211969818
AS71raw	-0.138818910344322	-0.0976924261250451	Major	1	FAMP	0.627054378101808	0.427642531629161
AS73raw	-0.194602024819174	-0.0180260178914171	Minor-FAMP	1	FAMP	0.699487457447987	0.195932206791038
AS74raw	-0.171971164902855	-0.0332611933663201	Major	1	FAMP	0.683529253540104	0.252807655608048
AS76raw	-0.190080837661365	-0.00822192765673189	Minor-FAMP	1	FAMP	0.675403846347735	0.227866314833478
AS77raw	0.113015239375769	-0.0246626649923166	Major	2	Background	0.285200531340356	0.561877347309518
AS78raw	-0.143223314012453	-0.0186944681168867	Major	1	FAMP	0.624351297744972	0.283106205352641
AS79raw	-0.194535234122379	-0.0205366458228809	Minor-FAMP	1	FAMP	0.718246741039309	0.152909904102258
AS80raw	-0.265659129372505	0.0140785066382704	Minor-FAMP	1	FAMP	0.789846286305537	0.336476275051184
AS81raw	-0.182578742655478	-0.0176705728276497	Minor-FAMP	1	FAMP	0.68797609211133	0.179064984866846
AS82raw	-0.162537368858266	-0.00715998555269684	Major	1	FAMP	0.621795650436378	0.144695844417538
AS84raw	0.117509309323048	-0.0814485373157287	Major	2	Background	0.402321595030259	0.625767164132557
AS90raw	-0.140280296397916	-0.0173621776483825	Major	1	FAMP	0.583983617220675	0.259458093502532
AS92raw	-0.13515373235911	-0.0222960779943537	Minor-FAMP	1	FAMP	0.582727599238911	0.287279089286518
AS94raw	-0.176488243693482	-0.0311809829874285	Major	1	FAMP	0.691691867564136	0.208261979665503
AS96raw	0.100179781584286	0.0103518615577791	Major	2	Background	0.250803808542751	0.573475855968356
AS97raw	0.0798357223841239	0.0813936588643705	Major	2	Background	0.332357408570913	0.6113047775122
AS98raw	-0.151344299535119	-0.020696454757657	Major	1	FAMP	0.629412388194858	0.235205673243771
AS99raw	0.0960053387748995	0.00814003853504536	Major	2	Background	0.27672748303589	0.564216443329628
AS9raw	0.0736258879527892	0.0500224236647058	Major	2	Background	0.326986522948583	0.593054025600556
bugkiller-11-0-0	-0.0196936437659828	-0.0248752610801743	Major	2	Background	0.478663146325411	0.501805723348265
bugkiller-11-2-0	0.177380700249806	-0.147860346491312	Major	2	Background	0.503540829023841	0.758148169905993
bugkiller-11-392-1	-0.0180060979651614	-0.139933907562857	Major	1	FAMP	0.58798646015923	0.550476619714509
bugkiller-11-392-2	0.0476043623287462	-0.105056981439338	Major	2	Background	0.463806430086051	0.576663487384678
bugkiller-11-392-3	0.247059428943109	-0.0922371230566241	Major	2	Background	0.541917691417521	0.806396839542875
bugkiller-11-60-0	-0.0426116318539769	-0.138428618011481	Major	1	FAMP	0.591245544421632	0.538795837251434
bugkiller-11-600-0	0.163029138358687	-0.0559247315313919	Major	2	Background	0.336986797514106	0.686198453249423
bugkiller-11-7-0	0.161920813603344	-0.0400614969885026	Major	2	Background	0.320062788841144	0.679459072397456
bugkiller-11-773-0	-0.151332634775714	-0.0280445792695955	Major	1	FAMP	0.630537433695752	0.272328348206403
bugkiller-11-918-0	0.15848147598488	-0.0551113755256939	Major	2	Background	0.319386220653429	0.679379533709864
CA_C10002MS2016FE_t0M15	0.0669166962065944	0.0376104641065668	Major	2	Background	0.276165791245334	0.535270981479875
CA_C10003MS2030FE_t0M15	0.0325737926380022	0.191387402403431	Major	2	Background	0.492160228229049	0.64860752504922
CA_C10005MS2062FE_t0M15	0.130976369586145	-0.031172781057544	Major	2	Background	0.313015520285095	0.642959035818965
CA_C10007MS2098FE_t0M15	0.155980201126575	-0.0746860822905226	Major	2	Background	0.329040402983333	0.665604637925703
CA_C10009MS2134FE_t0M15	0.115714785652052	-0.0284980389438991	Major	2	Background	0.312442250831542	0.665889589710688
CA_C10015MS2242FE_t0M15	0.183374423628006	-0.0741175906990281	Major	2	Background	0.375562830507543	0.71889636296681
CA_C10019IS2318FE_t1M15	0.149500848386965	0.0230722684324566	Major	2	Background	0.269683908973135	0.630902588148003
CA_C10020MS2332FE_t0M15	0.0621644337694137	-0.129147334216661	Major	2	Background	0.434171717124196	0.623313386989024
CA_C10023MS2386FE_t0M15	0.158950231447547	-0.0561018496530213	Major	2	Background	0.320241215206649	0.661164176395077
CA_C10026MS2440FE_t0M15	0.153921681839108	-0.0528525249578528	Major	2	Background	0.30501401028123	0.65699642193214
CA_C10029MS2492FE_t0M15	0.247754459848783	-0.0548607296439284	Major	2	Background	0.382106119924991	0.727921928029385
CA_C10031MS2526FE_t0M15	-0.200554688205921	0.0231720181817007	Minor-FAMP	1	FAMP	0.681407301791222	0.229786722639216
CA_C10032MS2544FE_t0M15	-0.21991440884208	0.00534130271813054	Minor-FAMP	1	FAMP	0.708351704407756	0.207649908829565
CA_C10034MS2580FE_t0M15	0.27684222168872	-0.248391680268865	Major	2	Background	0.69169670380613	0.881153870590482
CA_C10035MS2598FE_t0M15	0.135644642314716	-0.0547656912569982	Major	2	Background	0.331419650910796	0.670465081481301
CA_C10039MS2669SA_t0M15	0.089033373921611	-0.358018426504693	Major	2	Background	0.753332131958022	0.841202221170102
CA_C10039MS2670FE_t0M16	-0.140812572744746	-0.000755500430410086	Major	1	FAMP	0.563230816026464	0.213598697719272
CA_C10042MS2724FE_t0M16	-0.173508923426081	-0.0422593488095139	Major	1	FAMP	0.66364223670884	0.259089680003644
CA_C10043MS2742FE_t0M16	-0.175017409602333	0.0186557160853234	Minor-FAMP	1	FAMP	0.631877361868469	0.16368120247254
CA_C10049MS2850FE_t0M16	-0.181167617680256	0.00278456555789771	Minor-FAMP	1	FAMP	0.638057844992887	0.168390743330803
CA_C10052MS2904FE_t0M16	-0.207374536506666	-0.10616930667903	Major	1	FAMP	0.734947090383682	0.395235003036092
CA_C10055MS2958FE_t0M16	0.121666432217966	-0.0150380291806614	Major	2	Background	0.27180283357074	0.595821333617149
CCIS00146684ST-4-0	0.0932153551515654	0.0414148942763742	Major	2	Background	0.161745884785243	0.574259884140127
CCIS00281083ST-3-0	0.153697285902843	-0.00982722485643553	Major	2	Background	0.271683337146532	0.680666973427211
CCIS02124300ST-4-0	0.100641189038418	0.042518435933075	Major	2	Background	0.175909344821778	0.581117257814097
CCIS02379307ST-4-0	0.158530739722956	-0.0447450034260887	Major	2	Background	0.330719104154424	0.694286369253212
CCIS02856720ST-4-0	-0.188208447202527	0.0300996294039654	Minor-FAMP	1	FAMP	0.65053583271964	0.21794094356271
CCIS03473770ST-4-0	-0.166019865220205	0.0356491139761654	Major	1	FAMP	0.610960456240273	0.201606855043214
CCIS03857607ST-4-0	0.176113457307459	0.112292744477877	Major	2	Background	0.397765794015135	0.753667777835092
CCIS05314658ST-4-0	-0.158505628027171	0.0210482067879804	Minor-FAMP	1	FAMP	0.614930723013752	0.196159645058101
CCIS06260551ST-3-0	-0.179696652888232	0.0430283968645007	Minor-FAMP	1	FAMP	0.612206671324553	0.22545266932932
CCIS07277498ST-4-0	0.135696655427975	0.0678262862358242	Major	2	Background	0.251005907671297	0.687618087062662
CCIS07539127ST-4-0	0.0973064170587376	0.0673239183662072	Major	2	Background	0.273458582290716	0.605341805131479
CCIS07648107ST-4-0	0.125055252994316	0.0222923071350983	Major	2	Background	0.216603104479368	0.643443901251928
CCIS08668806ST-3-0	0.128193182271852	0.00921894279919807	Major	2	Background	0.189287520661208	0.632513254244897
CCIS09568613ST-4-0	-0.238190410884898	0.0677354112979868	Minor-FAMP	1	FAMP	0.733824562214677	0.346197606979409
CCIS10706551ST-3-0	0.18013576056452	0.0868662851463738	Major	2	Background	0.399988154837214	0.712623665963618
CCIS10793554ST-4-0	0.0915434438722842	0.0529906278560022	Major	2	Background	0.290882850952413	0.605497275874836
CCIS11015875ST-4-0	-0.170767206911498	0.0193813263142749	Minor-FAMP	1	FAMP	0.632429474966283	0.153679127376888
CCIS11019776ST-4-0	-0.181298538598178	0.00905973660827879	Minor-FAMP	1	FAMP	0.63978568589346	0.126566791485775
CCIS11354283ST-4-0	-0.126351597453652	0.0190972573584631	Major	1	FAMP	0.528386849647323	0.196939779141803
CCIS11362406ST-4-0	-0.189533363419343	0.0475980595381104	Minor-FAMP	1	FAMP	0.643086719248408	0.243791599105948
CCIS11558985ST-4-0	0.145633635417195	-0.0161674868128478	Major	2	Background	0.226768465334111	0.644616549445165
CCIS12370844ST-4-0	0.204744441978105	-0.139975686531847	Major	2	Background	0.449025384662299	0.797806487479504
CCIS12656533ST-4-0	0.0623354619120355	0.106927308250747	Major	2	Background	0.341748549686484	0.59514667052968
CCIS13047523ST-4-0	0.097837317312783	0.103370381624307	Major	2	Background	0.329757457204538	0.647385515856594
CCIS14449628ST-4-0	-0.160902904414848	0.026201398419177	Major	1	FAMP	0.631391367005454	0.230512421474222
CCIS15704761ST-4-0	-0.240057969296166	0.0264286945640749	Minor-FAMP	1	FAMP	0.739684394466921	0.219390543408707
CCIS15794887ST-4-0	0.107848039220336	0.0307067295040376	Major	2	Background	0.187790623958494	0.596921223799331
CCIS16326685ST-4-0	0.106589244606621	0.042701617936985	Major	2	Background	0.194760955255698	0.607319822336959
CCIS16383318ST-4-0	-0.193581324900334	0.0123753048961556	Minor-FAMP	1	FAMP	0.657259927008976	0.186889044153593
CCIS16561622ST-4-0	0.120993169113289	0.0326268259207197	Major	2	Background	0.145238016539038	0.60638662376203
CCIS17669415ST-4-0	-0.139708193813234	0.040999230737332	Major	1	FAMP	0.586930759993069	0.234035679246135
CCIS19142497ST-3-0	0.170349228885641	-0.0371170537408597	Major	2	Background	0.327712711296146	0.695377568100824
CCIS20795251ST-4-0	0.129926125420984	0.0328816081269036	Major	2	Background	0.195477882645216	0.643871941311845
CCIS21126322ST-4-0	0.0849745311166436	0.0900803634080456	Major	2	Background	0.300813087028608	0.632818952773555
CCIS21278152ST-4-0	-0.0617351295599462	0.0726034176069073	Major	1	FAMP	0.45341183732929	0.409631337551906
CCIS22275061ST-4-0	0.0863613829619442	0.0968452693227456	Major	2	Background	0.285983700841498	0.617021779667514
CCIS22416007ST-4-0	0.0974778065999654	0.052552444395111	Major	2	Background	0.211543193007963	0.587435413402445
CCIS22906510ST-20-0	0.0916475282873492	0.042392800531274	Major	2	Background	0.250432283932557	0.581833365145596
CCIS22958137ST-20-0	-0.195479834453527	0.0181995531320164	Minor-FAMP	1	FAMP	0.690794881929363	0.189966206032961
CCIS23164343ST-4-0	-0.210204465088282	0.0631179773832135	Minor-FAMP	1	FAMP	0.68866038594685	0.296599829150799
CCIS24254057ST-4-0	0.104606371058589	0.0894292890398863	Major	2	Background	0.317440448697661	0.646889982084402
CCIS24898163ST-4-0	0.221467133144478	-0.166150185307283	Major	2	Background	0.497767492934932	0.823899443909025
CCIS25399172ST-4-0	-0.0916953674951985	0.00464424972217208	Major	1	FAMP	0.518242328755613	0.3171258455071
CCIS27304052ST-3-0	0.111155819485021	0.0601369997323789	Major	2	Background	0.274283014423891	0.628116492385793
CCIS27927933ST-4-0	0.1195781830089	0.0841024502987016	Major	2	Background	0.242251455254461	0.654194684238335
CCIS28384594ST-4-0	-0.0621019928976775	0.0280547883228783	Major	1	FAMP	0.454761484094732	0.353229953922943
CCIS29210128ST-4-0	0.157054746404581	-0.039850882144921	Major	2	Background	0.273165727954054	0.686667931549192
CCIS29688262ST-20-0	0.0727252442470282	0.121507264015778	Major	2	Background	0.367605549413879	0.605618570266741
CCIS31434951ST-20-0	-0.146957517077013	0.0219418285683932	Major	1	FAMP	0.583069351100986	0.178222233790651
CCIS32105356ST-4-0	-0.118732005438413	0.0249481308478741	Major	1	FAMP	0.540850237549361	0.265862440318027
CCIS32452666ST-4-0	-0.160937697643754	0.0265771150546462	Minor-FAMP	1	FAMP	0.61550142177092	0.190477720231359
CCIS33816588ST-4-0	-0.143690090924266	0.0373976189511358	Major	1	FAMP	0.567292933853101	0.218854317483614
CCIS34055159ST-4-0	-0.258169642779792	0.0174785178440701	Minor-FAMP	1	FAMP	0.769287266517702	0.303018001374339
CCIS34604008ST-4-0	0.100381325347276	0.0351245856815701	Major	2	Background	0.205798249222477	0.568277833957043
CCIS35092938ST-4-0	0.10606704433064	0.0715884299647488	Major	2	Background	0.267415431352019	0.61520654935387
CCIS35100175ST-4-0	0.0583295913295339	0.0670465922727157	Major	2	Background	0.330618576809659	0.568157708946735
CCIS36699628ST-4-0	-0.205471499211074	0.0502780376751689	Minor-FAMP	1	FAMP	0.681045170429143	0.274398983687168
CCIS36797902ST-4-0	-0.158179583701861	0.0157793102637908	Minor-FAMP	1	FAMP	0.576753388260739	0.132288102904547
CCIS37250421ST-4-0	-0.159482234451906	0.0138161883272838	Minor-FAMP	1	FAMP	0.614682663147543	0.121275110922879
CCIS38765456ST-20-0	-0.150046580619296	0.0248286024983093	Minor-FAMP	1	FAMP	0.575067928225351	0.162793601886815
CCIS40244499ST-3-0	0.137534611647273	-0.0301924108618502	Major	2	Background	0.327255453126526	0.667643316750602
CCIS41288781ST-4-0	-0.188390121601234	0.0268244058901869	Minor-FAMP	1	FAMP	0.637765847506592	0.212669518378921
CCIS41548810ST-4-0	0.0567033967047596	0.00364111669990561	Major	2	Background	0.301036265201978	0.540467621693487
CCIS41692898ST-4-0	-0.138701652349164	-0.0244391677551975	Major	1	FAMP	0.629393124543678	0.330503238203347
CCIS41806458ST-4-0	-0.0498994958102551	0.0320546415354371	Major	1	FAMP	0.401435298189429	0.372207004857511
CCIS44093303ST-4-0	-0.114705363953454	0.0269265902258493	Major	1	FAMP	0.531293435687554	0.294019670662298
CCIS44676181ST-4-0	0.121282172706929	0.0367200471190478	Major	2	Background	0.212186461810891	0.621201673321777
CCIS44743950ST-4-0	-0.154090339483883	0.0187540135008754	Minor-FAMP	1	FAMP	0.584349144280888	0.152614490960214
CCIS44757994ST-4-0	-0.27063253278564	0.0204972087188049	Minor-FAMP	1	FAMP	0.817260703179218	0.343180822190007
CCIS45571137ST-3-0	0.179437887413272	0.0440902611192162	Major	2	Background	0.319775853433945	0.679716497687631
CCIS45793747ST-4-0	-0.173678006319062	0.0240737182673789	Minor-FAMP	1	FAMP	0.639475056682656	0.178356866933669
CCIS46047672ST-4-0	-0.195934817303439	0.0507006660627847	Minor-FAMP	1	FAMP	0.674534883113795	0.260541508253676
CCIS46467422ST-4-0	0.170215987556159	-0.106383322153143	Major	2	Background	0.404948931699315	0.685425895092033
CCIS47284573ST-4-0	0.0459558478409814	0.0327137641768892	Major	2	Background	0.269322734418504	0.507071721341226
CCIS47745468ST-4-0	0.0111618368657341	0.0124265923713004	Major	2	Background	0.36961942250468	0.477791105445844
CCIS48174381ST-4-0	-0.147156191339021	0.0152042659387658	Minor-FAMP	1	FAMP	0.576223509248184	0.125165322415614
CCIS48507077ST-4-0	-0.0433015662889559	0.00952752119430642	Minor-FAMP	1	FAMP	0.415315666680224	0.410133721614838
CCIS48579360ST-4-0	0.124801970082779	0.0245656037662507	Major	2	Background	0.198995168782451	0.654953464778233
CCIS48725289ST-4-0	0.128005034651997	0.0185408779120812	Major	2	Background	0.216222812295362	0.63045333223567
CCIS50003399ST-4-0	0.125276353899012	0.0424393910992986	Major	2	Background	0.308456878781931	0.645580016717605
CCIS50148151ST-4-0	0.106375376996287	0.00174967784172653	Major	2	Background	0.249330975205845	0.584749262260592
CCIS50369211ST-20-0	0.148253276667921	0.190095217049122	Major	2	Background	0.434738423537981	0.763010046870961
CCIS50471204ST-4-0	-0.0853957980631455	0.0599860147366108	Major	1	FAMP	0.497196807684275	0.349552386602402
CCIS50561855ST-4-0	0.0811074920746632	-0.145412783414158	Major	2	Background	0.48436676967741	0.668712912662928
CCIS51595129ST-4-0	0.0999533826684175	0.103922363395465	Major	2	Background	0.289878701609276	0.634554121882722
CCIS51667829ST-4-0	0.0948190092472294	0.0386062150794226	Major	2	Background	0.211027704253788	0.586214529941001
CCIS52234160ST-4-0	-0.181708888173443	0.03815356361979	Minor-FAMP	1	FAMP	0.624532560074258	0.195509416895136
CCIS52370277ST-4-0	-0.162193080342261	0.00879237535676829	Minor-FAMP	1	FAMP	0.606175301419161	0.136727833884479
CCIS53043478ST-4-0	0.0870654137971247	0.0719507718151721	Major	2	Background	0.349094142696697	0.629447885693481
CCIS53355328ST-4-0	0.111695900774649	0.0472319389603769	Major	2	Background	0.185764798610118	0.61368032164207
CCIS53557295ST-4-0	-0.107105832043984	0.0141701361063625	Major	1	FAMP	0.530745290190454	0.252925006152244
CCIS54027808ST-4-0	0.0178334695212483	0.116600866524331	Major	2	Background	0.463998216081306	0.524235186550849
CCIS55230578ST-4-0	-0.183514169509538	0.0376584108263136	Minor-FAMP	1	FAMP	0.622993824438004	0.197905035423362
CCIS55531770ST-4-0	0.189059740148675	-0.000532817605209652	Major	2	Background	0.312848007675371	0.707098437509841
CCIS56503244ST-3-0	0.0719430625903816	0.0539103450703948	Major	2	Background	0.280849489159977	0.569595651499208
CCIS58234805ST-4-0	-0.103972012624639	0.0798107618620024	Major	1	FAMP	0.536146459932938	0.378184830339165
CCIS59132091ST-4-0	0.0848078196181716	0.143148498587913	Major	2	Background	0.395356227492793	0.648975991235658
CCIS59903910ST-4-0	-0.177635944851434	0.0388971306821088	Minor-FAMP	1	FAMP	0.641434642869055	0.216780977659412
CCIS61287323ST-4-0	-0.215520344771198	0.0464596471515715	Minor-FAMP	1	FAMP	0.684871683822606	0.284918195229696
CCIS62605362ST-3-0	-0.158516836770145	0.0345190961574451	Minor-FAMP	1	FAMP	0.582824526304829	0.181907092696197
CCIS62794166ST-4-0	-0.173394965681991	0.0363645905091613	Minor-FAMP	1	FAMP	0.615838028296902	0.203352641229995
CCIS63448910ST-4-0	-0.235215926927756	0.00277847902378164	Minor-FAMP	1	FAMP	0.75612191422964	0.241661014125542
CCIS63468405ST-4-0	-0.207434358939672	0.0436111031599071	Minor-FAMP	1	FAMP	0.673653001636909	0.269174233014075
CCIS63910149ST-4-0	0.129784532645043	0.0463582913439163	Major	2	Background	0.209030177749946	0.638098578511369
CCIS64773582ST-4-0	-0.139393567853556	0.0236066124768039	Minor-FAMP	1	FAMP	0.552280445415831	0.135804635981671
CCIS64785924ST-20-0	0.202000326030461	0.0579258523831138	Major	2	Background	0.314274003445504	0.697587130157579
CCIS65479369ST-4-0	0.012619544127473	-0.105011756939735	Major	2	Background	0.473564492176356	0.561093975302351
CCIS70398272ST-4-0	0.111351001208381	0.0865817283345058	Major	2	Background	0.274582634374507	0.620708078332822
CCIS71301801ST-4-0	0.128567844147982	0.0425496962246076	Major	2	Background	0.250549646248009	0.651587663708967
CCIS71578391ST-4-0	0.074988436794506	0.0294280333948582	Major	2	Background	0.192452759799507	0.546639792983902
CCIS72607085ST-4-0	-0.248669959632544	0.0326662366380991	Minor-FAMP	1	FAMP	0.748334599575122	0.327136925303172
CCIS74239020ST-4-0	0.117091508170162	-0.011172302404426	Major	2	Background	0.261840087123213	0.633592918371628
CCIS74726977ST-3-0	-0.0292232137580876	0.0696087373419709	Major	2	Background	0.419589250759919	0.427120678696066
CCIS76563044ST-4-0	0.115398094780377	0.0249110520689368	Major	2	Background	0.141374025863666	0.606411870950265
CCIS76845094ST-20-0	-0.165013539403484	0.0309658356266281	Minor-FAMP	1	FAMP	0.613772332639022	0.2037632614428
CCIS77100899ST-4-0	0.104053772706719	0.0866317740863689	Major	2	Background	0.290839806710492	0.631500274672942
CCIS77252613ST-4-0	-0.093842802564037	0.0274932909171861	Major	1	FAMP	0.508448733138475	0.262592155698409
CCIS78100604ST-4-0	-0.129400414507975	0.0189743207483679	Major	1	FAMP	0.53062940445719	0.134282250950565
CCIS78318719ST-4-0	-0.159533448395251	0.0485774395933173	Minor-FAMP	1	FAMP	0.600978279146768	0.286834823280421
CCIS79210440ST-3-0	-0.191379609362195	0.0378819559575241	Minor-FAMP	1	FAMP	0.644634264723241	0.240230970683793
CCIS80834637ST-4-0	0.0932878837779813	0.0577308029116928	Major	2	Background	0.228286244189801	0.583907336747009
CCIS81139242ST-4-0	0.0786313980292257	0.10336231250415	Major	2	Background	0.330228276639612	0.624630268624707
CCIS81710917ST-20-0	-0.190348702658739	0.0282554863151907	Minor-FAMP	1	FAMP	0.642213686333479	0.205315028205787
CCIS81735969ST-20-0	-0.123184234614041	0.0375809804667029	Minor-FAMP	1	FAMP	0.553149079739475	0.268225986862943
CCIS81887263ST-4-0	-0.151539579703792	0.0313225180308871	Minor-FAMP	1	FAMP	0.592657554026419	0.182052503212622
CCIS82146115ST-4-0	0.108673873092709	0.0544044877602735	Major	2	Background	0.23126214887774	0.597423063708911
CCIS82507866ST-3-0	0.140039449673256	0.0525548618674902	Major	2	Background	0.284697465166009	0.687546005997646
CCIS82944710ST-20-0	0.122200865319878	0.0145571333473017	Major	2	Background	0.21835678034333	0.635109585259994
CCIS83445808ST-4-0	-0.178045687040613	0.0168677151985667	Minor-FAMP	1	FAMP	0.65067220747362	0.176358169880328
CCIS83574003ST-4-0	0.147417752308659	-0.0712009864155242	Major	2	Background	0.328567201318206	0.670289860993747
CCIS83870198ST-4-0	-0.13639230440357	0.000989914405958087	Major	1	FAMP	0.5667075605336	0.157501844520994
CCIS84543192ST-4-0	0.0624961461744581	-0.0742275351281712	Major	2	Background	0.418412485307879	0.572668145305456
CCIS85214191ST-3-0	-0.204712952705858	0.011330811325562	Minor-FAMP	1	FAMP	0.686778646111934	0.232964844660754
CCIS87116798ST-4-0	0.08062438046231	0.0472566162086716	Major	2	Background	0.236270197112808	0.570629809608585
CCIS87167916ST-4-0	-0.262462021983597	-0.0333393701372826	Minor-FAMP	1	FAMP	0.819083916319858	0.308776656290939
CCIS87252800ST-4-0	0.0886192337462288	-0.127318923195415	Major	2	Background	0.465985637332466	0.6288240000404
CCIS87605453ST-4-0	0.102535712395533	0.0856602443674859	Major	2	Background	0.349311615094309	0.608440882624718
CCIS88007743ST-4-0	-0.218043320777408	0.0395314926292747	Minor-FAMP	1	FAMP	0.714980161698884	0.287677666413289
CCIS88317640ST-4-0	-0.175178200439648	0.0362632658737379	Minor-FAMP	1	FAMP	0.621815655136551	0.192530873865143
CCIS90164298ST-4-0	0.0541900513989622	0.183505785806099	Major	2	Background	0.490469500396474	0.650556095658053
CCIS90166425ST-4-0	-0.123987164194704	0.0324872695221566	Major	1	FAMP	0.542278629657133	0.294347021118452
CCIS90443472ST-4-0	0.109664215107046	0.0476663274359659	Major	2	Background	0.170908883319808	0.615746444636233
CCIS90903952ST-3-0	-0.0553834615322268	0.0212106501798156	Major	1	FAMP	0.465408562975488	0.377789336497267
CCIS91228662ST-4-0	-0.136188805843312	0.0071233002835554	Major	1	FAMP	0.581879988440684	0.172672706757431
CCIS93040568ST-20-0	0.110135770554182	0.00148238831988469	Major	2	Background	0.261068715741388	0.613982153795204
CCIS94417875ST-3-0	0.109303273622229	0.0801436130960764	Major	2	Background	0.269301965198554	0.637742278923978
CCIS94496512ST-4-0	-0.178222436863838	0.00730726017514604	Minor-FAMP	1	FAMP	0.614733433767946	0.145811079667017
CCIS94603952ST-4-0	-0.158897163987077	0.0084342043106502	Minor-FAMP	1	FAMP	0.61241559176315	0.113062807433678
CCIS95097901ST-4-0	-0.163359626135621	0.025891784369612	Major	1	FAMP	0.633534617959469	0.206627380891485
CCIS95409808ST-4-0	-0.154396348509708	0.0288817774945759	Minor-FAMP	1	FAMP	0.592722465584433	0.156217064559777
CCIS96387239ST-4-0	0.0663539902647243	-0.142178292325729	Major	2	Background	0.488694159199621	0.655170520756968
CCIS98482370ST-3-0	0.210451995124927	-0.00966546669570142	Major	2	Background	0.365509386975348	0.74708819091179
CCIS98512455ST-4-0	-0.199233889549399	0.0176203948169448	Minor-FAMP	1	FAMP	0.676380946563141	0.203403054565186
CCIS98832363ST-4-0	0.10334831764298	0.0933287887106326	Major	2	Background	0.262646358033148	0.635291908778786
CCMD11006829ST-21-0	0.0905352432383494	0.0592009498628087	Major	2	Background	0.260946579071701	0.59327290729598
CCMD12232071ST-21-0	0.138408009125174	0.0903497980449599	Major	2	Background	0.265874182254697	0.677670976703562
CCMD13071240ST-21-0	0.106066426157938	0.0637830712337117	Major	2	Background	0.233112429487722	0.638309672118055
CCMD13934959ST-21-0	-0.1487408071878	0.0212145251137472	Minor-FAMP	1	FAMP	0.579372462576965	0.132077793657637
CCMD14479708ST-21-0	0.00732949848393313	0.0680236226719678	Major	2	Background	0.388874491576287	0.510106451174076
CCMD18872694ST-21-0	0.117095008798756	0.0301075523283797	Major	2	Background	0.161229257487745	0.584838406843586
CCMD19497912ST-21-0	0.114985980860801	0.0791165069823202	Major	2	Background	0.298481525742664	0.644799574019748
CCMD23101338ST-21-0	-0.109382692354353	0.0127001287619247	Major	1	FAMP	0.482195165293598	0.178121900021103
CCMD25511638ST-21-0	0.102057935457595	0.0985629384014397	Major	2	Background	0.281616081529741	0.634284885510135
CCMD25963797ST-21-0	0.116152935382532	0.0862713620516594	Major	2	Background	0.258704090549407	0.663811975142506
CCMD26709089ST-21-0	0.131375217725812	0.0103048195860136	Major	2	Background	0.23079407686914	0.640774860844404
CCMD26925580ST-21-0	0.126682379717895	-0.04010526225678	Major	2	Background	0.345772814122883	0.655062595949258
CCMD34381688ST-21-0	-0.019375968813903	-0.0203998322313266	Major	1	FAMP	0.462016012602755	0.435473510157047
CCMD35802077ST-21-0	0.115730515989047	0.00795289406286539	Major	2	Background	0.210527324440055	0.569800295333026
CCMD40701343ST-21-0	0.13624546442641	-0.0210519834156005	Major	2	Background	0.242347807808508	0.638860255193144
CCMD42428553ST-21-0	0.0639525646868941	0.14303103829988	Major	2	Background	0.411204697360031	0.614344674198918
CCMD45988061ST-21-0	0.110903907437891	0.0275370570861611	Major	2	Background	0.145299618699839	0.601246695946143
CCMD46222674ST-21-0	0.146815009905312	0.0141261461967541	Major	2	Background	0.222740820034276	0.651644544482881
CCMD46947453ST-21-0	0.0673301210104974	0.0503135744097039	Major	2	Background	0.282406990450942	0.552426002621037
CCMD48236717ST-21-0	0.123171234311661	0.0115548046547292	Major	2	Background	0.205114162243379	0.627669204141703
CCMD50071957ST-21-0	-0.152108245125693	0.0207355704929942	Minor-FAMP	1	FAMP	0.573858069591687	0.127380828816946
CCMD51864103ST-21-0	0.139984779497884	0.105676227922345	Major	2	Background	0.308996555601812	0.703825240628854
CCMD60079086ST-21-0	-0.141219645146272	-6.8539386457471e-05	Major	1	FAMP	0.580588801113526	0.225618448102879
CCMD63399960ST-21-0	-0.167443127908988	0.0133537867308259	Minor-FAMP	1	FAMP	0.615523771929602	0.141512833974595
CCMD64503764ST-21-0	0.0478117202774325	0.03828303218233	Major	2	Background	0.286468308791882	0.516117474058516
CCMD72895164ST-21-0	0.133980462664298	0.076009233250809	Major	2	Background	0.282967504630212	0.650842907061144
CCMD74930188ST-21-0	-0.213552159015457	0.0188497040180116	Minor-FAMP	1	FAMP	0.725047181209976	0.205295579536342
CCMD79987997ST-21-0	0.159689341176618	0.0387791799924797	Major	2	Background	0.267891410116818	0.690458504840219
CCMD82866709ST-21-0	-0.118490220846255	0.0124003068318678	Major	1	FAMP	0.516759617218297	0.181331956625756
CCMD86114146ST-21-0	-0.0838671320767526	0.100361420268243	Major	1	FAMP	0.583107648483176	0.443290374123431
CCMD86707194ST-21-0	-0.18150852099112	0.00516276912094077	Minor-FAMP	1	FAMP	0.655529539254196	0.160650052540634
CCMD87156761ST-21-0	0.109674715793157	0.10029982025245	Major	2	Background	0.378839720991671	0.689125095440055
CCMD88272491ST-21-0	-0.143745688504192	0.0111333332190772	Minor-FAMP	1	FAMP	0.591943098153152	0.164915691963684
CCMD90311071ST-21-0	0.110957082898115	0.044910288632588	Major	2	Background	0.174409595558888	0.592849912383605
CCMD93344354ST-21-0	0.141381288918361	0.00675892177658393	Major	2	Background	0.275186225649324	0.657696067153262
CCMD95433940ST-21-0	0.0503964768644167	0.0890974431414782	Major	2	Background	0.359286927280512	0.585193874113043
CCMD96553385ST-21-0	0.137370714707978	0.00581192950390776	Major	2	Background	0.294521916812364	0.64798999933177
daisy-11-0-0	0.100272721682263	-0.0089258905399322	Major	2	Background	0.296695638394542	0.596015187050373
daisy-11-2-0	0.116954261740656	-0.0319334382426904	Major	2	Background	0.314386353368484	0.624036329573726
daisy-11-386-0	0.137459507057842	-0.0490913921084535	Major	2	Background	0.322240934636331	0.641972379352496
daisy-11-388-0	0.137074779936069	-0.0458820924812316	Major	2	Background	0.302922072316375	0.654166131734274
daisy-11-389-0	0.143049125786599	-0.0509534856565427	Major	2	Background	0.321251260502348	0.653341300847882
daisy-11-390-0	0.135811251509334	-0.0326314903178386	Major	2	Background	0.298706219035118	0.638031375352688
daisy-11-392-0	0.127965932869413	-0.0213956246281333	Major	2	Background	0.292416977646733	0.629446019880682
daisy-11-403-0	0.142928789206924	-0.0521992832338944	Major	2	Background	0.326875722655535	0.652497446215502
daisy-11-60-0	0.0980223542597878	-0.0176240159563455	Major	2	Background	0.292988209705064	0.585701627012719
daisy-11-7-0	0.116476142472439	-0.0333133810785175	Major	2	Background	0.302722786239457	0.601257472589643
DLF005-IE	0.0454717795048694	-0.0939072905997481	Major	2	Background	0.481095134743077	0.569437506928815
DLF009	-0.241428893309605	0.0572114199433776	Minor-FAMP	1	FAMP	0.74587411781014	0.337839892014821
DLF012	-0.273550948781899	0.0525980918669458	Minor-FAMP	1	FAMP	0.802946386698748	0.395056688473426
DLF013	-0.170248038737918	-0.00903396397833798	Major	1	FAMP	0.663082745595778	0.125707246450472
DLF014	0.152332134159992	-0.109203584454193	Major	2	Background	0.425174959078775	0.679836867365647
DLM001	-0.167203696473341	-0.00920751352743139	Minor-FAMP	1	FAMP	0.642722243351192	0.100173858912558
DLM006-IE	0.120440858093985	-0.02610720675762	Major	2	Background	0.261238948869917	0.587802053373215
DLM010	-0.22694600945837	-0.035588574914273	Minor-FAMP	1	FAMP	0.745920710536212	0.310795704576776
DLM012	-0.236503057897463	0.0332419085151652	Minor-FAMP	1	FAMP	0.756451122631112	0.301435164003352
DLM013	-0.169939634643115	0.0592647993239965	Minor-FAMP	1	FAMP	0.647702781279033	0.314928604449837
DLM014	0.100685137338031	-0.0406873444570241	Major	2	Background	0.318903097414598	0.575612324304104
DLM015	-0.197342803491815	-0.0126473487713152	Minor-FAMP	1	FAMP	0.705815950256493	0.185164505345396
DLM016	-0.153866056917412	0.0442462388522331	Major	1	FAMP	0.623989357876823	0.307081578458908
DLM017	0.0430364976397739	-0.0113669705098904	Major	2	Background	0.406089364856236	0.531100071384134
DLM018	0.131542900088826	-0.0345848536163243	Major	2	Background	0.369570168368511	0.629571998748046
DLM019	-0.0915144982437415	0.0434393490200657	Major	1	FAMP	0.507638712189995	0.313477836330275
DLM020	-0.222890612553063	-0.00612564640424649	Minor-FAMP	1	FAMP	0.725402542708912	0.196464516320218
DLM021	-0.104021602202748	-0.0344005244407101	Major	1	FAMP	0.578689947577436	0.338487726552821
DLM022	-0.189518972757226	0.0425501332530191	Minor-FAMP	1	FAMP	0.654381872060879	0.221989343268788
DLM023	-0.157265137789555	0.00800978804846245	Major	1	FAMP	0.610557538371805	0.104021890542855
DLM024	-0.298512320736806	0.00946014934522774	Minor-FAMP	1	FAMP	0.860047751449181	0.388238323791666
DLM027	-0.174888995914183	-0.0317148345120542	Major	1	FAMP	0.683006938830042	0.220349827344876
DLM028	-0.209086279683781	0.0277304777593553	Minor-FAMP	1	FAMP	0.688829361847973	0.221188816969856
DOF003	0.081529336613241	0.108041135163336	Major	2	Background	0.385489504074798	0.613477126181018
DOF004	-0.20976359083288	-0.00250159205449049	Minor-FAMP	1	FAMP	0.7238198037587	0.19028071043057
DOF006	-0.227840025008854	-0.00816153393814889	Minor-FAMP	1	FAMP	0.757882397718249	0.209445820150521
DOF008	-0.20336716234804	-0.0554736410494657	Minor-FAMP	1	FAMP	0.715313039455788	0.329615155241126
DOF010	-0.275675958938647	0.100283235770581	Minor-FAMP	1	FAMP	0.796730436802695	0.432833497568174
DOM001	-0.187494887357724	0.0127087759901654	Minor-FAMP	1	FAMP	0.66634047591008	0.178338875394413
DOM003	-0.236465008431257	-0.00135923849368241	Minor-FAMP	1	FAMP	0.759740644207516	0.214378541472509
DOM005-IE	-0.274302115004729	-0.00501663995309658	Minor-FAMP	1	FAMP	0.825879502343786	0.281235080687336
DOM008	-0.237153631504866	-0.00806309229763244	Minor-FAMP	1	FAMP	0.789869862623368	0.21688630848839
DOM010	0.0257523384121378	-0.0441481639765043	Major	2	Background	0.459217304939978	0.497492632599388
DOM013	-0.137410294442233	-0.0229456694399152	Major	1	FAMP	0.616572095017035	0.239048070768678
DOM015	-0.155122415372385	-0.034828633740362	Major	1	FAMP	0.677715830531297	0.223654851979969
DOM016	-0.209516774187641	-0.00140792847419723	Minor-FAMP	1	FAMP	0.714683763262479	0.192317006990666
DOM017-IE	0.108055306288194	-0.0708569720959059	Major	2	Background	0.403437889378639	0.593559497388469
DOM018	-0.113294295930975	-0.090199237490657	Major	1	FAMP	0.661243303590477	0.407666059542053
DOM019	0.11495654025828	0.0653224189471553	Major	2	Background	0.313918267741684	0.593161122808039
DOM022	-0.169809749432454	-0.0201686379107095	Major	1	FAMP	0.681397028591944	0.208336977088932
DOM026	0.111860583213478	-0.0205498017081164	Major	2	Background	0.284489256137198	0.592582690750061
donald1-11-0-0	0.110754550137019	0.0319904935576149	Major	2	Background	0.156590284304784	0.594504221045078
donald1-11-30-0	0.111923032022854	0.0553934754279014	Major	2	Background	0.263319197268514	0.632424572251923
donald1-11-7-0	0.108200680871999	0.0314772527805438	Major	2	Background	0.160864556233876	0.591358821089767
donald2-11-0-0	0.113864129909623	0.0324669224953136	Major	2	Background	0.247254922866258	0.618293956248543
donald2-11-30-0	0.0100128561322559	0.0359228164091467	Major	2	Background	0.359930822605941	0.47285677746657
donald2-11-7-0	0.118583352087287	0.0333286506264946	Major	2	Background	0.25725807348897	0.639671473811593
FAT_006-22-0-0	0.171285937207799	0.0235073838552137	Major	2	Background	0.266685419843861	0.670621652630895
FAT_006-22-14-0	-0.0384000727908045	-0.182622704064248	Major	1	FAMP	0.615109600735231	0.570025800894269
FAT_006-22-2-0	-0.215988773552491	0.0341112081202362	Minor-FAMP	1	FAMP	0.746865081076424	0.311413978977667
FAT_006-22-42-0	0.226069646551169	0.0309559781681494	Major	2	Background	0.403852217960526	0.743707204693514
FAT_006-22-84-0	0.268668049988081	-0.161292563265576	Major	2	Background	0.630521484284067	0.854410465846546
FAT_008-22-0-0	0.135285904366339	0.0314860165422412	Major	2	Background	0.217589642277903	0.658171663746606
FAT_008-22-14-0	0.126273218920869	0.0667984251984455	Major	2	Background	0.291647632845887	0.652238039516283
FAT_008-22-2-0	-0.213014385849451	0.0493128524535703	Minor-FAMP	1	FAMP	0.72682942719399	0.26358725780195
FAT_008-22-42-0	0.139666186462219	0.0319131075422352	Major	2	Background	0.353483214554422	0.688333028613128
FAT_008-22-84-0	0.16827719989994	0.0822412442423563	Major	2	Background	0.340188621225798	0.732095112450965
FAT_010-22-0-0	0.0299907154958796	-0.13248928500497	Major	2	Background	0.500278737500903	0.594981446944546
FAT_010-22-14-0	-0.0980191455761202	0.0205735097275622	Major	1	FAMP	0.559666949453268	0.363882631084054
FAT_010-22-2-0	-0.191494334485539	0.0265236255669649	Minor-FAMP	1	FAMP	0.667620064325876	0.20648161210728
FAT_010-22-42-0	0.158424549400519	0.0880727992542152	Major	2	Background	0.281470941744039	0.679849803891022
FAT_010-22-84-0	0.128130882230118	-0.0339267896634948	Major	2	Background	0.336101605378834	0.655446779263956
FAT_012-22-0-0	0.0715243827750026	0.0728525650676026	Major	2	Background	0.349565631586922	0.587160841292429
FAT_012-22-14-0	0.133973055759399	0.0678517802092449	Major	2	Background	0.307195970632997	0.661404796312186
FAT_012-22-2-0	-0.195690557068414	0.0309551682549393	Minor-FAMP	1	FAMP	0.662338098033667	0.223974356166868
FAT_012-22-42-0	0.176024958388888	0.0443850296603819	Major	2	Background	0.306355187913234	0.710756004240517
FAT_012-22-84-0	0.158683292774871	0.0427345600381099	Major	2	Background	0.264644385362994	0.649630723955295
FAT_014-22-0-0	0.15242635727179	-0.013479299264749	Major	2	Background	0.243707788614743	0.644101979618189
FAT_014-22-14-0	-0.215917727248686	0.00143526336175252	Minor-FAMP	1	FAMP	0.705705872095873	0.209805347801684
FAT_014-22-2-0	-0.210272091243407	0.00931284870167745	Minor-FAMP	1	FAMP	0.687713555269527	0.193041027749969
FAT_014-22-42-0	0.15621004163091	-0.0173922027040182	Major	2	Background	0.23648428447877	0.649565930040027
FAT_014-22-84-0	0.139688573927084	0.0114542276265768	Major	2	Background	0.199787993934132	0.639813975318727
FAT_015-22-0-0	-0.147648529888702	0.010378755170135	Major	1	FAMP	0.580580585247562	0.14259326280868
FAT_015-22-14-0	0.0774422127874476	0.0417302253444834	Major	2	Background	0.240871946812653	0.562994978437171
FAT_015-22-2-0	-0.112891615470921	0.0174955794554066	Major	1	FAMP	0.525494564313124	0.195943162505399
FAT_015-22-42-0	-0.169706362311196	0.0153472459318948	Minor-FAMP	1	FAMP	0.620952849885386	0.160997759610284
FAT_015-22-84-0	-0.155632332322023	0.00943565470398375	Minor-FAMP	1	FAMP	0.589275938909478	0.130986554466368
FAT_017-22-0-0	0.169170106952764	0.0172895427185383	Major	2	Background	0.261647204942586	0.68156071436163
FAT_017-22-14-0	0.155852761564671	0.0113876810386579	Major	2	Background	0.259243792537309	0.669304514961477
FAT_017-22-2-0	-0.166794207036427	-0.0231534085461406	Major	1	FAMP	0.673093196972556	0.224137316232868
FAT_017-22-42-0	0.189184996801537	0.0408107587374185	Major	2	Background	0.306178219938342	0.712667971411925
FAT_017-22-84-0	0.128811197891185	0.00694660179125429	Major	2	Background	0.136389986733259	0.608487095250707
FAT_020-22-0-0	0.205663326318166	-0.0810181072373082	Major	2	Background	0.404848542985632	0.748935219032904
FAT_020-22-14-0	0.187861121190698	-0.0398398544405446	Major	2	Background	0.314538086309672	0.707291973102198
FAT_020-22-2-0	0.142393892701301	-0.000915282042794533	Major	2	Background	0.219957627402729	0.630368674417494
FAT_020-22-42-0	0.177816351619423	-0.032740278831937	Major	2	Background	0.296477716108544	0.699372323809976
FAT_020-22-84-0	0.146104845680068	0.037161125572604	Major	2	Background	0.276768298359866	0.639990669090223
FAT_023-22-0-0	0.142897907098902	0.159686415902542	Major	2	Background	0.392271607712951	0.684062414887158
FAT_023-22-14-0	-0.179292852559285	0.0253229020115272	Minor-FAMP	1	FAMP	0.635099289308511	0.176545232030524
FAT_023-22-2-0	-0.173553889502315	0.00895808959126283	Minor-FAMP	1	FAMP	0.629332148404444	0.152390912831399
FAT_023-22-42-0	0.139123638154223	0.101697404969592	Major	2	Background	0.331074389199899	0.687893013959735
FAT_023-22-84-0	0.129496194035259	0.0542992917567904	Major	2	Background	0.235089347760437	0.655287671553465
FAT_024-22-0-0	0.185957089466187	0.117766101393015	Major	2	Background	0.345448977105527	0.76026399333335
FAT_024-22-14-0	-0.150877909136902	0.0812569895523612	Major	1	FAMP	0.649191711544885	0.379553246060352
FAT_024-22-2-0	0.238539569291661	0.0296014439396506	Major	2	Background	0.438972369026344	0.785739698154503
FAT_024-22-42-0	0.169143797887458	0.120692831009522	Major	2	Background	0.376272917429989	0.739928850710859
FAT_024-22-84-0	0.148146912292011	0.107096515649593	Major	2	Background	0.311034288202701	0.718165328100376
FAT_DON_11-22-0-4	0.127008917432273	0.0611592284434465	Major	2	Background	0.234457937743976	0.626546941468099
FAT_DON_11-22-0-5	0.127418570557923	0.0783378431402933	Major	2	Background	0.285704085659847	0.652601812092034
FAT_DON_11-22-0-6	0.11999869435324	0.0774819757455588	Major	2	Background	0.252525043357388	0.638448182622668
FAT_DON_19-22-0-0	0.111732593100314	0.0275314764175848	Major	2	Background	0.134387040139607	0.593140474916137
FAT_DON_8-22-0-0	0.140112889504605	0.0621666003552132	Major	2	Background	0.208349564522689	0.681088455881119
G88690	0.146175025312117	-0.0116482814296029	Major	2	Background	0.282051696080772	0.662154079067317
G88691	0.204565248302681	-0.00120645372768589	Major	2	Background	0.376621265780827	0.729051781224416
G88692	0.0197439594334838	0.0980331910725904	Major	2	Background	0.416147439628558	0.538584051696545
G88693	0.280652417871964	-0.132991713581695	Major	2	Background	0.607974656031677	0.838802841777341
G88700	0.154443745082023	0.0637972165029313	Major	2	Background	0.273443540222883	0.70036932284192
G88701	0.114107225776985	0.102424176622061	Major	2	Background	0.329882181091088	0.660626444958197
G88703	0.154959058071275	0.109289607413344	Major	2	Background	0.332602809126236	0.721841084643312
G88704	0.154682478296567	0.109834934777858	Major	2	Background	0.368720558606825	0.725403662294161
G88705	0.184807852243176	0.0853734839681446	Major	2	Background	0.407337529532455	0.711083498728122
G88707	0.168808163336922	0.0532797283655946	Major	2	Background	0.293099915624797	0.735486704813513
G88708	0.177943664331426	0.0864717120799373	Major	2	Background	0.313969012833455	0.73455245708333
G88709	0.212777253997302	-0.0329623383021887	Major	2	Background	0.410585990015405	0.767555353005944
G88710	0.163957044289105	0.0105234788194076	Major	2	Background	0.233651232063564	0.681479988468562
G88711	-0.0257759463285163	0.159427539716754	Major	2	Background	0.514550676134206	0.5543986429203
G88712	0.244516563664507	0.0226840859267506	Major	2	Background	0.417611097961307	0.761764179064501
G88713	0.2270833987759	0.00172951224259948	Major	2	Background	0.437702928790344	0.742790645540713
G88716	0.238956072174729	-0.0290131034564386	Major	2	Background	0.467519934887565	0.745811589688392
G88718	-0.104074197779946	0.011064329590421	Major	1	FAMP	0.533225323512259	0.285978509504937
G88720	0.134961739911055	-0.0417963490121822	Major	2	Background	0.323330373065145	0.613135839039879
G88721	0.156955770302007	-0.0146156030567036	Major	2	Background	0.287660774277597	0.705066273900787
G88722	0.19688125329953	0.0180040428984607	Major	2	Background	0.392749647012629	0.694107177969319
G88723	0.157244768309494	0.0845575317123769	Major	2	Background	0.284275711671112	0.721041345376679
G88724	0.183243492185315	0.0257632945702015	Major	2	Background	0.303107445910942	0.69052825924958
G88725	-0.200521002180966	-0.0928574170130431	Major	1	FAMP	0.715104883696611	0.389996754027915
G88726	0.257119697924308	-0.113254032343353	Major	2	Background	0.53552138271899	0.806114804355501
G88727	0.184329169394941	0.0975793620935742	Major	2	Background	0.34268630537069	0.712419404580285
G88728	0.193517657883556	0.0135076403159117	Major	2	Background	0.3846572672605	0.721425000001469
G88729	0.110138383450789	0.107784811966761	Major	2	Background	0.374713638975645	0.664462899493749
G88731	0.156803139786508	0.024969296264528	Major	2	Background	0.243073218380307	0.648764114514059
G88732	0.17642944501667	0.0751810072242171	Major	2	Background	0.28190702590481	0.715741736906981
G88733	0.19363203752576	0.0737841535970484	Major	2	Background	0.326625848120601	0.752750680443377
G88734	0.137362728803944	-0.0140151949811779	Major	2	Background	0.271733853971373	0.645659364351674
G88735	0.258401760275466	-0.0131689416154766	Major	2	Background	0.447699880109518	0.795338413211069
G88736	0.17035865942284	-0.025773783104927	Major	2	Background	0.312925570872961	0.725031680863584
G88737	0.139030057350397	0.0303556117045374	Major	2	Background	0.226710614693793	0.654690283632916
G88738	0.192432228342569	0.0216332411226037	Major	2	Background	0.292356134109503	0.692681123014564
G88740	0.155886942688693	-0.0028446958301653	Major	2	Background	0.326456411158381	0.684404171586514
G88741	-0.212579179973346	-0.0329399124219248	Major	1	FAMP	0.749231091354055	0.29761818320271
G88744	0.154439629720128	0.10293753147138	Major	2	Background	0.340765071965607	0.707393645941871
G88745	0.135582810062632	0.0490335498309076	Major	2	Background	0.220087308779084	0.654471935512978
G88746	0.195267942273436	0.0866803760417747	Major	2	Background	0.372483949676374	0.709045697952384
G88748	0.115911206115897	0.0171074372663208	Major	2	Background	0.116250397719114	0.596223056526197
G88749	0.172790619716403	0.00526124127107933	Major	2	Background	0.277585342663907	0.665103099173491
G88751	0.0566060897274686	-0.141931660422958	Major	2	Background	0.503208055219731	0.620358022046109
G88753	0.226415068445235	0.0893781510829398	Major	2	Background	0.46772705672534	0.761353241426187
G88755	0.192820378880431	0.101964315542001	Major	2	Background	0.383136889222478	0.735117064816701
G88757	0.199363146739752	0.037159207246331	Major	2	Background	0.355653058787383	0.707759583761707
G88759	0.044619146073338	0.0190301368015872	Major	2	Background	0.370328093802618	0.504421959970881
G88760	0.116566805803636	0.0928393129804214	Major	2	Background	0.342929899462971	0.670102188371951
G88761	0.219100606388739	-0.00173953176953593	Major	2	Background	0.359788495300828	0.746530019223263
G88762	0.158036754689559	0.0384806125288425	Major	2	Background	0.28376124144618	0.684356311031338
G88763	0.212816773535056	0.0399228617946569	Major	2	Background	0.36126553769356	0.708286473445053
G88764	0.177636709791445	0.0418255030722473	Major	2	Background	0.290624585785306	0.686976237193299
G88765	0.20903025854218	0.0635208447506678	Major	2	Background	0.365373534068477	0.758145985014463
G88766	0.202588708795879	-0.0555250301884652	Major	2	Background	0.450042565682891	0.730151335143794
G88767	0.134915593167267	0.0316222064068857	Major	2	Background	0.161220276494801	0.648621992281171
G88768	0.145970014500261	-0.0613228406561856	Major	2	Background	0.34990901795769	0.635252385774547
G88769	-0.258856229351162	-0.0124153138555973	Minor-FAMP	1	FAMP	0.837944424658043	0.224362573084128
G88770	0.218177670960966	-0.0186243767538615	Major	2	Background	0.417393390017659	0.746761210120011
G88771	0.239856837585579	0.0280931653606888	Major	2	Background	0.395684009786457	0.765060818982702
G88772	-0.205204985998965	-0.0498470666556955	Major	1	FAMP	0.702546279748216	0.290438038472816
G88773	0.0959214926769111	0.114980643891143	Major	2	Background	0.333625636359844	0.646909168541116
G88774	0.241227023305599	0.0287836738738207	Major	2	Background	0.448368996762052	0.768729167754351
G88776	0.207304714674353	-0.0421681292613614	Major	2	Background	0.391877637907155	0.735563038728042
G88778	0.183240770415604	0.0192848698221203	Major	2	Background	0.329759090098382	0.693301534124357
G88779	0.103544965410649	0.0305007523237335	Major	2	Background	0.212814718743993	0.569836749589462
G88780	0.114076678628304	0.169894722058864	Major	2	Background	0.388369756225595	0.714666773127898
G88781	0.173481005830779	0.0435008992357253	Major	2	Background	0.307274073028014	0.701374324998861
G88782	0.217223541694366	0.0248361666811854	Major	2	Background	0.386896492609708	0.735009827188468
G88783	0.18691145901077	0.0413879643128089	Major	2	Background	0.320408212745543	0.713280276720927
G88784	0.159445282746012	0.084381727471842	Major	2	Background	0.262210766830337	0.716506081146807
G88785	0.203395777390086	0.108237457019548	Major	2	Background	0.382447965368512	0.764957859329345
G88786	0.253199779515183	-0.00592259751587632	Major	2	Background	0.43991115724114	0.78744613152982
G88787	0.225106395971822	-0.179765465777634	Major	2	Background	0.614825563611055	0.80423991639649
G88788	0.113046474387906	0.0185514389086379	Major	2	Background	0.120526350740537	0.585700454448132
G88789	0.176044748717503	0.00652525693964665	Major	2	Background	0.267793151469608	0.677967230626543
G88790	0.189589033493927	0.0667145698697014	Major	2	Background	0.332361513016354	0.71823031973332
G88791	0.188976433804115	0.0101883244896476	Major	2	Background	0.326665211529741	0.725997061980667
G88792	0.164311663177284	-0.0117072766163286	Major	2	Background	0.313351945434274	0.701000042569061
G88793	0.180266602344876	-0.00393435175215974	Major	2	Background	0.307433721025285	0.708693116625995
G88794	0.248039176683762	-0.105115767170802	Major	2	Background	0.53902194390893	0.810514030710714
G88795	0.146984002750877	-0.0289324822060464	Major	2	Background	0.281931333049886	0.636384034695024
G88796	0.135150897080539	0.0710329974701365	Major	2	Background	0.240046411215496	0.680506421834819
G88797	0.150398817972191	0.108943820988889	Major	2	Background	0.30306865004424	0.687209880637578
G88798	0.19554551139415	0.0118282932834362	Major	2	Background	0.306162298830123	0.691368154182087
G88801	0.117523827107128	0.109343830719194	Major	2	Background	0.3098631295532	0.678861187641749
G88802	0.246148393481222	-0.0704072159190703	Major	2	Background	0.480776438170086	0.78307104903109
G88804	0.191229257209271	0.0189657675882293	Major	2	Background	0.338951436130859	0.696870259429325
G88806	0.15960800210551	-0.00206606996760938	Major	2	Background	0.377627482150372	0.719422978708448
G88807	0.21083127154529	0.0396920295082049	Major	2	Background	0.345947434606473	0.742900822757497
G88808	0.235023134217951	-0.0691619503749137	Major	2	Background	0.473691869068482	0.776003840770055
G88809	0.19988221953066	0.0199328183829997	Major	2	Background	0.360036772953163	0.732321122107826
G88810	0.127667340898619	0.0126871142779839	Major	2	Background	0.23937444115797	0.621229070908633
G88811	-0.112276316856756	-0.028893319085271	Major	1	FAMP	0.547444057550448	0.348814732480231
G88812	0.16171977281179	0.0600443880274758	Major	2	Background	0.24201207655021	0.716487424786878
G88813	0.187125410225513	0.00540210039371023	Major	2	Background	0.300663039861399	0.696257658738783
G88814	0.204592429086618	-0.0204711188419579	Major	2	Background	0.380022983281543	0.728397609333576
G88816	0.292198928913418	-0.0258762931808809	Major	2	Background	0.545779972264628	0.808618007721986
G88818	0.225631501764733	0.0666679267946098	Major	2	Background	0.373663016882839	0.748891928575187
G88819	0.209967841700395	0.174765226459211	Major	2	Background	0.485764298158066	0.771138019911329
G88820	-0.0199911578877423	-0.1435184529845	Major	2	Background	0.54358637708892	0.568941320653229
G88821	0.149575024945821	-0.00650761672854416	Major	2	Background	0.30329253777771	0.654993596991206
G88822	0.162295878070009	0.0856531376083097	Major	2	Background	0.366890232327489	0.667867168197676
G88823	0.196713441203249	-0.0345981139252959	Major	2	Background	0.384728981263988	0.729389918660291
G88825	0.21993052984924	0.0297867158451643	Major	2	Background	0.372105425148518	0.749292308866454
G88826	0.201616383657793	-0.0177122638790727	Major	2	Background	0.372588756207756	0.72892411418475
G88827	0.160642238969944	-0.0226092947416912	Major	2	Background	0.243017163712779	0.653823730439196
G88828	0.132174716668016	0.0762369552235737	Major	2	Background	0.352447966080167	0.677516188772395
G88829	0.0403327705920072	0.0335298388615931	Major	2	Background	0.31472360936857	0.513933468445039
G88830	0.242962262454023	-0.0021728493905362	Major	2	Background	0.45221326211308	0.773253271550822
G88831	0.213057281960117	-0.0665184164000683	Major	2	Background	0.476772153090095	0.753974106253372
G88832	0.1579731593808	0.00728504792490877	Major	2	Background	0.312134425984101	0.694417121922646
G88834	-0.141682682183212	0.00982298753092587	Major	1	FAMP	0.535786832274162	0.141870481210485
G88835	0.219335248575877	-0.0978323785985513	Major	2	Background	0.45625319879076	0.741750747620892
G88836	0.133663537183912	0.0279128925648109	Major	2	Background	0.214120051269519	0.642630994547277
G88837	0.203706643773643	0.0260620553429271	Major	2	Background	0.340581977686655	0.738978244274563
G88838	0.120989827697403	0.0474708161041521	Major	2	Background	0.287853519252779	0.616915771738169
G88839	-0.126683656580727	-0.0989805093884962	Major	1	FAMP	0.600401043281018	0.413385688255592
G88840	0.18084523486511	0.0204078592172074	Major	2	Background	0.337028680717591	0.699778778632755
G88842	0.190982596986337	0.000258877295240893	Major	2	Background	0.405420218671577	0.765323206301143
G88843	0.184621157298607	0.0965775809784164	Major	2	Background	0.316362492357916	0.73401254086332
G88844	0.233951234027555	0.0635166257510762	Major	2	Background	0.428113080288375	0.727189702591709
G88845	0.102953807789454	0.041654321245605	Major	2	Background	0.22156215382424	0.608263579639967
G88846	0.202207159057614	0.0511022604045742	Major	2	Background	0.368333832784981	0.729084340766138
G88847	0.189378060920806	0.0345178451670756	Major	2	Background	0.310183401237831	0.71177751834232
G88848	0.231543727670005	-0.0114130071636113	Major	2	Background	0.389327573304474	0.756070423753867
G88849	0.107638127159591	0.0140580582507051	Major	2	Background	0.223640461658661	0.591989178833838
G88850	0.229039300044729	-0.0392652470114328	Major	2	Background	0.409769877433272	0.746889616161261
G88851	0.161638375565068	0.0100070635806627	Major	2	Background	0.203245916138225	0.679792042138371
G88852	0.242325092437022	-0.213580758081447	Major	2	Background	0.659967493999737	0.838633213698468
G88853	0.124326703231238	-0.0214995454787612	Major	2	Background	0.313539206653711	0.647880890179435
G88854	0.18244640084109	-0.0144257838341811	Major	2	Background	0.326533155568433	0.722195097761696
G88855	0.147595911674681	0.121297291075247	Major	2	Background	0.355676333227907	0.709243998652271
G88856	0.100231448993384	0.0374819247451958	Major	2	Background	0.192321712047316	0.585462136814037
G88857	0.211593036008538	-0.0814477047873116	Major	2	Background	0.467867810090194	0.755339923410699
G88858	0.191500344519803	0.031253359295904	Major	2	Background	0.282157552354455	0.705267869146899
G88859	0.261524309235211	-0.0308592698802067	Major	2	Background	0.521677340268526	0.807315389597738
G88861	0.222195955510057	-0.00989212487589026	Major	2	Background	0.386901485356307	0.738282281531135
G88862	0.18306399830133	-0.0136098195443322	Major	2	Background	0.330925334463318	0.739212717683578
G88863	0.113956712689124	-0.000946081707375626	Major	2	Background	0.237285847972226	0.600833125561505
G88864	0.210490548226337	0.124794951809216	Major	2	Background	0.436928620707789	0.793544878892826
G88866	-0.192154434130829	-0.029917163861754	Major	1	FAMP	0.693670048564127	0.24751878716852
G88867	0.191344445244866	0.0289634872033576	Major	2	Background	0.329608774006765	0.700409691644743
G88869	0.024588154403743	-0.130458401906691	Major	2	Background	0.523307050537822	0.578296196143745
G88870	0.160740550661278	0.0463980906683619	Major	2	Background	0.264764494232205	0.698042739571794
G88871	0.164820698756408	0.034893236364992	Major	2	Background	0.262802598558196	0.68667640350568
G88872	0.217997250711986	0.0346454160089918	Major	2	Background	0.375771747486444	0.730147694736631
G88873	0.13427406363815	0.0878414365114348	Major	2	Background	0.291417779722278	0.669489963879717
G88874	0.176388222601127	0.100171193594403	Major	2	Background	0.342889883564388	0.720754361346127
G88875	0.0841145953253715	0.100442365484831	Major	2	Background	0.322426588761615	0.622264482276651
G88876	0.164340958781221	0.0246893897335247	Major	2	Background	0.276413253825304	0.701876198390277
G88877	0.277930147916741	0.0198590316906505	Major	2	Background	0.520935914076405	0.807898357904769
G88878	0.209027766101449	0.0754746820029007	Major	2	Background	0.361238416229374	0.766458486225639
G88879	-0.201688350029171	-0.00106074998055882	Minor-FAMP	1	FAMP	0.723092738672854	0.159481572288665
G88880	0.210169669154075	0.00434248728029739	Major	2	Background	0.328287572500392	0.728030415878985
G88881	0.147559324938591	-0.00394302643240015	Major	2	Background	0.20043305352129	0.669320668084656
G88882	0.131946330649338	0.0933478124269565	Major	2	Background	0.330572237605735	0.648854434429414
G88883	0.205540518469303	0.0172161637031497	Major	2	Background	0.365001599106896	0.702240299882982
G88884	0.215074031976922	0.0328968239089026	Major	2	Background	0.40140745898855	0.737667342249408
G88886	0.111317336618167	-0.0864673540457974	Major	2	Background	0.344391517754591	0.656226822854731
G88887	0.129203504569906	0.0213359253891136	Major	2	Background	0.256397413582131	0.649437555419502
G88888	0.154545260600108	0.0478891917231068	Major	2	Background	0.249085261425873	0.658854581944498
G88889	0.166504672218225	0.0350642613593757	Major	2	Background	0.26906597714917	0.691616259427909
G88890	0.216714520178578	-0.000543876885742337	Major	2	Background	0.435990704295018	0.770353911393196
G88892	0.170474961776688	0.0445254764758777	Major	2	Background	0.240644760129293	0.710983896477011
G88893	0.18354600359388	0.0346115340457303	Major	2	Background	0.317518861612531	0.686991397921902
G88894	0.153572361941725	-0.0989744548820372	Major	2	Background	0.418579720260895	0.72136346961004
G88895	0.124173489070935	0.147974284294929	Major	2	Background	0.420194357392664	0.668712547753969
G88896	0.101379564451207	-0.0511331344713113	Major	2	Background	0.377174034403149	0.614184109143665
G88897	0.138095054249654	-0.012953735105907	Major	2	Background	0.304747882757983	0.638448740270481
G88898	0.132542996583596	0.0234182061588585	Major	2	Background	0.207406901671554	0.645999063502641
G88899	0.234205897985281	0.0794121636396701	Major	2	Background	0.432211115785727	0.782377559543443
G88900	0.132352612196889	0.00895735945675832	Major	2	Background	0.18725316784042	0.631632599008085
G88902	0.135481312455496	0.0118370225622229	Major	2	Background	0.188414942639015	0.633116329046336
G88903	-0.190215834007646	-0.0527058481830407	Minor-FAMP	1	FAMP	0.659982337971118	0.370556088594183
G88904	0.164632730100878	-0.0397021110462234	Major	2	Background	0.378765980547629	0.692957015593797
G88905	0.168672915098042	0.0149095287005035	Major	2	Background	0.324340455126467	0.675089601960552
G88906	0.159881745760975	0.0217189770294353	Major	2	Background	0.280765331201352	0.667587556748058
G88908	0.162851027611047	0.110104254449469	Major	2	Background	0.333142240857774	0.711560978412001
G88909	0.117582755005036	0.0147141831524002	Major	2	Background	0.230004440548112	0.623148233434312
G88910	0.176010469348478	-0.0275755169116776	Major	2	Background	0.342186658991708	0.70537120780288
G88911	0.144499447303227	0.0850814563884509	Major	2	Background	0.29433106183738	0.707837079159407
G88912	0.116353484008237	0.00691732566539902	Major	2	Background	0.179084628460521	0.590564262860332
G88913	0.161718223539569	-0.0277872772743377	Major	2	Background	0.353154751416628	0.682132124837879
G88914	-0.176121141475344	-0.00236979994707082	Major	1	FAMP	0.674136640842954	0.200816856666722
G88915	0.182077416424644	0.0730756168729495	Major	2	Background	0.338992525799443	0.719353606106539
G88916	-0.137099409991438	-0.0898589048277435	Major	1	FAMP	0.658955523093031	0.408996937109947
G88917	0.113882515815755	0.0314031628529181	Major	2	Background	0.178203467049238	0.599229569667639
G88918	-0.0713339502451104	0.0133756746802794	Major	1	FAMP	0.433495293274393	0.27380390057979
G88919	0.193360484258083	-0.00806182222160725	Major	2	Background	0.360966991089048	0.711560840173452
G88920	0.182771954453106	-0.0123113323080662	Major	2	Background	0.301541330647098	0.69674114583664
G88922	0.149436907240612	-0.0554119297870752	Major	2	Background	0.314965858344797	0.665592002294716
G88923	0.1469546782454	-0.0601235605434258	Major	2	Background	0.336291167498892	0.656167687563529
G88924	0.0949100319806562	-0.115379663488686	Major	2	Background	0.426347594685545	0.655146883647533
G88925	-0.056990017760287	-0.239450061489941	Major	1	FAMP	0.683876265215386	0.600736479603466
G88926	0.157010288445448	0.0325297862909705	Major	2	Background	0.258634263094058	0.631390519319367
G88927	0.129745207883484	-0.0130079181899266	Major	2	Background	0.239859173237969	0.604706256593762
G88928	0.253017072050532	0.0748887484163863	Major	2	Background	0.469922705962867	0.751845145980449
G88929	0.184464326957796	0.0711729051013474	Major	2	Background	0.33455205244885	0.733293422233828
G88930	0.0967118473515338	0.00312353060600549	Major	2	Background	0.311534908197064	0.631705761559833
G88931	0.224439683883161	-0.287377263801608	Major	2	Background	0.69173134357164	0.857154884967467
G88933	0.154713438076415	0.0335861823852622	Major	2	Background	0.269531176678282	0.651305806944053
G88934	0.0332152062066559	0.0266175372373015	Major	2	Background	0.363450927067206	0.558132461250268
G88935	0.157799571853756	-0.00067768577437263	Major	2	Background	0.245800871865161	0.687080539929461
G88936	0.166243499847294	0.0430480556603495	Major	2	Background	0.265451861783822	0.651549613164311
G88937	0.173802676792333	0.0584709742784689	Major	2	Background	0.316806338779804	0.717225407508807
G88938	0.144547553176683	0.0543114398850674	Major	2	Background	0.214582298427639	0.670206107105435
G88939	0.142565708508626	0.0441550137258717	Major	2	Background	0.20002654593644	0.650576877138077
G88940	0.177349732201355	0.0390402802867349	Major	2	Background	0.280814439023182	0.708110486535881
G88941	0.170640444607601	0.0791675314632368	Major	2	Background	0.305589773406108	0.717266046953098
G88942	0.134941980794528	0.0586950913213413	Major	2	Background	0.339424229379311	0.666328410701442
G88944	0.159639598214649	0.0407136808517661	Major	2	Background	0.255834677524607	0.685636298416881
G88948	0.213017483246427	-0.0536212373944962	Major	2	Background	0.427694101063602	0.757663382433151
G88949	0.274584688485698	-0.178742080224212	Major	2	Background	0.633883430041125	0.854940853616189
G88950	0.191207020775166	0.0514188015688819	Major	2	Background	0.330207032388411	0.7258669544589
G88951	-0.201718204352674	0.0153835545195386	Minor-FAMP	1	FAMP	0.679887352546577	0.196020748624385
G88952	0.167626266460438	0.0475356945787689	Major	2	Background	0.268955387648619	0.725596355552716
G88953	0.184003273425717	0.0360431513374226	Major	2	Background	0.303333021833584	0.68131193596549
G88954	0.178482967244664	0.00687447232693701	Major	2	Background	0.308403146462152	0.687327132238289
G88955	0.14291488852389	-0.0101768799935463	Major	2	Background	0.227385573295039	0.65989128768688
G88958	0.186431753741636	-0.0458285065060344	Major	2	Background	0.362062532424007	0.738778212362903
G88959	0.229014420350062	0.102444525975482	Major	2	Background	0.437088872476224	0.793213255656492
G88960	0.210368833696944	0.022563975867322	Major	2	Background	0.331787544326939	0.731868087726974
G88961	0.136824580201275	0.0131632490435433	Major	2	Background	0.161814504494517	0.613628389026232
G88962	0.223895647909963	-0.105062665410919	Major	2	Background	0.456374581492862	0.766710732474015
G88963	0.189607614480209	-0.00855296404378109	Major	2	Background	0.332126271945868	0.700198888846578
G88964	0.169592268076912	0.0599025578469099	Major	2	Background	0.346889468289756	0.735183090418471
G88965	0.0297074429744863	-0.0726014095279343	Major	2	Background	0.46309568941909	0.571543641459374
G88966	0.193936498295328	0.0637194600600496	Major	2	Background	0.30671234447188	0.739050388022899
G88967	0.195741174464683	0.0213660007224404	Major	2	Background	0.297131119066605	0.711460251857068
G88968	0.138791068493151	0.0113751946295263	Major	2	Background	0.196653209745381	0.615651655751595
G88970	0.151404020194822	0.0584596681517327	Major	2	Background	0.287654638845102	0.68096779673019
G88971	0.182389800798736	0.0201673135946088	Major	2	Background	0.294871999534945	0.704630473477178
G88972	0.154903335079852	-0.00625920318525076	Major	2	Background	0.221526698463028	0.64847906953611
G88973	0.159267105748505	0.0196705669732279	Major	2	Background	0.31651035072666	0.661299750544373
G88974	0.205798321979392	0.0328735945222279	Major	2	Background	0.411052073028905	0.714867904294398
G88975	0.136806133743005	0.00772448782003418	Major	2	Background	0.221278617186268	0.631727159187444
G88976	0.184800279835479	-0.0594556856516418	Major	2	Background	0.380103755075853	0.698426899772947
G88977	0.21674015160304	0.027322106533551	Major	2	Background	0.347334064710885	0.73496048476991
G88978	0.134218054736328	0.0181308075916324	Major	2	Background	0.177751615530161	0.657946128597843
G88979	0.237711236717952	0.0103896997831282	Major	2	Background	0.412691719842201	0.75056858098812
G88980	0.209652650100445	0.0537688800593875	Major	2	Background	0.403241378317328	0.728019894863372
G88981	-0.162432180595297	-0.0436213297136433	Major	1	FAMP	0.643905563832799	0.272348341296929
G88982	-0.168954740366441	-0.134402181366385	Major	1	FAMP	0.722548261684801	0.4162603884502
G88983	-0.112418837892333	-0.0855766401038042	Major	1	FAMP	0.621428768079648	0.408645122049839
G88985	0.20084427603753	-0.00677416739777173	Major	2	Background	0.360604770941107	0.720048374369942
G88986	0.206403959334331	0.0308908191708857	Major	2	Background	0.348137206268707	0.746661883443985
G88987	0.269439923516286	0.0740450511404002	Major	2	Background	0.541673184867814	0.809081559109128
G88988	0.216821540112035	0.0379221365794816	Major	2	Background	0.372218009899659	0.723453665723153
G88989	0.111162035811586	0.0184775024396131	Major	2	Background	0.217911062709304	0.602218214714262
G88990	0.165182301540927	0.0259415265981904	Major	2	Background	0.259601387721774	0.664224971654607
G88992	0.264110500341109	-0.0499820068378764	Major	2	Background	0.537490608597415	0.810197040626253
G88993	0.279037747992708	-0.0076878132487084	Major	2	Background	0.517817353304071	0.820495435602527
G88994	0.130562595848759	0.0770222735408837	Major	2	Background	0.283913631114802	0.66547207025954
G88995	-0.197071018126375	-0.00730954158054377	Minor-FAMP	1	FAMP	0.697121663934916	0.150094328743685
G88997	0.198527488587146	0.03001511656371	Major	2	Background	0.40609027122356	0.734117748835446
G88998	0.228887677765648	0.019044039787252	Major	2	Background	0.388126110583354	0.75879836678692
G88999	0.164273612363063	0.0480613688977366	Major	2	Background	0.280312031194096	0.704463468986846
G89000	-0.199361057269848	0.0402712558470708	Minor-FAMP	1	FAMP	0.680641919541366	0.172798283916197
G89001	0.134825364192552	0.0416899820858591	Major	2	Background	0.251574258314839	0.678500561403575
G89002	0.177673343628324	0.0756419096775782	Major	2	Background	0.29935304196479	0.709559515746337
G89004	0.124675412338039	0.0945150509615681	Major	2	Background	0.241336517585719	0.648121811797762
G89005	-0.192545731763892	-0.0542502640097267	Major	1	FAMP	0.710057665755501	0.313911773874621
G89006	0.158841873270991	0.0280068390213759	Major	2	Background	0.232834398827206	0.67817922849923
G89007	0.137205659730251	0.00322227476922643	Major	2	Background	0.18608419138826	0.645551560444406
G89008	0.155167794221025	0.0860667318887439	Major	2	Background	0.295296367001511	0.659385159576192
G89009	0.123425878275553	0.0158121115767895	Major	2	Background	0.118849395528827	0.619351945213665
G89010	0.164086769629115	-0.0531283180230864	Major	2	Background	0.306803435118314	0.689398951886801
G89011	0.165209966226796	-0.0136453433022787	Major	2	Background	0.259803995865219	0.685700686802938
G89012	0.144584259608236	0.0156695338196629	Major	2	Background	0.208966539820608	0.627826565223154
G89013	-0.159463819097191	0.00457520267118328	Major	1	FAMP	0.648517584420797	0.22352414012556
G89014	0.220067984625573	0.0107751662343647	Major	2	Background	0.361232484534509	0.729187480479107
G89017	0.164514787413257	0.0288305914671924	Major	2	Background	0.223369336174447	0.664980579119734
G89018	0.0433585083856889	-0.0843273854488355	Major	2	Background	0.46534601227215	0.582471243866237
G89019	0.14719413819679	0.0455346529291329	Major	2	Background	0.210618633318757	0.664637017688204
G89020	0.166099654035634	-0.0724309167000881	Major	2	Background	0.373489534074953	0.718228099381202
G89021	0.147577285872502	0.0484615303935991	Major	2	Background	0.249568073774153	0.675788888111168
G89022	0.183553149073507	-0.0107446156663753	Major	2	Background	0.329114624740704	0.686450646323298
G89023	0.113186655753838	0.0474670355523992	Major	2	Background	0.223143060848703	0.604692664143012
G89024	0.119855043790407	0.0403595916036969	Major	2	Background	0.293667764542767	0.629628825241167
G89025	0.161734472440696	0.0343290181837849	Major	2	Background	0.2594655934787	0.635687226073204
G89026	0.167179671798321	0.0749042155419861	Major	2	Background	0.351069068967615	0.687603528007751
G89027	0.0918831261718809	0.0220040200240484	Major	2	Background	0.281662755906609	0.600725785510561
G89028	0.155226246504694	-0.12962138304981	Major	2	Background	0.457976000506288	0.708315228796949
G89029	-0.181558893098268	-0.00827769889924149	Major	1	FAMP	0.647611893848646	0.202128426989628
G89030	0.139782609312985	0.00108880681347367	Major	2	Background	0.201855024499121	0.626677703267044
G89031	0.0636410331728261	0.0805555930846388	Major	2	Background	0.325030171970102	0.583674549225745
G89033	0.19234165773084	0.127148178931358	Major	2	Background	0.420878221778195	0.758876355263849
G89034	0.184304840105446	-0.0844214571885622	Major	2	Background	0.402252744164607	0.707757109092792
G89035	0.268711522736691	-0.0979506681655961	Major	2	Background	0.550688353171669	0.794983895787043
G89037	-0.0540267885342019	0.0960945879931778	Major	1	FAMP	0.474099378568073	0.464785044761871
G89038	-0.0945286245433572	-0.00697627791854172	Major	1	FAMP	0.512480334461794	0.343284830949028
G89039	0.163861915420266	0.0158425744616569	Major	2	Background	0.271859105311246	0.679992635075424
G89040	0.213609110873873	0.100876142436254	Major	2	Background	0.395309921613517	0.770814246304799
G89042	0.20699347896446	0.0200560198792659	Major	2	Background	0.347651703598656	0.739760115942067
G89043	-0.219572374570731	0.0264534307034604	Minor-FAMP	1	FAMP	0.71963428790487	0.199844950893354
G89044	0.145413428276498	0.0154449281670018	Major	2	Background	0.246472639795783	0.630227341133518
G89045	0.233353517520377	0.0424980657516307	Major	2	Background	0.408701957977932	0.770381368283193
G89046	0.185515372844392	-0.033881934207615	Major	2	Background	0.315796951950309	0.708354886417326
G89047	0.14838871500574	0.0352395495700547	Major	2	Background	0.306358510473394	0.644786899629538
G89048	0.220058892212674	-0.0543767893786176	Major	2	Background	0.435178194169428	0.766160396217468
G89049	0.174568662093962	0.0770464650655458	Major	2	Background	0.320518730650505	0.735489358782591
G89050	0.125112451272012	0.0348615782832762	Major	2	Background	0.212588727756788	0.650619285947391
G89051	0.187357487282459	0.0134027001247382	Major	2	Background	0.263599803115252	0.737524429185438
G89052	0.17970534046149	0.066291229088483	Major	2	Background	0.316330537884961	0.673337498627
G89053	0.15661084612087	-0.0397610599221352	Major	2	Background	0.329926895371616	0.65082462171705
G89054	0.139715832345402	0.0256033792227058	Major	2	Background	0.215143657074737	0.638098754170516
G89055	0.122681683733223	0.0377621259503901	Major	2	Background	0.183121567049592	0.635343872176855
G89056	0.274250352047307	-0.121165992776075	Major	2	Background	0.580560753695958	0.834183264960689
G89057	0.161596379688813	0.0293395156058539	Major	2	Background	0.21202685363599	0.666876563656604
G89058	-0.223305947017501	0.0113033741306854	Minor-FAMP	1	FAMP	0.732703269541947	0.214686348683236
G89059	0.177093404627912	0.151732668780662	Major	2	Background	0.474821525649047	0.720913839949144
G89060	0.00780551936469522	0.0928738092880101	Major	2	Background	0.425616381689536	0.515147783553355
G89061	0.136396308050827	0.0760667156622367	Major	2	Background	0.291351632341104	0.656297700085277
G89062	0.146124862778578	0.043390622278598	Major	2	Background	0.204378821617001	0.656851448395727
G89063	0.22840263590843	-0.00524962865776091	Major	2	Background	0.42056803264259	0.757876892869678
G89064	0.226295869275648	0.0162637518174248	Major	2	Background	0.412662180094162	0.7416141489269
G89065	0.193021043235223	0.0675512272671164	Major	2	Background	0.335845987519124	0.713343206542716
G89067	0.160001482143199	0.0567671177030191	Major	2	Background	0.315104101114936	0.715529519547439
G89068	0.135302525127563	0.02806905267325	Major	2	Background	0.214688691717653	0.663007887062698
G89069	0.0824088606432954	0.0784641750408145	Major	2	Background	0.284672802023204	0.625064836814519
G89070	0.229414373551447	-0.0240214316675795	Major	2	Background	0.431543047066652	0.759080100651554
G89071	0.16188230695809	-0.00947310108896804	Major	2	Background	0.236019941849992	0.679714899190255
G89072	0.123329404196252	0.0947253643221942	Major	2	Background	0.307761537040125	0.673740489948142
G89073	0.138028057288871	0.0203410973296438	Major	2	Background	0.256914054823366	0.612634122270591
G89074	-0.192177767146199	-0.00383294176161945	Minor-FAMP	1	FAMP	0.675475400511099	0.164226831604294
G89076	0.215417999337062	0.0496329437074335	Major	2	Background	0.353146405603526	0.741560965811155
G89077	0.151221847901738	-0.0268418506799703	Major	2	Background	0.321342907690285	0.677439912061623
G89078	0.237108103036346	-0.0878363919297451	Major	2	Background	0.462351493091282	0.777715215143056
G89079	0.218380038916806	-0.0486060742060394	Major	2	Background	0.48479381721047	0.757400559606755
G89080	0.108016020604678	0.0117637175062227	Major	2	Background	0.212613496636508	0.585673762625298
G89081	0.182751457686777	0.0829028625960801	Major	2	Background	0.337698605709899	0.738963782141415
G89082	0.169449442193843	0.00172038985178325	Major	2	Background	0.255352190059902	0.662884185255816
G89083	0.198362236892939	0.0371769104754617	Major	2	Background	0.299836963699713	0.71654339761491
G89084	0.0663120478061004	0.0949700561146764	Major	2	Background	0.342408832074088	0.57026044796628
G89085	-0.0371358512580147	0.111250966299216	Major	1	FAMP	0.508594273502667	0.480404466314034
G89087	0.173369092894676	0.107605995619203	Major	2	Background	0.381215093983702	0.689858247454987
G89088	0.196852024560131	0.0766628475200714	Major	2	Background	0.336592898002282	0.722108030555384
G89089	0.128987439846467	0.119030252075225	Major	2	Background	0.266785112671136	0.667324533063247
G89091	0.113704653387562	0.0203125766504137	Major	2	Background	0.167045567668933	0.586984923788333
G89092	0.189794037234699	0.0724311538518169	Major	2	Background	0.385710596257207	0.697337375195615
G89093	0.151484035343594	0.0400387278492894	Major	2	Background	0.267334336104857	0.699310568854703
G89094	0.223977178891226	-0.0143037807769509	Major	2	Background	0.433078388679954	0.754837414023256
G89095	0.181664604658234	0.0440903101101346	Major	2	Background	0.299895939243955	0.684919811170601
G89096	0.192386113950717	0.0609204994039581	Major	2	Background	0.324935632732571	0.696742710569872
G89097	0.20966902740818	-0.0277278241619272	Major	2	Background	0.320159066520923	0.718989744710356
G89098	0.182105205497938	0.113615438283146	Major	2	Background	0.385184557861928	0.741394645644699
G89100	0.16180791183903	-0.0043677826583424	Major	2	Background	0.235825128935475	0.654596664262958
G89101	-0.137076279963139	0.0294578786161366	Major	1	FAMP	0.571402585307648	0.274625815381508
G89103	0.178808962830658	0.00717445895396009	Major	2	Background	0.271372699160567	0.699540552889856
G89106	0.18869432639636	-0.066294763641928	Major	2	Background	0.344375586167791	0.716054101550177
G89107	0.223095131558324	0.0302321734145796	Major	2	Background	0.381852201871217	0.768976507833901
G89108	0.22773113643777	0.00480910779488708	Major	2	Background	0.451027926881214	0.732608762924404
G89109	0.103956810909563	0.0265370933462626	Major	2	Background	0.194345528614554	0.559824260999476
G89111	0.231851130500156	0.0446709051889324	Major	2	Background	0.401522067576304	0.748594796509883
G89112	0.220651157825715	-0.0195106998251278	Major	2	Background	0.394541549186401	0.73599422511863
G89113	0.112563371822431	0.0199373233538537	Major	2	Background	0.195038182419998	0.610011757466866
G89114	0.121377072877128	0.116519213282217	Major	2	Background	0.334884884740212	0.669338118267403
G89116	0.146711030442207	0.0322748326555488	Major	2	Background	0.26572876690502	0.692755277187642
G89117	0.14879942612984	-0.110907267423343	Major	2	Background	0.469002710404582	0.71721783980246
G89118	0.157543204159517	0.0605442593127225	Major	2	Background	0.233944699785829	0.676376380534171
G89119	0.211978873029136	0.0251747698977011	Major	2	Background	0.381768030448872	0.73072274876561
G89120	0.150597026493786	0.0121589821111835	Major	2	Background	0.277834949996321	0.674482665703978
G89121	0.11094383130725	0.0525644855897301	Major	2	Background	0.249001432044149	0.610442637592033
G89122	0.169210942729548	0.0200797080898338	Major	2	Background	0.232666687899877	0.661173838124748
G89123	0.229704706939443	0.0686047910475724	Major	2	Background	0.42272500345417	0.772888515846163
G89124	0.151802878311807	0.0658966372072871	Major	2	Background	0.235524179324557	0.706284853474623
G89125	0.211618680027898	0.00197753475211364	Major	2	Background	0.323299150440093	0.730913566999554
G89126	0.175861735783271	0.00210646589019904	Major	2	Background	0.274120142446844	0.690823298660799
G89127	0.17520158250083	-0.0171338315157697	Major	2	Background	0.327514112393294	0.694689822326497
G89128	0.201413914053841	-0.0100701738018778	Major	2	Background	0.390380833724991	0.725909647870645
G89129	0.232074960620517	0.0479283631168344	Major	2	Background	0.38631617888389	0.717784311811946
G89130	0.148190665327117	0.0478912854003269	Major	2	Background	0.218230240165513	0.670212759935316
G89132	0.12013467013846	0.0239782361994086	Major	2	Background	0.259223329696099	0.60207529393824
G89133	0.229723636067393	0.103011565501273	Major	2	Background	0.40936550895399	0.753233057116706
G89134	0.189468001053863	0.0252769342757236	Major	2	Background	0.305428761280787	0.688676846378974
G89135	0.140189910357393	0.0478842981123342	Major	2	Background	0.229311177632036	0.620742870114892
G89136	0.00732913136607892	-0.132920496447881	Major	2	Background	0.529736403000752	0.578868176230759
G89138	0.101152345090236	0.023236285320995	Major	2	Background	0.176697849358734	0.594564094931984
G89139	0.103654910148523	0.0950393162965948	Major	2	Background	0.310255861394269	0.636638028285715
G89140	0.269043620197964	-0.159168114840958	Major	2	Background	0.629169773426697	0.854199639323437
G89141	0.169096404725712	0.069597286161769	Major	2	Background	0.353996029254479	0.705575939843616
G89143	0.17614843293426	0.0281385947776572	Major	2	Background	0.282471421923783	0.688910958546479
G89144	0.194112439002799	-0.0372944264470445	Major	2	Background	0.332767295430952	0.711321760206677
G89145	0.172978125018275	0.0477906411622346	Major	2	Background	0.261158877198734	0.682333332453897
G89146	0.175301768411353	0.025422265287057	Major	2	Background	0.303393828867346	0.70294689371737
G89147	0.207330982782422	0.0801856636043861	Major	2	Background	0.354448953426654	0.74353060825789
G89148	0.145017372123285	0.0386314442673161	Major	2	Background	0.270368676158714	0.704422663086339
G89149	0.206168295316967	0.0940586172509639	Major	2	Background	0.364438028123513	0.768306955951421
G89150	0.181640544691591	0.116752338916438	Major	2	Background	0.340600472173752	0.709045423606915
G89151	0.218223622163762	0.0729977745144159	Major	2	Background	0.376330672335064	0.732865544976237
G89152	0.217202509660086	0.0895057942811058	Major	2	Background	0.400041066399038	0.771909724171273
G89153	0.244434523557295	-0.10018327997794	Major	2	Background	0.538659332453405	0.809541217921853
G89154	0.182948869835665	-0.00176054315452639	Major	2	Background	0.359313849131792	0.687931390679914
G89155	0.131716137936967	0.0438012374457032	Major	2	Background	0.231812350116181	0.639291439472325
G89156	0.16338185884698	0.0538142571555114	Major	2	Background	0.240029298500666	0.664789185082537
G89157	0.0594933811088674	0.113194230577227	Major	2	Background	0.396992556903765	0.589149003748006
G89158	0.206510051219153	0.0339690112592429	Major	2	Background	0.325604770921261	0.744675215417013
G89159	0.208568480101617	0.000769683439144773	Major	2	Background	0.341425095304244	0.719855239330804
G89161	0.29999594271321	-0.0911652222662585	Major	2	Background	0.585485576727211	0.829897924935741
G89162	0.156098251834948	-0.0126238142209285	Major	2	Background	0.258001656495742	0.649906638735712
G89163	0.212129622254406	-0.0313024292785927	Major	2	Background	0.334579891663271	0.731859684774194
G89164	0.199579446715437	0.0668437349058713	Major	2	Background	0.346591324195519	0.711705809726968
G89165	0.186437971471903	0.0431734797766204	Major	2	Background	0.365795296964151	0.712687177945817
G89166	0.106686643959279	0.0273627125272832	Major	2	Background	0.186299362766548	0.599579098578012
G89167	0.150219342467894	0.0157381914070774	Major	2	Background	0.231144407725799	0.654306274235966
G89171	0.134176448672623	0.0164223870464491	Major	2	Background	0.172551427706163	0.645575580456845
G89172	0.114559634350658	0.0255862373148549	Major	2	Background	0.173635442263759	0.606878314793361
G89173	0.288819353215444	-0.0480287623695022	Major	2	Background	0.545743576440323	0.816112787686879
G89174	0.187782356281813	0.0301922234646603	Major	2	Background	0.282256785429819	0.706794650409343
G89175	0.187838088684924	0.00402083330194379	Major	2	Background	0.304518987581361	0.699572358299883
G89176	0.140741933498951	0.0175088134712588	Major	2	Background	0.21710548856318	0.648432136071255
G89177	0.248560221954638	-0.0487210347406546	Major	2	Background	0.49983012932997	0.792150163187638
G89178	0.18225110840612	0.0611413447372808	Major	2	Background	0.369202930230011	0.681719151935554
G89179	0.24257650587967	0.0363375068517144	Major	2	Background	0.416293551218444	0.761708036905794
G89180	0.222277570706624	-0.00019857237010529	Major	2	Background	0.389045032044755	0.741780269614636
G89181	0.158707524380906	0.032086977808363	Major	2	Background	0.239132924479641	0.712552828372087
G89182	0.139313735620672	0.0047494182968143	Major	2	Background	0.266450253208455	0.639497405312164
G89184	0.175794883007833	-0.0426988396318633	Major	2	Background	0.288398337712443	0.689222011618394
G89185	0.172278063733737	0.0806603498313796	Major	2	Background	0.348105310165535	0.709273466548588
G89186	-0.218172990682966	0.0111149491222082	Minor-FAMP	1	FAMP	0.704373046829223	0.166976138733979
G89187	0.122460811237721	0.033306502579272	Major	2	Background	0.234387467982024	0.635609815372436
G89189	0.223683641087113	0.054790984860386	Major	2	Background	0.382663177243726	0.735629843048546
G89190	0.240872555960883	-0.010392739167291	Major	2	Background	0.448310184878234	0.770330104544424
G89192	0.188571741690969	0.103185210939997	Major	2	Background	0.340214340297133	0.73957662009845
G89195	-0.137057155820247	0.0710115272526499	Major	1	FAMP	0.616362596352276	0.331275202528945
G89196	0.182125407317655	-0.000935048948294778	Major	2	Background	0.32993814430931	0.737462431113199
G89197	0.233940555118256	-0.0234427133024746	Major	2	Background	0.458541672619281	0.770336389251575
G89198	0.162930804647388	0.0367794505266565	Major	2	Background	0.247661511537327	0.685615822262805
G89199	0.137331924625873	-0.170980931199883	Major	2	Background	0.492477577203766	0.697686504634615
G89200	-0.12581593810924	-0.00969020428729237	Major	1	FAMP	0.596016826577324	0.301662509660113
G89250	0.158996676049914	0.0286459814856816	Major	2	Background	0.280456971369022	0.683171538754104
G89251	0.261186910466176	0.0132077080202175	Major	2	Background	0.486062067326232	0.783755071272592
G89252	0.146466256080316	-0.0666058554842953	Major	2	Background	0.377042740247525	0.672035922573146
G89253	0.131345836161483	0.0674141936414865	Major	2	Background	0.224600637791317	0.668201597493549
G89260	0.10716556970947	0.0590106348782188	Major	2	Background	0.291084493770581	0.623846858630826
G89261	0.165376554034367	0.0301982480884378	Major	2	Background	0.242439740685108	0.672650858751987
G89262	0.142157030434997	0.0197180161340318	Major	2	Background	0.22168377774607	0.609142445950067
G89263	0.149277906212629	0.0648339843458541	Major	2	Background	0.26956085829289	0.682804972245137
G89265	0.160513592886082	-0.0244494936252302	Major	2	Background	0.241218161232491	0.678249077881072
G89269	0.0956377705104276	0.0697655693407705	Major	2	Background	0.274387300235844	0.615153670254232
G89272	0.226106605757406	-0.014662716882734	Major	2	Background	0.405573557275664	0.750131080287367
G89273	0.208986970006079	-0.0296936757666088	Major	2	Background	0.44484107282585	0.725105847177699
G89274	0.152908776699653	0.0153455382879225	Major	2	Background	0.206985871965393	0.655976950298638
G89275	0.246129970627834	-0.214772266405103	Major	2	Background	0.615131451770299	0.839266428872175
G89276	0.180141918448625	0.0592314184293311	Major	2	Background	0.305084379662489	0.694385817332703
G90573	0.195952122375129	0.126143573596521	Major	2	Background	0.401921449543431	0.740834818126922
G90575	0.151027448811351	0.0341407772011082	Major	2	Background	0.259004004591377	0.685763840920243
G90576	0.236501967485163	-0.00382762576964881	Major	2	Background	0.448172803687446	0.732295125059031
G90578	0.214836043096915	-0.130185871495602	Major	2	Background	0.436187556655085	0.771482468942899
H1	-0.042342800183216	-0.170119838553447	Major	1	FAMP	0.569493117378301	0.564111060159292
H10	-0.236791870896777	0.0136921496460852	Minor-FAMP	1	FAMP	0.75789940874803	0.265097747600275
H11	-0.239145524934761	0.00806481442253947	Minor-FAMP	1	FAMP	0.752437341684622	0.250776460086846
H13	0.195091984992808	0.0556897362836438	Major	2	Background	0.331468018344778	0.718127482927805
H14	0.152875553879565	-0.127864621053179	Major	2	Background	0.408587082299077	0.730408843148115
H15	0.195240643632181	0.0806032238346852	Major	2	Background	0.34908209023413	0.72291702297007
H16	-0.20563415406203	-0.00631151058552496	Minor-FAMP	1	FAMP	0.699357922331073	0.159910525269876
H17	0.160371978908415	0.149288838304161	Major	2	Background	0.421041228932886	0.725391422179467
H18	0.211405410406194	0.0394855951750092	Major	2	Background	0.322113162233217	0.732514139998508
H19	-0.2140921481875	-0.0261197705194281	Major	1	FAMP	0.729566349820888	0.235897510709069
H1F413846	-0.0631969169564921	-0.173690282208671	Major	1	FAMP	0.639869233794835	0.551262562090343
H1F512951	0.135035574483801	-0.0902897878067146	Major	2	Background	0.351011727040595	0.64402645553271
H1F513817	0.143699602499891	-0.0871341028263855	Major	2	Background	0.396751954678066	0.649845698835507
H1F513818	-0.236987214664293	-0.067148797899792	Minor-FAMP	1	FAMP	0.789916999080461	0.377459011203257
H1F613739	-0.250913366710605	0.0361320581158977	Minor-FAMP	1	FAMP	0.763436252605459	0.340324271139228
H1M213648	-0.275854965594183	0.00058835908193289	Minor-FAMP	1	FAMP	0.822472996427541	0.322598530219525
H1M313811	-0.204991430469128	-0.0636250745955454	Minor-FAMP	1	FAMP	0.753391922730738	0.320341099276776
H1M412743	-0.169413350230766	-0.0970984065906165	Major	1	FAMP	0.708870380864908	0.39432264496432
H1M412809	0.0879013493446682	-0.187431467492186	Major	2	Background	0.567816380721481	0.657777261415056
H1M412832	-0.210911458843086	-0.0188717806375432	Minor-FAMP	1	FAMP	0.705688821359026	0.250703439720861
H1M412835	-0.24613176059192	-0.0377229842989491	Minor-FAMP	1	FAMP	0.791611810960368	0.325346431063922
H1M412837	-0.230786037989276	-0.0548565707903621	Minor-FAMP	1	FAMP	0.783800950754962	0.283596333092847
H1M412844	-0.251208764507983	-0.0287296952079312	Minor-FAMP	1	FAMP	0.826379634779879	0.250580089438512
H1M412949	-0.0182225597234551	-0.0472183818346349	Major	1	FAMP	0.453860895538615	0.450969322494396
H1M413802	-0.0998559584496448	-0.120656829980524	Major	1	FAMP	0.623364808753793	0.470697397342021
H1M413815	0.145690243790473	-0.084374903569077	Major	2	Background	0.395203452998489	0.684859978240263
H1M413822	-0.253954196355938	-0.0313982786559356	Minor-FAMP	1	FAMP	0.807680119272347	0.328432969637685
H1M413827	0.11834160113464	-0.147818445493814	Major	2	Background	0.452869077991728	0.698139232859553
H1M414905	-0.113031081405974	-0.0217910454482287	Major	1	FAMP	0.550963260468176	0.285835228025985
H1M511833	-0.304370330362468	-0.0262813855342738	Minor-FAMP	1	FAMP	0.87464148270463	0.397060185886382
H1M511841	-0.0376431933518814	-0.0139843239358209	Major	1	FAMP	0.445401036727635	0.396351457476746
H1M511842	-0.282098842896726	-0.0304116213297992	Minor-FAMP	1	FAMP	0.835564107400114	0.392488571743523
H1M512808	-0.233300764352114	-0.0492620847274303	Major	1	FAMP	0.778071907487749	0.307076962602216
H1M512821	-0.197980893328428	-0.0463622605157472	Minor-FAMP	1	FAMP	0.712037754095063	0.284075505967517
H1M512831	-0.0950851916558203	-0.0770463661718483	Major	1	FAMP	0.554590072743688	0.401821241225504
H1M512834	0.143646513888532	-0.214195782765447	Major	2	Background	0.574492991239021	0.782713824527352
H1M512836	0.191129930955107	-0.0930543823825508	Major	2	Background	0.416279670066628	0.749040487663544
H1M512840	-0.0531830600603223	-0.00923703599712706	Major	1	FAMP	0.451367321408546	0.356378027301244
H1M512853	-0.255738063426204	-0.025685096946593	Minor-FAMP	1	FAMP	0.810137219725407	0.275494394639847
H1M512854	-0.268246923606122	0.00178209748332497	Minor-FAMP	1	FAMP	0.822096423454446	0.312610198771925
H1M512855	-0.26171296578509	-0.0185063230929794	Minor-FAMP	1	FAMP	0.826540264562071	0.275929216201801
H1M513606	-0.212959006907825	-0.0783968321953361	Minor-FAMP	1	FAMP	0.774416211889766	0.334223690084681
H1M513729	-0.08469629837538	-0.135790837176031	Major	1	FAMP	0.604388207810804	0.520765659430298
H1M513730	-0.225608195853069	-0.0267640519384596	Minor-FAMP	1	FAMP	0.762128471054591	0.201099296373458
H1M513738	-0.232111142701127	-0.00408201845510808	Minor-FAMP	1	FAMP	0.7588306927241	0.212858627846591
H1M513747	-0.286058904314486	-0.0259180915591948	Minor-FAMP	1	FAMP	0.852998671912826	0.397494314803468
H1M513803	0.186142875385282	-0.145471519636065	Major	2	Background	0.510029501019097	0.74196042043911
H1M513804	0.190644899704068	-0.126005447795471	Major	2	Background	0.452050583129708	0.751852729827557
H1M513807	-0.173557462272898	-0.030627147487614	Major	1	FAMP	0.638857326793572	0.215522209951686
H1M513810	-0.101064910303132	-0.0539735728630616	Minor-FAMP	1	FAMP	0.565444770086561	0.376520011540533
H1M513813	-0.2804097530567	-0.024625951893948	Minor-FAMP	1	FAMP	0.826126366091155	0.352277090566295
H1M513816	-0.200966184051343	-0.00438239898164961	Minor-FAMP	1	FAMP	0.703046631912063	0.181846741658101
H1M513819	-0.274879456667928	-0.0298011353839727	Minor-FAMP	1	FAMP	0.834858279050659	0.364594438687689
H1M513820	-0.23183714530333	-0.0351258632016921	Minor-FAMP	1	FAMP	0.784188103901002	0.263720427787738
H1M513823	-0.236915178110659	-0.0763165823793436	Minor-FAMP	1	FAMP	0.768536072142708	0.345888861882303
H1M513826	-0.243647511040595	-0.0563105827556	Minor-FAMP	1	FAMP	0.793443885655061	0.366738032898405
H1M513828	-0.197643744811601	-0.123144280010841	Major	1	FAMP	0.761747600385314	0.426323886429988
H1M513852	-0.214051570879478	-0.0808022091256038	Minor-FAMP	1	FAMP	0.748375357702107	0.349359275009885
H1M513912	-0.155422365509678	-0.0622905356343101	Minor-FAMP	1	FAMP	0.645302399094681	0.308011263017177
H1M514901	0.0249509751928364	-0.186649379238075	Major	2	Background	0.568880111870427	0.623716769210979
H1M5XX814	0.133699571101521	-0.225349784320512	Major	2	Background	0.625607754418454	0.79451522653187
H1M612950	0.138557274632679	-0.227602747743494	Major	2	Background	0.52176670821604	0.717388232669179
H1M613745	0.199199849006547	-0.194890046322144	Major	2	Background	0.600501956720549	0.794663864248903
H1M613824	-0.253177346085926	-0.0752179089643048	Minor-FAMP	1	FAMP	0.828187616511219	0.394077957386717
H1M613825	-0.247409376870374	-0.0360261882116303	Minor-FAMP	1	FAMP	0.809155431305534	0.313083677835107
H2	-0.220922663237478	-0.0161927583603349	Major	1	FAMP	0.750665282646142	0.23737361281859
H20	0.196118126153857	0.143469923064315	Major	2	Background	0.401107876449668	0.747372498255965
H21	0.212657716894105	0.0427840237453819	Major	2	Background	0.325534652147148	0.731228566830214
H22	0.0892784551811959	-0.132266526702964	Major	2	Background	0.39663061157204	0.634821394419123
H23	0.217803615945177	-0.063797734444476	Major	2	Background	0.418291606419033	0.77447588854482
H24	-0.0554321359886849	-0.0638062879955583	Major	1	FAMP	0.511436782626794	0.468696840676427
H25	-0.168161565227494	-0.0766507640625591	Major	1	FAMP	0.645065080674139	0.350517641293685
H26	-0.0567186592833902	-0.0506522283533864	Major	1	FAMP	0.485956565859922	0.43423519236341
H27	0.273313610924716	-0.0611474609348315	Major	2	Background	0.493836134560658	0.820304113402867
H2F413935	-0.269534084968206	-0.0194371822423362	Minor-FAMP	1	FAMP	0.835424862174464	0.326078114458036
H2F514910	0.202958317194866	-0.14238601335846	Major	2	Background	0.519783256850232	0.765900682392253
H2F514923	-0.177518773406978	-0.110613402025609	Major	1	FAMP	0.727013779131439	0.403822560354769
H2M411920	-0.19825917552464	-0.0205406557770203	Minor-FAMP	1	FAMP	0.704586191046429	0.140482141546273
H2M413913	0.0010760930372469	-0.148901262906078	Major	1	FAMP	0.566429890926691	0.56319766785628
H2M413915	0.0625557692065541	-0.150533294956393	Major	2	Background	0.5128913842816	0.624807419418458
H2M413924	0.224836159954188	-0.155348145784568	Major	2	Background	0.581727931217971	0.810465551064726
H2M414102	-0.18797284694888	-0.102990230230908	Minor-FAMP	1	FAMP	0.711494560326547	0.394140382757896
H2M414926	-0.304808733534558	-0.0153295591007442	Minor-FAMP	1	FAMP	0.902690373613907	0.349111337300166
H2M414927	-0.247130803388467	-0.0217163676421166	Minor-FAMP	1	FAMP	0.805924068146577	0.257923075828759
H2M414931	0.107530249023081	-0.0761657353742744	Major	2	Background	0.388296972284518	0.607854156391372
H2M414940	-0.0899051150665884	-0.182499198225336	Major	1	FAMP	0.654787288147551	0.564373670263956
H2M415914	0.197840165054359	-0.220951093706023	Major	2	Background	0.611748109028867	0.794303152943017
H2M511919	-0.222286361240509	-0.00983289956720968	Minor-FAMP	1	FAMP	0.741695235037249	0.21127619761984
H2M513933	-0.0916132941777909	-0.0263666694328116	Major	1	FAMP	0.551628681064132	0.339993141502939
H2M513934	0.137349710111395	-0.104535390659098	Major	2	Background	0.390576175072325	0.651578587782321
H2M513936	-0.285491633750618	-0.0264798578639853	Minor-FAMP	1	FAMP	0.866005447040724	0.350437465526456
H2M513937	-0.226024292930901	-0.0745999992192871	Minor-FAMP	1	FAMP	0.772695008076126	0.35457959834119
H2M513938	-0.149215061464061	-0.0188705516166686	Minor-FAMP	1	FAMP	0.61460533848345	0.268370315970816
H2M513939	-0.241705469822637	-0.0237574692940707	Minor-FAMP	1	FAMP	0.781834147586197	0.199830930078305
H2M514107	0.179806051171194	-0.0770651503851791	Major	2	Background	0.405258411952014	0.730441366001755
H2M514108	-0.0718709750745442	-0.189951386720753	Major	1	FAMP	0.644701988488514	0.570118458522676
H2M514818	0.173615843091115	-0.155352059662494	Major	2	Background	0.499232120135182	0.76306257528625
H2M514841	-0.180735415554262	0.00688712170315785	Minor-FAMP	1	FAMP	0.652772221358721	0.163472530462256
H2M514901	-0.235640624049824	-0.0424754182454421	Minor-FAMP	1	FAMP	0.787558652219926	0.287373247958503
H2M514903	0.127300618685669	-0.012260743911755	Major	2	Background	0.240617248897649	0.646811095772053
H2M514905	-0.314794431882464	-0.00213867260646357	Minor-FAMP	1	FAMP	0.886771818287884	0.378837484356616
H2M514906	-0.227550653645738	-0.0166314137388715	Minor-FAMP	1	FAMP	0.771704049124791	0.200884032154799
H2M514909	-0.113848710424998	-0.182217999903908	Major	1	FAMP	0.706089150838977	0.556032867659046
H2M514911	-0.273396348403155	-0.0502812380544205	Minor-FAMP	1	FAMP	0.831428481443423	0.362817458934628
H2M514917	-0.197263838548122	-0.0144649815203597	Minor-FAMP	1	FAMP	0.704821303141064	0.151653312903961
H2M514925	0.123762403480072	-0.147283230707625	Major	2	Background	0.481470653900039	0.691812114404402
H2M514930	0.132257922198398	-0.118963299586375	Major	2	Background	0.417201492576772	0.705804751606794
H2M514943	-0.276749312056997	-0.0315157188098975	Minor-FAMP	1	FAMP	0.826601912197127	0.35241301691916
H2M515822	-0.179581193691589	-0.0517526828004532	Minor-FAMP	1	FAMP	0.683614093969429	0.297577836064907
H2M515921	-0.203037728918059	-0.144547559649555	Minor-FAMP	1	FAMP	0.795700051647593	0.461777913578177
H2M614742	0.157582677075699	-0.168912560365911	Major	2	Background	0.56114360288161	0.739087813868635
H2M614832	-0.196693874486246	-0.0514362213301795	Minor-FAMP	1	FAMP	0.712210979321623	0.293620386827465
H2M614904	-0.0408794093564579	0.0791856367635807	Major	1	FAMP	0.490204513838477	0.472364721552925
H2M614929	-0.146388781928205	-0.00172966130315987	Major	1	FAMP	0.593871970878294	0.230276511659532
H2M615912	0.130629597449267	-0.189217150725493	Major	2	Background	0.572720235613739	0.737763829427841
H2MX14816	0.156901653907736	-0.236763097798051	Major	2	Background	0.591314647727343	0.777222944480662
H2MX14928	-0.251310986306796	-0.0498957516561941	Minor-FAMP	1	FAMP	0.805807820829322	0.314264033176801
H3	0.222068820327111	0.0933312968190795	Major	2	Background	0.382777869951442	0.756661271050448
H3F416103	-0.213937671611197	-0.0166323839990318	Minor-FAMP	1	FAMP	0.728588157700008	0.229092871426643
H3F516111	0.130300411934114	-0.0436735878464661	Major	2	Background	0.298461674102277	0.639911736090833
H3M414933	-0.230947142179061	-0.0588957170415975	Minor-FAMP	1	FAMP	0.772593046206277	0.288902463542468
H3M415117	-0.175098785476248	-0.0241605107658957	Minor-FAMP	1	FAMP	0.672634467989697	0.185520928517319
H3M415131	0.162606452780516	-0.15356536453912	Major	2	Background	0.543370525686455	0.758695542966077
H3M415140	-0.101099509503658	-0.152789915300093	Major	1	FAMP	0.647451791588954	0.482238068895683
H3M415852	0.171344783038103	-0.211990349058063	Major	2	Background	0.544651732822117	0.783098501417446
H3M415906	-0.25235821806624	-0.0271333315907352	Minor-FAMP	1	FAMP	0.808614588836804	0.237063984214019
H3M416124	-0.209622326621298	-0.112475357616964	Minor-FAMP	1	FAMP	0.757925639606944	0.416053973841929
H3M416127	-0.327706326878029	-0.0073673366797167	Minor-FAMP	1	FAMP	0.920265386256132	0.397777078161325
H3M419939	-0.219857562920353	-0.0383388763242483	Minor-FAMP	1	FAMP	0.740707666251933	0.288556388422682
H3M420126	-0.188568140185056	-0.0756661678917234	Minor-FAMP	1	FAMP	0.729240279669448	0.325760837507814
H3M513141	-0.259605086100037	-0.000850169976304131	Minor-FAMP	1	FAMP	0.794179348232443	0.306732805344196
H3M514142	-0.239373471638611	-0.0527733796573524	Minor-FAMP	1	FAMP	0.767004514056531	0.318123633407027
H3M514143	-0.208398208751153	-0.0754027738681772	Major	1	FAMP	0.763204276760115	0.34619003141869
H3M514144	-0.207828281701528	-0.0494652422390617	Minor-FAMP	1	FAMP	0.747091584971081	0.268364137451586
H3M515101	-0.285686832203563	-0.0354955650916444	Minor-FAMP	1	FAMP	0.857031493047969	0.390620187148754
H3M515107	-0.293428590198429	-0.0271853461046935	Minor-FAMP	1	FAMP	0.870776014468179	0.339244805742353
H3M515123	-0.245308063836943	-0.0246370879985519	Minor-FAMP	1	FAMP	0.788835278548399	0.269095013307324
H3M515128	-0.153502031781005	-0.0249324179799986	Major	1	FAMP	0.628422482972654	0.220703789839283
H3M515130	-0.248106898155891	-0.0202360571904172	Minor-FAMP	1	FAMP	0.794473179604406	0.278461730033631
H3M515137	-0.214814963293303	-0.0092693410553	Minor-FAMP	1	FAMP	0.731393957984257	0.216748863327175
H3M515138	0.0850973419850269	-0.213099091900313	Major	2	Background	0.582725737814259	0.731340944355893
H3M515902	-0.0429823685846739	-0.138090050996473	Major	1	FAMP	0.576185835056577	0.525862746665652
H3M515910	-0.273592372665527	-0.0202575584099357	Minor-FAMP	1	FAMP	0.859715894617958	0.318983662732592
H3M515915	0.00605162631021924	-0.0924220670389084	Major	2	Background	0.498186073359892	0.515737042842299
H3M515920	-0.0855971982250375	-0.0647820696233549	Major	1	FAMP	0.555982566050038	0.398769579418582
H3M515935	-0.210683236925996	-0.0214564001319558	Minor-FAMP	1	FAMP	0.720577700439241	0.228457104611467
H3M515936	0.0471992229352919	-0.120737249097067	Major	2	Background	0.518856083830367	0.604064933733449
H3M515950	-0.18762509934885	-0.0196786360544235	Minor-FAMP	1	FAMP	0.707562015024046	0.167052169170877
H3M516105	-0.272428602797946	-0.0334104639479125	Minor-FAMP	1	FAMP	0.816211407883499	0.361631539435887
H3M516113	-0.114568142678538	-0.0988700505161346	Major	1	FAMP	0.609836410484194	0.409746227614888
H3M516114	-0.260345981898718	-0.0319488853211591	Minor-FAMP	1	FAMP	0.804329779024688	0.335873544786472
H3M516118	-0.210165890502393	-0.0579488735268828	Minor-FAMP	1	FAMP	0.743787985447195	0.324302973420169
H3M516129	-0.235249550305087	-0.0379792875986202	Minor-FAMP	1	FAMP	0.793427232882323	0.273631710489747
H3M516154	-0.242961498986405	0.00437391700052526	Minor-FAMP	1	FAMP	0.75396108742493	0.284247587848979
H3M516751	0.0363659760150571	-0.000803601394676429	Major	2	Background	0.352711613216376	0.499108452927739
H3M516804	-0.179892732371528	-0.0187170455821756	Minor-FAMP	1	FAMP	0.677146440708743	0.199698514731026
H3M516845	-0.251495819313705	-0.0130633756005726	Minor-FAMP	1	FAMP	0.797643647500168	0.250130705021392
H3M516909	-0.30236865243064	-0.0103250285062433	Minor-FAMP	1	FAMP	0.875217042887304	0.382885273185198
H3M517134	-0.254541764370339	-0.042499534293202	Minor-FAMP	1	FAMP	0.808847603266415	0.326937300774606
H3M517921	-0.0712374874350845	-0.150266758489695	Major	1	FAMP	0.604356587901383	0.514171769554096
H3M517922	-0.212038081485535	-0.0439259109449455	Minor-FAMP	1	FAMP	0.759547335756209	0.254139174719593
H3M517925	0.0817607344761677	-0.00209714264666593	Major	2	Background	0.320324274615742	0.58558899157463
H3M518108	-0.231893908445513	-0.0317417213951677	Minor-FAMP	1	FAMP	0.770559560585167	0.249578969114139
H3M518112	-0.292486186729134	-0.0166586505957613	Minor-FAMP	1	FAMP	0.836507211108378	0.377657226516067
H3M518116	-0.225924008509791	-0.0222097604972717	Minor-FAMP	1	FAMP	0.776507302352884	0.2159809182286
H3M615132	0.0707879824244773	-0.0130141383753122	Major	2	Background	0.380106539501802	0.590302021625888
H3M615747	-0.201613970896593	-0.138301352326983	Major	1	FAMP	0.770854553813663	0.470648664258705
H3M615846	-0.18763394397351	-0.060003333284139	Minor-FAMP	1	FAMP	0.679050915322116	0.311350767470236
H3M616753	0.184339468380052	-0.180920423677021	Major	2	Background	0.517846301873624	0.762487290080946
H3M616848	-0.248806129315199	-0.023097451125722	Minor-FAMP	1	FAMP	0.810180651245238	0.262903293431367
H3M617849	0.185977968462735	-0.143875703904676	Major	2	Background	0.482621592042671	0.780409851939487
H3MX16919	-0.228913045427574	-0.0605269277710751	Minor-FAMP	1	FAMP	0.786721822487577	0.327187845710822
H4	0.266165339802256	0.0128516552797738	Major	2	Background	0.44228874161476	0.795830449719899
H5	0.260487664470174	-0.0435829067014105	Major	2	Background	0.494046254635586	0.791309541485383
H6	0.186867249350074	-0.100680890484233	Major	2	Background	0.421942164619529	0.725061720938182
H7	-0.199287869511389	-0.0886012310758599	Major	1	FAMP	0.751918523237786	0.362988032465104
H8	0.223645299392546	-0.0199080423994084	Major	2	Background	0.392189490302684	0.741201274749629
H9	0.0439603567888485	-0.182573872943372	Major	2	Background	0.519128884672145	0.646862608792627
halbarad-11-0-0	0.0533621123575959	0.00380817110293152	Major	2	Background	0.328793312804484	0.55583489342867
halbarad-11-2-0	0.0631174883987873	-0.0350275723136246	Major	2	Background	0.377697560481892	0.577283605718105
halbarad-11-392-0	-0.138414247226131	0.0117890045751337	Minor-FAMP	1	FAMP	0.56550333986911	0.150305360032027
halbarad-11-7-0	0.143378556508763	-0.00259872617580781	Major	2	Background	0.303088845202673	0.667244106094275
halbarad-11-773-0	-0.115244035606207	0.00644265611804181	Major	1	FAMP	0.540283542462242	0.2076279021919
HCO09	0.257971764695913	-0.063462672904701	Major	2	Background	0.50363335402921	0.79377494703852
HCO11	-0.26237032363623	-0.0161665071904185	Minor-FAMP	1	FAMP	0.811800884968499	0.257650039365676
HCO12	0.310606623139145	-0.0429747049607085	Major	2	Background	0.569215722283023	0.820042034695976
HCO53	0.233658939156923	-0.139679348850741	Major	2	Background	0.521170891739167	0.782743386433484
HCO61	0.248627264982869	-0.210937167367825	Major	2	Background	0.664776306357734	0.8505308229058
HCO67	0.25965216206544	-0.0321905147747108	Major	2	Background	0.500190916344335	0.790512059561866
HCO70	-0.173281471123578	-0.0102851232512674	Minor-FAMP	1	FAMP	0.638517064867717	0.16964422411993
HCO74	0.19769686249849	-0.0473202704115582	Major	2	Background	0.426835249840974	0.732242306145783
HD-1	-0.0297044766433855	0.0183675844900957	Major	1	FAMP	0.424031836333207	0.42137428169919
HD-10	-0.197351521882904	-0.00142413537142233	Minor-FAMP	1	FAMP	0.695624668990343	0.160990493064063
HD-11	0.0835375656334964	-0.0255897963255255	Major	2	Background	0.345688581003285	0.541426928609391
HD-12	-0.168642507284179	-0.027023080984775	Major	1	FAMP	0.654348870102684	0.245660149968632
HD-13	0.151373477393563	-0.0456942123251746	Major	2	Background	0.347206244293326	0.652195718312862
HD-14	-0.144553456159811	-0.0572386016604301	Major	1	FAMP	0.634772250976743	0.300458144108244
HD-15	-0.176259403017267	0.0175050748855838	Minor-FAMP	1	FAMP	0.626660589289663	0.160491792272869
HD-16	0.0556541768305186	0.101252312495977	Major	2	Background	0.405871228797246	0.589395611007255
HD-17	-0.154296003119821	-0.0244563229802755	Major	1	FAMP	0.62237445629066	0.236960066988817
HD-18	-0.202879763629397	0.0309999912109406	Minor-FAMP	1	FAMP	0.666523786117382	0.232149889566162
HD-19	0.12699483164194	-0.0833495359262738	Major	2	Background	0.353950874094238	0.625473990906018
HD-2	-0.118696820376605	-0.0197098528015007	Major	1	FAMP	0.571114170254798	0.276695315009013
HD-20	-0.213769816072609	-0.00342613097539077	Minor-FAMP	1	FAMP	0.696228824142907	0.195087144271017
HD-21	0.107601638628897	-0.120589405250545	Major	2	Background	0.443790703502075	0.625877728569299
HD-22	0.0685316797293506	0.131837665681887	Major	2	Background	0.399390319402256	0.62128546680383
HD-23	0.0041573863786719	-0.0392206051740123	Major	2	Background	0.458239351456507	0.469382005574054
HD-24	-0.173939621634287	-0.00635188234620512	Minor-FAMP	1	FAMP	0.638916136262484	0.0813435326807229
HD-25	-0.261763938548644	0.0114279558159902	Minor-FAMP	1	FAMP	0.792268500196011	0.324485260816368
HD-26	0.0474640592265527	0.00137328145635536	Major	2	Background	0.348258852162572	0.49125687550644
HD-27	-0.0672348966998702	0.0066002406211564	Major	1	FAMP	0.459475328572436	0.268558766182831
HD-28	0.0400852313192758	-0.0574312444280963	Major	2	Background	0.412363266643781	0.50302544111179
HD-29	-0.109605744686383	-0.0184563478522669	Major	1	FAMP	0.56990205619067	0.283421214735418
HD-3	-0.159789992302442	-0.0324067329385098	Major	1	FAMP	0.647026034284531	0.232273689984421
HD-30	-0.201198929506142	-0.00755793671185018	Minor-FAMP	1	FAMP	0.706697295540531	0.179463734410811
HD-31	-0.0474978680535919	0.0400719095198979	Major	1	FAMP	0.505943393905345	0.408116089737206
HD-32	0.128422995818058	-0.0250855808357393	Major	2	Background	0.322607462716338	0.596121220426822
HD-33	-0.128567256937164	0.0247477028959173	Major	1	FAMP	0.563901620397294	0.227917216430712
HD-34	-0.0939756726553852	-0.0424910191581759	Major	1	FAMP	0.559709490029865	0.354197140486593
HD-35	-0.173857929893324	0.0169571136562035	Minor-FAMP	1	FAMP	0.637770984639844	0.147920662622127
HD-36	-0.154801610759729	-0.0125791169004998	Major	1	FAMP	0.620334173775816	0.21437306579284
HD-37	-0.154634318844775	0.0292271490896331	Major	1	FAMP	0.593407172779086	0.185587663616731
HD-38	0.0914259806350064	0.0187490060234044	Major	2	Background	0.28767418421699	0.591768171737051
HD-39	0.12323081691541	0.0022215874438711	Major	2	Background	0.21729234906514	0.618709531352226
HD-4	0.15237050194123	-0.0765265576379948	Major	2	Background	0.355984481671547	0.652533468318503
HD-40	-0.110832811697595	0.0201470252952656	Major	1	FAMP	0.523098053360313	0.182913756472853
HD-41	0.0770963599197609	0.0044710285245428	Major	2	Background	0.261653049202569	0.533638958265987
HD-42	-0.187042734936534	-0.00708950077740168	Minor-FAMP	1	FAMP	0.675164710704188	0.137692430404898
HD-43	-0.191672128529273	-0.00611627272037642	Minor-FAMP	1	FAMP	0.677071637698219	0.163344399686133
HD-44	-0.0321984994060524	-0.0798594586342339	Major	1	FAMP	0.536145821943511	0.444487248934185
HD-45	-0.220135566585549	-0.00441689672248558	Minor-FAMP	1	FAMP	0.728540276208799	0.179209297667756
HD-46	-0.118354636753144	-0.0236799455098165	Major	1	FAMP	0.589631206128576	0.294337859738987
HD-47	0.114866015331605	-0.0238440998388978	Major	2	Background	0.307386554112338	0.604682920811957
HD-48	-0.153320300303312	-0.0237209426982568	Major	1	FAMP	0.647702048797707	0.257263260372945
HD-49	-0.190927737755507	0.0264101288938663	Minor-FAMP	1	FAMP	0.667180835657197	0.195569248723034
HD-5	-0.145640245597802	0.00294155130937667	Major	1	FAMP	0.588641590855283	0.16734717784788
HD-50	-0.199966020897255	-0.0252917162812694	Major	1	FAMP	0.693724879324249	0.236695780661353
HD-51	0.0984739800777663	-0.0284572720327646	Major	2	Background	0.328992183245819	0.585393903989899
HD-52	-0.116211715996928	0.0140656403967973	Major	1	FAMP	0.519331061478454	0.233629845831024
HD-53	0.0574156180017979	0.0445555819283831	Major	2	Background	0.294547654653756	0.528044050167707
HD-54	-0.1643721287427	-0.00449682952759036	Minor-FAMP	1	FAMP	0.632544960818048	0.0850669496627154
HD-55	0.08178819341723	0.0339620373986756	Major	2	Background	0.252369898791782	0.552508860190202
HD-56	-0.128607219257613	-0.00864441978885975	Major	1	FAMP	0.557149678090978	0.207198639606757
HD-57	-0.160276204028448	-0.00109614260543906	Major	1	FAMP	0.635970316342701	0.166655432438984
HD-58	0.0531995256311038	0.0886218726936922	Major	2	Background	0.417834981137641	0.589808932745917
HD-59	-0.154631890637758	0.00420908979126385	Major	1	FAMP	0.617487466538804	0.127061492092969
HD-6	0.111146103088283	-0.00618269406190304	Major	2	Background	0.245130439164475	0.5718929881677
HD-60	0.0440138844455163	0.0796690053452191	Major	2	Background	0.374160990991798	0.560076361116234
HD-61	0.115257366810089	-0.112571536511832	Major	2	Background	0.425250619164128	0.649602092206999
HD-62	0.0498299617746059	0.0359733994342224	Major	2	Background	0.308305279817904	0.509169857695342
HD-63	0.10257807554313	0.0424972672091072	Major	2	Background	0.26411263393866	0.604386384607995
HD-64	-0.153568601788894	-0.0384692697559053	Major	1	FAMP	0.655038829077296	0.237801546520036
HD-65	-0.144322837244854	-0.0368741448850389	Major	1	FAMP	0.61440159807176	0.273266557187667
HD-66	-0.144615506623956	0.00859547002646046	Major	1	FAMP	0.577350316116338	0.164348289766883
HD-67	0.0879292192960073	0.014507850941975	Major	2	Background	0.230206685373851	0.539729376598096
HD-68	0.0955543903956161	-0.000768156649854022	Major	2	Background	0.308854458712028	0.582251827966012
HD-69	0.116859118448507	-0.0371967934511694	Major	2	Background	0.304237109360572	0.596178911451348
HD-7	-0.126982059892684	-0.0219466427928051	Major	1	FAMP	0.613862720158502	0.246373884875884
HD-70	-0.0571997406297127	-0.0356920823446597	Major	1	FAMP	0.477774535797473	0.392210071340457
HD-71	0.0305076060987455	0.0268318815306446	Major	2	Background	0.317092664676648	0.457469159127339
HD-72	-0.0138601206411984	0.00829791573371136	Major	1	FAMP	0.383234573298255	0.357448475773653
HD-73	0.0637941741267006	-0.0650053488191601	Major	2	Background	0.425340585640234	0.541326508254652
HD-74	-0.0196398316567124	-0.0164697747511345	Major	1	FAMP	0.462631754882123	0.444513614167128
HD-75	-0.148718890478625	-0.0110576555944871	Major	1	FAMP	0.620938553454655	0.198260107483356
HD-76	-0.23932689136411	-0.0102910842224964	Minor-FAMP	1	FAMP	0.783749499139367	0.23445373620828
HD-77	-0.00324052260801031	-0.0520552806502243	Major	2	Background	0.441727841255661	0.467748452661293
HD-78	-0.18951675943613	-0.00696649240161297	Minor-FAMP	1	FAMP	0.690621848206164	0.0973250580926218
HD-79	-0.185515022724451	0.0114824651276528	Minor-FAMP	1	FAMP	0.63454008214508	0.174301594028584
HD-8	-0.0337480870326794	0.0380283351670338	Major	1	FAMP	0.425661445430288	0.408833987735962
HD-80	-0.173753526765919	-0.0207451192122135	Major	1	FAMP	0.660757090159233	0.15576441011628
HD-81	0.0445320964747225	0.0915898604928742	Major	2	Background	0.389341189953952	0.545926347861543
HD-82	-0.232572316351401	0.00902150725333225	Minor-FAMP	1	FAMP	0.752074429501426	0.242251650820175
HD-83	-0.123071248508821	0.00417882526190178	Major	1	FAMP	0.537558657008192	0.22428352439781
HD-9	-0.10166831757756	0.00321157681990707	Major	1	FAMP	0.528253872261117	0.282075291679561
HV-1	0.137523366552595	-0.0907075083386199	Major	2	Background	0.394093722236156	0.630376860465894
HV-10	0.10737317016955	-0.0119208509834917	Major	2	Background	0.263530614502113	0.569528652243227
HV-11	0.156696645640545	-0.0832697924288956	Major	2	Background	0.437547717453064	0.655777218199187
HV-12	0.10964399187192	-0.0316250778055017	Major	2	Background	0.331790283289564	0.621877906884608
HV-13	0.120810553454119	-0.00363284637102092	Major	2	Background	0.223738472601979	0.550655673479461
HV-14	-0.174702109120667	-0.0112449014552641	Major	1	FAMP	0.676827892578439	0.126888509383596
HV-15	0.117947805164251	-0.131722491815579	Major	2	Background	0.464153143987444	0.659495109291317
HV-16	0.0873977386363787	-0.0215151875042336	Major	2	Background	0.329180624537415	0.560722264765512
HV-17	0.144554094797611	-0.0835294436378937	Major	2	Background	0.384753316854569	0.639296859222968
HV-18	0.140663498415292	-0.106429125979686	Major	2	Background	0.412230855190554	0.649279745245312
HV-19	-0.123420463991932	-0.0684840008784459	Minor-FAMP	1	FAMP	0.598924566458142	0.330782862507734
HV-2	-0.210264722898102	-0.0170551063280898	Minor-FAMP	1	FAMP	0.73783898675481	0.139462338964751
HV-20	0.144490949515099	-0.047190771474175	Major	2	Background	0.345723029947095	0.655290196354689
HV-21	-0.200509266985944	-0.014019467847949	Minor-FAMP	1	FAMP	0.704999399699406	0.13669542578834
HV-22	-0.189509908703188	-0.0325513095364026	Major	1	FAMP	0.684245510753678	0.214152595290909
HV-23	-0.104718183276371	-0.00368436149132753	Major	1	FAMP	0.545470284440568	0.212667892896442
HV-24	-0.155923568622331	-0.0517517085997325	Major	1	FAMP	0.651196833698943	0.271748653181368
HV-25	0.132237970270409	-0.0368367060617651	Major	2	Background	0.308358259812479	0.614750372440057
HV-26	-0.185984909301401	0.0323533469791673	Minor-FAMP	1	FAMP	0.653485444374514	0.206125495999702
HV-27	-0.202500932379952	-0.00697633528565606	Minor-FAMP	1	FAMP	0.727301421855147	0.156090894579821
HV-28	0.125056366197333	-0.0518710786646326	Major	2	Background	0.327332454015183	0.615602154875891
HV-29	-0.140563759829314	-0.058961915037096	Major	1	FAMP	0.640215517621171	0.321140890537528
HV-3	-0.0642482851835734	-0.0617649900657386	Major	1	FAMP	0.533628266319933	0.366369093791853
HV-30	-0.15724691166362	-0.00588972889918154	Major	1	FAMP	0.613959563678038	0.128558018146084
HV-31	0.0744300443758395	-0.00900036707248976	Major	2	Background	0.280825863542352	0.501294527475174
HV-4	0.137822051066884	-0.0775449776424399	Major	2	Background	0.364901376159162	0.637306390030899
HV-5	-0.186894351250883	-0.0234516394632535	Major	1	FAMP	0.691913454387909	0.148804873479359
HV-6	-0.173908574485542	-0.00220548141785146	Minor-FAMP	1	FAMP	0.643627714622879	0.0906416298511062
HV-7	0.0652657114332787	-0.0177731425004538	Major	2	Background	0.29828464014642	0.499048311913932
HV-8	0.0659308727045746	0.00829399329211327	Major	2	Background	0.307428901015579	0.505292206817375
HV-9	0.122330328055267	-0.110868315225234	Major	2	Background	0.410918391378289	0.643057490112596
IT1	0.246932609082441	-0.0944068559119275	Major	2	Background	0.515276789182897	0.794451095751567
IT11	0.286444952574742	-0.0849814791501354	Major	2	Background	0.51855052701491	0.829527099182101
IT13	0.195300377815213	-0.0933878833827533	Major	2	Background	0.439167563400476	0.750778478437238
IT14	0.263051032088191	-0.0798928672613826	Major	2	Background	0.521314752943018	0.822221084975562
IT2	0.0961978010664076	0.0386774272144788	Major	2	Background	0.244578644322766	0.632134092820001
IT3	0.10328016843667	0.0335305480562552	Major	2	Background	0.322571258825639	0.644766458388423
IT4	0.16874229581196	-0.0663233287215775	Major	2	Background	0.318226177681019	0.677837835648153
IT5	0.115510686901794	0.0145389349736628	Major	2	Background	0.27916972878139	0.6232682061496
IT6	-0.0124013410890564	0.0177522122284844	Major	2	Background	0.384730105616648	0.44348011309197
IT7	0.175418907839697	0.0676670015863047	Major	2	Background	0.331950333458824	0.733151068814743
IT8	0.312319909628361	-0.169141553712878	Major	2	Background	0.624542976173908	0.880776172329271
LD-1	0.0780171545423334	0.00244013065720545	Major	2	Background	0.301829796759819	0.558540438062264
LD-10	-0.231028576352971	-0.00714245595607473	Minor-FAMP	1	FAMP	0.757213259261763	0.22614428695362
LD-11	-0.0144304974898336	0.0179106723855727	Major	2	Background	0.376618645037926	0.394821819988993
LD-12	0.107927194816001	-0.080706021907311	Major	2	Background	0.373462709830445	0.629845230853091
LD-13	0.13464341094136	-0.0601513663364757	Major	2	Background	0.33602056153913	0.608990557838946
LD-14	-0.150268287565072	0.00238235114296575	Minor-FAMP	1	FAMP	0.581342093769333	0
LD-15	-0.18492396715806	-0.0131781302219097	Minor-FAMP	1	FAMP	0.671935108537796	0.185260278115723
LD-17	-0.203592501025456	0.00102087919306459	Minor-FAMP	1	FAMP	0.690929457147138	0.172241595543927
LD-18	-0.279690826608758	0.00372348804794615	Minor-FAMP	1	FAMP	0.832052508953353	0.329724577090282
LD-19	-0.25479928422464	-0.00936945776587787	Minor-FAMP	1	FAMP	0.790508118326399	0.265689812652147
LD-2	-0.194185845265751	-0.0279694388993949	Major	1	FAMP	0.712753500041156	0.193166117936375
LD-20	0.0831970965889087	-0.144927086137194	Major	2	Background	0.472640352225707	0.629154877381222
LD-21	-0.157970312249629	-0.00128307640172677	Minor-FAMP	1	FAMP	0.609709421722759	0.207113200887257
LD-22	-0.168486498782747	0.0218459584105602	Minor-FAMP	1	FAMP	0.610730204909311	0.145073673748334
LD-23	-0.267145914481045	0.00648228659803544	Minor-FAMP	1	FAMP	0.810812801549655	0.333112206084814
LD-24	0.116643790885153	-0.0778356818066005	Major	2	Background	0.392985148613304	0.614647818697594
LD-25	-0.190627583743911	-0.0127472763554708	Minor-FAMP	1	FAMP	0.6892883804437	0.13494420531568
LD-26	-0.181177864402729	0.00397095731451378	Minor-FAMP	1	FAMP	0.64525079431698	0.118121551021508
LD-27	-0.198822652958705	-0.0156000987195131	Minor-FAMP	1	FAMP	0.700000034065952	0.150845370485017
LD-28	-0.267606944142724	0.0161182540210658	Minor-FAMP	1	FAMP	0.790579482939336	0.329189129595641
LD-29	-0.161703712867306	-0.0064267539005081	Minor-FAMP	1	FAMP	0.639544788393951	0.115050841285058
LD-3	0.0305286132444775	-0.082814691965514	Major	2	Background	0.447506129494222	0.510571573298573
LD-30	-0.112161359604444	0.00852769971067583	Major	1	FAMP	0.537321260930665	0.228731346640155
LD-31	-0.22322257104089	-0.0124808876403142	Minor-FAMP	1	FAMP	0.742345108131196	0.201494620967431
LD-32	-0.20844653381452	0.00832179457404766	Minor-FAMP	1	FAMP	0.711661363197344	0.185593536324133
LD-34	-0.153309536144147	-0.00297644699992472	Major	1	FAMP	0.595257367205156	0.17832542667917
LD-35	-0.157529011262737	0.0335363709886731	Minor-FAMP	1	FAMP	0.630048727549472	0.228136945212957
LD-36	-0.148602043703738	-0.0443985248088934	Major	1	FAMP	0.651146650321919	0.288667098565362
LD-37	-0.175274689213149	-0.0208085037863348	Major	1	FAMP	0.684892615636367	0.229673371837391
LD-38	-0.178545539709121	-0.0308520024063255	Minor-FAMP	1	FAMP	0.663588183283943	0.23800823651014
LD-39	0.0774211319833831	0.133966735481693	Major	2	Background	0.436752089649797	0.621890899198906
LD-4	0.0294715970048759	-0.0341376975436229	Major	2	Background	0.432639583377983	0.497933614971632
LD-40	0.102857092444281	-0.124218654199735	Major	2	Background	0.455431472075001	0.616211879755508
LD-41	0.0296044490904689	0.0850757506608043	Major	2	Background	0.400423284472744	0.550851596091516
LD-42	-0.0907759025827355	-0.0522350297888169	Major	1	FAMP	0.548585048515935	0.364393446784964
LD-43	-0.150710485485937	-0.0173444500476489	Major	1	FAMP	0.608646059015612	0.251338105726338
LD-44	-0.176260187194539	-0.00119584837080131	Minor-FAMP	1	FAMP	0.653724870426197	0.165614189774536
LD-46	-0.175214847820812	-0.0219136358157581	Major	1	FAMP	0.669369815229252	0.22005208512649
LD-47	-0.150659792197715	-0.0197865386971505	Major	1	FAMP	0.610484532491839	0.230807840986315
LD-48	0.122861916646058	-0.0792102750875139	Major	2	Background	0.368649851361524	0.600664133425707
LD-49	-0.0327023516715903	-0.077051675814085	Major	1	FAMP	0.495801698111908	0.42008615936005
LD-5	0.101923117904907	-0.0652868207159245	Major	2	Background	0.375666429563961	0.621290303615727
LD-50	-0.239665261816566	0.00366543853214064	Minor-FAMP	1	FAMP	0.753455635162797	0.231219215845703
LD-51	-0.232331790393669	0.0502377820880886	Minor-FAMP	1	FAMP	0.732255934780812	0.310041642048491
LD-52	-0.188580619004497	0.0311009704356937	Minor-FAMP	1	FAMP	0.650639112852447	0.209569472846873
LD-53	0.0986701927251254	-0.153237549716565	Major	2	Background	0.474793802131091	0.642985457165334
LD-54	0.12634976635525	0.0945059800394016	Major	2	Background	0.337003881601825	0.622738065500012
LD-55	0.105839105986048	-0.0451341328956078	Major	2	Background	0.333543106172223	0.572673237344684
LD-56	0.13438531633991	-0.0670795761161371	Major	2	Background	0.347144721301382	0.660774855993127
LD-57	-0.241630093341657	-0.0839229745284537	Minor-FAMP	1	FAMP	0.774649618030325	0.383666653208857
LD-58	0.127345494516917	-0.110542114577858	Major	2	Background	0.389623627941488	0.643577950905209
LD-59	-0.152128158396132	-0.0151129124572168	Minor-FAMP	1	FAMP	0.595948736348272	0.212319441930477
LD-6	-0.24011404014451	0.0393085829698828	Minor-FAMP	1	FAMP	0.745563622073668	0.294885650317481
LD-60	-0.194494434830403	-0.0154384902861902	Minor-FAMP	1	FAMP	0.699086830514096	0.198367810844691
LD-61	-0.204640764383465	0.00293113802036704	Minor-FAMP	1	FAMP	0.702642485137631	0.199088696417042
LD-62	-0.233707470030444	-0.0215104003083602	Minor-FAMP	1	FAMP	0.767734047949494	0.220485118562011
LD-63	0.0928976199683196	0.157761808392364	Major	2	Background	0.423034276833568	0.626359334431879
LD-64	0.0864196219818733	-0.0943011263569296	Major	2	Background	0.424787410184506	0.603112710784106
LD-65	-0.193706822603602	0.0202168532829896	Minor-FAMP	1	FAMP	0.670670750785942	0.185945944862916
LD-66	-0.178442890138246	-0.0427555159504512	Major	1	FAMP	0.680853557653859	0.251753548055424
LD-67	0.105667231754069	-0.0628106620157095	Major	2	Background	0.360163142245438	0.617164643728188
LD-68	-0.195381640172229	0.000243301848218188	Minor-FAMP	1	FAMP	0.688731268030554	0.150598238592856
LD-69	-0.202811152635505	0.00833547869184743	Minor-FAMP	1	FAMP	0.689757620697674	0.178871290377442
LD-7	0.152775276288983	-0.0724896138443782	Major	2	Background	0.360493960082093	0.688625809578811
LD-70	-0.198961945307702	-0.0330505595579338	Major	1	FAMP	0.695337891061643	0.234179265150759
LD-71	-0.238166915107291	0.0280729263132038	Minor-FAMP	1	FAMP	0.750994384004178	0.299184877800263
LD-72	-0.285589517349761	-0.00145988964450023	Minor-FAMP	1	FAMP	0.828932701573921	0.336301826762784
LD-73	-0.179215778651792	0.00276528433684892	Minor-FAMP	1	FAMP	0.645058480781094	0.125990719749424
LD-74	-0.208861616382458	0.0264161031930572	Minor-FAMP	1	FAMP	0.695068101283844	0.233689881716027
LD-75	-0.144902079195004	0.0132808562662095	Minor-FAMP	1	FAMP	0.617511524335804	0.246425171702444
LD-76	-0.0326036785442498	0.104185982391563	Major	1	FAMP	0.508752658784573	0.466841695772803
LD-77	-0.186119135055224	-0.0231312137135995	Major	1	FAMP	0.706704852478196	0.244138410081414
LD-78	-0.117396818630852	0.0577263679162334	Major	1	FAMP	0.595966923431238	0.335703457714318
LD-79	-0.232243756658262	0.0305829239321161	Minor-FAMP	1	FAMP	0.740545788575955	0.268723156758439
LD-8	-0.198975325426488	-0.0313824155278301	Minor-FAMP	1	FAMP	0.69527671186214	0.245679394743184
LD-80	-0.199891862982398	-0.00636998908202003	Minor-FAMP	1	FAMP	0.689794173203054	0.142610106297193
LD-81	-0.206047163387884	-0.000928241460136641	Minor-FAMP	1	FAMP	0.71761028279345	0.166880893193292
LD-82	-0.219259083430189	0.0358912619368233	Minor-FAMP	1	FAMP	0.72121388025322	0.259896811344222
LD-83	0.0327935948204674	0.118784559662204	Major	2	Background	0.454355428796056	0.580204368885493
LD-84	-0.186332187980876	0.00816460030844344	Minor-FAMP	1	FAMP	0.677052529894108	0.159877420717615
LD-85	-0.156287192500612	-0.0561841108426251	Minor-FAMP	1	FAMP	0.652099597648877	0.321181490591359
LD-86	-0.205766897398474	0.00616306126187771	Minor-FAMP	1	FAMP	0.698745783852826	0.202112432480313
LD-87	0.128038232864769	-0.0505114022109721	Major	2	Background	0.298697439007676	0.592237116021465
LD-88	-0.239834285214103	0.0176755694926047	Minor-FAMP	1	FAMP	0.750140231758006	0.252235565111867
LD-89	-0.245868875265986	0.00672611063938633	Minor-FAMP	1	FAMP	0.773678797247417	0.249812946035115
LD-9	-0.203869300929948	-0.0489754197955327	Minor-FAMP	1	FAMP	0.701948172700031	0.330195071926286
LD-90	-0.197059726248234	-0.0229666635412656	Major	1	FAMP	0.687478674350817	0.174157312006192
LD-91	-0.196753162142499	-0.0163734478456223	Major	1	FAMP	0.69196128991733	0.168752489985152
LD-92	-0.20872268767111	-0.00131994226342056	Minor-FAMP	1	FAMP	0.719187137569457	0.197035374079748
LD-93	-0.206538034812511	-0.00914458809501191	Major	1	FAMP	0.704965673835621	0.20455445662127
LD-94	-0.182267981491579	0.00407568580190904	Minor-FAMP	1	FAMP	0.647494263026921	0.136550403163165
LD-95	0.104091791210216	-0.00534342049825339	Major	2	Background	0.234794344114217	0.547919377723203
LD-96	-0.246557159479579	0.00125013208716463	Minor-FAMP	1	FAMP	0.7724408378883	0.282588149435381
LD-97	0.108873359928355	0.00489069704121071	Major	2	Background	0.249167230627435	0.581206373526589
LD-98	-0.176742865766884	-0.0171653317663217	Minor-FAMP	1	FAMP	0.655270338256804	0.228777914878677
LD-Run1-05	-0.204756284542807	-0.0382993670624056	Major	1	FAMP	0.712216395973093	0.239961924856201
LD-Run1-06	0.151659945484561	-0.195191923014226	Major	2	Background	0.527040837050682	0.7961412805982
LD-Run1-07	-0.350756942189525	0.00555786858154463	Minor-FAMP	1	FAMP	0.950174835321758	0.454938610045329
LD-Run1-08	-0.281412117718925	0.0394115380157735	Minor-FAMP	1	FAMP	0.800194989654602	0.389937760365884
LD-Run1-09	-0.233486799351629	-0.0201193919331279	Minor-FAMP	1	FAMP	0.740782358274414	0.248491696998853
LD-Run1-10	-0.350281346722977	0.0110400857315452	Minor-FAMP	1	FAMP	0.949564035154104	0.432268041345003
LD-Run1-11	-0.203243184897276	-0.0392940469368052	Major	1	FAMP	0.704929466908991	0.305128159862662
LD-Run1-12	-0.269250202455782	-0.0145326851677448	Minor-FAMP	1	FAMP	0.806698684561709	0.271480679677999
LD-Run2-01	-0.31759532200574	-0.0147024274238287	Minor-FAMP	1	FAMP	0.923506139325078	0.37416208006087
LD-Run2-02	0.0368046996419105	-0.209005290946676	Major	2	Background	0.58509334855496	0.662448255861178
LD-Run2-04	-0.35274839203498	0.00208159070060472	Minor-FAMP	1	FAMP	1	0.415690052527363
LD-Run2-05	-0.125430415619487	-0.518724650936244	Minor-FAMP	1	FAMP	1	0.970894362891339
LD-Run2-06	-0.358110251893294	0.00776393907805371	Minor-FAMP	1	FAMP	0.984114918572924	0.460821606210988
LD-Run2-07	-0.313329012232932	0.000328534609380037	Minor-FAMP	1	FAMP	0.862376928544215	0.400133022738857
LD-Run2-08	-0.34586517855413	0.00022910007646688	Minor-FAMP	1	FAMP	0.982351407744828	0.403355002380988
LD-Run2-09	-0.146363581571708	-0.507530710561639	Minor-FAMP	1	FAMP	1	0.949111590472115
LD-Run2-13	0.177177612064815	-0.138711784219542	Major	2	Background	0.495209470783473	0.752235993162183
LD-Run2-16	-0.259800039396032	-0.0177640664289916	Minor-FAMP	1	FAMP	0.819219741708764	0.253991514638249
LD-Run2-18	0.177631176796357	-0.254806575117238	Major	2	Background	0.575720059614108	0.853321269003517
LD-Run2-21	-0.241700295868354	-0.0322233806768807	Major	1	FAMP	0.809037835602909	0.253326009451739
LD-Run2-24	0.200126526897585	-0.203747004059818	Major	2	Background	0.556011502350466	0.81935274851255
LD-Run2-25	-0.346226147183742	0.00455391742959167	Minor-FAMP	1	FAMP	0.946726701422558	0.432435749954954
LD-Run2-26	-0.328918621650877	0.0050328280535612	Minor-FAMP	1	FAMP	0.92784491661404	0.364340665988253
LD-Run2-28	0.174597925318725	-0.157732792678877	Major	2	Background	0.498872461903667	0.799721811670195
LD-Run2-32	-0.112352380994679	-0.206148133696816	Major	1	FAMP	0.706402173100846	0.551339315173083
LD-Run2-33	-0.346343253779487	0.00280332656537552	Minor-FAMP	1	FAMP	0.976954207634563	0.383793731060397
LD-Run2-36	-0.273254752303034	-0.0157965350622232	Minor-FAMP	1	FAMP	0.825985193786544	0.281685800996428
LD-Run2-37	0.0491030401011615	-0.256062908244655	Major	2	Background	0.614397340326544	0.693305107524061
LV-1	0.119095226972002	-0.0590979476532229	Major	2	Background	0.34569408435298	0.602289939751697
LV-10	-0.244115347892557	0.0301909374034659	Minor-FAMP	1	FAMP	0.759213908508465	0.283929080240922
LV-11	0.0948631619577557	0.0506029392948033	Major	2	Background	0.27301251414339	0.586608334313685
LV-13	-0.0571242146589965	-0.0845990305573761	Major	1	FAMP	0.542919812320372	0.422359376544581
LV-14	-0.0983480019813142	-0.0489659626222346	Major	1	FAMP	0.530893197968333	0.357989813235476
LV-15	-0.251825888497215	-0.000901728183234136	Minor-FAMP	1	FAMP	0.773320565848264	0.245548212990152
LV-16	0.0666105867286059	0.173489204692005	Major	2	Background	0.469136681431073	0.62853568714897
LV-17	-0.200510857499674	-0.0111368054428755	Minor-FAMP	1	FAMP	0.692246816560355	0.113003960513391
LV-18	-0.26004912047129	-0.00816222814400679	Minor-FAMP	1	FAMP	0.799333032551307	0.285937818492777
LV-19	-0.0833999788042318	-0.18564429859696	Major	1	FAMP	0.641551713147489	0.499394634917183
LV-2	-0.155344341210525	-0.0466411012872167	Major	1	FAMP	0.642026361275657	0.337837692647658
LV-20	-0.228739861128243	-0.0137703490901878	Minor-FAMP	1	FAMP	0.74204837741034	0.215265080227951
LV-21	0.00159234739461908	-0.0386683920901324	Major	2	Background	0.442424210429248	0.46529817100243
LV-22	0.135989019461672	-0.118813251469579	Major	2	Background	0.409908775851806	0.645408998568262
LV-23	-0.198497886030451	-0.00103939644125	Minor-FAMP	1	FAMP	0.693258461140148	0.18639628519584
LV-24	-0.217946321926378	0.00156067208700643	Minor-FAMP	1	FAMP	0.728163337237031	0.225780648926708
LV-25	-0.0995766983703628	-0.0684750172956597	Major	1	FAMP	0.558044760122337	0.375311706096505
LV-3	-0.199589690658537	-0.0653260123805285	Major	1	FAMP	0.732347387363848	0.334080934644838
LV-4	-0.211680955870615	-0.0463276967499661	Minor-FAMP	1	FAMP	0.730545374910929	0.299150002498438
LV-5	-0.229987960103921	-0.0123134683075222	Minor-FAMP	1	FAMP	0.770793376571965	0.209151840954692
LV-6	-0.205467751239574	-0.00758862908822739	Minor-FAMP	1	FAMP	0.715289971686794	0.151393937479421
LV-7	-0.15265973131157	-0.0479212498943811	Minor-FAMP	1	FAMP	0.643443218506367	0.285067697661599
LV-8	-0.187323076988415	-0.00541608269451467	Minor-FAMP	1	FAMP	0.653148461280911	0.117484412278922
M1.15.ST	-0.238254361366995	0.00874791749241106	Minor-FAMP	1	FAMP	0.787047313049907	0.188493880311042
M1.16.ST	-0.257976925634706	0.00574808113411185	Minor-FAMP	1	FAMP	0.820541092445887	0.259301261390595
M1.20.ST	0.216765805009866	0.0539188626514716	Major	2	Background	0.424309541524842	0.744162963096385
M1.22.ST	-0.164377018676325	-0.0751508024221918	Major	1	FAMP	0.687071481025652	0.392544910749743
M1.23.ST	-0.233721857618244	-0.0589717875736979	Minor-FAMP	1	FAMP	0.772557585749027	0.357816133790374
M1.24.ST	-0.16834201243712	-0.103370558113166	Major	1	FAMP	0.698000199118534	0.428781936997754
M1.25.ST	-0.148824395455558	-0.10574695070275	Major	1	FAMP	0.659679644855055	0.434913985313645
M1.26.ST	-0.212840638139821	-0.0622562929901866	Major	1	FAMP	0.754512662648339	0.334767284225712
M1.27.ST	-0.0628560191691996	-0.198490589217689	Major	1	FAMP	0.642868971378065	0.588991739215217
M1.29.ST	-0.224698742358314	0.00287203039663316	Minor-FAMP	1	FAMP	0.766649670430698	0.236771292065533
M1.35.ST	-0.239401548473205	-0.0127186490733635	Minor-FAMP	1	FAMP	0.786122351276292	0.234324736299689
M1.36.ST	-0.192204754457746	-0.0467089529196051	Major	1	FAMP	0.725500707686724	0.290456565828727
M1.37.ST	-0.218522838643132	-0.0304062122338627	Major	1	FAMP	0.760795834712688	0.254350509882424
M1.38.ST	-0.212829220023672	-0.0062208233292362	Minor-FAMP	1	FAMP	0.722813533928944	0.174771861445479
M1.42.ST	-0.202133403848915	-0.0586659861977278	Major	1	FAMP	0.740887739938503	0.293632905177329
M1.44.ST	0.206260090060788	0.192957876649774	Major	2	Background	0.556428414486815	0.799032149630948
M1.48.ST	-0.22309101424377	0.00714078901220007	Minor-FAMP	1	FAMP	0.747128681633267	0.184872850242993
M1.52.ST	-0.225206260012457	-0.00476615482515128	Minor-FAMP	1	FAMP	0.749960514365949	0.195662814340427
M1.57.ST	-0.187631637858736	-0.0848567397166492	Major	1	FAMP	0.715328546412706	0.383033408754382
M1.59.ST	-0.227633570011729	-0.0666823289085211	Major	1	FAMP	0.745564949958579	0.355374260642183
M1.61.ST	-0.242078414435768	0.00942643066845974	Minor-FAMP	1	FAMP	0.782652679448625	0.242876045718224
M1.62.ST	0.188611127710879	0.0554875996198444	Major	2	Background	0.369806753515867	0.717468597952113
M1.63.ST	-0.2280173991427	-0.0153349972489327	Minor-FAMP	1	FAMP	0.764906480227683	0.189018548412091
M1.64.ST	-0.180166836459869	-0.0465374781633421	Major	1	FAMP	0.689809864541907	0.295855033902016
M1.65.ST	0.218783381759115	0.0954588695183945	Major	2	Background	0.432724642686535	0.738848091753346
M2.31.ST	-0.127839712921657	-0.114923079123822	Major	1	FAMP	0.658185283972427	0.459170961730934
M2.32.ST	-0.230357712837439	-0.0523317287973198	Minor-FAMP	1	FAMP	0.765314324270048	0.358451075636522
M2.33.ST	0.036579321484807	-0.167304174488931	Major	2	Background	0.527811506596493	0.629740079421855
M2.36.ST	-0.178681286729894	-0.041678855865677	Major	1	FAMP	0.696455915532631	0.276932922682253
M2.37.ST	-0.233508898633942	0.000844803136591527	Minor-FAMP	1	FAMP	0.76631446599718	0.196313482266751
M2.38.ST	-0.249794239060534	0.00698627568016702	Minor-FAMP	1	FAMP	0.783641699493074	0.241753057601704
M2.39.ST	-0.231009496759534	-0.0239349356824	Major	1	FAMP	0.778618637845896	0.23480984535237
M2.40.ST	-0.236166637863111	0.0115019085649872	Minor-FAMP	1	FAMP	0.76508951812543	0.194224583645756
M2.41.ST	0.0432405594299847	-0.155316196471411	Major	2	Background	0.541109699130745	0.63075139704795
M2.44.ST	-0.177321963802965	-0.0280804589922333	Major	1	FAMP	0.68220327513305	0.259871748661566
M2.45.ST	-0.192071189404178	-0.0299285431841215	Major	1	FAMP	0.70733888967678	0.254270131402666
M2.46.ST	-0.242429735712378	0.023957879733925	Minor-FAMP	1	FAMP	0.774952071930042	0.252005863857187
M2.48.ST	-0.0741846402891371	-0.176548654927678	Major	1	FAMP	0.666712997401521	0.560209575322676
M2.49.ST	-0.224981319592253	-0.00557558452716079	Minor-FAMP	1	FAMP	0.761454822266981	0.183250051591939
M2.50.ST	-0.181955428088334	-0.0594722892756128	Minor-FAMP	1	FAMP	0.67810692680178	0.335822038181156
M2.51.ST	0.195774742710887	0.0773682789641197	Major	2	Background	0.416917138891101	0.711912165306649
M2.52.ST	-0.24894315611012	-0.00200691652553732	Minor-FAMP	1	FAMP	0.785101516876497	0.242443346901636
M2.56.ST	-0.220004379386578	-0.0681583846022942	Major	1	FAMP	0.794822521154868	0.345261490269745
M2.57.ST	-0.188380846520324	-0.0157708682535051	Major	1	FAMP	0.693511340662691	0.214186304813109
M2.58.ST	-0.252718199102133	-0.0111055884861811	Minor-FAMP	1	FAMP	0.819997378887733	0.259558295816169
M2.60.ST	-0.206726297294038	-0.070876533880604	Major	1	FAMP	0.76520533132906	0.334403070325038
M2.63.ST	-0.182265576127384	-0.0694545713436836	Major	1	FAMP	0.705264412431227	0.362480891901499
MG100125	0.306099597861883	-0.0793868865584266	Major	2	Background	0.594337023423505	0.815924150835895
MG100127	0.233302851229552	-0.310187465413082	Major	2	Background	0.69002069826576	0.887722130167714
MG100128	0.232601457871777	0.197437729842258	Major	2	Background	0.588698409933174	0.841999131710378
MG100129	0.286815421692704	-0.125742984969949	Major	2	Background	0.622084535146058	0.852906284602305
MG100130	-0.242022138697045	-0.075908460007731	Major	1	FAMP	0.816965679158539	0.352666595335943
MG100131	0.304429759644917	-0.144207824658947	Major	2	Background	0.666299517142764	0.887190572292394
MG100132	0.136661801197203	0.00545866667251634	Major	2	Background	0.231032526240721	0.674088388658187
MG100133	-0.0381476878487462	-0.199187287510711	Major	1	FAMP	0.594477515448619	0.575238810865698
MG100134	-0.248420113924409	-0.00254981757616391	Minor-FAMP	1	FAMP	0.801729275992623	0.206760778145775
MG100136	0.313772433798958	-0.137744779883978	Major	2	Background	0.633047091293575	0.857474114117657
MG100137	-0.329096919397968	-0.00773388888942138	Minor-FAMP	1	FAMP	0.94945255315474	0.336781598113911
MG100138	0.299080789615871	-0.18467964017906	Major	2	Background	0.666046315263036	0.876114613667528
MG100139	-0.28460194579097	-0.000372509472275244	Minor-FAMP	1	FAMP	0.850267873136137	0.284162837301198
MG100140	0.24613915931271	0.0669045412208208	Major	2	Background	0.429947075109975	0.764952687968423
MG100141	-0.262689025149715	-0.0503540593865254	Minor-FAMP	1	FAMP	0.797996752738832	0.408335210400146
MG100143	0.256594438849066	-0.0425362826282197	Major	2	Background	0.472046436250214	0.786564650765954
MG100144	0.235225651192965	-0.205276334323337	Major	2	Background	0.581305532561546	0.835875639382416
MG100145	-0.235675329490653	-0.0210263968872446	Major	1	FAMP	0.782925918932423	0.225973693917012
MG100147	-0.288890892902315	0.0130213063849916	Minor-FAMP	1	FAMP	0.847854314173564	0.277312848143216
MG100148	-0.322803211087506	-0.0140850821475962	Minor-FAMP	1	FAMP	0.925216314595002	0.391465229904304
MG100151	0.184488259297868	0.196116199365836	Major	2	Background	0.529844374519369	0.79066721377624
MG100152	0.274870673214181	0.0920488883015969	Major	2	Background	0.514944309396213	0.803935683739533
MG100153	0.24160594367198	0.0437326849924452	Major	2	Background	0.403713007616684	0.789541273326814
MG100154	0.16931338533461	-0.240688574185845	Major	2	Background	0.584815320356577	0.768746216593732
MG100157	0.274961875556211	-0.153331811167206	Major	2	Background	0.630342128719561	0.824697207993551
MG100158	-0.219589076254094	-0.00259359342311475	Minor-FAMP	1	FAMP	0.718357089979329	0.184062335682773
MG100161	-0.260337105154405	-0.00598590673766838	Minor-FAMP	1	FAMP	0.818332961701438	0.231002781183998
MG100165	0.160995905133275	-0.0579980787842899	Major	2	Background	0.326649862480873	0.672452039863356
MG100166	-0.0533641376682177	0.139627114770957	Major	1	FAMP	0.554317201063932	0.507694593444702
MG100168	-0.293317040953502	0.00183922678719853	Minor-FAMP	1	FAMP	0.860145542623928	0.221285685678934
MG100170	0.229042260902423	-0.0339289270206517	Major	2	Background	0.428746546418093	0.760988168232659
MG100171	0.281433031412089	0.190658788839514	Major	2	Background	0.586073285857867	0.842671753326622
MG100173	-0.268275077049464	-0.00928751356513456	Minor-FAMP	1	FAMP	0.846602528772295	0.20524032317915
MG100175	0.191501673845804	0.24621101585844	Major	2	Background	0.481285413105281	0.825630970531078
MG100178	0.235851637975621	0.155166582386845	Major	2	Background	0.455704792596091	0.793184967501452
MG100179	0.233088290304933	0.104846226192604	Major	2	Background	0.503124280743341	0.813509811641739
MG100180	-0.00971841663577241	0.204948205011842	Major	2	Background	0.565077027823233	0.57463301268946
MG100181	-0.276799049699144	-0.00048840855733047	Minor-FAMP	1	FAMP	0.84245166485416	0.259425856670108
MG100182	0.206177729660989	-0.293518338975736	Major	2	Background	0.609581827687915	0.862631606941156
MG100188	0.309871237092375	-0.081574362062359	Major	2	Background	0.567596839309017	0.85074565096782
MG100190	0.276558992325621	-0.103459472990005	Major	2	Background	0.530545976751101	0.802903419424567
MG100191	0.177398987793322	-0.23708895211142	Major	2	Background	0.571166239363148	0.761138898362641
MG100193	0.22226220222827	-0.191268026018225	Major	2	Background	0.644363088553017	0.827693747651636
MG100194	-0.344252616376018	0.00235259076072958	Minor-FAMP	1	FAMP	0.97893656355062	0.361789813052929
MG100195	-0.292306055124162	0.00926240011109954	Minor-FAMP	1	FAMP	0.850089746277865	0.274588877863578
MG100196	0.241623152140705	-0.250119184968654	Major	2	Background	0.697377823675813	0.853997622676351
MG100200	0.242243533981268	-0.177422211108032	Major	2	Background	0.542844569482275	0.820574565426873
MG100204	0.300499912224175	-0.0528770783280225	Major	2	Background	0.513165661060667	0.805801525574598
MG100205	-0.0162891004563204	0.228602396249527	Major	2	Background	0.598431246959926	0.627482557603476
MG100207	0.260385408597766	-0.256157770997568	Major	2	Background	0.700800057173283	0.887271756354881
MG100208	0.179284226782199	-0.169565873508335	Major	2	Background	0.508715721579574	0.79291685793012
MH0024	0.235497298010998	-0.255347209447688	Major	2	Background	0.684843482128166	0.863817121810729
MH0025	-0.0462147926416632	-0.279297682862793	Minor-FAMP	1	FAMP	0.668472945899899	0.667214697175935
MH0028	0.173915008166294	-0.180022519411964	Major	2	Background	0.466888542527188	0.760338516765222
MH0108	0.180484921189953	-0.0948604339412129	Major	2	Background	0.42398900464416	0.70963788026648
MH0119	0.222916082833474	-0.0232943314616105	Major	2	Background	0.420735336320977	0.750801979809438
MH0122	0.212957368472991	-0.0159804747081658	Major	2	Background	0.366131824425522	0.73393233924421
MH0131	0.105376462482157	0.079038686070448	Major	2	Background	0.309530939007486	0.656177719407056
MH0150	0.155955694123402	0.03989867948454	Major	2	Background	0.268344139252268	0.688363510446102
MH0156	0.122125591416472	0.192821958187766	Major	2	Background	0.511291556459193	0.733070043071367
MH0159	-0.189866956155976	0.0861801938005803	Minor-FAMP	1	FAMP	0.652376868149186	0.357468582747292
MH0160	0.280149327112517	-0.0100834601932838	Major	2	Background	0.48525215693474	0.788590639378799
MH0161	0.117137983477813	0.0692704691257702	Major	2	Background	0.309044582175105	0.652239156433117
MH0176	0.222247503577513	0.10415444810654	Major	2	Background	0.447952895997582	0.799677897197193
MH0187	0.120058684289782	0.00671213589973271	Major	2	Background	0.244796650248194	0.629599863423268
MH0188	-0.00443378816943092	0.0930393507066894	Major	2	Background	0.463782681826103	0.52476611210336
MH0189	-0.219771027240391	-0.0755582720983231	Major	1	FAMP	0.743313901032484	0.35166273395617
MH0191	0.1800909851551	0.023303672922285	Major	2	Background	0.305742603293248	0.668516140925101
MH0192	0.151129721351319	-0.0247631356100029	Major	2	Background	0.254589132317584	0.635300200058697
MH0193	0.0470199230844433	0.0751323948232327	Major	2	Background	0.318914968414638	0.525935745765078
MH0195	0.0998085149823494	0.0366987580211373	Major	2	Background	0.202598851310389	0.581685815405322
MH0196	-0.127574302800085	0.0142562108410615	Major	1	FAMP	0.526500045961558	0.168946723041971
MH0197	0.157082757447803	0.0684454347328717	Major	2	Background	0.233190677241548	0.695358627687095
MH0198	0.151042426480665	0.0353734664693327	Major	2	Background	0.187202768819089	0.655920509537722
MH0199	-0.110887711892967	-0.00304937169889403	Major	1	FAMP	0.54463556007668	0.240478470573398
MH0200	0.207399078275697	0.104371919411243	Major	2	Background	0.448987330316391	0.755251571666651
MH0203	0.115235945241453	0.106048095846809	Major	2	Background	0.262699990154297	0.648217062247224
MH0204	-0.174589675218132	-0.0425874974347076	Minor-FAMP	1	FAMP	0.62526051431278	0.316024016700564
MH0205	0.147798785002887	0.0524148386161054	Major	2	Background	0.29095557694154	0.656935294029011
MH0206	-0.140321735045939	0.0207769855732313	Minor-FAMP	1	FAMP	0.551866465762223	0.171307672305602
MH0211	0.135613245970435	0.0458393703899027	Major	2	Background	0.190330935849809	0.634871971197241
MH0212	0.134499631043885	0.121559112934706	Major	2	Background	0.345816412874047	0.693522930969635
MH0217	0.193123639293592	0.0346583138860543	Major	2	Background	0.342619726829015	0.743742675473728
MH0220	-0.0948172856580534	0.0168030757746684	Major	1	FAMP	0.49183214026115	0.261483842671844
MH0221	-0.233032780977288	-0.00757282050569139	Minor-FAMP	1	FAMP	0.739363376806775	0.213175787306413
MH0222	0.121579212083	0.0372194681888378	Major	2	Background	0.17727683907571	0.624630554204122
MH0224	-0.0445943044601681	0.0195308477908699	Major	1	FAMP	0.417875156673082	0.354591305661643
MH0227	0.0530492451944462	-0.041104143512163	Major	2	Background	0.37752821408734	0.569485001445935
MH0229	-0.0875761042821345	0.0220117306242723	Major	1	FAMP	0.450981983426418	0.240649693265344
MH0230	0.131895720858687	0.0375985112095988	Major	2	Background	0.252497865864529	0.602194269134753
MH0233	0.0806637474703981	0.1405966903278	Major	2	Background	0.399845584621755	0.661142496815343
MH0234	-0.0207584783613583	0.111825692554941	Major	2	Background	0.481476287020323	0.503726339656588
MH0236	0.163910011484995	0.101578866937308	Major	2	Background	0.408315012656441	0.639439012718054
MH0238	-0.174652965764837	0.0295887405425377	Minor-FAMP	1	FAMP	0.610893955358797	0.19849404839967
MH0239	0.108978420927746	0.0587086583163952	Major	2	Background	0.21996510290502	0.625631955342912
MH0243	0.308879491925364	0.120935910174731	Major	2	Background	0.594075038238434	0.838443510712417
MH0244	0.199367386197756	0.0337802619049198	Major	2	Background	0.342760958607322	0.747452008562297
MH0245	-0.16895905718716	0.00220150359909562	Major	1	FAMP	0.625657090429264	0.169785587702137
MH0246	-0.0547365354953332	-0.102870798264572	Major	1	FAMP	0.540003710103209	0.458993456682925
MH0247	-0.157342463766572	-0.0097791905967966	Minor-FAMP	1	FAMP	0.618868351253781	0.24952660496239
MH0250	0.0486182219389333	0.139751593437333	Major	2	Background	0.386552945937387	0.605198186724524
MH0251	0.131892457377098	0.0392905755127333	Major	2	Background	0.185790539782251	0.63698874626557
MH0252	-0.162922314779892	0.0370155835248587	Minor-FAMP	1	FAMP	0.607575548706068	0.179337524368136
MH0253	0.133244845011843	0.0245780349732529	Major	2	Background	0.234712264518598	0.641019226715262
MH0257	-0.212983142578943	0.0201466500730018	Minor-FAMP	1	FAMP	0.699725776132814	0.185355884261263
MH0259	0.173194134499347	0.00134146896546828	Major	2	Background	0.302218991158121	0.69030779659813
MH0260	-0.170308027058084	-0.0341561784003003	Minor-FAMP	1	FAMP	0.656186883968248	0.321794718796494
MH0262	-0.146018669675591	0.0909806593642608	Major	1	FAMP	0.636966437583351	0.38803357610672
MH0264	-0.262285965231115	0.0181824396293229	Minor-FAMP	1	FAMP	0.79733356973355	0.285448053131364
MH0265	-0.191133077323238	-0.0111245748891125	Minor-FAMP	1	FAMP	0.693314646547364	0.159460558600778
MH0266	-0.187400291265736	0.015897868472988	Minor-FAMP	1	FAMP	0.6613291376332	0.191699810709147
MH0267	0.0987816287414793	0.10221345863599	Major	2	Background	0.2885938038434	0.65131153050268
MH0268	-0.017818534523291	0.042745415589287	Major	1	FAMP	0.445924442109482	0.433608406733425
MH0270	-0.0629707819296069	0.0135568159754578	Major	1	FAMP	0.503695742121967	0.371168085366902
MH0271	0.102770250019853	0.0185760746487793	Major	2	Background	0.138601895901677	0.557390660549869
MH0272	0.184666221012379	0.0431942410565328	Major	2	Background	0.284287951297596	0.692448194983202
MH0274	-0.164273474115925	0.0288987636296572	Minor-FAMP	1	FAMP	0.638217340330647	0.246966160579742
MH0275	0.023976303232414	0.00277999975211824	Major	2	Background	0.394749520504584	0.513155315006816
MH0276	0.170437502015225	0.0921319571907423	Major	2	Background	0.303271296401514	0.727661603495288
MH0277	-0.346330013067423	0.00732674554974467	Minor-FAMP	1	FAMP	0.942366618465223	0.425448792206095
MH0280	-0.0416417385357962	0.0253764522781681	Major	1	FAMP	0.388242997396991	0.344091685221808
MH0281	0.123044580359072	0.0445241759655165	Major	2	Background	0.140104355142256	0.626702067285609
MH0284	-0.176557658801147	0.0250598732068116	Minor-FAMP	1	FAMP	0.656187331381908	0.20076718957078
MH0286	0.178397033242759	0.0203770431590722	Major	2	Background	0.272097545099209	0.693487009672745
MH0287	-0.0960037545113854	-0.0776239276922695	Major	1	FAMP	0.588817038424893	0.418220773484144
MH0288	0.175250040302938	0.040014983792656	Major	2	Background	0.299588344782484	0.703951313545014
MH0289	0.166995341914245	-0.0655389332125913	Major	2	Background	0.326794558741869	0.669883462382423
MH0290	0.160064999286368	0.0939963990328752	Major	2	Background	0.352618620952312	0.721254310934376
MH0292	0.177529152234303	0.0548977238360839	Major	2	Background	0.310486906667735	0.683339482329504
MH0293	0.146068173825141	0.0946087079995807	Major	2	Background	0.272430036371745	0.692123784310343
MH0297	-0.132357629918075	-0.00162713946703686	Major	1	FAMP	0.577899558389314	0.225170487300265
MH0298	-0.169110139644446	0.00818456378566192	Minor-FAMP	1	FAMP	0.625053459738938	0.12932637955165
MH0299	0.23256426496641	-0.137548017177379	Major	2	Background	0.540527687070119	0.787492592059189
MH0301	-0.205384415252775	0.018265592212902	Minor-FAMP	1	FAMP	0.710719085786472	0.194636869261794
MH0302	-0.125063399407219	0.0166732869581185	Major	1	FAMP	0.519023390203635	0.192874604861122
MH0303	-0.193426516127081	0.0161594895867239	Minor-FAMP	1	FAMP	0.667963134468344	0.207383029974272
MH0305	0.118652820951269	0.103252259574407	Major	2	Background	0.243606096796537	0.663232146508294
MH0307	0.173157737885491	0.0523808768740699	Major	2	Background	0.265959596907575	0.722312055710279
MH0308	-0.18741171198839	0.0120785461543398	Minor-FAMP	1	FAMP	0.645543446780811	0.182609281301653
MH0309	-0.182099073953518	0.0213208123638062	Minor-FAMP	1	FAMP	0.640552555902002	0.162252412728982
MH0310	0.122519809034272	0.0755872806221177	Major	2	Background	0.304073549304143	0.654358011722536
MH0311	0.267566880295412	-0.000832335997695215	Major	2	Background	0.491149341015111	0.76323345182845
MH0313	0.183917447448172	0.0367561203241232	Major	2	Background	0.310536575053059	0.729202410349186
MH0314	0.112162521864576	-0.02708194607262	Major	2	Background	0.270629345691934	0.656885798212428
MH0315	-0.215910733556972	0.0198855179113153	Minor-FAMP	1	FAMP	0.702919786949649	0.240563361404832
MH0316	0.180025068641599	0.119726156313339	Major	2	Background	0.423460009182233	0.70414426503938
MH0318	-0.19320628959828	0.031686520464976	Minor-FAMP	1	FAMP	0.668175455620188	0.208950376521629
MH0319	-0.204349467315662	-0.00926171544864745	Minor-FAMP	1	FAMP	0.711161443651228	0.196306251614842
MH0321	-0.146640991707336	-0.0117340820877209	Major	1	FAMP	0.599560784819035	0.256030320588521
MH0322	0.181527153827134	0.0502360742565205	Major	2	Background	0.302639450059923	0.724549263719718
MH0323	-0.142950037664906	-0.0599192039943819	Major	1	FAMP	0.634994403202304	0.331949439878292
MH0325	-0.0763299380318093	0.00517828075917271	Major	1	FAMP	0.490496505595956	0.337601411906362
MH0326	0.152724605797603	0.0565754109236684	Major	2	Background	0.268119247574577	0.689332722203522
MH0327	0.172169188436016	-0.00752285463390178	Major	2	Background	0.34397368275754	0.689813385058358
MH0328	-0.235117716664326	0.0226767975953733	Minor-FAMP	1	FAMP	0.745130983248026	0.21656659071624
MH0329	0.146368493548775	0.111063950198089	Major	2	Background	0.337579344468888	0.723845710773697
MH0330	-0.236560855086459	0.00124406712395813	Minor-FAMP	1	FAMP	0.779535595932283	0.204457227234718
MH0332	-0.18514941367951	-0.0234392964300368	Minor-FAMP	1	FAMP	0.682054799971517	0.189645285603981
MH0333	0.156669683094355	0.122978457184824	Major	2	Background	0.353980828391282	0.728651872580938
MH0334	0.145207431648231	-0.0151900190388781	Major	2	Background	0.225943833581213	0.67451305357467
MH0335	-0.100358283658791	0.0193453743519929	Major	1	FAMP	0.477354623993009	0.219300229535136
MH0336	-0.207027806113465	0.0355550841493919	Minor-FAMP	1	FAMP	0.690623603870204	0.254951118088359
MH0337	-0.101863660517706	0.0430126393151904	Major	1	FAMP	0.55051197227101	0.356020722226268
MH0338	-0.20811573860387	0.0043315876298547	Minor-FAMP	1	FAMP	0.691105520570355	0.2142281273907
MH0339	-0.0477668374206196	0.0441952310161437	Major	1	FAMP	0.419361711618058	0.396801259812003
MH0340	0.147776026410447	0.00662929720863467	Major	2	Background	0.243404645215254	0.646155109205465
MH0341	-0.262081185488775	-0.00270291976296757	Minor-FAMP	1	FAMP	0.806776002250334	0.222376127473112
MH0342	-0.202377657985011	-0.0159672810193901	Minor-FAMP	1	FAMP	0.741447439870728	0.196359674358884
MH0343	-0.178489442877054	0.0342888937778782	Minor-FAMP	1	FAMP	0.641804702876504	0.191753838306522
MH0345	0.140049255490065	0.153966895567343	Major	2	Background	0.402426673775131	0.676860912100942
MH0346	0.183169630218511	0.0993997843563514	Major	2	Background	0.359748130816783	0.746727387944171
MH0347	-0.134826346583997	0.0246095590000661	Major	1	FAMP	0.572917150001078	0.261566489983304
MH0348	-0.198560582290077	0.0276055291031492	Minor-FAMP	1	FAMP	0.65971884128891	0.214826263659338
MH0349	0.225065510789209	0.159017074695704	Major	2	Background	0.443936753290132	0.785193904337051
MH0350	-0.191796273004005	0.0359406427053711	Minor-FAMP	1	FAMP	0.654504935747871	0.230438052368161
MH0351	-0.159627881510981	0.00331695716982686	Minor-FAMP	1	FAMP	0.61813958341767	0.127167382076757
MH0354	-0.207833626724842	0.0143868982899172	Minor-FAMP	1	FAMP	0.689173256681331	0.223662676363171
MH0355	0.135425532459211	0.0969470887263256	Major	2	Background	0.269813469957426	0.673934282987458
MH0356	0.123218212032216	0.0844335022163509	Major	2	Background	0.253383137575472	0.630636815934772
MH0357	0.112577056290538	-0.00295846220811189	Major	2	Background	0.321640754099679	0.647218115686811
MH0358	0.10934430843629	0.0423540267243078	Major	2	Background	0.218288365912532	0.613051999559234
MH0359	-0.180556882121379	0.0149703103489015	Minor-FAMP	1	FAMP	0.630463342989067	0.183002730141231
MH0360	-0.212623831417037	0.0187032879906891	Minor-FAMP	1	FAMP	0.695942249459393	0.242330547648919
MH0361	0.145089062212393	0.043588345501487	Major	2	Background	0.228654042235841	0.621743384832404
MH0362	0.111568459578782	0.0515890296146866	Major	2	Background	0.221410707399452	0.589282892256949
MH0363	-0.174574632537793	0.00719847275581136	Minor-FAMP	1	FAMP	0.650533068605434	0.136780341362458
MH0364	0.115358637605214	-0.00456960038222177	Major	2	Background	0.263362456704259	0.653908219130965
MH0365	0.0852479966940464	0.0382121364892811	Major	2	Background	0.248704833485323	0.586219187552552
MH0366	0.207388544046935	0.137124811838646	Major	2	Background	0.441878542772211	0.766031939643696
MH0367	-0.105300461394863	0.106346747693859	Major	1	FAMP	0.564386310930382	0.417476282983053
MH0368	0.103482285907149	0.0473318068785949	Major	2	Background	0.254618260750969	0.579301068428212
MH0369	0.13811506934451	0.103817162679994	Major	2	Background	0.300397603836233	0.685200879817051
MH0371	0.109803282240459	0.0559663277754439	Major	2	Background	0.229078082804444	0.611887772554789
MH0372	-0.19412914528623	0.0319190273078057	Minor-FAMP	1	FAMP	0.663473405783636	0.216590599545159
MH0373	0.124847882560215	0.149868262799446	Major	2	Background	0.366036835986934	0.708528472999377
MH0374	-0.169896676004334	0.0179064384963509	Minor-FAMP	1	FAMP	0.616842921304148	0.195953419017658
MH0375	0.169987659528449	0.120011033935637	Major	2	Background	0.381951262888902	0.698721217773428
MH0376	-0.0968128365992568	0.0373653082737829	Major	1	FAMP	0.531865578346871	0.341100843361589
MH0377	0.0416925636980915	0.0582328755960097	Major	2	Background	0.32120144695629	0.564994715284162
MH0378	0.130195456091897	-0.00492828145804113	Major	2	Background	0.260868511716163	0.610056512465527
MH0379	0.111012913885682	0.00959024110480919	Major	2	Background	0.227461117515895	0.625822999535208
MH0381	0.11203292284261	0.0519689900933678	Major	2	Background	0.230718001037114	0.611160454578205
MH0382	-0.185973424680041	0.0468404674121599	Minor-FAMP	1	FAMP	0.632370889136607	0.227291434548246
MH0383	-0.23314229318275	0.0339611448085198	Minor-FAMP	1	FAMP	0.734529063793411	0.278573998680987
MH0384	0.115032842574263	0.0438787212184838	Major	2	Background	0.158260541563364	0.618305214792719
MH0385	0.10156516286824	0.0675506927147146	Major	2	Background	0.306229719425671	0.616771610035626
MH0386	0.113956747986692	0.079912069371088	Major	2	Background	0.316198804527838	0.650058362791136
MH0387	0.171211680865243	-0.0468147020891661	Major	2	Background	0.344153706515358	0.67863091507294
MH0388	-0.0553883103124543	-0.00097277615495257	Major	1	FAMP	0.492577133471695	0.380463422564004
MH0389	-0.00722505860849465	0.0453048969093033	Major	2	Background	0.418133233153425	0.503533913494781
MH0390	0.12639802046545	0.0701589445449577	Major	2	Background	0.240935720671394	0.670838660479283
MH0391	-0.0819935720643666	0.0252911160687695	Major	1	FAMP	0.470464303093268	0.297844691562071
MH0392	-0.17528542334881	0.0283075967893769	Minor-FAMP	1	FAMP	0.627022101971074	0.192763674635115
MH0393	0.16966528427105	-0.0585763994461291	Major	2	Background	0.335236552056539	0.684611455904045
MH0394	-0.178961759425822	0.0179230324186103	Minor-FAMP	1	FAMP	0.613577775720525	0.191721973648029
MH0395	0.12618286475667	0.0642627047712272	Major	2	Background	0.220037151323676	0.645362687342777
MH0396	-0.138676997973105	0.0218980985696421	Major	1	FAMP	0.568829198428725	0.186588644332535
MH0397	-0.177466338521098	0.0191476005116648	Minor-FAMP	1	FAMP	0.635027048725945	0.18789107180625
MH0398	-0.0871080104982603	0.0161080449039915	Major	1	FAMP	0.448714311171066	0.24918952817242
MH0399	0.0917962848591727	0.0581573646085855	Major	2	Background	0.274289707110476	0.619732953350925
MH0401	-0.187377821220685	-0.0386045219888895	Major	1	FAMP	0.72248890568967	0.227197537074176
MH0402	-0.149496825390999	0.0304902059072575	Minor-FAMP	1	FAMP	0.581861740035416	0.178102234936739
MH0403	0.157135558191376	0.0945805475137317	Major	2	Background	0.344819082458824	0.704575363479397
MH0404	0.104545711104746	0.0120554295084582	Major	2	Background	0.206596542047394	0.562491218789281
MH0405	0.175996234863674	0.0708209745289582	Major	2	Background	0.317639950510046	0.695364954869673
MH0406	0.0991639619755952	0.0923739304786516	Major	2	Background	0.268701077673521	0.625120327289242
MH0407	0.155686336602143	0.0760909636431694	Major	2	Background	0.285869943746442	0.719052438426702
MH0408	-0.0780504881130832	0.0977190586129321	Major	1	FAMP	0.525243700837876	0.459047399934575
MH0409	0.107400033087697	0.0664493754714944	Major	2	Background	0.246405712556966	0.621954722040127
MH0410	0.13070865359521	0.0158727918149567	Major	2	Background	0.182499090073859	0.621087678077868
MH0411	0.18209122121174	0.108009512227837	Major	2	Background	0.311460565709614	0.701724332070448
MH0412	-0.0112536450682828	0.0296460522953206	Major	2	Background	0.35297315525772	0.415425099936034
MH0413	0.148731874441279	0.0381534003427283	Major	2	Background	0.188247901783346	0.673630466706171
MH0414	0.115824085260348	0.0546144327886369	Major	2	Background	0.220524274800765	0.627625701545345
MH0415	-0.130047152003273	0.025702483627478	Minor-FAMP	1	FAMP	0.546518294394515	0.212255051626895
MH0416	0.137319296208063	0.0479214746052564	Major	2	Background	0.230359430013189	0.671451287958751
MH0417	-0.132708860822874	0.0299594425832188	Major	1	FAMP	0.576231989884166	0.262041795182826
MH0418	0.152546416293037	0.0644454946972578	Major	2	Background	0.257684572222399	0.700426805291208
MH0419	0.0887078337307991	0.105074864080223	Major	2	Background	0.314896563426935	0.630580027830236
MH0420	0.142319847546262	0.0131456352162548	Major	2	Background	0.223027844685201	0.669878013671264
MH0421	-0.0121558654856849	0.0510578606453808	Major	2	Background	0.441308791776697	0.482388351473328
MH0422	0.138311465988977	0.0777393568763752	Major	2	Background	0.200231670411839	0.669931791696379
MH0423	0.173987019253277	-0.00550012089683844	Major	2	Background	0.331913888246368	0.673363452168461
MH0424	-0.18794464051102	0.0283261114693637	Minor-FAMP	1	FAMP	0.678709331975796	0.183383957891021
MH0425	-0.110060509439999	0.00641745751015724	Minor-FAMP	1	FAMP	0.505601507268881	0.223755382408847
MH0426	0.13420392192334	0.0741963527375729	Major	2	Background	0.290149626133121	0.691553469145227
MH0427	-0.232366887221624	0.0159532982186464	Minor-FAMP	1	FAMP	0.747479894428447	0.215651885753216
MH0428	0.127635070793522	0.0647035426062263	Major	2	Background	0.278329387357869	0.674438430203832
MH0429	0.205936079374116	0.0359193597539409	Major	2	Background	0.343837694895729	0.72480747354076
MH0430	0.143931206043816	0.105896235572546	Major	2	Background	0.346028331006634	0.68655620005042
MH0431	-0.155779272371719	0.0407735180073357	Minor-FAMP	1	FAMP	0.601858273097364	0.206566298080654
MH0432	0.110115443516248	0.0264046311348216	Major	2	Background	0.261599120535793	0.646371382470974
MH0433	-0.164070487700552	0.0408618157582059	Minor-FAMP	1	FAMP	0.603611384084021	0.192168861572837
MH0434	-0.0629994769889308	0.0611103769809849	Major	1	FAMP	0.486720613140641	0.384725707981528
MH0435	0.168016136688204	0.0702267758647294	Major	2	Background	0.368909683470245	0.712187430421619
MH0436	0.185010537151602	0.067547608332231	Major	2	Background	0.328592661669145	0.70877578985481
MH0437	0.137275749039087	0.0804975652113265	Major	2	Background	0.248239675453648	0.687558915257127
MH0438	0.133291940646568	0.0816812415629236	Major	2	Background	0.253704522142336	0.673184560063219
MH0439	0.12162368788052	0.0244572608894642	Major	2	Background	0.24462891572009	0.604219946198121
MH0440	-0.121370135467388	0.0246078201921067	Major	1	FAMP	0.576045550432727	0.265993291192435
MH0441	0.194234067594525	0.0725854720271518	Major	2	Background	0.347425770206191	0.701165768141791
MH0442	0.157318622018889	0.0815322498017239	Major	2	Background	0.24333845405385	0.697294809548122
MH0443	0.140786519660721	0.0125844554683841	Major	2	Background	0.245053001557852	0.632150261252472
MH0444	-0.196916313091127	-0.00526400757630488	Minor-FAMP	1	FAMP	0.695996251031182	0.115213259436244
MH0445	0.0864790750630836	0.130190605343344	Major	2	Background	0.358527304484664	0.644284259735219
MH0446	0.128989154907989	0.0995104076339852	Major	2	Background	0.350862434241058	0.698236651781925
MH0447	0.15346255002619	0.0772926524074648	Major	2	Background	0.299295670538563	0.695103996387066
MH0448	-0.153044666999634	0.0380149783463313	Minor-FAMP	1	FAMP	0.614790388007972	0.209330852857143
MH0450	-0.153504283558919	0.0239955206165618	Minor-FAMP	1	FAMP	0.594414068719737	0.181052163028094
MH0451	0.116374149257325	0.0668225622280602	Major	2	Background	0.248352502861625	0.654819452972614
MH0452	0.105033599040181	0.140758225419358	Major	2	Background	0.367221741379461	0.68833819367011
MH0453	0.104299227661523	0.0885628376578226	Major	2	Background	0.253163562962651	0.604236682436005
MH0454	0.162804959526786	0.0628670117045041	Major	2	Background	0.240319282850363	0.703416507268535
MH0455	0.134090551579017	-0.0325950795255847	Major	2	Background	0.313915719659686	0.694724306155229
MH0456	-0.19509561821237	0.0257820343294429	Minor-FAMP	1	FAMP	0.687736287262307	0.192009160831926
MH0457	0.13968136925522	0.0860015753232124	Major	2	Background	0.24737085875285	0.690530020901653
MH0458	0.149503339960531	0.0524498329389722	Major	2	Background	0.294735670541449	0.670807702461206
MH0462	0.145820273390045	0.07113656038997	Major	2	Background	0.237865264563488	0.674973695998788
mickey1-11-0-0	0.119525355626609	0.0596467664051834	Major	2	Background	0.218655223461659	0.650009631687271
mickey1-11-30-0	0.111637206170632	0.0469355010405942	Major	2	Background	0.188406962658984	0.619297589819563
mickey1-11-7-0	0.153420735609288	0.0120936268839718	Major	2	Background	0.232013070460617	0.665313457196022
mickey2-11-0-0	-0.0530477147914178	0.0335140110990318	Major	1	FAMP	0.459262920950289	0.356437079241584
mickey2-11-30-0	-0.0660376323031884	0.0305140828580057	Major	1	FAMP	0.489426512839563	0.348879029025973
mickey2-11-7-0	0.0103717756992478	0.0466784019365795	Major	2	Background	0.383202398334261	0.475397356717481
MM001.2	-0.231885554416296	0.0307699081337548	Minor-FAMP	1	FAMP	0.755745908405304	0.239633963860945
MM001.3	-0.0171361944018834	0.146782236481828	Major	2	Background	0.526832583199143	0.546259650750495
MM001.4	-0.14373970630593	-0.0832346701492932	Minor-FAMP	1	FAMP	0.640641801913717	0.377677332672301
MM002.1	-0.237987440574984	-0.0656051462035783	Major	1	FAMP	0.79677978597831	0.305220441363425
MM002.2	0.142294475606915	0.128654777140439	Major	2	Background	0.360334465992065	0.694300506994574
MM003.1	0.17353758183363	-0.309709043225354	Major	2	Background	0.680515696331204	0.865434855257253
MM003.2	-0.114155347876504	0.15441039562554	Major	1	FAMP	0.624808688319173	0.49053953662623
MM004.2	-0.0724048352553083	-0.0947986936383556	Major	1	FAMP	0.561708235121127	0.484586795247982
MM005.1	0.215703096957565	-0.187320827959454	Major	2	Background	0.516707304408876	0.799088746114957
MM005.2	-0.249799126596441	-0.161894728500079	Major	1	FAMP	0.812869581761911	0.4881403916177
MM006.1	0.103746634115159	-0.163206885476429	Major	2	Background	0.48408149435954	0.681052472376865
MM008.1	-0.186344578005214	-0.0682607470520624	Minor-FAMP	1	FAMP	0.671656050560695	0.359148660927292
MM008.2	0.136272604116127	-0.344332693682666	Major	2	Background	0.684229672568004	0.850073757049834
MM008.3	0.0916235701733598	-0.0591671195621995	Major	2	Background	0.395289867894471	0.605754104468735
MM009.2	0.0737255288828872	-0.434856619198141	Major	2	Background	0.824370498088828	0.915361697593555
MM010	-0.134433376110172	0.0787565940573973	Major	1	FAMP	0.605277885165466	0.359563267023222
MM011	-0.247338371702984	-0.0153722741467683	Minor-FAMP	1	FAMP	0.777394174317329	0.242847618850323
MM012.2	-0.201498317447827	0.06607250475575	Minor-FAMP	1	FAMP	0.710822526824002	0.322616717806303
MM013.1	-0.197458761505424	0.05531019551932	Major	1	FAMP	0.686409772100438	0.252436548452681
MM013.2	0.0712032001119178	-0.443978633595679	Major	2	Background	0.825149071943449	0.918692449358862
MM013.3	0.123630392233177	-0.281905503918547	Major	2	Background	0.578908332596139	0.765403638783571
MM014	0.095669369027247	-0.357907101762728	Major	2	Background	0.706886854927205	0.859022814420782
MM015.1	0.123787018538157	0.24958989427482	Major	2	Background	0.572970345198799	0.770661780649402
MM015.2	0.105873253335631	0.022142485324987	Major	2	Background	0.218588034523547	0.591179145901833
MM016.1	-0.306664781363856	-0.0122356506221389	Minor-FAMP	1	FAMP	0.884313966857783	0.346857443966698
MM016.2	-0.29489190448433	-0.0132414596099865	Minor-FAMP	1	FAMP	0.871820549403982	0.314184542177076
MM016.3	0.127319020925673	0.198735115088867	Major	2	Background	0.456144416333379	0.749221190328095
MM017	-0.213715401334739	-0.10084484208071	Major	1	FAMP	0.739735285291496	0.372808270100559
MM018	0.1422220359117	-0.330200569303129	Major	2	Background	0.67690053364402	0.843104466631866
MM019.2	-0.209297858285155	-0.122160230271892	Major	1	FAMP	0.749687075436793	0.414238849819006
MM019.3	0.100447193239059	-0.144944228520756	Major	2	Background	0.464387451117124	0.662809980960699
MM020.2	0.160963513610854	-0.272815687443645	Major	2	Background	0.568628600110926	0.798360925371755
MM020.3	-0.218557156874467	-0.0257903906784375	Minor-FAMP	1	FAMP	0.721145206910427	0.180189149639325
MM021.1	0.0988723096436347	-0.27889998362824	Major	2	Background	0.594607303822573	0.764821504807729
MM021.2	-0.131562761885289	-0.21738181601032	Major	1	FAMP	0.698168602004218	0.552361883596812
MM021.3	0.120030113143382	-0.302291316532139	Major	2	Background	0.647361974029733	0.790944439179351
MM021.4	-0.184554204107636	-0.0534466857215912	Major	1	FAMP	0.677960301203718	0.257691223888043
MM022.1	-0.244410225908789	-0.00578493295238472	Minor-FAMP	1	FAMP	0.738683404650843	0.24970900729184
MM022.2	-0.311212188069274	0.0520573177719379	Minor-FAMP	1	FAMP	0.839319765779819	0.408508167441236
MM022.3	-0.235492995362652	0.0117232869227563	Minor-FAMP	1	FAMP	0.761976840742968	0.240178865210989
MM023.1	-0.324849342918224	-0.0153489254300747	Minor-FAMP	1	FAMP	0.906636613317386	0.368802096521803
MM023.2	0.145258391716041	-0.321177115808389	Major	2	Background	0.677017236018349	0.852913135515987
MM024.2	0.0914189990738624	0.165976789258246	Major	2	Background	0.462744110806408	0.65814199123555
MM024.3	-0.191969356895671	-0.0819062664880648	Major	1	FAMP	0.676277024657281	0.351045775552857
MM026.1	-0.301381300211413	-0.00376346763008945	Minor-FAMP	1	FAMP	0.867539506349741	0.332505902626475
MM026.2	-0.25180122252802	-0.0831979855834516	Major	1	FAMP	0.767874576893887	0.392176937412629
MM027.1	-0.0205963889274274	-0.176117514982349	Major	2	Background	0.559860745587097	0.573926825952839
MM027.2	-0.194535842943434	0.00852897112922172	Minor-FAMP	1	FAMP	0.673816663538685	0.166225702285079
MM027.3	0.158191293929888	-0.302507543251048	Major	2	Background	0.697028915613213	0.854141937790805
MM029.1	0.097579452719448	-0.404639760718599	Major	2	Background	0.814634775084043	0.907106858582359
MM029.2	-0.183466882529148	0.0013534366056411	Major	1	FAMP	0.645800884621138	0.220956395516566
MM029.3	0.196297214238842	0.146641085293209	Major	2	Background	0.461656789937407	0.794197327512664
MM030.1	0.0986207981153059	0.199162226501319	Major	2	Background	0.476213935278226	0.705337377502967
MM030.2	0.122785267944253	0.24245848596894	Major	2	Background	0.52196303489382	0.773737507113867
MM032.1	-0.22093533495337	0.0547957402064064	Minor-FAMP	1	FAMP	0.740621628647947	0.319224389533053
MM032.2	-0.27158218915352	-0.0102487035698432	Minor-FAMP	1	FAMP	0.821702341773579	0.286055510370838
MM032.3	-0.263976068909874	0.0405819347215187	Minor-FAMP	1	FAMP	0.796143338033895	0.348065480012951
MM032.4	-0.219302101518231	-0.0419709801288535	Minor-FAMP	1	FAMP	0.73624323238716	0.296119667032489
MM033.1	0.140154985857144	-0.213822351703863	Major	2	Background	0.502996909271971	0.78279867046041
MM033.2	-0.278970846312929	0.00630265930954183	Minor-FAMP	1	FAMP	0.828598862774374	0.326980501039992
MM033.3	-0.221296350852956	0.0348097236522043	Minor-FAMP	1	FAMP	0.705849595823553	0.268289914990163
MM033.4	-0.226837032725694	-0.00357909053946229	Minor-FAMP	1	FAMP	0.726095649920082	0.222656883726289
MM034.1	0.110534291612773	-0.397930814911787	Major	2	Background	0.748919007277552	0.889928577138465
MM034.2	-0.218264553589053	0.0122933905875106	Minor-FAMP	1	FAMP	0.733408742133542	0.205009763651473
MM035.1	-0.103633602700834	-0.0463496244247002	Major	1	FAMP	0.544870047144169	0.296949008894366
MM035.2	0.220563025260202	0.133253542200882	Major	2	Background	0.413910425818742	0.795920604846312
MM036	-0.307054779783889	-0.0246145723837007	Minor-FAMP	1	FAMP	0.89607606636429	0.299678322975883
MM037.1	-0.149713343420388	0.0638847312210356	Major	1	FAMP	0.611265011744909	0.323445594141146
MM037.2	-0.278425673704156	-0.0143035657680047	Minor-FAMP	1	FAMP	0.842624870728882	0.280308251034001
MM038	0.11237353859078	0.303072039963117	Major	2	Background	0.631700268449808	0.837075594854253
MM039	-0.265976667022075	0.00399785901298324	Minor-FAMP	1	FAMP	0.808719231086403	0.303879573487817
MM040.1	0.11227297035073	-0.257697304869667	Major	2	Background	0.586391020335228	0.76414779967057
MM040.2	0.120722341337499	-0.245075057725819	Major	2	Background	0.545060185851113	0.788754749912416
MM041.1	0.140662757886696	-0.296192731231098	Major	2	Background	0.63447694023432	0.805489053250125
MM041.2	0.136093121736166	-0.205158572376531	Major	2	Background	0.479539991610176	0.730603034605681
MM042.1	0.0323838008268454	-0.357851670056618	Major	2	Background	0.692041939832449	0.796833144325228
MM042.2	0.161278340265426	-0.278469895703605	Major	2	Background	0.639819500943086	0.843061546302116
MM043.2	-0.254261168690766	-0.0364290531830206	Minor-FAMP	1	FAMP	0.786617024264194	0.261145587399599
MM045.1	0.0940823793366523	-0.368908224699583	Major	2	Background	0.725720423475761	0.850215834664509
MM045.2	-0.268189823970399	-0.0165009919791129	Minor-FAMP	1	FAMP	0.834415336882792	0.291127126423215
MM047.2	-0.245535693398315	-0.00556660687888146	Minor-FAMP	1	FAMP	0.794369266991012	0.250471769856451
MM047.3	-0.167757719699157	0.0738032397208675	Minor-FAMP	1	FAMP	0.628708278640585	0.289506437093618
MM048.2	0.229201814265673	-0.215525284646179	Major	2	Background	0.592573450254352	0.833476881862361
MM049.1	-0.198925534568678	-0.00807971185950528	Minor-FAMP	1	FAMP	0.682355927692472	0.227207764045603
MM049.2	0.198410532299576	-0.0819746015326491	Major	2	Background	0.398637844676012	0.753812571289449
MM050.3	-0.131672175881345	-0.0210625930311894	Major	1	FAMP	0.574463917336691	0.29284890047452
MM050.4	-0.155278267574586	0.0305152417302523	Minor-FAMP	1	FAMP	0.620648820937899	0.222319179796401
MM051	0.173804338590244	-0.0876664783794363	Major	2	Background	0.341346872581119	0.707961776574394
MM052.1	0.217860015188592	-0.176105364168328	Major	2	Background	0.566440396868246	0.817107617350922
MM052.2	-0.276067778717577	-0.0223010445836233	Minor-FAMP	1	FAMP	0.847113721096833	0.248235160407428
MM054.1	0.17845128692597	-0.317312492512153	Major	2	Background	0.633739373737079	0.888395696584368
MM054.2	0.212483131249511	-0.110703223271483	Major	2	Background	0.419688783609374	0.782856276430277
MM055.1	-0.0508910274249649	-0.179931040356205	Major	1	FAMP	0.614635978394067	0.523769310755514
MM055.3	-0.151511061067246	-0.0873044731222482	Minor-FAMP	1	FAMP	0.624268437491677	0.363136582940399
MM055.4	0.107127405892065	0.107502683917778	Major	2	Background	0.334075033780777	0.614961294922758
MM055.5	0.108777630968769	0.0911636390234617	Major	2	Background	0.32079158938168	0.62311965235202
MM055.6	0.107811992375791	0.0971515050988298	Major	2	Background	0.308950164936636	0.632809322911609
MM055.7	-0.173609485636008	-0.00270225287205701	Minor-FAMP	1	FAMP	0.626929361155158	0.121844310883564
MM056.1	0.209302838208895	-0.169232533951496	Major	2	Background	0.510404016761924	0.803233111682861
MM056.2	0.161768509279375	0.211488335584367	Major	2	Background	0.522648849530086	0.786776763268252
MM057.10	-0.199341836740361	0.0512114795152069	Minor-FAMP	1	FAMP	0.656655804479034	0.30820066172774
MM057.11	-0.249380440051701	0.025730760112514	Minor-FAMP	1	FAMP	0.766923588356108	0.304912284381785
MM057.12	-0.232092410284196	0.0215655204637417	Minor-FAMP	1	FAMP	0.738227435109724	0.260842782290841
MM057.2	0.16675266121854	-0.182231932866046	Major	2	Background	0.50780806994024	0.795286535135663
MM057.3	-0.25494998485143	0.016422791206107	Minor-FAMP	1	FAMP	0.791745162554529	0.256311170211224
MM057.5	0.0234594825846078	0.435368430136435	Major	2	Background	0.806047553287045	0.901087432938286
MM057.7	-0.259581405935947	0.0208007842131291	Minor-FAMP	1	FAMP	0.787108150227296	0.294668936723176
MM057.8	-0.227511925864729	0.0306885722113468	Minor-FAMP	1	FAMP	0.724917826048039	0.256218541064082
MM057.9	-0.198354750475106	0.104570263702912	Major	1	FAMP	0.66749804363261	0.417279492110281
MM058.1	-0.201066848119143	0.0624706365071693	Minor-FAMP	1	FAMP	0.717755384414311	0.32891612195159
MM058.2	-0.0744223893477322	0.14694782129074	Major	1	FAMP	0.573317905546109	0.514223409484302
MM059.1	-0.241504763134128	0.128744310972152	Major	1	FAMP	0.754179717315209	0.428204416699647
MM059.2	-0.180166927507412	0.000172385920365231	Minor-FAMP	1	FAMP	0.632357293192194	0.147719524451116
MM060.1	0.145110382556679	-0.215814575085276	Major	2	Background	0.496778179023159	0.774643104425737
MM060.2	-0.256475842489402	-0.0136196134552548	Minor-FAMP	1	FAMP	0.781712347124645	0.230399131518229
MM061	0.139879824779987	-0.0210764238845875	Major	2	Background	0.290078388148725	0.668261179337548
MM062.2	-0.207089079423154	-0.0170884139522981	Minor-FAMP	1	FAMP	0.71885488352865	0.233104204270962
MM063	0.0431535947522571	0.0938427041238983	Major	2	Background	0.417887718217054	0.547294029225138
MM064.1	0.0976962240363428	-0.190462862546739	Major	2	Background	0.529929538887609	0.742533769613483
MM064.2	0.042727052601882	-0.170282290819022	Major	2	Background	0.518304690099834	0.572785203777168
MM065	-0.199995987862061	0.0202074123138855	Minor-FAMP	1	FAMP	0.678550452797506	0.187765061357202
MM066	0.20362502224363	-0.058594028504439	Major	2	Background	0.35701706408291	0.727982062085934
MM068.1	-0.190935310185625	0.0226691449430169	Minor-FAMP	1	FAMP	0.646834657060518	0.206447294868103
MM068.2	-0.203219737252981	0.0269468003562383	Minor-FAMP	1	FAMP	0.657542611982636	0.228220679151125
MM069	0.176260354543396	-0.339199928161444	Major	2	Background	0.698569859388067	0.878539942756187
MM070.1	0.25605990447661	0.0154104103274097	Major	2	Background	0.465582512460427	0.772428658746881
MM070.2	0.144000334950562	-0.0400235845156911	Major	2	Background	0.288698329487491	0.666051895644272
MM071.2	0.0516225881777283	-0.306761579952793	Major	2	Background	0.671501846808362	0.758620263306489
[truncated: 3,373 more rows]
