# Supplementary material for: Population-level impacts of antibiotic usage on the human gut microbiome
Source: Nat Commun. 2023 Mar 2;14:1191. doi: 10.1038/s41467-023-36633-7 (PMC9981903; doi:10.1038/s41467-023-36633-7)
Supplement: Supplementary file 6 — Source Data [file 41467_2023_36633_MOESM6_ESM.zip › Source Data/Figure 3/SGBs_enrichment_in_resistotype.read_based.test_results.tsv]

sgb	group_assoc	abs_mean_log_diff	mw_pvalue	mean.bg	mean.famp	bh_fdr	log_diff	hnab_pop_freq	species
4809	BG	0.921071062806273	8.01410768619613e-41	0.00118828824402144	0.000535372096234863	7.7753540613782e-39	-0.921071062806273	0.560983715520106	s__Blautia_SGB4809
5117	BG	0.883932507102895	4.83438961749237e-60	0.00395686753410684	0.00230045210936968	1.07208344993628e-57	-0.883932507102895	0.924891990694583	s__Coprococcus_eutactus
4828	BG	0.883260427024939	1.40366907483383e-53	0.00159157128765121	0.000727374021690193	2.33460245767898e-51	-0.883260427024939	0.690927218344965	s__Blautia_sp
4931	BG	0.882009692533758	1.16800330733912e-36	0.00315400324275944	0.00201278165714188	8.91703508570212e-35	-0.882009692533758	0.788634097706879	s__Lachnospiraceae_unclassified_SGB4931
4198	BG	0.857402762216879	5.07448411301747e-30	0.00302158241483583	0.00169827288077638	2.7505248089441e-28	-0.857402762216879	0.695579926886009	s__Eubacterium_siraeum
4829	BG	0.829323826806205	1.22262853315624e-33	0.000859000548783906	0.000356203643394022	8.37320746898327e-32	-0.829323826806205	0.484878697241608	s__Blautia_sp
2318	BG	0.828806708079192	1.15676269786569e-24	0.00955034959977509	0.00811060372544557	4.56529142708519e-23	-0.828806708079192	0.874709205716185	s__Alistipes_sp
4648	BG	0.821875562093438	4.19665962236572e-49	0.000850712420699013	0.000462709253574709	5.58395538895919e-47	-0.821875562093438	0.691924227318046	s__Roseburia_SGB4648
2290	BG	0.801188807232606	2.12204246497279e-22	0.0028774477352869	0.00244550873548066	6.91073549606874e-21	-0.801188807232606	0.863742107012296	s__Alistipes_obesi
1965	BG	0.795049393627593	1.48193991298636e-30	0.00243482501857465	0.001703414434952	8.62674271847185e-29	-0.795049393627593	0.771684945164506	s__Barnesiella_intestinihominis
4643	BG	0.789741819925856	1.40796011609668e-27	0.000341949436151453	0.000176154485413405	7.05039812974435e-26	-0.789741819925856	0.413094051179794	s__Clostridium_sp_CAG_167
4953	BG	0.783880940172637	7.06790276962076e-34	0.000780856678282681	0.000501189094391633	4.98715503001877e-32	-0.783880940172637	0.663010967098704	s__Roseburia_sp_CAG_182
1957	BG	0.773231347606013	1.85122250846839e-23	0.000697124449631643	0.000331864916645884	6.68305676119169e-22	-0.773231347606013	0.494516450648056	s__Bacteroides_sp_CAG_144
2301	BG	0.770624927995841	2.26198357903191e-15	0.00348143854722338	0.00302059968710787	4.06720367859135e-14	-0.770624927995841	0.854436689930209	s__Alistipes_finegoldii
5062	BG	0.767836768056886	2.47749950856032e-30	0.0011834493539772	0.0010145620671691	1.42440928535376e-28	-0.767836768056886	0.742439348620804	s__Eubacterium_sp
15317	BG	0.767632245057912	3.54711446236729e-23	0.00163083119676434	0.00116801279411179	1.25143273115489e-21	-0.767632245057912	0.634762379528082	s__Faecalibacterium_prausnitzii
4262	BG	0.756762448692911	7.19595801213161e-37	0.00679310483999609	0.00409463148635963	5.58526274374949e-35	-0.756762448692911	0.809903622465936	s__Ruminococcus_sp
4868	BG	0.743690586024144	1.1132424874621e-51	0.0018224280788885	0.000875314220520364	1.67237750455194e-49	-0.743690586024144	0.742439348620804	s__Blautia_sp_AF22_5LB
4810	BG	0.743024357460722	2.2737170618343e-36	0.00127194310934942	0.000744934493101637	1.70785489628425e-34	-0.743024357460722	0.724825523429711	s__Blautia_sp_OM07_19
4964	BG	0.742291848177521	2.96159098960636e-45	0.00156354279527438	0.00100219559450134	3.53644339451201e-43	-0.742291848177521	0.7892987703556	s__Lachnospiraceae_bacterium
6778	BG	0.739216647611793	1.48259266950967e-24	0.000732447602262674	0.000650586152585401	5.80204543017357e-23	-0.739216647611793	0.675307411100033	s__Catenibacterium_mitsuokai
4930	BG	0.738399954379919	4.90579949115306e-30	0.00126070348114529	0.000644186155103779	2.71979859884521e-28	-0.738399954379919	0.68428049185776	s__GGB3637_SGB4930
2295	BG	0.72408515701783	1.60326591784111e-16	0.00320395344938557	0.00281456481889015	3.19077323905386e-15	-0.72408515701783	0.861415752741775	s__Alistipes_shahii
15340	BG	0.721390838869612	3.77838042944086e-18	0.00214935053551548	0.00168562222461235	8.79795882995305e-17	-0.721390838869612	0.758723828514457	s__Faecalibacterium_SGB15340
4181	BG	0.718075660014806	1.6670209754055e-27	0.000369056002108847	0.000156526912594242	8.25884753453552e-26	-0.718075660014806	0.273845131272848	s__GGB3167_SGB4181
5115	BG	0.701844969706466	9.2125617918376e-27	0.00132903746661892	0.000843809799312776	4.46905211089455e-25	-0.701844969706466	0.747092057161848	s__Coprococcus_sp_CAG_782
4547	BG	0.700740843833624	1.21345259940832e-33	0.00238642239336805	0.000956621931246523	8.37320746898327e-32	-0.700740843833624	0.655034895314058	s__Firmicutes_bacterium_AF12_30
9663	FAMP	0.699507236969356	2.72376961097871e-34	3.14818019042191e-05	8.30025286118309e-05	1.95147616589659e-32	0.699507236969356	0.148222000664673	s__Haemophilus_parainfluenzae
9675	FAMP	0.701862302020513	1.65426826749156e-32	8.21266265309629e-05	0.000318973835994017	1.0699899057928e-30	0.701862302020513	0.133931538717182	s__Haemophilus_SGB9675
1560	FAMP	0.715656439771322	1.69503585549283e-17	0.00105383204837407	0.00138128618236302	3.77692917656944e-16	0.715656439771322	0.319707544034563	s__Prevotella_intermedia
4753	FAMP	0.735083412194347	1.15540409308833e-20	0.00040235739411116	0.000962301696174332	3.34206016243005e-19	0.735083412194347	0.449651046859422	s__Clostridium_sp
4699	FAMP	0.747170164247367	9.9152073231289e-24	0.000145632818890439	0.000380980442033842	3.60743128936026e-22	0.747170164247367	0.243270189431705	s__Clostridium_symbiosum
6956	FAMP	0.818824369681331	3.40649708184901e-44	7.15580015985709e-05	0.000315135962345798	3.68931556050484e-42	0.818824369681331	0.133599202392822	s__Veillonella_sp_S13053_19
4742	FAMP	0.820537610017944	1.82690854956392e-39	0.000163602500320381	0.000574200376465992	1.5468932936944e-37	0.820537610017944	0.119308740445331	s__Hungatella_hathewayi
6936	FAMP	0.824472066884224	1.62262857100036e-44	0.000223425592348265	0.000685921068269789	1.84306859881675e-42	0.824472066884224	0.116982386174809	s__Veillonella_atypica
9674	FAMP	0.833254221510136	3.41895555109018e-39	5.5836346856965e-05	0.000135969980902699	2.79334666691701e-37	0.833254221510136	0.191093386507145	s__Haemophilus_parainfluenzae
10113	FAMP	0.840820115469846	1.30581185080568e-87	1.04788553926506e-05	0.000527685448084975	4.0541105261347e-85	0.840820115469846	0.0378863409770688	s__Klebsiella_quasivariicola
9701	FAMP	0.845605371320491	3.05086140985744e-40	5.75825323738687e-05	0.000173039837886415	2.73228107417425e-38	0.845605371320491	0.189764041209704	s__Haemophilus_parainfluenzae
6952	FAMP	0.84977895153422	7.71087158590381e-41	0.000137837528958115	0.00039993236769901	7.64032531394767e-39	0.84977895153422	0.156198072449319	s__Veillonella_dispar
10130	FAMP	0.863281208066514	3.1678142692502e-89	3.43112587699898e-06	0.000287088241280261	1.0537507894213e-86	0.863281208066514	0.0511797939514789	s__Enterobacter_hormaechei
6947	FAMP	0.887329737848788	5.94925398774507e-47	0.000143012608653624	0.000491846249207827	7.48802049214292e-45	0.887329737848788	0.136590229312064	s__Veillonella_dispar
22988	FAMP	0.89390113405095	1.12271604915661e-108	2.50461915073154e-06	0.000221594148412371	4.35707386743529e-106	0.89390113405095	0.0495181123296776	s__Escherichia_sp
15132	FAMP	0.907237261728148	9.90880141811336e-33	0.000934636814637122	0.00186616119449681	6.59218402916485e-31	0.907237261728148	0.456297773346627	s__Flavonifractor_plautii
6954	FAMP	0.913170990245396	1.17253639073617e-51	7.48373632773052e-05	0.000249428544826991	1.70640686614324e-49	0.913170990245396	0.136257892987704	s__Veillonella_SGB6954
10112	FAMP	0.920716111627835	1.25903943619194e-99	6.32682352602926e-06	0.000355608334945987	4.51026665718911e-97	0.920716111627835	0.0432037221668328	s__Klebsiella_quasipneumoniae
4588	FAMP	0.955245622594034	1.56563447093492e-40	0.000601458445801123	0.00196048267312143	1.45823194622879e-38	0.955245622594034	0.575606513791957	s__Tyzzerella_nexilis
4762	FAMP	0.976472393667776	8.85785294308201e-55	0.000122658673190201	0.000403140908705983	1.65004084623732e-52	0.976472393667776	0.101694915254237	s__Clostridium_aldenense
4758	FAMP	0.988716904451029	9.45545921151319e-43	0.000249729411946478	0.000720031230222287	1.00077439881857e-40	0.988716904451029	0.202725157859754	s__Clostridium_bolteae
4037	FAMP	1.07998213341187	1.2295837996444e-61	0.000222308363292889	0.00061644736835804	2.86308587747199e-59	1.07998213341187	0.126952475905616	s__Clostridium_innocuum
9712	FAMP	1.08337995005731	2.13019499815917e-50	0.000172757515045594	0.000525675535731948	2.91774061953743e-48	1.08337995005731	0.247590561648388	s__Haemophilus_parainfluenzae
1175	FAMP	2.15016903580492	3.2013859581167e-277	4.39603900408302e-06	0.000954565935820963	1.35535040063177e-274	2.15016903580492	0.121302758391492	s__Komagataeibacter_hansenii
22989	FAMP	2.30352602065794	4.47981763335697e-305	1.21233427322218e-06	0.000599197252367072	2.08625107185434e-302	2.30352602065794	0.119973413094051	s__Escherichia_sp
10115	FAMP	3.17619067636579	0	3.03152264007145e-05	0.00180689061195601	0	3.17619067636579	0.190096377534064	s__Klebsiella_pneumoniae
7852	FAMP	3.27516136000624	0	2.30276179198027e-05	0.00173137439728587	0	3.27516136000624	0.209371884346959	s__Staphylococcus_aureus
15630	FAMP	3.4311097616064	0	3.97190872847907e-06	0.000720806150029825	0	3.4311097616064	0.188102359587903	s__Mycobacterium_avium
10119	FAMP	3.63876335948159	0	7.63437987104457e-06	0.001252466794087	0	3.63876335948159	0.19707544034563	s__Klebsiella_michiganensis
10068	FAMP	3.82162314664353	0	0.000292465576793862	0.011086700837173	0	3.82162314664353	0.60584911930874	s__Escherichia_coli
10131	FAMP	3.87479620707062	0	6.30909820449132e-06	0.000912240464255061	0	3.87479620707062	0.242273180458624	s__Enterobacter_cloacae
10066	FAMP	3.8898081031839	0	1.07179139210616e-05	0.00196607142770191	0	3.8898081031839	0.205383848454636	s__Escherichia_fergusonii
9992	FAMP	4.24536185481754	0	2.26432622669616e-05	0.00317202413292173	0	4.24536185481754	0.241276171485543	s__Proteus_mirabilis
10067	FAMP	4.40644362557	0	2.27134473340592e-05	0.00485603536356028	0	4.40644362557	0.23629112662014	s__Escherichia_coli
