# Supplementary material for: Population-level impacts of antibiotic usage on the human gut microbiome
Source: Nat Commun. 2023 Mar 2;14:1191. doi: 10.1038/s41467-023-36633-7 (PMC9981903; doi:10.1038/s41467-023-36633-7)
Supplement: Supplementary file 6 — Source Data [file 41467_2023_36633_MOESM6_ESM.zip › Source Data/Figure 4/arg_family_enrichment_in_resistotype.read_based.test_results.tsv]

argfam	median.bg	median.famp	mean.bg	mean.famp	fold_of_mean	diff_of_mean_log	oriented_diff_of_mean_log	wilcox.p	wilcox.fdr	enriched_side	enriched_fivevold	enriched_fivefold
AAC(1)-I/AAC(3)-Ia	0	0	8.50134854286412e-06	2.35187411397156e-05	2.76647181575172	0.0058091049718314	0.0058091049718314	0.0506120325111298	0.0795331939460612	none	none	none
AAC(2)-Ic	0	0	0	6.60738329469157e-07	0	0.000860697490666418	0.000860697490666418	0.254792149750498	0.299048741281743	none	none	none
AAC(3)-IIa/IIc	0	0	3.3480907709711e-05	0.0130018025265552	388.334827695968	0.390328973245484	0.390328973245484	1.40967474961544e-86	8.66535360793023e-86	famp	none	none
AAC(3)-IV	0	0	3.43822127135748e-05	3.63283058790638e-05	1.05660174293322	0.00529678289059898	0.00529678289059898	0.132212937126091	0.183604676806333	none	none	none
AAC(3)-VIa	0	0	0	5.89860337081041e-05	0	0.0038815327757753	0.0038815327757753	0.0484685413663785	0.0773276728669703	none	none	none
AAC(6)-clusterB	0	0	8.50799187210356e-06	0.00594629149012765	698.906578604601	0.117871778932592	0.117871778932592	7.77532243423202e-23	3.57152173352636e-22	famp	none	none
AAC(6)-clusterC	0	0	0	3.46567868183063e-06	0	0.00207275664511997	0.00207275664511997	0.107200873340102	0.151385017081631	none	none	none
AAC(6)-Iaa/Iy	0	0	0	1.86914584787834e-06	0	0.0010526888612441	0.0010526888612441	0.254792149750498	0.299048741281743	none	none	none
AAC(6)-Ie-APH(2)-Ia	0	0	0.0161114431002794	0.0406878550004342	2.52540103001255	0.565583999539908	0.565583999539908	1.30531782643554e-42	7.17924804539546e-42	none	none	none
AAC(6)-If	0	0	0	1.57057335733182e-05	0	0.00244050648351823	0.00244050648351823	0.107200873340102	0.151385017081631	none	none	none
AAC(6)-Ii	0	0	0.00223812797438975	0.000951661664093671	2.35181058440687	0.0347682926854604	0.0347682926854604	0.000477132418009416	0.00120145392004781	none	none	none
AAC(6)-Iid	0	0	0	0.000577581058764321	0	0.0345446287466293	0.0345446287466293	1.5128481856894e-09	4.90209722184627e-09	none	none	none
AAC(6)-Iih	0	0	1.81136066390247e-05	3.8920749964013e-05	2.14870239481521	0.00956906169019955	0.00956906169019955	0.00278174913413343	0.00590239156379581	none	none	none
AAC(6)-Ip	0	0	0.00122688274732908	0.00219832771843276	1.79179935753316	0.0192688173169557	0.0192688173169557	0.244096158216848	0.299048741281743	none	none	none
aad(6)/ANT(6)-Ia	0	0	0.0178877550767189	0.0159455495310582	1.12180235882606	0.0959921578839871	-0.0959921578839871	0.0123406110937355	0.0228246700760241	none	none	none
aadA/AAC-clusterB	0	0	1.41430269901198e-06	0.00052709922686762	372.691947230141	0.0311727857855066	0.0311727857855066	2.94184190367731e-08	9.04183761571407e-08	famp	none	none
aadA4/5	0	0	5.73277458733792e-05	0.0134376506764252	234.400471738505	0.452800400923157	0.452800400923157	8.22940379003285e-101	5.29213966805189e-100	famp	none	none
aadA-clusterA	0	0	0.000617934320264084	0.0163397759721176	26.4425772064813	0.507511186694416	0.507511186694416	7.90498715840952e-78	4.78881830755823e-77	famp	none	none
abeM	0	0	3.37998781030501e-06	1.6211612053179e-05	4.79635222463009	0.00315774741639885	0.00315774741639885	0.293008115948371	0.334886929953394	none	none	none
abeS	0	0	7.55301444045254e-07	5.29165275530376e-07	1.4273450639561	0.000100650985749517	0.000100650985749517	0.853801573899006	0.864976969504052	none	none	none
ACC	0	0	3.70140523867438e-05	0.000136547814223571	3.68908037403854	0.0139317171880764	0.0139317171880764	0.0165007473296635	0.0300895039566715	none	none	none
acrA	0	0.013715116417297	0.000231606724886495	0.0687566055561776	296.867915169016	2.80491348448719	2.80491348448719	0	0	famp	famp	famp
acrB	0	0.0154453750099882	0.000222564131203895	0.0707976613813666	318.100050526594	2.93547321194925	2.93547321194925	0	0	famp	famp	famp
acrD	0	0.0135329414094849	9.92394489370807e-05	0.0644138820190634	649.075369814908	2.90318327911726	2.90318327911726	0	0	famp	famp	famp
AcrE	0	0.0115718554716471	7.11847396619676e-05	0.0636057469546203	893.530653573543	2.62385408048978	2.62385408048978	0	0	famp	famp	famp
AcrF	0	0.0130165943678844	0.000104685320158388	0.0657565775395814	628.135610991992	2.82932268181855	2.82932268181855	0	0	famp	famp	famp
ACT/MIR	0	0	1.10271374700699e-05	0.00378146070271848	342.923148730322	0.368773978491405	0.368773978491405	1.39799360428748e-89	8.85395949382073e-89	famp	none	none
ADC-2	0	0	5.92170238099654e-07	2.15646807579447e-06	3.64163535593217	0.00120701108218491	0.00120701108218491	0.418550598455874	0.45707162833779	none	none	none
adeA	0	0	1.57100512243955e-06	7.52795332920519e-06	4.79180699138353	0.00153886204042664	0.00153886204042664	0.457304405335265	0.493320461529942	none	none	none
adeB	0	0	1.8957884588993e-06	1.54125628881634e-05	8.1298959363388	0.00180930221764797	0.00180930221764797	0.467139919465188	0.497041232329423	none	none	none
adeC	0	0	0	1.26426388509643e-06	0	0.00167441916600097	0.00167441916600097	0.107200873340102	0.151385017081631	none	none	none
adeF	0	0	9.48633747829677e-07	2.34101864518554e-06	2.46777921462463	0.001910916413566	0.001910916413566	0.20428859019717	0.268530285227727	none	none	none
adeG/ceoB	0	0	0.00029470204912456	0.000153882235714547	1.91511416347782	0.00158275972369459	0.00158275972369459	0.653262992494866	0.680957433573202	none	none	none
adeH	0	0	1.20562846039695e-06	2.21696008377647e-06	1.83884186264692	0.00126663736089938	0.00126663736089938	0.457507781718026	0.493320461529942	none	none	none
adeI	0	0	4.65643276475172e-06	2.32610998922098e-05	4.9954763801792	0.00349780916510678	0.00349780916510678	0.300126718632248	0.34032503712587	none	none	none
adeJ	0	0	2.59466516895912e-06	0.000133816858355946	51.573844655119	0.0139789271364803	0.0139789271364803	0.00228959425454961	0.00503710736000913	famp	none	none
adeK	0	0	4.24504650401373e-06	0.00011660119199798	27.467588844488	0.0122950584612376	0.0122950584612376	0.0137680955085598	0.0253527045047489	famp	none	none
adeL	0	0	1.89244478853811e-06	1.08198343541846e-06	1.74905153497679	0.000468926765210931	-0.000468926765210931	0.873346634284001	0.880193171191918	none	none	none
adeR	0	0	0	5.61017115035385e-07	0	0.000830627494327274	0.000830627494327274	0.254792149750498	0.299048741281743	none	none	none
adeS	0	0	5.64737884187248e-07	1.85566179503188e-06	3.28588155140768	0.0011350480692478	0.0011350480692478	0.418800080510463	0.45707162833779	none	none	none
AIM	0	0	0	1.77394435685993e-06	0	0.00104301280872132	0.00104301280872132	0.254792149750498	0.299048741281743	none	none	none
anrA-clusterA	0	0.0104225004143066	0.000172707544983215	0.0641898125783741	371.66768009245	2.6058425636176	2.6058425636176	0	0	famp	famp	famp
ANT(2)-Ia	0	0	1.8848502753048e-05	0.000539630575865006	28.6298908160089	0.0164458303274975	0.0164458303274975	0.00103436094380835	0.00245660724154484	famp	none	none
ANT(3)-IIa	0	0	1.0115705688896e-06	2.78519471806157e-06	2.75333704213921	0.00271312117080669	0.00271312117080669	0.099972524144391	0.147142658775899	none	none	none
ANT(4)-Ib	0	0	2.06026407619779e-05	7.18116009226958e-05	3.48555322360538	0.00772690570823809	0.00772690570823809	0.0277973377016441	0.0466638038525592	none	none	none
ANT(6)-Ib	0	0	0.0127196567691523	0.00817468590609866	1.5559811001011	0.0849225838836398	-0.0849225838836398	0.00797009297732032	0.0153525293295848	none	none	none
ANT(9)	0	0	0.000352549132194667	0.000720468345546524	2.04359699047196	0.0440380611463285	0.0440380611463285	6.63927537177868e-08	2.01102688797354e-07	none	none	none
APH(2)-Ie/IVa	0	0	4.45049342636431e-05	2.96621711207003e-05	1.50039368603684	0.00259848663267359	0.00259848663267359	0.547110728018011	0.577505768463456	none	none	none
APH(2)-If	0	0	0.00357456639639775	0.00619858480851628	1.73408019914328	0.235514157394636	0.235514157394636	3.64151688536791e-21	1.65451528052585e-20	none	none	none
APH(2)-Ig	0	0	0.000340706468711294	0.000420981144433549	1.23561242035084	0.00416162626423144	-0.00416162626423144	0.642876846951533	0.673490030139701	none	none	none
APH(2)-IIa	0	0	0.00117044620253242	0.00233628709594953	1.99606533892345	0.0160383606481496	0.0160383606481496	0.274583246501592	0.317938495949212	none	none	none
APH(2)-IIIa	0	0	4.50872226560415e-05	0.00407548421782265	90.3911125534043	0.0107378096623325	0.0107378096623325	0.135625564963111	0.187720152829736	none	none	none
APH(3)-Ia	0	0	0.000187923657665731	0.00278969331598546	14.8448223637049	0.14790061022545	0.14790061022545	1.96947644368032e-23	9.14712392731525e-23	famp	none	none
APH(3)-Ib	0	0	0.00567698831590997	0.0345741472855472	6.09022695865902	0.983216494407563	0.983216494407563	4.1747264926961e-146	3.00868219646029e-145	famp	famp	famp
APH(3)-IIa	0	0	0.000193573445838634	0.000563889611044716	2.91305250367234	0.0518884805337132	0.0518884805337132	3.97719602794388e-07	1.17075207019757e-06	none	none	none
APH(3)-IIb	0	0	2.87614740228985e-06	3.71869440114752e-05	12.9294291321331	0.00682896973945901	0.00682896973945901	0.0120722947712609	0.0224614097743778	famp	none	none
APH(3)-IIc	0	0	0.00044885498149054	0.000423772141599379	1.05918944977481	0.00567969477349006	0.00567969477349006	0.440674531474794	0.479692588949125	none	none	none
APH(3)-IIIa	0.00463070802110474	0.00122836572064671	0.0402785725867557	0.035476542958496	1.13535787953966	0.289215492003985	-0.289215492003985	5.26725043159594e-12	1.89802644862681e-11	none	none	none
APH(3)-VI/VIa	0	0	1.72616777395533e-06	2.44840623335468e-06	1.41840571368356	0.000265652477756007	0.000265652477756007	0.853385020350582	0.864976969504052	none	none	none
APH(3)-VIIa	0	0	1.27861701201602e-05	6.95861745346299e-05	5.44230006958158	0.0102713197885329	0.0102713197885329	0.0167396882772027	0.0302908645016048	famp	none	none
APH(4)-Ia	0	0	4.39663142022647e-05	5.69906042812616e-05	1.29623338492918	0.00700432185325095	0.00700432185325095	0.0894552904018936	0.135479389086926	none	none	none
APH(6)-Ic	0	0	9.44846490354258e-05	2.13939315754649e-05	4.41642288618812	0.000974684646641855	-0.000974684646641855	0.956949457747127	0.95924430057146	none	none	none
APH(6)-Id	0	0	0.00490324269319263	0.0319614194528717	6.51842493891746	0.954408365999796	0.954408365999796	4.65910539647174e-141	3.30085772156811e-140	famp	famp	famp
apmA	0	0	9.63878601677067e-05	6.44345931870498e-05	1.49590236238317	0.00432154299729337	0.00432154299729337	0.274391229010896	0.317938495949212	none	none	none
arlR	0	0	9.52011475472126e-06	4.35954106001219e-05	4.57929465382777	0.00578032359452063	0.00578032359452063	0.0909766532339695	0.136301939253761	none	none	none
arlS	0	0	0	4.13146127013713e-06	0	0.00119966806738248	0.00119966806738248	0.254792149750498	0.299048741281743	none	none	none
armA	0	0	1.47140247574083e-06	7.58215842885288e-07	1.94061162075117	0.000107554864015036	0.000107554864015036	0.794510505279212	0.813983801977232	none	none	none
ArmR	0	0	5.47075470672934e-06	2.40931416750432e-05	4.40398865725185	0.00441170801515423	0.00441170801515423	0.160868721945103	0.220982184802413	none	none	none
arnA-clusterB	0	0	3.20199491765501e-06	4.66948761365745e-05	14.5830575430056	0.00999699986435143	0.00999699986435143	0.00151178748172428	0.00341848936602699	famp	none	none
arr-2/3	0	0	1.06433164928161e-06	0.000990642456548901	930.764820549639	0.052801227339744	0.052801227339744	1.51290015109328e-12	5.49906315788689e-12	famp	none	none
bacA	0	0.0140411185015561	0.000212459679046354	0.0665449793750014	313.212274788774	2.81872686006775	2.81872686006775	0	0	famp	famp	famp
baeR	0	0.0114490231538629	0.000314043915567064	0.0599425816111371	190.873246192017	2.68181471433258	2.68181471433258	0	0	famp	famp	famp
baeS	0	0.00975445536342554	0.000107002367064673	0.0520983075170094	486.889299238781	2.5639188149443	2.5639188149443	0	0	famp	famp	famp
basS	0	0	5.11717071015372e-06	3.46400709778681e-05	6.7693795927374	0.0066186593779225	0.0066186593779225	0.0120722947712609	0.0224614097743778	famp	none	none
bcr-1	0	0	3.19571933587761e-06	2.83460195706415e-05	8.8699965771109	0.00392611692543543	0.00392611692543543	0.0998340367494032	0.147142658775899	none	none	none
BJP-1	0	0	0.000147277467731689	6.72931101564936e-05	2.18859653520528	0.000604067421867249	0.000604067421867249	0.655435900083917	0.681522901082281	none	none	none
blt	0	0	0	3.93652466329914e-07	0	0.00076571816037152	0.00076571816037152	0.254792149750498	0.299048741281743	none	none	none
bmr	0	0	0	1.62720635187956e-06	0	0.00102703559749884	0.00102703559749884	0.254792149750498	0.299048741281743	none	none	none
catB-clusterA	0	0	3.3759220767264e-05	0.00112946306868731	33.4564318434312	0.0472590341685031	0.0472590341685031	6.70786254008192e-10	2.26119882399536e-09	famp	none	none
CARB-clusterB	0	0	0	8.61850414983503e-07	0	0.000909635119501928	0.000909635119501928	0.254792149750498	0.299048741281743	none	none	none
CARB-clusterC	0	0	8.41958344866259e-06	0.00188998916108501	224.475376081132	0.00361124272310498	0.00361124272310498	0.204154743822094	0.268530285227727	none	none	none
catB7	0	0	5.93254244110569e-06	3.12712349668615e-05	5.27113548319314	0.00657599820394061	0.00657599820394061	0.0199352176628507	0.035012273038116	famp	none	none
catB9	0	0	6.27122239056819e-05	0.00102424692747219	16.3324925139417	0.00645315394219281	0.00645315394219281	0.0996957023985167	0.147142658775899	none	none	none
cat-Cco	0.0025824480757503	0	0.0442148292213914	0.0323511588885005	1.36671546678682	0.199636339328401	-0.199636339328401	2.88871218519699e-06	8.21416117967578e-06	none	none	none
cat-clusterA	0	0	4.08409891255645e-05	0.00432821501655778	105.977232903219	0.16958482245213	0.16958482245213	7.20968510185851e-35	3.86365175971392e-34	famp	none	none
cat-clusterB	0	0	1.22158427893538e-05	0.00223618376780764	183.056036850482	0.0121657630959513	0.0121657630959513	0.00789060724921623	0.0152697862507981	famp	none	none
cat-clusterC	0	0	3.73717957383231e-05	0.000687364266483274	18.392594011168	0.0464991346215795	0.0464991346215795	2.73449935478925e-08	8.46682022445857e-08	famp	none	none
cat-clusterD	0	0	1.89232822940926e-05	2.57340795017301e-05	1.35991627148974	0.00398802871807824	0.00398802871807824	0.161242981733818	0.220982184802413	none	none	none
catD/P	0	0	0.010322975276748	0.00839800232210816	1.22921795932019	0.285681615886124	0.285681615886124	8.98845951735174e-19	3.99699582792875e-18	none	none	none
catII	0	0	4.6132498610415e-06	0.00137441646171923	297.928034058173	0.0642520143341248	0.0642520143341248	3.68845195602671e-14	1.44090926880296e-13	famp	none	none
catIII	0	0	1.42106135982097e-05	9.11499530168779e-06	1.55903685387291	0.0031340095755068	0.0031340095755068	0.099972524144391	0.147142658775899	none	none	none
cat-Pmi	0	0	5.58306386567037e-05	5.09358729775425e-05	1.09609662882031	0.0121255036251071	0.0121255036251071	0.000384495002741545	0.000974054006945246	none	none	none
catQ	0	0	3.81762019424779e-05	0.000165791713773056	4.34280272361466	0.0350791873944312	0.0350791873944312	4.08962956023518e-06	1.13209612991941e-05	none	none	none
catS	0	0	0.0174908446234731	0.0214361512807089	1.22556410180107	0.0858414605143323	0.0858414605143323	0.0431435452324003	0.0712806399491831	none	none	none
cat-Van	0	0	0.00023137999444089	0.000480363664748737	2.07608123558605	0.0403797589987338	0.0403797589987338	0.00122647307776481	0.00288014464329039	none	none	none
CblA	0.0249409158323673	0.0130426933075911	0.0763081677705826	0.0493768247809718	1.54542476372416	0.453481352952512	-0.453481352952512	1.57484414176942e-25	7.74452766187784e-25	none	none	none
CcrA	0	0	0.000520079779892052	0.00194216338554019	3.73435665186465	0.103623845772759	0.103623845772759	9.11108798474207e-10	3.02256728382713e-09	none	none	none
cdeA	0	0	9.3812393487543e-06	8.12154618591644e-05	8.65722095342858	0.017252938223888	0.017252938223888	5.22855379615126e-05	0.000141002289470402	famp	none	none
cepA	0	0.00886704089508054	0.0229181976007277	0.0399869727312208	1.74476952454373	0.387260071668446	0.387260071668446	1.2040369442574e-16	5.03287442699594e-16	none	none	none
cfrA	0	0	6.48148549471846e-07	1.82517787875142e-06	2.8159869835992	0.000350780738993528	0.000350780738993528	0.853385020350582	0.864976969504052	none	none	none
cfrC	0	0	0	5.95523515103033e-06	0	0.00313148096527716	0.00313148096527716	0.0484685413663785	0.0773276728669703	none	none	none
CfxA	0.171524650408712	0.132314094257585	0.732915314555413	0.414170508685937	1.76959802589706	0.154351225909125	-0.154351225909125	3.76730610561989e-07	1.11683259017668e-06	none	none	none
clbA	0	0	0.000390730374558921	0.000560042239065073	1.43332148082237	0.017303257919675	0.017303257919675	0.0526118622487897	0.0823661364044723	none	none	none
cmeA	0	0	0	3.71627766337719e-05	0	0.00808942827707426	0.00808942827707426	0.00256571417132786	0.00547177818170941	none	none	none
cmeB	0	0	1.9066498301345e-05	2.72098949448488e-05	1.42710499404756	0.00761500531376669	0.00761500531376669	0.00603136853564931	0.0117808974201001	none	none	none
cmeC	0	0	1.95152177735632e-05	2.05850926943568e-05	1.05482259707309	0.00643657606257619	0.00643657606257619	0.0120904717685048	0.0224614097743778	none	none	none
cml-clusterA	0	0	7.01391718232191e-06	0.00445473717042347	635.128282046346	0.118821822606445	0.118821822606445	4.21118726394662e-25	2.04683287945313e-24	famp	none	none
cmx	0	0	2.00205930361554e-05	0.000143679046218931	7.17656294993158	0.0057198899724451	0.0057198899724451	0.0724453870253156	0.110923706141326	none	none	none
CMY/CFE/LAT	0	0	1.06677551432614e-05	0.0236808481090582	2219.85298603491	1.40902700115074	1.40902700115074	0	0	famp	famp	famp
CMY/MOX-clusterC	0	0	0	1.96857303133291e-05	0	0.00570158703674206	0.00570158703674206	0.0108334814575642	0.0206776038779079	none	none	none
cphA/imiHS	0	0	0	2.84389521935371e-05	0	0.00878475278120838	0.00878475278120838	0.00126411317638029	0.00291933319186166	none	none	none
cpxA	0	0.0157814856217795	0.000164261102416701	0.076892441841616	468.111078705375	2.89199479971704	2.89199479971704	0	0	famp	famp	famp
CpxR-Eco	0	0.0179130349845338	0.000701269443092235	0.084371303996226	120.312249203662	2.88142847924604	2.88142847924604	0	0	famp	famp	famp
CpxR-Pae	0	0	0	7.13227536517822e-05	0	0.0140830681326456	0.0140830681326456	7.81156964397797e-05	0.000207976822368331	none	none	none
CTX-M-clusterA	0	0	2.64435819135896e-05	0.00558372446765169	211.156131794013	0.125095904610973	0.125095904610973	1.97588319674682e-26	9.83237114571633e-26	famp	none	none
CTX-M-clusterB	0	0	0	2.07361380724014e-05	0	0.0121766553939935	0.0121766553939935	7.81156964397797e-05	0.000207976822368331	none	none	none
CTX-M-clusterD	0	0	1.6939835965778e-05	0.00992695651155232	586.012552400556	0.210356080020551	0.210356080020551	2.28436998773304e-47	1.29036034442218e-46	famp	none	none
dfrA19	0	0	0	8.88107853993096e-06	0	0.00228026659199632	0.00228026659199632	0.107200873340102	0.151385017081631	none	none	none
dfrA23	0	0	0	1.14018987585209e-05	0	0.00138805096880912	0.00138805096880912	0.254792149750498	0.299048741281743	none	none	none
dfrA26	0	0	0	3.83565634240364e-05	0	0.00161332426562222	0.00161332426562222	0.254792149750498	0.299048741281743	none	none	none
dfrA8	0	0	1.36869608672523e-05	0.000242970457569371	17.7519655331744	0.029596521842123	0.029596521842123	3.47393358049137e-08	1.05993009974116e-07	famp	none	none
dfrA-clusterA	0	0	2.04070010649255e-06	0.00286806665550908	1405.43269752583	0.153860535919005	0.153860535919005	1.39994145388532e-36	7.59968217823458e-36	famp	none	none
dfrA-clusterB	0	0	3.06881844056489e-05	0.0114456570059391	372.96624833342	0.466956730277302	0.466956730277302	2.38341026587181e-102	1.55666482989753e-101	famp	none	none
dfrA-clusterC	0	0	0.000261235250214163	0.00530862367810671	20.3212379407245	0.264970551890144	0.264970551890144	3.58336919192128e-56	2.08034489197652e-55	famp	none	none
dfrA-clusterD	0	0	9.42807318700618e-05	0.00739368950091625	78.4220630691144	0.13695752646364	0.13695752646364	6.94461144741312e-28	3.49740672893817e-27	famp	none	none
dfrB2/3	0	0	0	1.0465661033439e-06	0	0.00094546140976437	0.00094546140976437	0.254792149750498	0.299048741281743	none	none	none
dfrC	0	0	3.68197861325051e-05	4.3759286153147e-05	1.18847203499956	0.00615475440305868	0.00615475440305868	0.0779965109598664	0.118987378033665	none	none	none
dfrD	0	0	1.47002668440608e-05	0	0	0.00194251298341275	-0.00194251298341275	0.214494684886785	0.279310835771577	none	none	none
dfrE	0	0	0.00290607544382942	0.00627421498681955	2.15899934743326	0.171966415934207	0.171966415934207	8.84304528674406e-17	3.73373023218083e-16	none	none	none
dfrF	0.0274195935585324	0.0194299240533931	0.080172719292678	0.0540083481130213	1.48445049874333	0.155763380646353	-0.155763380646353	2.65725209001507e-11	9.33387708929664e-11	none	none	none
dfrG/K	0	0	0.00130000037728504	0.000602324229597781	2.15830662856309	0.0203143376568731	0.0203143376568731	0.000517036100586761	0.00127882301801933	none	none	none
DHA	0	0	0	0.000333041550688199	0	0.0446752966657371	0.0446752966657371	7.02047604337766e-12	2.50817007361698e-11	none	none	none
efmA	0	0	0.00260145939497646	0.000970569623913224	2.68034289440017	0.0268713923660719	0.0268713923660719	0.00219386018651406	0.004852029407211	none	none	none
efrA	0	0	0.00207980422837511	0.00255881143014669	1.23031360126901	0.132463525106004	0.132463525106004	1.94249923142744e-16	8.03925424491751e-16	none	none	none
efrB	0	0	0.00162502845922537	0.00187851266251181	1.15598754707796	0.0579940533022381	0.0579940533022381	1.77311925357991e-06	5.07646471230413e-06	none	none	none
emeA	0	0	0.00027501720228803	0.000628154404232918	2.28405495731515	0.0573838378487954	0.0573838378487954	6.84299429017846e-08	2.05782130452849e-07	none	none	none
emrA	0	0.0108989566979704	3.84745860122549e-05	0.0560379786469842	1456.49334937964	2.56165328079714	2.56165328079714	0	0	famp	famp	famp
emrB	0	0.0129713507468379	0.000141436099672851	0.0640068306227825	452.549460645717	2.83013184377846	2.83013184377846	0	0	famp	famp	famp
emrD	0	0.0142299493607189	0.000193304516562751	0.071126831015552	367.952245919007	2.82490665998661	2.82490665998661	0	0	famp	famp	famp
emrE-Eco	0	0.00178796271799097	9.89933319034023e-05	0.0473988212738191	478.80822235654	1.57290281592327	1.57290281592327	0	0	famp	famp	famp
emrE-Pae	0	0	1.3841700446322e-06	3.26084333851655e-05	23.5581123227025	0.007899688766976	0.007899688766976	0.00601756697051179	0.0117808974201001	famp	none	none
EmrF	0.0383259942346916	0.0656897492480118	0.327273824659131	0.357102622004654	1.09114324182996	0.283353920251384	0.283353920251384	1.23736212051428e-08	3.88885237875917e-08	none	none	none
emrK	0	0.00710237969496151	7.99984006669286e-05	0.0572423100457252	715.543180469972	2.25628810324866	2.25628810324866	0	0	famp	famp	famp
emrY	0	0.0066805172001957	0.000114199966644324	0.0568053982932249	497.420445578109	2.27611220722729	2.27611220722729	0	0	famp	famp	famp
EreA	0	0	1.14163533181508e-06	1.38472252160723e-05	12.1292893012138	0.00514053613590715	0.00514053613590715	0.0243138482330731	0.0409805990380023	famp	none	none
EreB	0	0	0	2.72407783615958e-05	0	0.00154976985287991	0.00154976985287991	0.254792149750498	0.299048741281743	none	none	none
Erm(35)	0	0	0	3.16686506890799e-05	0	0.00157774059402271	0.00157774059402271	0.254792149750498	0.299048741281743	none	none	none
Erm(37)	0	0	0	7.51635990715962e-07	0	0.000884421716083494	0.000884421716083494	0.254792149750498	0.299048741281743	none	none	none
Erm(42)	0	0	3.51824312005521e-06	2.06041117301865e-05	5.85636382339125	0.00369557217041816	0.00369557217041816	0.0998340367494032	0.147142658775899	none	none	none
ErmA	0	0	0.00169083145961067	0.00198082806179457	1.17151124113261	0.0195659458884316	0.0195659458884316	0.086186404624417	0.131003335029114	none	none	none
ErmB	0.0465198779957472	0.0524817242971629	0.21747489512039	0.233128893494072	1.07198071467061	0.0772773351915705	-0.0772773351915705	0.207434021623394	0.27181009729962	none	none	none
ErmC	0	0	0.000469056306336893	0.00109342191671291	2.33111015019073	0.00293256672310438	0.00293256672310438	0.60568457339919	0.636120984122768	none	none	none
ErmG	0	0	0.0694884157129311	0.0513155223723682	1.35414027764723	0.0166032088942507	0.0166032088942507	0.68708349407998	0.712657321403056	none	none	none
ErmQ	0	0	0.000490326290383641	0.00147291021033353	3.00393888563694	0.0688233256966431	0.0688233256966431	3.43832248026159e-06	9.58145864499562e-06	none	none	none
ErmT	0	0	0.00037154206676565	0.00157194819847649	4.23087542188863	0.0873960167661751	0.0873960167661751	7.14401380010409e-10	2.38895821475481e-09	none	none	none
ErmX	0	0	0.00317584030511524	0.00718732348077388	2.26312496544535	0.197361199082634	0.197361199082634	2.45163935973919e-17	1.04569923711324e-16	none	none	none
evgA	0	0.00710798085779116	0.000138511665431022	0.0529963648498436	382.613007250537	2.19543594730397	2.19543594730397	0	0	famp	famp	famp
evgS	0	0.00740277818164565	0.000221961216028344	0.0649937299232208	292.815704861345	2.34273706975918	2.34273706975918	0	0	famp	famp	famp
farB	0	0	1.88985884845453e-05	9.12931811931856e-07	20.7009858102698	0.00281594410704322	-0.00281594410704322	0.288337875768233	0.332025432702813	none	none	none
fexA	0	0	0	3.1336122997514e-05	0	0.00374746455635755	0.00374746455635755	0.0484685413663785	0.0773276728669703	none	none	none
floR	0	0	4.40297113384892e-05	0.00275876152920819	62.6568161666912	0.162063276623045	0.162063276623045	1.4709331275696e-34	7.68562559155116e-34	famp	none	none
FosA	0	0	5.83233141308156e-06	3.12092043939335e-05	5.35106841218474	0.00664797020737584	0.00664797020737584	0.019922588459964	0.035012273038116	famp	none	none
FosA2	0	0	5.06447170661312e-06	0.00198186549549794	391.327192707988	0.220242950743635	0.220242950743635	3.52382952210213e-57	2.07459259188548e-56	famp	none	none
FosA3/4	0	0	6.05064708883873e-07	0.00231779892591226	3830.66288924331	0.0322469545618764	0.0322469545618764	1.49070072733587e-08	4.65009629870442e-08	famp	none	none
FosA5/6	0	0	4.80964643645474e-05	0.00992042181876063	206.260937260767	0.645436442430317	0.645436442430317	1.65118247829891e-158	1.23248977844455e-157	famp	none	none
FosA7	0	0	8.900454609203e-06	0.000258798424036532	29.0769893673674	0.0397957256384354	0.0397957256384354	7.08222317083371e-11	2.44658618628801e-10	famp	none	none
FosB3	0	0	0	2.78036865223298e-06	0	0.00112624178615839	0.00112624178615839	0.254792149750498	0.299048741281743	none	none	none
fusB	0	0	5.6141280600059e-07	1.82864612453579e-05	32.5722196749082	0.00193843846508557	0.00193843846508557	0.418550598455874	0.45707162833779	none	none	none
gadW	0	0.0085212899580878	0.000131011914002704	0.0689043037020068	525.939218784215	2.34987300569638	2.34987300569638	0	0	famp	famp	famp
gadX	0	0.00856684376900932	0.000105850277386318	0.0643903360406429	608.315231953903	2.33722426877708	2.33722426877708	0	0	famp	famp	famp
GES	0	0	0	2.00292549658361e-06	0	0.00106548667475703	0.00106548667475703	0.254792149750498	0.299048741281743	none	none	none
hmrM	0	0	6.43920622673874e-06	3.47626737999186e-05	5.39859612751132	0.00658191310934697	0.00658191310934697	0.0380106643745787	0.0634942968431649	none	none	none
H-NS	0	0.00755171572996218	5.7841000106181e-05	0.0431289217981153	745.646197661553	2.28168947099134	2.28168947099134	0	0	famp	famp	famp
ImrC	0	0	0.000177176315010853	0.000375889966190476	2.12155877701515	0.0256075181511113	0.0256075181511113	0.0450624474049667	0.0741578858869137	none	none	none
lnuA	0	0	2.65958283085789e-05	0.00228272961836785	85.8303637654149	0.015646088996002	0.015646088996002	0.016556425622092	0.0300895039566715	famp	none	none
lnuC	0.0108810596648473	0.00954714665269443	0.0685482726814635	0.0774746609567174	1.13022046983932	0.0951230540523951	-0.0951230540523951	0.0395947122769089	0.065676943379952	none	none	none
lnuF/G	0	0	4.52900793393411e-06	0.000906023940601827	200.049095479241	0.023532345773301	0.023532345773301	3.30021026493846e-06	9.26842212386405e-06	famp	none	none
kdpE	0	0.0129091082790127	0.00019207667451884	0.05640764612494	293.672546477825	2.64855099773521	2.64855099773521	0	0	famp	famp	famp
L1	0	0	0.000288092398124196	0.000234948294497718	1.22619488998672	0.00154890734053037	-0.00154890734053037	0.7819578493812	0.805069904042713	none	none	none
LEN	0	0	8.37444435700105e-07	0.000443725501973199	529.856648461988	0.0806841558490614	0.0806841558490614	1.31088002084284e-23	6.15671740126187e-23	famp	none	none
LlmA	0	0	2.81711357682526e-06	2.76842144919199e-05	9.82715596547534	0.00164955561052516	0.00164955561052516	0.418800080510463	0.45707162833779	none	none	none
lmrD	0	0	0.000278321947817208	0.000571341885038627	2.05280930778001	0.0255625903771124	0.0255625903771124	0.0605676686005546	0.0944674831157903	none	none	none
lmrP	0	0	2.37338930332683e-06	3.11232951635751e-06	1.31134387097594	0.00194511719563994	0.00194511719563994	0.20428859019717	0.268530285227727	none	none	none
lnuB	0	0	0.00150245256198538	0.00337716444715898	2.2477677715803	0.0868720546366042	0.0868720546366042	1.59269461396756e-09	5.12112575875723e-09	none	none	none
lnuD	0	0	4.32817938352531e-05	0.000209859428712265	4.84867677876452	0.0220601502278281	0.0220601502278281	0.00232902228938619	0.00509702260190275	none	none	none
lnuG	0	0	5.72789053695956e-06	2.32640370956488e-05	4.06153660680772	0.00550683975822608	0.00550683975822608	0.0243138482330731	0.0409805990380023	none	none	none
lsaA	0	0	0.000492559783395364	0.000511370709826547	1.0381901386701	0.0428896796210063	0.0428896796210063	4.29415952135961e-06	1.18089386837389e-05	none	none	none
lsaB	0	0	0	9.55188340431214e-05	0	0.00366586743775077	0.00366586743775077	0.0484685413663785	0.0773276728669703	none	none	none
lsaC	0	0	0.00113743842555971	0.00142258504589041	1.25069191784196	0.0973479766004921	0.0973479766004921	7.72093930598688e-11	2.64537100811682e-10	none	none	none
lsaE	0	0	0.000750363086184935	0.00421130068428944	5.61235055644985	0.120046265711009	0.120046265711009	8.64610659143638e-13	3.17023908352667e-12	famp	none	none
macA	0	0	1.27730753879028e-06	0	0	0.000794067757909467	-0.000794067757909467	0.380235362808957	0.421587219241761	none	none	none
macB	0	0	7.16547648058316e-05	0.000214195095455615	2.98926520847617	0.0158158366248244	0.0158158366248244	0.00565965883934607	0.0113193176786921	none	none	none
marA	0	0.00862201466256142	0.000269798092582146	0.0518833423612015	192.304333454116	2.38067801590145	2.38067801590145	0	0	famp	famp	famp
MCR-1/2	0	0	0	0.00133528037842878	0	0.0267174722664736	0.0267174722664736	1.69557861335153e-07	5.06251328843527e-07	none	none	none
MCR-3	0	0	0	1.16168921442098e-05	0	0.00226635317626656	0.00226635317626656	0.107200873340102	0.151385017081631	none	none	none
mdfA	0	0.00974358590478525	2.4834301580215e-05	0.049230590536793	1982.36259545201	2.57767298854503	2.57767298854503	0	0	famp	famp	famp
mdsB	0	0	0	0.000128262061741711	0	0.0129278573936347	0.0129278573936347	0.00031185499295973	0.000804662883068934	none	none	none
mdtA	0	0.00942015145873367	1.09093140872905e-05	0.0480927753609806	4408.41422074459	2.49509111292109	2.49509111292109	0	0	famp	famp	famp
mdtB	0	0.0112990262983844	6.18387409248626e-05	0.0543399697130171	878.736677045916	2.76461836492223	2.76461836492223	0	0	famp	famp	famp
mdtC	0	0.0111657936312193	6.49728050816296e-05	0.0554199436654194	852.971386964003	2.7818140994418	2.7818140994418	0	0	famp	famp	famp
mdtE	0	0.00960676821537043	5.99885685365846e-05	0.0608827196701885	1014.90535872778	2.51153483639331	2.51153483639331	0	0	famp	famp	famp
mdtF	0	0.011053123131118	0.000120375090204192	0.0631006498895371	524.200229320698	2.64969904332722	2.64969904332722	0	0	famp	famp	famp
mdtG	0	0.00977751015803305	3.14601630834394e-05	0.0511533205043777	1625.97124397314	2.57638116086797	2.57638116086797	0	0	famp	famp	famp
mdtH	0	0.00995944961977187	3.1926353269162e-05	0.0526097567484692	1647.84735371846	2.60473789179371	2.60473789179371	0	0	famp	famp	famp
MdtK	0	0.00425624365029312	1.0862182342658e-06	0.0283909371743419	26137.4153726411	1.84460300744335	1.84460300744335	0	0	famp	famp	famp
mdtL	0	0.0125501170064008	7.65196476352657e-05	0.0664125996505419	867.915649155894	2.72002305767196	2.72002305767196	0	0	famp	famp	famp
mdtM	0	0.00670252636069877	5.0092359377108e-05	0.0481007089717833	960.240435266165	2.19963918291539	2.19963918291539	0	0	famp	famp	famp
mdtN	0	0.00852166038379484	4.16593626377076e-05	0.053400079481895	1281.82660753337	2.40062667348082	2.40062667348082	0	0	famp	famp	famp
mdtO	0	0.00948446950241632	0.00015368376962548	0.0611677714085632	398.010613336893	2.55108736331576	2.55108736331576	0	0	famp	famp	famp
mdtP	0	0.00898004171536201	6.5049098671848e-05	0.0584450838204626	898.476458763855	2.49577227029032	2.49577227029032	0	0	famp	famp	famp
mecA	0	0	1.81273247980811e-05	4.16995611705828e-05	2.30037038752663	0.00249087474382392	0.00249087474382392	0.649156251225806	0.678368282530968	none	none	none
mecR1	0	0	7.05445944296477e-07	1.52783315574254e-05	21.6576928125401	0.00298156472227529	0.00298156472227529	0.203887242508875	0.268530285227727	none	none	none
mef(B)	0	0	1.49546977956082e-06	0.000147256920422591	98.4686701364413	0.0177625008738351	0.0177625008738351	5.17489583638496e-05	0.000140461458416163	famp	none	none
mefA	0.00390057615290522	0.00375217512168247	0.043119280642558	0.0352104193463116	1.22461707196551	0.0209478452859662	-0.0209478452859662	0.225607881422792	0.292869858492941	none	none	none
mefE	0	0	4.68814857193404e-05	0.000122938807074379	2.62233171982563	0.00874058112094822	0.00874058112094822	0.0662954023748017	0.103016647556383	none	none	none
mel	0	0	0.0223736056319992	0.0192468445793444	1.16245577501106	0.188047865358048	0.188047865358048	1.05576086666187e-06	3.0435037397563e-06	none	none	none
mepA	0	0	0	2.14223917710814e-06	0	0.00107793833995817	0.00107793833995817	0.254792149750498	0.299048741281743	none	none	none
MexA	0	0	3.61100153648398e-06	4.17391913815858e-05	11.5588960458397	0.00916442077082547	0.00916442077082547	0.00536269010607426	0.0108058230726226	famp	none	none
MexB	0	0	0.000182453740354817	0.000210773999190989	1.15521884495817	0.00998182819850957	0.00998182819850957	0.103791074338637	0.151385017081631	none	none	none
MexC	0	0	6.7675195268801e-06	2.84186353435045e-05	4.1992690572414	0.00477346398903133	0.00477346398903133	0.0724453870253156	0.110923706141326	none	none	none
MexD	0	0	4.61893278891226e-06	5.63347774830718e-05	12.1964921460436	0.0101312143915182	0.0101312143915182	0.00151296778161482	0.00341848936602699	famp	none	none
MexE	0	0	2.63762632142362e-06	5.78027648660677e-05	21.9146906430891	0.00669723748691631	0.00669723748691631	0.0242600776533767	0.0409805990380023	famp	none	none
MexF	0	0	4.39180206702732e-06	9.1850385675878e-05	20.9140540202097	0.0121189680633531	0.0121189680633531	0.00143271018214867	0.00329051019856124	famp	none	none
MexG	0	0	3.03809263890527e-06	3.54173521630639e-05	11.6577591181768	0.00660300309801531	0.00660300309801531	0.0120722947712609	0.0224614097743778	famp	none	none
MexH	0	0	5.16880138308123e-06	4.18936554651473e-05	8.10510065298226	0.00513829460578119	0.00513829460578119	0.0724031688195127	0.110923706141326	none	none	none
MexI	0	0	4.11996236246378e-06	5.32907757372319e-05	12.934772468495	0.00930149232780586	0.00930149232780586	0.00300952891527528	0.00635344993224782	famp	none	none
MexJ	0	0	5.96331744286564e-06	3.64554880829332e-05	6.11328986461178	0.00254277284366111	0.00254277284366111	0.466792094364734	0.497041232329423	none	none	none
MexK	0	0	6.68909951980287e-06	9.36477638199344e-05	14.0000553950039	0.0139176262296363	0.0139176262296363	0.000381661414277049	0.000972771165657356	famp	none	none
mexM	0	0	4.26779934914609e-06	2.57260409549822e-05	6.02794059662845	0.003797688086836	0.003797688086836	0.13631973762701	0.188058251907888	none	none	none
mexN	0	0	4.34013234129324e-06	5.07785758572477e-05	11.6997759202239	0.0106602977889034	0.0106602977889034	0.000760701599051826	0.00182743257703255	famp	none	none
mexP	0	0	4.67156062917383e-06	3.71568761870243e-05	7.95384650580796	0.00581625406467801	0.00581625406467801	0.0243138482330731	0.0409805990380023	famp	none	none
mexQ	0	0	4.02606008639624e-06	3.55015524694208e-05	8.81793905395946	0.00753459480202601	0.00753459480202601	0.00602216432749021	0.0117808974201001	famp	none	none
MexV	0	0	4.60684192420448e-06	2.75306329243612e-05	5.97603160197758	0.00669422413956688	0.00669422413956688	0.019909966242068	0.035012273038116	famp	none	none
MexW	0	0	2.33463307474674e-06	9.30734480255721e-05	39.8664137128567	0.0119002242891977	0.0119002242891977	0.000758907979338979	0.00182743257703255	famp	none	none
mexX	0	0	2.97226543887023e-06	2.2336391627288e-05	7.51493838174096	0.00447242325589858	0.00447242325589858	0.0491565443900772	0.0775374926605746	none	none	none
mexY	0	0	0	4.75192701456741e-05	0	0.00810253883397483	0.00810253883397483	0.00256571417132786	0.00547177818170941	none	none	none
mfd	0	0.0209388459874176	0.000661976723794822	0.0705442737289875	106.566093932409	3.04799216163344	3.04799216163344	0	0	famp	famp	famp
mphA	0	0	0.000175709505037933	0.0213967716555695	121.773558299822	0.53879015435389	0.53879015435389	1.84661635215744e-116	1.24497683097066e-115	famp	none	none
mphB	0	0	2.98879986213164e-05	2.59552094516852e-05	1.15152215114857	0.00241511575876352	0.00241511575876352	0.460649383505338	0.494990854255094	none	none	none
mphC	0	0	0	9.75947503256436e-06	0	0.00230358050727641	0.00230358050727641	0.107200873340102	0.151385017081631	none	none	none
mphD	0	0	2.68010617635373e-06	0.000305800348333277	114.100087164948	0.0064003063838074	0.0064003063838074	0.0909312145654435	0.136301939253761	none	none	none
mphI	0	0	0	3.65153880508527e-07	0	0.000751993604644952	0.000751993604644952	0.254792149750498	0.299048741281743	none	none	none
mprF-Cpe	0	0	8.79052544542423e-06	0.000154221452035654	17.5440538785917	0.0379530048083359	0.0379530048083359	1.38770115161175e-09	4.53171157323213e-09	famp	none	none
mprF-Sag	0	0	6.91332578774965e-06	3.75722381488358e-06	1.84000904081458	0.000369634229348215	-0.000369634229348215	0.87387599532212	0.880193171191918	none	none	none
Mrx	0	0	0.000115876265221149	0.0198392466681813	171.210615308651	0.536437728601024	0.536437728601024	8.3055375701717e-120	5.69133558087176e-119	famp	none	none
msbA	0	0.0185118158618768	0.000236201897305567	0.0620585242504343	262.735079431437	2.91746911651027	2.91746911651027	0	0	famp	famp	famp
msrA	0	0	0	1.37565074684411e-05	0	0.00345512446505314	0.00345512446505314	0.0484685413663785	0.0773276728669703	none	none	none
msrB	0	0.00893073415702179	0.000211073510665908	0.0626664686970492	296.894046530733	2.47705792655794	2.47705792655794	0	0	famp	famp	famp
msrC	0	0	0.00210532697649399	0.000833637456580559	2.52547070657032	0.0307343290203725	0.0307343290203725	0.00167079753002038	0.00375480305133612	none	none	none
msrE	0	0	4.78613106868234e-06	0.00024311082120913	50.7948524017459	0.00734031442220751	0.00734031442220751	0.116011891686705	0.163275995707214	none	none	none
mtrA	0	0	0	2.08694487795505e-05	0	0.00682035272418258	0.00682035272418258	0.00524624567886104	0.0106452946299219	none	none	none
mtrC	0	0	1.31441798009415e-05	0	0	0.00195247342743254	-0.00195247342743254	0.214494684886785	0.279310835771577	none	none	none
mtrD	0	0	3.61540518737419e-05	2.66935471680693e-05	1.35441167283264	0.00284923414699367	0.00284923414699367	0.304412257357358	0.343903577230745	none	none	none
mtrE	0	0	1.22457428816542e-05	0	0	0.00111713000512204	-0.00111713000512204	0.380235362808957	0.421587219241761	none	none	none
MuxA	0	0	2.26175910743451e-06	2.52002900046396e-05	11.1418983223302	0.00453274776298862	0.00453274776298862	0.0491565443900772	0.0775374926605746	none	none	none
MuxB	0	0	3.38721737853566e-06	7.40283616334468e-05	21.8552142837228	0.0115305686667497	0.0115305686667497	0.00076010328893703	0.00182743257703255	famp	none	none
MuxC	0	0	3.10009452949517e-06	5.33746854531847e-05	17.2171154606297	0.00838341034182744	0.00838341034182744	0.00601297277574996	0.0117808974201001	famp	none	none
norA	0	0	2.18271940319436e-05	3.03494477315389e-05	1.39044201866365	0.00340983840388276	0.00340983840388276	0.293226354935268	0.334886929953394	none	none	none
npmA	0	0	7.00406194413243e-05	0.000380514782866324	5.43277295234511	0.0250170214124861	0.0250170214124861	0.000482952410981874	0.00120882699275702	famp	none	none
OKP-A	0	0	0	5.29822461323904e-05	0	0.0089361331743314	0.0089361331743314	0.00126411317638029	0.00291933319186166	none	none	none
OKP-B	0	0	0	0.000226253434619367	0	0.0473148020129779	0.0473148020129779	8.58766003469878e-15	3.41870656619437e-14	none	none	none
OmpK37	0	0.00958266096413888	0.000222983499690587	0.0581143812263301	260.621890440189	2.27467117514156	2.27467117514156	0	0	famp	famp	famp
OpmB	0	0	2.45069320154952e-06	2.69355486446667e-05	10.9909917029337	0.00535452127574132	0.00535452127574132	0.0242959132400213	0.0409805990380023	famp	none	none
OpmD	0	0	5.6715815646797e-06	3.94679220961644e-05	6.95889173876199	0.00707269011661005	0.00707269011661005	0.0120722947712609	0.0224614097743778	famp	none	none
opmE	0	0	5.62537723421388e-06	2.64898683033024e-05	4.70899411726372	0.00629662761310534	0.00629662761310534	0.0120813802399568	0.0224614097743778	none	none	none
OpmH	0	0	3.73143328263883e-06	7.32288719508532e-05	19.6248643360619	0.0109930750955902	0.0109930750955902	0.00150942942620183	0.00341848936602699	famp	none	none
OprJ	0	0	5.72425965650385e-06	3.84532670009914e-05	6.71759656417772	0.00725833850452418	0.00725833850452418	0.019909966242068	0.035012273038116	famp	none	none
OprM	0	0	0	5.44781763885815e-05	0	0.00961894059910939	0.00961894059910939	0.00126411317638029	0.00291933319186166	none	none	none
OprN	0	0	3.1300445952886e-06	3.63446533883129e-05	11.6115449099414	0.00605169324534049	0.00605169324534049	0.0242779897154188	0.0409805990380023	famp	none	none
oqxA	0	0	6.9203146961487e-05	0.0107183561110287	154.882495690459	0.749415767073225	0.749415767073225	3.85287033883217e-190	2.92818145751245e-189	famp	famp	famp
oqxB	0	0	0.000106198645116691	0.0113464639208573	106.841889634183	0.846821285869722	0.846821285869722	1.65847492962164e-217	1.33315869342663e-216	famp	famp	famp
OXA-12	0	0	0	4.30246505800965e-05	0	0.0122672984522714	0.0122672984522714	0.000155836436627474	0.000409683210756505	none	none	none
OXA-22	0	0	0	5.12275266534367e-07	0	0.000813946260382004	0.000813946260382004	0.254792149750498	0.299048741281743	none	none	none
OXA-347	0	0	0.0205595361398972	0.0341311512990203	1.66011290657412	0.309845386571913	0.309845386571913	5.45524127314531e-18	2.37530297101535e-17	none	none	none
OXA-50	0	0	4.67816377101298e-06	4.8229663313462e-05	10.309528625805	0.00731484317593534	0.00731484317593534	0.0198595471573915	0.035012273038116	famp	none	none
OXA-55	0	0	0	1.06941546614917e-06	0	0.000949448852666457	0.000949448852666457	0.254792149750498	0.299048741281743	none	none	none
OXA-61	0	0	0	1.15878096733947e-05	0	0.00322458609943155	0.00322458609943155	0.0484685413663785	0.0773276728669703	none	none	none
OXA-85	0	0	0.000560381678004535	0.00285066817907169	5.08701174746227	0.030275888189121	0.030275888189121	0.00385074692437758	0.00800802096711358	famp	none	none
OXA-9	0	0	0	6.37944056824115e-05	0	0.00170781255827723	0.00170781255827723	0.254792149750498	0.299048741281743	none	none	none
OXA-clusterA2	0	0	7.86566156590158e-07	0.000137432105655867	174.724153212552	0.0141775041381544	0.0141775041381544	9.74220133917646e-05	0.000257736718973149	famp	none	none
OXA-clusterC	0	0	0	0.000652122138398012	0	0.0171850236378557	0.0171850236378557	3.92594485091136e-05	0.000107257839717709	none	none	none
OXA-clusterD	0	0	1.38947708245949e-05	0.00169390292919962	121.909382355646	0.0616047928281596	0.0616047928281596	2.74239090397455e-13	1.02349946237622e-12	famp	none	none
OXA-clusterG	0	0	1.5242574032949e-06	0.000159476720853081	104.625846335631	0.00540296803981821	0.00540296803981821	0.0490859004607062	0.0775374926605746	none	none	none
OXA-clusterH	0	0	0	4.87870929434239e-06	0	0.00123050509979006	0.00123050509979006	0.254792149750498	0.299048741281743	none	none	none
OXA-clusterJ	0	0	0	7.51570488621799e-06	0	0.00236305027774186	0.00236305027774186	0.107200873340102	0.151385017081631	none	none	none
OXA-clusterK	0	0	0	6.21081614190445e-05	0	0.00654531973185257	0.00654531973185257	0.0108334814575642	0.0206776038779079	none	none	none
OXA-clusterL	0	0	4.79895281198944e-06	5.03888876558425e-06	1.04999756467606	0.00154911274433633	0.00154911274433633	0.467184942780674	0.497041232329423	none	none	none
OXA-clusterN	0	0	2.48450218540368e-05	4.42080910662671e-05	1.77935408251952	0.00206863384234524	0.00206863384234524	0.45791468677899	0.493320461529942	none	none	none
OXA-clusterP	0	0	1.41652425781807e-06	1.4728267481216e-06	1.03974692984803	0.000351332765088586	0.000351332765088586	0.794220851540833	0.813983801977232	none	none	none
OXY	0	0	8.72643458938609e-07	0.000592175973774763	678.600140422783	0.0691974573928906	0.0691974573928906	7.14124829068091e-18	3.07736266546868e-17	famp	none	none
patA	0	0.0139352344923467	0.00028888934933248	0.0713765795457694	247.072381556105	2.85588542175643	2.85588542175643	0	0	famp	famp	famp
patB	0	0	0.000523233005934496	0.00151190233554111	2.88953930350944	0.183696839557519	0.183696839557519	2.57638611138178e-24	1.23784987880182e-23	none	none	none
PC1/blaZ	0	0	1.27586013755047e-05	5.0315937590084e-05	3.94368756489921	0.00465630810144191	0.00465630810144191	0.178143592482749	0.239728789788256	none	none	none
PDC	0	0	8.5490601258296e-06	3.99266669933477e-05	4.67029900429824	0.00566729615838568	0.00566729615838568	0.0381269581522354	0.0634942968431649	none	none	none
pgpB	0	0	1.53262488231279e-06	6.01282455109756e-06	3.92321997410351	0.000449224601786646	0.000449224601786646	0.853385020350582	0.864976969504052	none	none	none
PmpM	0	0	3.09723490351409e-06	4.0360573600547e-05	13.0311632336167	0.00604848279122283	0.00604848279122283	0.0242959132400213	0.0409805990380023	famp	none	none
pmrA	0	0	0.000120523817235043	0.000447274854524401	3.71109100910848	0.0857001744448009	0.0857001744448009	2.41990601830114e-13	9.11279924008899e-13	none	none	none
PmrC	0	0.0119850041252502	0.000160417028928689	0.0682696780421304	425.576252708675	2.64728747010394	2.64728747010394	0	0	famp	famp	famp
PmrE	0	0.150192591130741	0.0147843598047542	0.193225969552066	13.0696203355339	3.24779207591732	3.24779207591732	0	0	famp	famp	famp
PmrF	0	0.0109201877816004	3.50048066308625e-05	0.0573247426588769	1637.62489144379	2.63074393107391	2.63074393107391	0	0	famp	famp	famp
qacA/B	0	0	2.74988515980787e-05	0.000142967411522499	5.19903207639725	0.00478892440779255	0.00478892440779255	0.178143592482749	0.239728789788256	none	none	none
qacH	0	0	7.40099213049042e-06	0.00216239332138002	292.176141151596	0.0690509912729604	0.0690509912729604	3.04841543984405e-16	1.24925260181845e-15	famp	none	none
QepA	0	0	0	0.000216813142956153	0	0.0131565154227324	0.0131565154227324	0.00031185499295973	0.000804662883068934	none	none	none
QnrB	0	0	0	0.000211962512974303	0	0.00629389508312439	0.00629389508312439	0.0226805741701526	0.0395020000130159	none	none	none
QnrD	0	0	1.28112238216917e-06	0.000918675631571692	717.086551884456	0.0374688857108518	0.0374688857108518	3.89499697287068e-09	1.23341570807572e-08	famp	none	none
QnrS	0	0	9.16937982889224e-06	0.00397434370416536	433.436478620115	0.201307022065229	0.201307022065229	1.92487925386914e-46	1.07279937082307e-45	famp	none	none
ramA	0	0	7.04384768662578e-05	0.0114771840450118	162.939128664063	0.784201183402089	0.784201183402089	2.45912995179673e-196	1.90354874046488e-195	famp	famp	famp
RbpA	0	0	0	9.17933622190154e-07	0	0.000921260931519008	0.000921260931519008	0.254792149750498	0.299048741281743	none	none	none
RlmA	0	0	0.00023734658980143	0.000762343649085471	3.21194271096656	0.132836168417721	0.132836168417721	3.24330105661619e-19	1.45774176523179e-18	none	none	none
rmtA/B	0	0	0	0.000388367113821584	0	0.0089359903470827	0.0089359903470827	0.00256571417132786	0.00547177818170941	none	none	none
rmtD	0	0	1.8324628960963e-05	3.87922355321036e-05	2.11694521153704	0.0162629328057395	0.0162629328057395	0.00338243540407664	0.00710481406484441	none	none	none
rmtF	0	0	0.000507800942323691	0.000487995967524073	1.04058430011236	0.0218115657543132	0.0218115657543132	0.0154819517263962	0.0283835781650598	none	none	none
rmtG	0	0	0	2.91667491277567e-06	0	0.00341602014372988	0.00341602014372988	0.0226805741701526	0.0395020000130159	none	none	none
rob	0	0.0131586702811778	0.000268932291034658	0.075186235938782	279.573106113511	2.74511208896628	2.74511208896628	0	0	famp	famp	famp
rosA	0	0	0	0.000130413302084732	0	0.00461221298784942	0.00461221298784942	0.0484685413663785	0.0773276728669703	none	none	none
rosB	0	0	2.48109762088484e-06	0.000188210675914593	75.8578277333045	0.0152375922329737	0.0152375922329737	0.000381158400845082	0.000972771165657356	famp	none	none
SAT-1	0	0	0.000151823120167516	0.00147757368997737	9.73220474159059	0.0684184434759096	0.0684184434759096	8.17173407785074e-12	2.89473291910306e-11	famp	none	none
SAT-4	0	0	0.0169000438733686	0.0127280586206824	1.32777860135771	0.107280055359295	-0.107280055359295	0.00672407498476858	0.013072852761085	none	none	none
sav1866	0	0	2.10949178291586e-05	2.355066478598e-05	1.11641415134725	0.00195541972843838	0.00195541972843838	0.467313885898237	0.497041232329423	none	none	none
sdiA	0	0	0	0.00135904117568698	0	0.106903168685859	0.106903168685859	3.93131141758861e-24	1.86737292335459e-23	none	none	none
Sed-1	0	0	0	2.10366653652865e-06	0	0.00107457348828799	0.00107457348828799	0.254792149750498	0.299048741281743	none	none	none
SHV	0	0	1.69151960761416e-05	0.00500928536446311	296.14113498386	0.457446367948397	0.457446367948397	1.67132556647981e-121	1.16435681131427e-120	famp	none	none
smeA	0	0	0.000657338610764012	0.000538109863519753	1.22156952571802	0.00399649223647547	0.00399649223647547	0.559182522891332	0.588761447276012	none	none	none
smeB	0	0	0.000620564771745334	0.000604073467495854	1.0273001632034	0.0147028054209066	0.0147028054209066	0.071382757066232	0.110511083161796	none	none	none
smeC	0	0	0.000659050656512021	0.000599159089289572	1.09995937355046	0.0110759239514797	0.0110759239514797	0.127784712633427	0.178046699602575	none	none	none
smeD	0	0	0.00047822480342464	0.000447254539912486	1.06924527477846	0.00819819327873628	0.00819819327873628	0.25668860656689	0.299114231493613	none	none	none
smeE	0	0	0.000678580731551346	0.00058415999899239	1.16163505327619	0.0115916169807546	0.0115916169807546	0.123755015230443	0.173008683499415	none	none	none
smeF	0	0	0.000651008915116521	0.000588153109913275	1.10686979996164	0.00931980901717466	0.00931980901717466	0.203958503711082	0.268530285227727	none	none	none
smeR	0	0	0.000558920732603427	0.000459780148089504	1.21562606590536	0.00818841332751585	0.00818841332751585	0.25689475862729	0.299114231493613	none	none	none
smeS	0	0	0.000627133411430796	0.000551942852419303	1.13622888435264	0.00556427746140997	0.00556427746140997	0.395428797611098	0.437273114818622	none	none	none
soxR	0	0	0	3.47324101074386e-05	0	0.00656045760537349	0.00656045760537349	0.00524624567886104	0.0106452946299219	none	none	none
sul1	0	0	0.000363961356672169	0.0234820229519288	64.5179014789742	0.75671879452871	0.75671879452871	1.60936759565044e-153	1.18020290347699e-152	famp	famp	famp
sul2	0	0.00287917231169591	0.03603667023807	0.0693763642286722	1.92516022624591	0.981291976155643	0.981291976155643	1.01171631092874e-108	6.7126574280669e-108	none	none	none
sul3	0	0	2.71240083905774e-05	0.0054452041338092	200.752191763103	0.0837943852908491	0.0837943852908491	1.02826672079921e-18	4.52437357151654e-18	famp	none	none
TaeA	0	0	1.70546885934931e-06	0	0	0.000835308084895736	-0.000835308084895736	0.380235362808957	0.421587219241761	none	none	none
TEM	0	0	0.00267580903702843	0.0377663503776185	14.1139931344126	1.09793363882998	1.09793363882998	5.0255169001752e-217	3.96352087598723e-216	famp	famp	famp
tet(31)	0	0	0	1.12536412861388e-06	0	0.000958865631945471	0.000958865631945471	0.254792149750498	0.299048741281743	none	none	none
tet(33)	0	0	0	2.619303548578e-06	0	0.00195591560993158	0.00195591560993158	0.107200873340102	0.151385017081631	none	none	none
tet(35)	0	0	0	2.28444858190184e-06	0	0.00108984245390253	0.00108984245390253	0.254792149750498	0.299048741281743	none	none	none
tet(38)	0	0	0	2.23926230664727e-06	0	0.00187203398349123	0.00187203398349123	0.107200873340102	0.151385017081631	none	none	none
tet(39)	0	0	0	4.78418506707154e-05	0	0.00407785155918106	0.00407785155918106	0.0484685413663785	0.0773276728669703	none	none	none
tet(40)	0.0286422516845787	0.0401981934203856	0.0646198085423145	0.0792765046124959	1.22681429117178	0.240815155052763	0.240815155052763	1.86277740935911e-13	7.07855415556462e-13	none	none	none
tet(A/B)	0	0	0.000166407582990876	0.00759283822524369	45.6279581060917	0.375624545108876	0.375624545108876	3.73880582089578e-68	2.23260119019205e-67	famp	none	none
tet(C)	0	0	0.000409585490392411	0.0115743715393204	28.2587440493348	0.48322133192143	0.48322133192143	9.12287204291703e-88	5.69158285662585e-87	famp	none	none
tet(D)	0	0	0.000128939120024651	0.00542412203491513	42.0673107888291	0.298889884329228	0.298889884329228	4.11091001681134e-54	2.35391833839334e-53	famp	none	none
tet(E)	0	0	0	7.85664803477455e-05	0	0.00744251137243257	0.00744251137243257	0.00524624567886104	0.0106452946299219	none	none	none
tet(G)	0	0	6.24042410963575e-05	0.000377307419275938	6.04618232105961	0.0158728631256011	0.0158728631256011	0.0191623915864669	0.034525343461824	famp	none	none
tet(J)	0	0	5.07338718111589e-05	4.90600374198548e-05	1.03411808223829	0.0131873928091943	0.0131873928091943	0.00019424046630109	0.000507453218211599	none	none	none
tet(K)	0	0	1.40698803941655e-05	5.35851803819314e-05	3.80850290697227	0.00384113977283018	0.00384113977283018	0.292789986016515	0.334886929953394	none	none	none
tet(L)	0	0	0.0011535174156747	0.00684872924514066	5.93725690837082	0.165942859734959	0.165942859734959	3.28561873723227e-16	1.33338702151756e-15	famp	none	none
tet(Y)	0	0	0	2.30921480176119e-06	0	0.00189727520110772	0.00189727520110772	0.107200873340102	0.151385017081631	none	none	none
tet32	0.114252838732015	0.0833999390520696	0.235473915685722	0.149258982768988	1.57761972725066	0.197088303324273	-0.197088303324273	2.49486154077419e-28	1.27177088298001e-27	none	none	none
tet34	0	0	0	1.04046984622738e-06	0	0.000944382926387988	0.000944382926387988	0.254792149750498	0.299048741281743	none	none	none
tet36	0	0	0.000179247049031349	0.000118080832866966	1.51800291951951	0.0141194615531068	0.0141194615531068	0.0034039045398617	0.00711416048831095	none	none	none
tet44	0	0	0.0428288372292361	0.0170491423781937	2.51208162142017	0.273179619167696	-0.273179619167696	3.58764780108882e-10	1.21921689500417e-09	none	none	none
tetA(46)	0	0	0.000713155824894978	0.00141231661325803	1.98037590657836	0.157571160525148	0.157571160525148	7.06400020649806e-14	2.73402970955203e-13	none	none	none
tetA(60)	0	0	2.1054172530274e-05	8.18301305954796e-05	3.8866467194479	0.0145983639995082	0.0145983639995082	0.00200549378276398	0.00448286845559007	none	none	none
tetA(P)	0	0	0.000598864046219178	0.00262667203476893	4.38609071850608	0.15912559142085	0.15912559142085	5.39491596657312e-13	1.99564148144032e-12	none	none	none
tetB(46)	0	0	0.00074298031956776	0.00150262537162525	2.02242957458069	0.176400257420615	0.176400257420615	3.36657885512895e-16	1.3531057321576e-15	none	none	none
tetB(60)	0	0	1.94927444225518e-05	8.9713634769929e-05	4.6024116884299	0.0167515952028596	0.0167515952028596	0.000554737091068099	0.00136400061215568	none	none	none
tetB(P)	0	0	0.00132010385020191	0.00325923373978515	2.46892222857062	0.146237550912657	0.146237550912657	9.43516163464198e-10	3.10543115218925e-09	none	none	none
tetM	0	0.00644109557642242	0.016615246781297	0.0247684738824057	1.490707553636	0.510164594168909	0.510164594168909	1.35812508155291e-30	7.00859609986564e-30	none	none	none
tetO	0	0	6.11666733010477e-05	1.02359376675861e-05	5.97567856384498	0.00413572690428676	-0.00413572690428676	0.18436435261745	0.247000959596455	none	none	none
tetQ	0.495510079823966	0.440739320759013	1.21034225741444	0.860429441529313	1.40667229524736	0.124837073441005	-0.124837073441005	5.63802761780907e-07	1.6480388421288e-06	none	none	none
tetS	0	0	7.93011865479281e-05	0.000360253212772277	4.542847698181	0.0501721492214555	0.0501721492214555	1.64292773664911e-09	5.24231903755212e-09	none	none	none
tetT	0	0	7.80422397040256e-06	8.19360270858384e-05	10.4989333207991	0.00566450095336091	0.00566450095336091	0.177559998963977	0.239728789788256	none	none	none
tetW	0.22854983459534	0.17362779296155	0.457674918084167	0.324729693029385	1.40940273682565	0.222819850969106	-0.222819850969106	9.79854380698688e-35	5.18454596369685e-34	none	none	none
tetX	0	0	0.117586178475397	0.104882653946306	1.12112131082795	0.164823899125433	-0.164823899125433	0.000936380219827904	0.00223661103936036	none	none	none
TolC	0	0.0135125479193504	0.000140066628936177	0.0681420901626528	486.497680997966	2.85086112369454	2.85086112369454	0	0	famp	famp	famp
TriA	0	0	6.15278491790736e-06	3.81514877869783e-05	6.20068607890719	0.00663155850311092	0.00663155850311092	0.019922588459964	0.035012273038116	famp	none	none
TriB	0	0	3.42821689430241e-06	3.22903132908585e-05	9.41898202080623	0.00568859407883426	0.00568859407883426	0.0242959132400213	0.0409805990380023	famp	none	none
TriC	0	0	5.77688090969823e-06	4.74913192014473e-05	8.22092751154327	0.00909287009526594	0.00909287009526594	0.00537706028494141	0.0108058230726226	famp	none	none
vanA	0	0	0.0021696983374007	0.00251583567573358	1.15953247157278	0.00470068738320784	0.00470068738320784	0.300126718632248	0.34032503712587	none	none	none
vanB	0	0	0.00037265377158548	0.000111366740459449	3.34618549531108	0.00366294374062814	0.00366294374062814	0.472792766739299	0.501592326134586	none	none	none
vanC	0	0	0	6.98042966223771e-05	0	0.00857143536947902	0.00857143536947902	0.00256571417132786	0.00547177818170941	none	none	none
vanD	0	0	0.000371848888662201	0.00100037327562959	2.6902682948136	0.0509167269453288	0.0509167269453288	0.000515965140988397	0.00127882301801933	none	none	none
vanF	0	0	0	1.86152061460184e-06	0	0.00105193215086619	0.00105193215086619	0.254792149750498	0.299048741281743	none	none	none
vanG	0	0	0.00641471092505776	0.00388013861395906	1.65321695002864	0.0361764170527143	-0.0361764170527143	0.308531449378078	0.347617643773684	none	none	none
vanHA	0	0	0.00204928943098143	0.00245816998522519	1.1995230873991	0.00441761516440931	0.00441761516440931	0.300430475357527	0.34032503712587	none	none	none
vanHB	0	0	0.000363316305844933	0.000114192861082224	3.18160261860264	0.00864292171277814	0.00864292171277814	0.192288529567912	0.256794266323921	none	none	none
vanHD	0	0	0.000179781955401188	0.000452222427792746	2.51539386577257	0.0307902826759214	0.0307902826759214	0.00571318859124148	0.0113719658625664	none	none	none
vanHF	0	0	0	2.5167883225846e-06	0	0.00110778590317473	0.00110778590317473	0.254792149750498	0.299048741281743	none	none	none
vanI	0	0	1.9581791422575e-06	0	0	0.00085503281368382	-0.00085503281368382	0.380235362808957	0.421587219241761	none	none	none
vanRA	0	0	0.00457186241507682	0.00488777834620504	1.06910005211146	0.00871518475809641	0.00871518475809641	0.738456568320268	0.762160112488573	none	none	none
vanRB	0	0	0.000340794487386289	0.000105970100550818	3.21594945758178	0.0100094016201524	0.0100094016201524	0.12150066366579	0.170427105410404	none	none	none
vanRC	0	0	0	0.000389320040412783	0	0.0267953513618764	0.0267953513618764	6.56742677876676e-07	1.90637805105868e-06	none	none	none
vanRD	0.0141125380262278	0.00801943968561603	0.0222440719006827	0.0167952768546919	1.3244242469554	0.227380464414782	-0.227380464414782	1.10078548850292e-13	4.22136086416717e-13	none	none	none
vanRF	0	0	0	2.4451442105551e-06	0	0.00110243538774668	0.00110243538774668	0.254792149750498	0.299048741281743	none	none	none
vanRG	0.022925754086076	0.00830068746167206	0.0389358615992309	0.026142435931247	1.48937389391064	0.262647147425421	-0.262647147425421	3.12906253506947e-14	1.23391333930098e-13	none	none	none
vanRI	0	0	0.00471034929029181	0.00549821463732743	1.16726261652388	0.11197886114758	0.11197886114758	0.00120215752605761	0.00283899347961627	none	none	none
vanRO	0	0	1.94350469466426e-06	4.30715843690888e-06	2.21618113335864	0.00126352629698534	0.00126352629698534	0.418800080510463	0.45707162833779	none	none	none
vanSA	0	0	0.00192806311203793	0.00233209478939371	1.20955313901977	0.0052851429962617	0.0052851429962617	0.178289713677111	0.239728789788256	none	none	none
vanSB	0	0	0.000351255337390174	0.000121230255611492	2.89742305349785	0.0112900708405226	0.0112900708405226	0.0909557787837275	0.136301939253761	none	none	none
vanSC	0	0	0	7.24412063646686e-05	0	0.0076589838945571	0.0076589838945571	0.00524624567886104	0.0106452946299219	none	none	none
vanSD	0	0	0.000759694333230616	0.00136465304506961	1.79631857890317	0.0731100548146122	0.0731100548146122	3.30381554176015e-06	9.26842212386405e-06	none	none	none
vanSG	0	0	1.09555619181256e-05	2.12466632178591e-05	1.93934947167861	0.000486086779820205	-0.000486086779820205	0.722319544964753	0.747350420285314	none	none	none
vanTC	0	0	0	7.66342159884186e-05	0	0.00764798898812469	0.00764798898812469	0.00524624567886104	0.0106452946299219	none	none	none
vanTG	0	0	0.00223930069481171	0.00168100174209745	1.33212276866391	0.014524075019982	0.014524075019982	0.255407657027708	0.299048741281743	none	none	none
vanUG	0.00883071674167649	0.0042955985048491	0.0215378275400239	0.0150393594091098	1.4320974021658	0.181196804835448	-0.181196804835448	4.14700772316814e-11	1.44454102357024e-10	none	none	none
vanWB	0	0	0.000347425965639548	0.000139131961352439	2.49709672933794	0.0069199156682993	0.0069199156682993	0.368518816671776	0.414088347765597	none	none	none
vanWG	0	0	0.00251187655128531	0.00133234837140315	1.88530012510163	0.0129730961612511	0.0129730961612511	0.286366752929385	0.330666582111831	none	none	none
vanXA/XM	0	0	0.00181042755285174	0.00216888551572607	1.19799630330952	0.00673581378520005	0.00673581378520005	0.105607287136477	0.151385017081631	none	none	none
vanXB	0	0	0.000421929173140822	0.000118410738361463	3.56326781657955	0.00134936231241234	-0.00134936231241234	0.939415925210449	0.943932347927807	none	none	none
vanXD	0	0	0.000424821970764554	0.00101780286978752	2.39583387826147	0.0562876900044813	0.0562876900044813	0.000681349299818685	0.0016655205106679	none	none	none
vanXF	0	0	0	2.53286238851224e-06	0	0.00110896546710126	0.00110896546710126	0.254792149750498	0.299048741281743	none	none	none
vanXI	0	0	2.96635058183563e-06	0	0	0.000914358496091339	-0.000914358496091339	0.380235362808957	0.421587219241761	none	none	none
vanXYC	0	0	0	7.49395440402134e-05	0	0.00861789870972007	0.00861789870972007	0.00256571417132786	0.00547177818170941	none	none	none
vanXYG	0	0	0.00579064817879364	0.00171639804001985	3.37372103893027	0.00668507545760821	-0.00668507545760821	0.8546303550363	0.864976969504052	none	none	none
vanYA	0	0	0.00104549020317731	0.00150461258054471	1.43914555676572	0.00484387796756103	0.00484387796756103	0.178362807713272	0.239728789788256	none	none	none
vanYB	0	0	0.000365085331076612	0.000118364415778476	3.08441797034578	0.00367281591637436	0.00367281591637436	0.540235168706591	0.571691900049	none	none	none
vanYD	0	0	2.40355808608559e-05	0.000190259786176021	7.91575569891367	0.0188105087630541	0.0188105087630541	0.00213088468870204	0.00473781808445454	famp	none	none
vanYG	0	0	5.69341560464092e-06	6.09899174788825e-06	1.07123599810924	0.00117885905998349	0.00117885905998349	0.457507781718026	0.493320461529942	none	none	none
vanZA	0	0	0.000808559297339353	0.0011143763650987	1.37822466300946	2.80894675608323e-06	-2.80894675608323e-06	0.971795885723743	0.971795885723743	none	none	none
vatB	0	0	7.72907272924715e-05	3.1214926585644e-05	2.47608230249749	0.00565160472341919	-0.00565160472341919	0.239441954386528	0.299048741281743	none	none	none
vatE	0	0	3.29602914993074e-05	0.000878204326417729	26.6443130952341	0.00676795164034871	0.00676795164034871	0.17763287020076	0.239728789788256	none	none	none
VEB	0	0	0	1.27245107396975e-05	0	0.00140842660957929	0.00140842660957929	0.254792149750498	0.299048741281743	none	none	none
vgaC	0	0	0.000114577589042729	0.0297900565940428	259.998982723691	1.1035997338094	1.1035997338094	2.82061247524887e-270	2.31179610716476e-269	famp	famp	famp
YojI	0	0.0102127677628371	5.12042007111979e-05	0.0551364475634702	1076.79539564441	2.66667453006268	2.66667453006268	0	0	famp	famp	famp
