# Supplementary material for: Population-level impacts of antibiotic usage on the human gut microbiome
Source: Nat Commun. 2023 Mar 2;14:1191. doi: 10.1038/s41467-023-36633-7 (PMC9981903; doi:10.1038/s41467-023-36633-7)
Supplement: Supplementary file 6 — Source Data [file 41467_2023_36633_MOESM6_ESM.zip › Source Data/Figure 4/sgb_final_rep.faa_per_cog.concat.iqtree.treefile]

(AsnicarF_2017__MV_FEM4_t1Q14__bin.2:0.0162282470,((((((((((((((((((((((((((((((BackhedF_2015__SID105_12M__bin.7:0.0104877343,HMP_2012__SRS020340__bin.43:0.0113205013):0.0058545854,GCF_001054475.1:0.0085265015):0.0039441491,FerrettiP_2018__CA_C10043MS2741SA_t0M16__bin.9:0.0066177585):0.0055280785,HMP_2012__SRS016342__bin.27:0.0105916141):0.0255186138,(GCF_003490225.1:0.0216964183,(HMP_2012__SRS014472__bin.1:0.0136917715,GCF_003491025.1:0.0129152906):0.0082656388):0.0368442663):0.0723544494,GCF_003252875.1:0.1102356471):0.1800546962,(((((((((((((((((GCF_000025565.1:0.0088193632,GCF_002278205.1:0.0072912813):0.0019513108,GCF_001052295.1:0.0044837451):0.0040869249,GCF_003401145.1:0.0082055829):0.0011606496,((GCF_003086195.1:0.0053003319,GCF_900075335.1:0.0030319226):0.0009088302,(GCF_003231215.1:0.0032856699,GCF_003384785.1:0.0019491473):0.0015182554):0.0001380105):0.0010715042,GCF_001053635.1:0.0053101173):0.0015303072,GCF_000686165.1:0.0059123425):0.0016992066,(GCF_002785605.1:0.0050765645,GCF_004331265.1:0.0080739973):0.0028001158):0.0012339415,(GCF_001263115.1:0.0149347578,(GCF_001641445.1:0.0044472581,GCF_900077895.1:0.0034273297):0.0040373028):0.0012394611):0.0025215628,GCF_003057745.1:0.0110063963):0.0124729309,GCF_001515505.1:0.0235937175):0.0203955520,((((((GCF_001549955.1:0.0081071622,GCF_000026225.1:0.0081522979):0.0010838860,(CM_madagascar__V31_01_2FE__bin.26:0.0014959553,(GCF_001660175.1:0.0039050059,GCF_004212295.1:0.0011414599):0.0028833388):0.0006629126):0.0005945511,(GCF_003358775.1:0.0053874234,GCF_003145355.1:0.0018070299):0.0014638570):0.0013211020,GCF_002965065.1:0.0050524823):0.0251305145,((GCF_000252995.1:0.0093754487,GCF_000973645.1:0.0105013381):0.0127168380,((GCF_001463265.1:0.0173627311,GCF_004569315.1:0.0177771884):0.0045262252,GCF_002918535.1:0.0167307892):0.0049135162):0.0043690684):0.0069141001,((GCF_003665555.1:0.0045502116,((GCF_003598255.1:0.0085313173,GCF_004684345.1:0.0228290661):0.0416258600,(GCF_004327735.1:0.0035533710,(BackhedF_2015__SID532_4M__bin.6:0.0025925117,((GCF_001922445.1:0.0039188953,GCF_004353845.1:0.0029323949):0.0014968899,GCF_002208845.2:0.0035793703):0.0021354935):0.0023608575):0.0014656081):0.0026658533):0.0071133527,GCF_001037495.1:0.0104460337):0.0148387395):0.0166435040):0.0096269431,GCF_000164865.1:0.0464607512):0.0085771441,(((((GCF_900085235.1:0.0056661759,GCF_002153225.1:0.0037227443):0.0015459112,GCF_002186515.2:0.0027193029):0.0078732766,GCF_900084775.1:0.0033158718):0.0181001302,(GCF_001631725.1:0.0816734803,GCF_003782035.1:0.0428036163):0.0340252766):0.0061743521,(GCF_000527235.1:0.0044476097,(GCF_900083825.1:0.0046993420,GCF_002880715.1:0.0080546152):0.0027816322):0.0251685390):0.0202101045):0.0133410215,GCF_000759795.1:0.0422105074):0.0156791640,GCF_002978855.1:0.0439674673):0.0705890809,GCF_001539185.1:0.0874003430):0.0377128446,(GCF_004570705.1:0.0966118936,GCF_900453135.1:0.1526780469):0.0509916410):0.1133000412):0.3395016916,GCF_000714515.1:0.3903054016):0.1012125833,((GCF_000811205.3:0.0150928121,GCF_004209495.1:0.0328808060):0.0618463806,GCF_000369625.1:0.0732652945):0.5446060528):0.1536417050,(((BackhedF_2015__SID240_M__bin.6:0.3237257793,(RaymondF_2016__P12E0__bin.13:0.3523767836,LouisS_2016__AS64_6__bin.9:0.2977252754):0.0984170226):0.2252247891,CM_madagascar__A28_02_1FE__bin.46:0.5077139381):0.2206566150,(CM_cf__CF_TNFC039SA_t1M16__bin.3:0.0131324239,HMP_2012__SRS017007__bin.17:0.0179157989):0.4854521883):0.1938549740):0.3383092492,GCF_900016225.1:1.2266571901):0.3314359771,((((((((((((((((((((((BackhedF_2015__SID10_12M__bin.37:0.1945118987,(((BritoIL_2016__W1.5.ST__bin.78:0.0651907914,(YuJ_2015__SZAXPI015214-19__bin.33:0.0135382619,GCF_001405535.1:0.0121285843):0.0579396724):0.0395849976,(ChengpingW_2017__AS90raw__bin.24:0.0106028521,GCF_001406435.1:0.0075753421):0.0479977911):0.0444870777,((QinN_2014__LD-97__bin.4:0.0392712315,GCF_001405615.1:0.0549913655):0.0343558154,GCF_001404855.1:0.1998003533):0.0836091563):0.0483529654):0.0764693486,LeChatelierE_2013__MH0193__bin.74:0.1538186903):0.0284825611,WenC_2017__RA070__bin.24:0.2239864772):0.0595742623,(((LiJ_2014__O2.UC28-2__bin.25:0.2481904283,KarlssonFH_2013__S462__bin.31:0.1195452840):0.0697585482,((ZeeviD_2015__PNP_Main_646__bin.24:0.0058656870,CosteaPI_2017__SID713A045-11-90-0__bin.14:0.0082187450):0.0057202634,ZellerG_2014__CCMD26925580ST-21-0__bin.29:0.0082639146):0.1462401192):0.0428183554,((VogtmannE_2016__MMRS65862658ST-27-0-0__bin.5:0.1944561708,(VogtmannE_2016__MMRS62192467ST-27-0-0__bin.22:0.1111042894,GCF_002180435.1:0.0430561111):0.2000014172):0.0814178214,LeChatelierE_2013__MH0307__bin.47:0.1622044724):0.0246154177):0.1203043625):0.0257155462,Bengtsson-PalmeJ_2015__TRAVELRES55__bin.42:0.4593717587):0.0134219045,((((BackhedF_2015__SID326_12M__bin.31:0.2839153826,(BritoIL_2016__M1.59.ST__bin.67:0.1180041158,ZeeviD_2015__PNP_Main_49__bin.36:0.2388041633):0.0805397383):0.1192988563,((Bengtsson-PalmeJ_2015__TRAVELRES42__bin.11:0.0763633820,CosteaPI_2017__alien-11-600-0__bin.23:0.1659830093):0.1286235885,GCF_003461285.1:0.1384032229):0.1595794600):0.0834387416,((((Bengtsson-PalmeJ_2015__TRAVELRES31__bin.15:0.0295952673,Bengtsson-PalmeJ_2015__TRAVELRES4__bin.102:0.0270935997):0.1032864562,ZeeviD_2015__PNP_Main_413__bin.23:0.1149903437):0.0445010058,(ZeeviD_2015__PNP_Main_11__bin.44:0.0256399178,Bengtsson-PalmeJ_2015__TRAVELRES26__bin.156:0.0260257529):0.0974814927):0.1899440880,(LeChatelierE_2013__MH0230__bin.2:0.1401718243,ZellerG_2014__CCIS22275061ST-4-0__bin.68:0.1341179637):0.1290529062):0.1175839653):0.0523236266,GCF_001404555.1:0.3014076346):0.0551407572):0.0283107714,(GCF_003435115.1:0.0553909474,GCF_003481535.1:0.0523718295):0.2411413357):0.0551844604,(((((((((BackhedF_2015__SID130_12M__bin.1:0.0431361157,GCF_001405235.1:0.0504907308):0.0487475716,GCF_001405315.1:0.1170858397):0.0357077028,((GCF_000218385.1:0.0669739404,GCF_003480425.1:0.0887322481):0.0299426305,(GCF_001406655.1:0.1349820657,(GCF_001404335.1:0.0065159495,GCF_003434075.1:0.0058488898):0.0839195274):0.0178115591):0.0122858127):0.0307647475,GCF_003439775.1:0.1346506989):0.0509429710,((((((FengQ_2015__SID31236__bin.63:0.0181653693,LoombaR_2017__SID1019_aas__bin.1:0.0103687612):0.0608510343,FengQ_2015__SID31501__bin.26:0.1784336791):0.0278613309,(YuJ_2015__SZAXPI017595-169__bin.30:0.0094058663,LomanNJ_2013__OBK1196__bin.13:0.0137616814):0.0698493693):0.0134098304,(GCF_003437485.1:0.1276600259,(GCF_001404635.1:0.0127447302,GCF_001404875.1:0.0144173753):0.0731615257):0.0274625155):0.0411399988,GCF_000765215.1:0.1101329126):0.0519377706,GCF_001404595.1:0.1192568626):0.0259036989):0.0228274153,(FengQ_2015__SID31159__bin.23:0.0939460913,(HeQ_2017__SZAXPI029578-96__bin.47:0.0208759371,YuJ_2015__SZAXPI017451-16__bin.6:0.0167051365):0.0689533240):0.0431092110):0.0247071891,(BackhedF_2015__SID82_4M__bin.4:0.0470000860,GCF_002160935.1:0.0277570917):0.1183031669):0.1026698158,GCF_003122485.1:0.2278401426):0.0310678286,(((((((((BackhedF_2015__SID341_4M__bin.9:0.0150688750,ZeeviD_2015__PNP_Main_279__bin.36:0.0145934634):0.0875221205,(GCF_003478765.1:0.0130267075,(QinJ_2012__NOM002__bin.37:0.0155823429,GCF_001404455.1:0.0121487855):0.0083828478):0.0469638798):0.0208853176,((GCF_003461245.1:0.0154810655,(GCF_001404535.1:0.0192624656,(GCF_900120195.1:0.0205794415,GCF_003469845.1:0.0052436391):0.0156204613):0.0185636556):0.0136954037,KarlssonFH_2013__S487__bin.9:0.0329567594):0.0437729415):0.0398715617,XieH_2016__YSZC12003_35551__bin.1:0.0877021613):0.0640479603,(SchirmerM_2016__G89034__bin.9:0.0107008983,CosteaPI_2017__SID713A030-11-0-0__bin.55:0.0058700524):0.0592684134):0.0727686437,GCF_000157975.1:0.1348404986):0.0803608927,(((GCF_003435795.1:0.1041063310,(HeQ_2017__SZAXPI029544-123__bin.23:0.0180184626,GCF_002915535.1:0.0124030801):0.0460381133):0.0272980243,((GCF_003287895.1:0.0417690906,Obregon-TitoAJ_2015__NO21__bin.23:0.0191711629):0.0290485811,(HeQ_2017__SZAXPI029501-104__bin.40:0.0117458543,GCF_900120295.1:0.0105298350):0.0417332002):0.0477257013):0.0637250161,GCF_900129135.1:0.1395192299):0.0336517260):0.0222073844,(BackhedF_2015__SID345_M__bin.45:0.0064972663,KarlssonFH_2013__S195__bin.44:0.0124026294):0.1453768223):0.0515082370,FengQ_2015__SID31416__bin.41:0.1921844042):0.0472696246):0.0187904499):0.0355485378,((((((BackhedF_2015__SID567_M__bin.26:0.0636021394,VogtmannE_2016__MMRS24340226ST-27-0-0__bin.4:0.0922572183):0.0323675431,(((GCF_003434055.1:0.0421766290,GCF_900115855.1:0.0420573953):0.0219053459,(HeQ_2017__RSZAXPI003080-114__bin.34:0.0165552785,GCF_001405335.1:0.0130794402):0.0470153483):0.0228571122,ZellerG_2014__CCMD79987997ST-21-0__bin.15:0.1046514408):0.0269070856):0.0959677176,(((GCF_003480105.1:0.0085127776,GCF_003477935.1:0.0049343613):0.0103833902,ChengpingW_2017__AS45raw__bin.36:0.0229207903):0.1360343569,(Bengtsson-PalmeJ_2015__TRAVELRES15__bin.47:0.0126258324,LiJ_2017__nHM412844__bin.29:0.0171426199):0.1639700469):0.0438768935):0.0199507755,(GCF_000159055.1:0.0818929108,(GCF_001406475.1:0.0861180534,CosteaPI_2017__SID713B014-11-90-0__bin.44:0.1236227303):0.0326662015):0.0655170459):0.0272464409,(GCF_001405995.1:0.0161965607,GCF_001405675.1:0.0189626018):0.1315846413):0.0778707533,GCF_003477885.1:0.2285804687):0.0604547806):0.0455970772,((((BackhedF_2015__SID504_12M__bin.2:0.0392813824,GCF_001405835.1:0.0298055033):0.1015568082,(GCF_001404435.1:0.0069378131,CosteaPI_2017__SID713B007-11-0-0__bin.42:0.0053134149):0.1043801071):0.0748876716,ZeeviD_2015__PNP_Main_138__bin.33:0.0998500954):0.0273732716,XieH_2016__YSZC12003_35705__bin.19:0.0933880013):0.2515682603):0.0587870911,BackhedF_2015__SID39_M__bin.35:0.3729360958):0.1000894738,((BackhedF_2015__SID635_M__bin.31:0.0588000121,GCF_001405175.1:0.0633216688):0.2883185830,((BackhedF_2015__SID544_4M__bin.9:0.0182456843,GCF_002270485.1:0.0626722409):0.1037548220,(GCF_001404835.1:0.0528048806,ZeeviD_2015__PNP_Main_747__bin.12:0.0107836375):0.1202399449):0.1750306533):0.0628511365):0.0407596557,((ZeeviD_2015__PNP_Main_153__bin.52:0.0161738653,LiSS_2016__FAT_010-22-42-0__bin.1:0.0164399252):0.3869900700,(CosteaPI_2017__SID713B007-11-0-0__bin.46:0.2514405088,((FengQ_2015__SID31300__bin.54:0.1414203622,SchirmerM_2016__G88796__bin.12:0.1203222706):0.0463323854,(GCF_001404315.1:0.0168837496,KarlssonFH_2013__S432__bin.14:0.0449772396):0.1060174562):0.1481149605):0.1210557466):0.0791145606):0.2324390458,(ZellerG_2014__MMPU99077057ST__bin.11:0.1311765502,VogtmannE_2016__MMRS99045180ST-27-0-0__bin.16:0.1062426489):0.3886034524):0.2334250604,(((((((((((BackhedF_2015__SID128_B__bin.4:0.1609860308,GCF_900199495.1:0.1396009100):0.0566826468,RaymondF_2016__P3E7__bin.17:0.1805316268):0.0899357550,RaymondF_2016__P23C0__bin.94:0.1962060221):0.1115316244,(((Bengtsson-PalmeJ_2015__TRAVELRES37__bin.32:0.0311579382,ZeeviD_2015__PNP_Main_524__bin.32:0.0293366499):0.1807173637,((CosteaPI_2017__pluto3-11-7-0__bin.48:0.0754257514,ZeeviD_2015__PNP_Main_764__bin.28:0.0957926087):0.0514954386,Bengtsson-PalmeJ_2015__TRAVELRES37__bin.41:0.1014335588):0.1451570815):0.1180944330,(ZeeviD_2015__PNP_Main_131__bin.29:0.2147279388,YuJ_2015__SZAXPI015226-14__bin.18:0.1521850276):0.2045358913):0.0876822299):0.0551079743,(LiJ_2017__H1M412837__bin.27:0.1213972488,(LiJ_2014__V1.FI17__bin.87:0.0402216844,LiJ_2014__MH0329__bin.49:0.0307032795):0.1296537264):0.3296633211):0.2158785306,((ChengpingW_2017__AS37raw__bin.19:0.0443204203,LiJ_2017__H2M614832__bin.39:0.0484831561):0.0462369401,GCF_001305135.1:0.1028714276):0.3426957876):0.1912421284,((((BackhedF_2015__SID172_12M__bin.5:0.0390138071,(GCF_003287415.1:0.0289435352,ZeeviD_2015__PNP_Main_351__bin.25:0.1124629271):0.0095678904):0.0125550664,(GCF_002549775.1:0.0363986692,XieH_2016__YSZC12003_37229__bin.43:0.0378234785):0.0100612406):0.4277896781,RaymondF_2016__P23C90__bin.25:0.2589418895):0.3398631548,((((((BackhedF_2015__SID1_M__bin.4:0.2950695456,((VogtmannE_2016__MMRS44587603ST-27-0-0__bin.29:0.2342044575,(CosteaPI_2017__SID713B044-11-0-0__bin.62:0.0255674518,XieH_2016__YSZC12003_37332__bin.62:0.0267846266):0.2284355774):0.0754996818,ZeeviD_2015__PNP_Main_252__bin.42:0.3240223662):0.0841953349):0.0748093490,QinJ_2012__T2D-066__bin.30:0.2561673281):0.0771294451,(FerrettiP_2018__CA_C10035MS2598FE_t0M15__bin.1:0.1428495562,(LiJ_2014__V1.CD55-0__bin.31:0.0428675124,LiJ_2014__MH0361__bin.48:0.0268628276):0.1771836642):0.2575676195):0.1063650806,((KarlssonFH_2013__S543__bin.35:0.2843923935,HeQ_2017__SZAXPI029570-85__bin.42:0.2430315528):0.1146149591,((FengQ_2015__SID31868__bin.47:0.1264778892,(QinN_2014__HD-57__bin.24:0.0231326183,BackhedF_2015__SID184_M__bin.28:0.0156757852):0.1184000626):0.1988464151,XieH_2016__YSZC12003_37753__bin.67:0.3264850549):0.1360993858):0.1078420232):0.0679256086,(GCF_003433795.1:0.3057608077,((GCF_001404495.1:0.1298167841,ZellerG_2014__CCIS87167916ST-4-0__bin.3:0.1293498379):0.0605548860,GCF_003465835.1:0.1290507258):0.1597901562):0.1557378243):0.0396626330,(((((BritoIL_2016__W2.35.ST__bin.29:0.0178806857,ZeeviD_2015__PNP_Main_299__bin.7:0.0106925215):0.0064561081,GCF_001404415.1:0.0093218738):0.2540716654,XieH_2016__YSZC12003_37545__bin.61:0.3862572908):0.2191591100,(NielsenHB_2014__O2_UC12_2__bin.32:0.4107331350,(LiJ_2014__V1.UC64-0__bin.5:0.4334214386,Bengtsson-PalmeJ_2015__TRAVELRES63__bin.3:0.3133765798):0.0737462750):0.0860132871):0.0874936487,HMP_2012__SRS014979__bin.5:0.7664546330):0.0816532516):0.0694162868):0.0858197936):0.1145556781,GCF_001753695.1:0.8047542593):0.0890129887,((BritoIL_2016__WL.25.ST__bin.15:0.5140446531,XieH_2016__YSZC12003_37648__bin.9:0.5116319803):0.1017042309,XieH_2016__YSZC12003_36007__bin.73:0.8179305298):0.0687055164):0.0847147501,((XieH_2016__YSZC12003_36007__bin.81:0.4671751559,(FengQ_2015__SID530890__bin.14:0.4960131408,XieH_2016__YSZC12003_36694__bin.39:0.4261108766):0.0944616927):0.2320593481,(XieH_2016__YSZC12003_37209__bin.27:0.4604312059,CosteaPI_2017__SID713B072-11-0-0__bin.65:0.2808906638):0.3377774380):0.1960261095):0.0779979060,((DavidLA_2015__LD-Run1-09__bin.3:0.6210867924,(GCF_900637905.1:0.4982875558,(GCF_000179495.1:0.0198337801,GCF_002243115.1:0.0432372800):0.3886457305):0.1807986242):0.1230179787,((VincentC_2016__MM001.4__bin.14:0.2211237775,VincentC_2016__MM075.2__bin.12:0.2445889988):0.3036788476,VincentC_2016__MM030.1__bin.13:0.6811800326):0.0811206273):0.3187500985):0.0448621589):0.0869658852,(((BackhedF_2015__SID275_12M__bin.4:0.1851575664,GCF_001404795.1:0.1543462684):0.1190295037,GCF_001406415.1:0.2142370449):0.3646973320,YuJ_2015__SZAXPI003413-4__bin.21:0.9571683424):0.1211254035):0.0445697251,((((CM_madagascar__A46_01_1FE__bin.29:0.1484360856,(GCF_900167285.1:0.1412296336,GCF_900012755.1:0.1330966927):0.0788193171):0.0374978770,GCF_000531315.1:0.1539654528):0.1353551436,NielsenHB_2014__V1_UC17_2__bin.13:0.2887147444):0.3038813280,((GCF_003472745.1:0.1872708171,(Obregon-TitoAJ_2015__NO05__bin.2:0.1175062198,FengQ_2015__SID531416__bin.34:0.1216465785):0.1632142443):0.1246903521,VincentC_2016__MM001.4__bin.15:0.3362927475):0.3915864218):0.1322778084):0.0927847429,FengQ_2015__SID31865__bin.13:0.6452178057):0.1186771208,((((((BackhedF_2015__SID10_4M__bin.5:0.0155816179,HMP_2012__SRS051244__bin.54:0.0211421949):0.0091565956,CM_cf__CF_FIFC009SS_t6M16__bin.4:0.0354961401):0.0327460457,BackhedF_2015__SID345_4M__bin.7:0.0507055844):0.3856648049,(((BritoIL_2016__M1.62.ST__bin.33:0.0992704043,CosteaPI_2017__peacemaker-11-600-0__bin.5:0.0849039739):0.1758097036,GCF_003570845.1:0.2695384995):0.3818286377,CosteaPI_2017__SID713B030-11-0-0__bin.8:0.3921379470):0.0756047621):0.1891292383,(ZellerG_2014__CCIS16383318ST-4-0__bin.16:0.3758888095,(LiJ_2014__MH0252__bin.10:0.2064009377,QinJ_2012__CON-057__bin.11:0.1712577428):0.1466484906):0.2248075639):0.0797740643,(ZeeviD_2015__PNP_Main_739__bin.18:0.2624144830,WenC_2017__N309__bin.51:0.2570165135):0.1796479552):0.3273568884):0.0763137592,((((((BackhedF_2015__SID385_M__bin.36:0.1738886620,LeChatelierE_2013__MH0422__bin.41:0.2669472018):0.5696273252,LiJ_2014__MH0339__bin.13:0.9800480357):0.2422292991,((ZeeviD_2015__PNP_Main_33__bin.43:0.5730176390,NielsenHB_2014__O2_UC29_0__bin.28:0.4503471147):0.0881431021,(NielsenHB_2014__V1_UC45_0__bin.36:0.5441801239,LiJ_2014__MH0366__bin.29:0.6286113278):0.1183742119):0.4505387399):0.0755787141,((((((((FengQ_2015__SID31416__bin.3:0.0978382543,YuJ_2015__SZAXPI003428-6__bin.17:0.1460067543):0.0340322883,(GCF_003603255.1:0.0282808587,GCF_001406695.1:0.0306325751):0.1114542869):0.0664908803,GCF_003433695.1:0.1054158936):0.0949754108,FengQ_2015__SID31275__bin.34:0.3259650104):0.1188185390,((XieH_2016__YSZC12003_37182R1__bin.11:0.2164824748,(QinJ_2012__DLM008__bin.24:0.0166252471,(LeChatelierE_2013__MH0437__bin.36:0.0070059067,Bengtsson-PalmeJ_2015__TRAVELRES32__bin.77:0.0266292267):0.0250036135):0.1662580515):0.0626505271,GCF_000420345.1:0.1434364320):0.2920496336):0.1342747482,CM_periimplantitis__SP_387SPT_T016__bin.18:0.6338593732):0.2408594193,(((XieH_2016__YSZC12003_37400__bin.11:0.0710914218,GCF_002160645.1:0.0679079582):0.0975076556,(BackhedF_2015__SID275_M__bin.2:0.0218026350,XieH_2016__YSZC12003_37136__bin.25:0.0225518136):0.1388072286):0.0909206873,(KarlssonFH_2013__S458__bin.49:0.1723140049,(CosteaPI_2017__SID713A051-11-90-0__bin.39:0.0111171116,XieH_2016__YSZC12003_35520__bin.70:0.0109929576):0.2727098419):0.0773842184):0.3406734419):0.0919416065,ZeeviD_2015__PNP_Main_19__bin.7:1.2374438992):0.1274188863):0.1524092677,GCF_001405075.1:0.5432085348):0.1002694344,((((CM_cf__CF_FIFC003SS_t1M16__bin.3:0.0045734831,HMP_2012__SRS015985__bin.25:0.0709871235):0.0201422750,(CM_cf__CF_TNFC039IS_t1M15__bin.28:0.0053974722,CM_cf__CF_TNFC059IS_t2M15__bin.1:0.0105805614):0.0119519834):0.3269362511,((((CosteaPI_2017__donald2-11-7-0__bin.35:0.0441331622,GCF_002861765.1:0.0465258329):0.1268544281,GCF_000159355.1:0.1193802474):0.4282063403,(((ZeeviD_2015__PNP_Main_177__bin.39:0.1407349926,(GCF_002079505.1:0.1235181411,QinJ_2012__T2D-029__bin.31:0.1460064676):0.0467380053):0.0438899367,GCF_001652125.1:0.1732538385):0.1169930924,((GCF_004349655.1:0.3309922577,GCF_002092335.1:0.5218807337):0.0611771245,GCF_004302495.1:0.2599411275):0.0666962034):0.0823041850):0.1312575662,(((((((((((((GCF_000146755.1:0.0106299558,GCF_000442155.1:0.0152982438):0.0015248593,((GCF_002093515.1:0.0086505344,GCF_000524275.1:0.0076111891):0.0024392955,CM_periimplantitis__SP_383SPT_T016__bin.6:0.0125887872):0.0010853405):0.0019216399,HMP_2012__SRS015278__bin.17:0.0087893759):0.0021580912,((((((((((GCF_000187745.1:0.0091835839,HMP_2012__SRS020336__bin.1:0.0153928552):0.0016672989,GCF_000148545.1:0.0075114458):0.0015965124,GCF_001546795.1:0.0072029139):0.0012059957,((GCF_001588605.1:0.0172394442,GCF_900459425.1:0.0056514247):0.0011756699,(GCF_000722765.2:0.0092741608,GCF_000220045.1:0.0079085912):0.0026423367):0.0007649726):0.0019077886,GCF_000257865.1:0.0083500270):0.0015947875,(GCF_003942775.1:0.0084446753,GCF_002096835.1:0.0089360938):0.0018823865):0.0010451271,(GCF_003626515.1:0.0085355742,GCF_003428885.1:0.0146480778):0.0016131051):0.0009538045,(((GCF_001909515.1:0.0137329865,GCF_001347015.1:0.0085069725):0.0043684046,GCF_001579035.1:0.0098145394):0.0034428844,GCF_000222785.1:0.0102640433):0.0011341501):0.0026543657,(GCF_003943965.1:0.0094012699,GCF_002096915.1:0.0108346477):0.0010797865):0.0099168675,(((((GCF_000411475.1:0.0118594225,GCF_001839505.1:0.0313663186):0.0524128110,GCF_000215385.1:0.0209786844):0.0026466192,(GCF_000260755.1:0.0138828723,GCF_000223255.1:0.0228138231):0.0052602900):0.0041634285,GCF_000960085.1:0.0143271064):0.0121575882,(((((GCF_000259525.1:0.0059873625,GCF_001811505.1:0.0095542305):0.0020045560,GCF_000148975.1:0.0232830133):0.0023801975,GCF_001808865.1:0.0102946597):0.0027899997,GCF_001812125.1:0.0116799969):0.0057868035,GCF_001814775.1:0.0315783207):0.0057700348):0.0274858263):0.0092591148):0.0020468310,(GCF_001578935.1:0.0118690142,((GCF_000959975.1:0.0084034822,((GCF_002860885.1:0.0098389592,GCF_000959945.1:0.0190388982):0.0020955045,GCF_001579525.1:0.0129275352):0.0012773502):0.0012135219,GCF_000831085.1:0.0290348147):0.0008662077):0.0009645898):0.0163874605,(GCF_003942665.1:0.0148797948,((GCF_000146585.1:0.0071098332,GCF_001579175.1:0.0142002585):0.0042802052,GCF_001074565.1:0.0137987010):0.0042057226):0.0029705291):0.0018503440,(GCF_000162495.1:0.0082693932,(GCF_004353325.1:0.0151620027,GCF_003943395.1:0.0122907703):0.0032140108):0.0028591722):0.0492976159,(((HMP_2012__SRS024441__bin.21:0.0112948458,GCF_003943625.1:0.0116633176):0.0076032310,GCF_000479315.1:0.0183616132):0.0231365916,(BackhedF_2015__SID577_4M__bin.15:0.0315946865,(GCF_001074295.1:0.0124466681,CM_cf__CF_TNFC051SA_t1M16__bin.6:0.0139286251):0.0108757017):0.0384390350):0.0377975879):0.0348219667,(GCF_900475445.1:0.0426320847,(GCF_900475505.1:0.0419250966,GCF_001589065.1:0.0968357563):0.0198983573):0.0224229126):0.0278208070,((GCF_900490735.1:0.0444773568,GCF_001471735.2:0.0282121104):0.0155926268,(GCF_002999485.1:0.0269772978,GCF_001813805.1:0.0240775546):0.0178402733):0.0434452150):0.0623637524,((((((BackhedF_2015__SID42_B__bin.1:0.0083594938,BackhedF_2015__SID589_12M__bin.29:0.0206455776):0.0521962345,FengQ_2015__SID31004__bin.5:0.0040106868):0.0049099480,FengQ_2015__SID530251__bin.20:0.0212320312):0.0696725280,GCF_000006785.2:0.1078943315):0.0172165225,(XieH_2016__YSZC12003_37276__bin.66:0.0140901757,GeversD_2014__SKBSTL038__bin.22:0.0267695582):0.0584240117):0.0280642226,GCF_000230145.1:0.1224621036):0.0457555586):0.1471853972,(BritoIL_2016__M2.5.ST__bin.25:0.1236928727,(GCF_001645365.1:0.0239342225,GCF_003722255.1:0.0242593332):0.1285153483):0.2178890624):0.2285681693,(VatanenT_2016__G80583__bin.2:0.1238357633,(FerrettiP_2018__CA_C10042IS2731FE_t2M16__bin.5:0.1211206562,((GCF_003945985.1:0.0323514294,GCF_002930815.1:0.0324997747):0.0173562199,(GCF_000395665.1:0.0048193279,GCF_002174445.1:0.0036091305):0.0269530492):0.0637328533):0.0344666985):0.1346703779):0.0677729981):0.0759215030):0.2874570410,(((HMP_2012__SRS011126__bin.50:0.0661878488,HMP_2012__SRS014888__bin.25:0.0446366336):0.4734113252,(GCF_003720325.1:0.0935202099,GCF_001810985.1:0.1029733674):0.3903350773):0.1204511068,GCF_002563075.1:0.4373900361):0.0553818775):0.0838387852):0.2858199768):0.1676233342,((((BackhedF_2015__SID26_12M__bin.2:0.0634940971,GCF_003473225.1:0.0098946247):0.0688658705,SchirmerM_2016__G89260__bin.16:0.1676395758):0.5581029558,(ZellerG_2014__CCIS44093303ST-4-0__bin.16:0.2797641399,(CosteaPI_2017__SID713B002-11-90-0__bin.23:0.2453590363,(GCF_002899695.1:0.0835925940,HanniganGD_2017__MG100132__bin.2:0.1491665996):0.0943114094):0.0862895600):0.3903578140):0.5203205935,((GCF_001848425.1:0.1017917385,GCF_002894725.1:0.1000683863):0.6862382878,(((GCF_001405035.1:0.0436133936,GCF_001406215.1:0.0327134091):0.0727313720,((GCF_004319685.1:0.0310676752,ZeeviD_2015__PNP_Main_594__bin.27:0.0364958620):0.0941264197,GCF_001405355.1:0.1179528055):0.0421542307):0.0610589477,LoombaR_2017__SID5639_uuc__bin.15:0.0833253440):0.9234410415):0.5714603702):0.2368023929):0.1032337712,((GCF_000158195.2:0.0931456208,(QinJ_2012__T2D-074__bin.35:0.0233982157,HeQ_2017__SZAXPI029473-40__bin.22:0.0214324628):0.0919806900):0.1358824727,HMP_2012__SRS024277__bin.17:0.2507254691):0.9575216396):0.0883000462):0.1675160961,(ZellerG_2014__CCIS06260551ST-3-0__bin.19:4.9486736168,BritoIL_2016__M2.40.ST__bin.49:1.3944283844):0.2305828011):0.1583805343,(FerrettiP_2018__CA_C10019IS2318FE_t1M15__bin.30:0.0733395754,LiuW_2016__SRR3993035__bin.51:0.0254275521):1.3595469687):0.9331709502,(BritoIL_2016__WL.5.ST__bin.42:0.5472788687,(((XieH_2016__YSZC12003_35524__bin.55:0.1132109633,((LiJ_2017__H3M415140__bin.6:0.0642178741,GCF_001405655.1:0.0555782689):0.0310209321,LiJ_2014__V1.FI27__bin.55:0.0822134920):0.0313555600):0.0303445260,HMP_2012__SRS024435__bin.33:0.1505414384):0.0355975731,VogtmannE_2016__MMRS41711735ST-27-0-0__bin.18:0.0891399197):0.3084750434):0.0819235411):0.0686952201,((HMP_2012__SRS015663__bin.27:0.0146483094,(LiuW_2016__SRR3992987__bin.77:0.0066607741,RaymondF_2016__P38C0__bin.30:0.0091606565):0.0092691755):0.1310234075,(RaymondF_2016__P13E90__bin.42:0.1242811558,LiJ_2014__MH0389__bin.71:0.1172617942):0.0642609309):0.2604809346):0.1905360443,((LeChatelierE_2013__MH0198__bin.6:0.2451357884,CosteaPI_2017__SID713A013-11-0-0__bin.30:0.3045813637):0.1285257060,(ZellerG_2014__CCMD40701343ST-21-0__bin.17:0.1289134539,VogtmannE_2016__MMRS40913371ST-27-0-0__bin.55:0.1512273505):0.0460884358):0.0457841217):0.0543486868,((((GCF_000307395.1:0.0179083756,(GCF_900128505.1:0.0562056602,GCF_003439895.1:0.0170278224):0.0109950691):0.0411165376,(XieH_2016__YSZC12003_36587__bin.2:0.0090768409,GCF_001404575.1:0.0092142170):0.0374757576):0.0204979207,GCF_001404395.1:0.0473134997):0.0503528584,CosteaPI_2017__SID713B056-11-0-0__bin.21:0.1030413378):0.1033317754):0.0933807672,((((((BackhedF_2015__SID10_4M__bin.11:0.0111138686,BackhedF_2015__SID624_B__bin.3:0.0137230544):0.0396025529,(BackhedF_2015__SID203_B__bin.4:0.0296398466,GCF_001405695.1:0.0255846496):0.0226363342):0.0171217150,(((((((BackhedF_2015__SID12_B__bin.4:0.0826776562,GCF_001405735.1:0.0024492283):0.0022176392,GCF_000159075.2:0.0064230836):0.0023731688,VatanenT_2016__G78715__bin.7:0.0071378130):0.0114347482,GCF_001404475.1:0.0233534788):0.0062396842,GCF_001405515.1:0.0208957978):0.0152665248,(GCF_001405095.1:0.0397617705,GCF_001405255.1:0.0072616282):0.0218353747):0.0088295590,GCF_003865075.1:0.0326348887):0.0258296178):0.0158467980,(((((((BackhedF_2015__SID238_M__bin.11:0.0186796109,BackhedF_2015__SID377_M__bin.56:0.0172103487):0.0037911464,((GCF_000195615.1:0.0100903425,GCF_000374365.1:0.0247732636):0.0045184472,GCF_003438615.1:0.0151632455):0.0019066949):0.0186931500,GCF_003438665.1:0.0344377448):0.0069530783,GCF_000195635.1:0.0381259641):0.0070145242,GCF_001405475.1:0.0242444711):0.0115825742,((CosteaPI_2017__halbarad-11-392-0__bin.44:0.0150689914,NielsenHB_2014__MH0011__bin.21:0.0252949898):0.0283560772,GCF_900108345.1:0.0325689497):0.0350023813):0.0387795176,(BackhedF_2015__SID241_M__bin.28:0.0519637527,(GCF_003464595.1:0.0072270244,XieH_2016__YSZC12003_37181R1__bin.41:0.0082112532):0.0162542135):0.0256542710):0.0180018905):0.0491971813,GCF_003438995.1:0.0871844699):0.0296304166,(((Bengtsson-PalmeJ_2015__TRAVELRES25__bin.8:0.0139380783,LeChatelierE_2013__MH0250__bin.34:0.0199194157):0.0251266765,(QinJ_2012__CON-037__bin.8:0.0380145583,(QinN_2014__HV-15__bin.5:0.0649684034,YuJ_2015__SZAXPI003427-1__bin.34:0.0151911851):0.0338555382):0.0155678774):0.0475424479,(BritoIL_2016__W3.16.ST__bin.26:0.0428305644,(GCF_001404375.1:0.0121546896,ZeeviD_2015__PNP_Main_598__bin.10:0.0245337504):0.0732675758):0.0256617646):0.0386433514):0.0405889627):0.0831459362,(BackhedF_2015__SID544_12M__bin.19:0.0115220039,Bengtsson-PalmeJ_2015__TRAVELRES47__bin.76:0.0239620016):0.1296633642):0.0433945190,CosteaPI_2017__SID713B014-11-90-0__bin.28:0.2604401262):0.1252254556,GCF_002251295.1:0.1537510549):0.0401357611,GCF_001275135.1:0.1227705463):0.0321349875,(GCF_900079775.1:0.1314070038,ZeeviD_2015__PNP_Main_185__bin.17:0.1179836528):0.0358855896):0.0304527703,(DavidLA_2015__LD-Run1-09__bin.10:0.0770018893,VincentC_2016__MM060.2__bin.10:0.0840712084):0.0943563020):0.0230304205,((GCF_000179675.1:0.0492516772,(FengQ_2015__SID31874__bin.79:0.0350139307,HMP_2012__SRS019127__bin.29:0.0661648317):0.0266517737):0.0666439843,(HMP_2012__SRS075404__bin.35:0.0771478053,VincentC_2016__MM083.2__bin.1:0.0993638298):0.0240522338):0.0894607227):0.0154645292,GCF_002251285.1:0.1382971296):0.0331460476,CM_madagascar__A75_02_1FE__bin.63:0.1019789033):0.0737389765,BackhedF_2015__SID335_M__bin.22:0.0258460983):0.0153194405,GCF_003461825.1:0.0211789489):0.0148375309,CosteaPI_2017__SID713B066-11-0-0__bin.50:0.0194959134);
