# Supplementary material for: Population-level impacts of antibiotic usage on the human gut microbiome
Source: Nat Commun. 2023 Mar 2;14:1191. doi: 10.1038/s41467-023-36633-7 (PMC9981903; doi:10.1038/s41467-023-36633-7)
Supplement: Supplementary file 6 — Source Data [file 41467_2023_36633_MOESM6_ESM.zip › Source Data/Figure 4/sgb_pop_frequency_in_healthy_nonAbx_adult_stool.tsv]

sgbid	pop_freq.healthy_nonabx
17248	0.792289797274842
8005	0.219341974077767
10068	0.60584911930874
10141	0.0312396144898637
17256	0.792954469923563
7962	0.0840810900631439
17249	0.430707876370887
4584	0.654370222665337
16985	0.00132934529744101
6936	0.116982386174809
8255	0.0997008973080758
12453	0
14881	0
4583	0.337321369225656
6187	0.0249252243270189
6939	0.411764705882353
8065	0.129278830176138
6148	0.467929544699236
8084	0.00664672648720505
30334	0.00232635427052177
9663	0.148222000664673
9701	0.189764041209704
6952	0.156198072449319
16986	0.0119641076769691
10112	0.0432037221668328
17244	0.902625456962446
6923	0.000332336324360253
17247	0.546360917248255
10083	0.0196078431372549
9710	0.135260884014623
9675	0.133931538717182
9674	0.191093386507145
8189	0.00465270854104354
8069	0.203057494184114
6136	0.027583914921901
4121	0.308740445330675
1814	0.992023928215354
7168	0.00166168162180126
5868	0.00731139913592556
7952	0.0116317713526088
7144	0.00731139913592556
14809	0.217015619807245
4626	0.032901296111665
10118	0.0103024260551678
6169	0.00265869059488202
7968	0.0212695247590562
10124	0.0199401794616152
14810	0.0132934529744101
6744	0.356264539714191
15480	0.00465270854104354
2301	0.854436689930209
8007	0.347956131605184
7038	0.00664672648720505
10129	0.0106347623795281
8010	0.684945164506481
8003	0.246925888999668
15868	0.000332336324360253
10130	0.0511797939514789
9260	0.622465935526753
4936	0.808906613492855
7092	0
4951	0.971751412429379
7039	0.00930541708208707
5077	0.77700232635427
4285	0.826520438683948
5090	0.946161515453639
15132	0.456297773346627
8002	0.699567962778332
4811	0.757726819541376
5089	0.883017613825191
6935	0.0564971751412429
4844	0.975074775672981
4874	0.980724493187105
15316	0.972748421402459
15342	0.9740777666999
4828	0.690927218344965
15326	0.846460618145563
15318	0.962778331671652
6806	0.872715187770023
1830	0.930209371884347
4581	0.988368228647391
15333	0.897972748421403
4540	0.965437022266534
7967	0.0687936191425723
4181	0.273845131272848
4262	0.809903622465936
6754	0.851113326686607
9290	0.165835825855766
6602	0.482884679295447
4348	0.532735127949485
5082	0.985044865403789
14421	0.0418743768693918
5117	0.924891990694583
4886	0.369890329012961
4269	0.898969757394483
4933	0.979062811565304
5825	0.226985709538052
15081	0.659022931206381
2230	0.489199069458292
5736	0.0864074443336657
5112	0.262213359920239
5767	0.286141575274177
2318	0.874709205716185
1644	0.387836490528415
1588	0.0488534396809571
1626	0.988700564971751
15254	0.942173479561316
15260	0.642738451312728
4367	0.484214024592888
1949	0.970754403456298
9283	0.879029577932868
4925	0.994017946161516
5190	0.596876038551014
15078	0.734795613160518
15126	0.228979727484214
4993	0.848122299767365
6796	0.786307743436358
14631	0.78996344300432
1798	0.753738783649053
15271	0.543369890329013
3574	0.178132269857095
14441	0.669990029910269
15234	0.832834828846793
3992	0.032901296111665
4427	0.216350947158524
4940	0.995347291458957
1815	0.970754403456298
1861	0.930209371884347
4425	0.369225656364241
4914	0.954137587238285
1790	0.821535393818544
4706	0.366566965769359
14895	0.135593220338983
15300	0.974742439348621
1934	0.916583582585577
14999	0.130608175473579
9273	0.550016616816218
15369	0.67098703888335
1024	0.0621468926553672
9223	0.0206048521103357
4328	0.623795280824194
15107	0.580923894981721
6473	0.39481555333998
14301	0.00664672648720505
1891	0.956463941508807
6506	0.168162180126288
1836	0.992356264539714
2313	0.761050182784978
15106	0.628447989365238
9346	0.293452974410103
5792	0.510468594217348
15249	0.750747756729811
4938	0.951146560319043
1899	0.614822200066467
14313	0.391159853772017
15377	0.13193752077102
14099	0.00598205383848455
4364	0.107012296444001
5785	0.230641409106015
6487	0.126952475905616
14298	0.00897308075772682
6452	0.0478564307078764
2326	0.311066799601196
2303	0.899966766367564
14085	0.00465270854104354
13976	0.093386507145231
2286	0.274842140245929
6463	0.0179461615154536
6502	0.132934529744101
6460	0.0309072781655035
9333	0.181787969425058
6486	0.094715852442672
14243	0.0674642738451313
6465	0.148222000664673
5043	0.38218677301429
8779	0.0548354935194417
3983	0.748753738783649
9391	0.0983715520106348
1965	0.771684945164506
6529	0.0338983050847458
2295	0.861415752741775
1957	0.494516450648056
4648	0.691924227318046
4198	0.695579926886009
15286	0.944832170156198
15252	0.313060817547358
15095	0.270189431704885
14250	0.130275839149219
15089	0.71086739780658
4184	0.126620139581256
15467	0.567962778331672
15317	0.634762379528082
15380	0.00564971751412429
4174	0.0182784978398139
6584	0.313060817547358
14114	0.107012296444001
15229	0.583250249252243
4316	0.0810900631439016
714	0.644067796610169
14263	0.101694915254237
15233	0.509471585244267
15031	0.954802259887006
6478	0.366566965769359
2321	0.145895646394151
1845	0.358258557660352
14306	0.326021934197408
1844	0.863077434363576
1862	0.771684945164506
14454	0.629112662013958
15267	0.47391159853772
1872	0.961781322698571
15236	0.522100365569957
14894	0.107012296444001
1477	0.0488534396809571
15244	0.294449983383184
1784	0.846460618145563
14322	0.34230641409106
15403	0.0378863409770688
9281	0.418411432369558
14507	0.668660684612828
14861	0.707211698238618
15374	0.562645397141908
14311	0.425390495181123
1983	0.00830840810900631
4644	0.956131605184447
14853	0.199069458291791
4826	0.827517447657029
19429	0.00531738118976404
1977	0.00664672648720505
3581	0.0319042871385842
15323	0.82951146560319
1860	0.908939847125291
1903	0.939514788966434
9262	0.681954137587238
1855	0.945496842804919
15291	0.829843801927551
6962	0.30309072781655
4909	0.688268527750083
5083	0.901296111665005
4564	0.929212362911266
4767	0.511797939514789
5854	0.00398803589232303
14427	0.331339315387172
15091	0.482220006646726
17231	0.169823861748089
15332	0.968428049185776
2227	0.319375207710203
4669	0.492522432701894
4582	0.913924891990695
9286	0.655699567962778
4820	0.837155201063476
4552	0.480558325024925
14321	0.180790960451977
4716	0.922897972748421
4532	0.96011964107677
4575	0.726487205051512
15120	0.318045862412762
4960	0.24991691591891
15146	0.206380857427717
9272	0.142904619474909
14780	0.0126287803256896
9222	0.00132934529744101
4750	0.540711199734131
1788	0.0242605516782984
4749	0.874376869391825
4714	0.825191093386507
3996	0.237620471917581
15216	0.71053506148222
9203	0.0913924891990695
15124	0.132934529744101
5045	0.924559654370223
14993	0.72382851445663
4780	0.421734795613161
8185	0.0186108341641741
14816	0.366234629444998
15452	0.806580259222333
4608	0.874044533067464
4303	0.653705550016617
4290	0.850448654037886
4373	0.254237288135593
9226	0.419076105018279
4871	0.899634430043204
5065	0.836822864739116
4327	0.818876703223662
15340	0.758723828514457
4868	0.742439348620804
14341	0.192755068128946
4964	0.7892987703556
4813	0.331006979062812
15299	0.606181455633101
4781	0.242273180458624
4839	0.709538052509139
14770	0.155201063476238
14798	0.384180790960452
4554	0.214689265536723
4652	0.916251246261216
4547	0.655034895314058
4894	0.647391159853772
15054	0.885343968095713
4816	0.371884346959123
4895	0.129278830176138
5111	0.871053506148222
17278	0.113991359255567
4832	0.446327683615819
6484	0.0103024260551678
4670	0.601196410767697
15180	0.248587570621469
14991	0.48720505151213
4194	0.203389830508475
3957	0.472582253240279
4782	0.288467929544699
8640	0.0744433366566966
4571	0.281488866733134
15224	0.490860751080093
15196	0.214356929212363
5087	0.917248255234297
4778	0.15852442671984
4365	0.350282485875706
1846	0.621468926553672
1877	0.912595546693254
15108	0.36856098371552
2328	0.659355267530741
1832	0.71053506148222
6449	0.0239282153539382
8601	0.231306081754736
14247	0.0800930541708209
1962	0.113326686606846
14331	0.0129611166500499
15103	0.414423396477235
15256	0.546028580923895
4422	0.396809571286142
6571	0.313060817547358
6570	0.0521768029245597
6526	0.101030242605517
5075	0.836490528414756
14317	0.17082087072117
15100	0.0614822200066467
17232	0.0322366234629445
4577	0.843469591226321
4208	0.0584911930874045
14223	0.0172814888667331
4339	0.00232635427052177
713	0.363908275174477
14248	0.0538384845463609
13950	0.00365569956796278
6139	0.215686274509804
14815	0.156862745098039
1782	0.259887005649718
14960	0.0285809238949817
4815	0.370887337986042
2276	0.0830840810900631
1941	0.782984380192755
14924	0.160518444666002
4804	0.261881023595879
2299	0.143236955799269
4824	0.278165503489531
9340	0.179461615154536
16975	0.0189431704885344
1395	0
9648	0.0156198072449319
9460	0.000997008973080758
1938	0.00897308075772682
9269	0.00963775340644732
9228	0.275174476570289
4643	0.413094051179794
4788	0.373213692256564
4651	0.335659687603855
4922	0.885343968095713
14797	0.272183449651047
4705	0.903290129611167
14874	0.208374875373878
4579	0.634762379528082
5050	0.112994350282486
4699	0.243270189431705
3970	0.0142904619474909
6140	0.417414423396477
4910	0.898637421070123
4119	0.151545363908275
3991	0.0747756729810568
4046	0.141575274177468
4701	0.0824194084413426
4768	0.359920239282154
4752	0.119308740445331
6947	0.136590229312064
9704	0.132934529744101
5062	0.742439348620804
4421	0.152542372881356
4675	0.0255898969757394
4617	0.154204054503157
15143	0.35559986706547
4658	0.26321036889332
6141	0.125623130608175
6171	0.000664672648720505
6179	0.309737454303755
7824	0
6178	0.134263875041542
7535	0.00199401794616152
4037	0.126952475905616
4758	0.202725157859754
4759	0.0265869059488202
7093	0.000664672648720505
15154	0.390162844798937
7931	0.00199401794616152
5870	0
4877	0.00531738118976404
14963	0.0465270854104354
7142	0.0196078431372549
4757	0.0149551345962114
5750	0.00166168162180126
6783	0.929212362911266
14789	0.00398803589232303
2067	0.00498504486540379
15447	0.228647391159854
4712	0.775672981056829
4557	0.762047191758059
6750	0.662678630774344
4709	0.23629112662014
4553	0.0867397806580259
1963	0.790960451977401
4711	0.307078763708873
9712	0.247590561648388
17241	0.440013293452974
14569	0.134263875041542
7865	0.00531738118976404
1878	0.119308740445331
4742	0.119308740445331
4760	0.365902293120638
4762	0.101694915254237
4272	0.484214024592888
14871	0
4530	0.00498504486540379
6945	0.102027251578598
4038	0.0305749418411432
4232	0.0634762379528082
10115	0.190096377534064
4041	0.139248919906946
4191	0.512130275839149
4949	0.032901296111665
4829	0.484878697241608
15322	0.945164506480558
1786	0.498172150216019
15315	0.743436357593885
4659	0.594882020604852
2296	0.237620471917581
4753	0.449651046859422
10053	0.000664672648720505
10057	0.00199401794616152
4080	0.00731139913592556
10084	0.0149551345962114
6747	0.10468594217348
6771	0.296111665004985
4529	0.0136257892987704
9347	0.234961781322699
7985	0.0780990362246594
4447	0.180790960451977
4280	0.335992023928215
6601	0.324027916251246
14929	0.0309072781655035
15453	0.327018943170489
2290	0.863742107012296
14954	0.0488534396809571
4448	0.479893652376205
15395	0.130608175473579
4671	0.0192755068128946
2325	0.306081754735793
3964	0.155533399800598
14851	0.0146227982718511
1853	0.747424393486208
4920	0.0232635427052177
15203	0.0608175473579262
15390	0.280159521435693
15134	0.0448654037886341
7020	0.0312396144898637
4627	0.152542372881356
15459	0.0654702558989698
4574	0.231970754403456
15463	0.0112994350282486
5193	0.0282485875706215
5042	0.146560319042871
4028	0.0255898969757394
14933	0.0126287803256896
4798	0.301429046194749
7106	0.00731139913592556
17194	0
4031	0.0292455965437022
10063	0.0122964440013293
4588	0.575606513791957
4035	0.032901296111665
4572	0.0192755068128946
4317	0.0392156862745098
14470	0.479893652376205
4594	0.00432037221668328
7095	0.124626121635095
15090	0.471585244267198
2311	0.493187105350615
5740	0.0651379195746095
8000	0.155201063476238
14906	0.207710202725158
3969	0.0814223994682619
6847	0.115653040877368
15265	0.67065470255899
15159	0.23728813559322
6184	0.00897308075772682
14844	0.106347623795281
6271	0.117314722499169
1781	0.0282485875706215
3993	0.0614822200066467
15465	0.0993685609837155
15121	0.217347956131605
15373	0.411100033233632
4027	0.0219341974077767
7858	0.000664672648720505
1785	0.505483549351944
746	0.00199401794616152
6697	0.00132934529744101
4834	0.722831505483549
5843	0.096045197740113
4794	0.0714523097374543
4797	0.0176138251910934
4724	0.0358923230309073
4607	0.120638085742772
4606	0.0564971751412429
14909	0.256231306081755
14499	0.346959122632104
14845	0.0451977401129944
15164	0.114988368228647
14334	0.508474576271186
4862	0.174476570289133
4045	0.0834164174144234
14566	0.17048853439681
17237	0.620804253904952
4882	0.749086075108009
6174	0.187437686939182
4791	0.0398803589232303
2239	0.0751080093054171
2071	0.15852442671984
4314	0.0176138251910934
14209	0.138251910933865
4809	0.560983715520106
5967	0.0880691259554669
15097	0.281488866733134
14005	0.0564971751412429
14799	0.217680292455965
14932	0.0997008973080758
5076	0.478231970754403
1858	0.669990029910269
17234	0.227318045862413
1531	0.00132934529744101
6188	0.0508474576271186
4247	0.145563310069791
9449	0.00432037221668328
8059	0.116650049850449
4155	0.0744433366566966
1624	0.352276503821868
1895	0.254901960784314
6510	0.060485211033566
6579	0.343968095712861
7061	0.107676969092722
4371	0.0588235294117647
6422	0.212362911266201
14264	0.00598205383848455
4867	0.379528082419408
6438	0.187105350614822
6540	0.0751080093054171
14773	0.287138584247258
15394	0.130608175473579
4423	0.0478564307078764
15213	0.0624792289797275
3952	0.112329677633765
14974	0.067131937520771
29252	0.0913924891990695
7857	0
8076	0.278165503489531
7852	0.209371884346959
7850	0
6954	0.136257892987704
10120	0.0106347623795281
10133	0.0116317713526088
4517	0.000332336324360253
8251	0.0206048521103357
4987	0.0425390495181123
10119	0.19707544034563
10086	0.0119641076769691
6079	0.000332336324360253
4741	0.0508474576271186
15127	0.0471917580591559
4810	0.724825523429711
13982	0.126287803256896
13983	0.120638085742772
15346	0.774675972083749
14042	0.0461947490860751
6778	0.675307411100033
5820	0.0508474576271186
10127	0.0103024260551678
6191	0.0538384845463609
19341	0.00132934529744101
9657	0.11864406779661
16988	0.0063143901628448
4761	0.0555001661681622
1842	0.205716184778996
1783	0.364572947823197
4717	0.51279494848787
4959	0.464938517779993
4870	0.0362246593552675
14980	0.0837487537387837
4786	0.036889332003988
24936	0.0069790628115653
4803	0.339315387171818
15049	0.347956131605184
8188	0.0063143901628448
8144	0.0129611166500499
8164	0.0119641076769691
4793	0.0162844798936524
4196	0.309405117979395
9344	0.136922565636424
15350	0.272848122299767
7984	0.036889332003988
1948	0.630109670987039
14127	0.0488534396809571
2135	0.0332336324360253
29267	0.154868727151878
14027	0.0840810900631439
6749	0.0435360584911931
2134	0.0282485875706215
15557	0.0525091392489199
8158	0.00365569956796278
8021	0.259222333000997
4715	0.438019275506813
6173	0.187105350614822
4614	0.0295779328680625
6428	0.14423396477235
2121	0.0176138251910934
15470	0.0255898969757394
15382	0.0780990362246594
15087	0.482884679295447
5183	0.0222665337321369
14899	0.232967763376537
14912	0.125955466932536
6183	0.000997008973080758
6142	0.0525091392489199
5794	0
14568	0.135925556663343
4721	0.237952808241941
9243	0.245264207377866
5121	0.936191425722832
14177	0.061814556331007
15450	0.0156198072449319
17364	0.00930541708208707
14150	0.0415420405450316
14399	0.064473246925889
16953	0.000332336324360253
19296	0.000332336324360253
1961	0.00531738118976404
5051	0.341309405117979
6493	0.121967431040213
5805	0.116317713526088
6792	0.0179461615154536
6472	0.336656696576936
4159	0.0272515785975407
6290	0.205383848454636
6846	0.0541708208707212
4396	0.112329677633765
6456	0.0335659687603855
4136	0.00930541708208707
7082	0.0471917580591559
1950	0.0574941841143237
28942	0.0348953140578265
14240	0.110003323363244
3989	0.253904951811233
9700	0.0830840810900631
9656	0.0395480225988701
4630	0.166832834828847
6421	0.148886673313393
6518	0.0734463276836158
14182	0.059155865736125
4953	0.663010967098704
1515	0.00598205383848455
14139	0.0136257892987704
5290	0.0162844798936524
4655	0.166168162180126
1559	0.430375540046527
4631	0.0352276503821868
1812	0.964772349617813
21402	0.000664672648720505
5191	0.0505151213027584
2126	0.0319042871385842
6805	0.202060485211034
4893	0.213027583914922
1684	0.273180458624128
9297	0.28946493851778
15238	0.114323695579927
14235	0.0206048521103357
4923	0.136922565636424
6522	0.0525091392489199
14397	0.192090395480226
4646	0.110335659687604
14370	0.259887005649718
13977	0.0784313725490196
15041	0.25058158856763
14814	0.0628115653040877
15325	0.379528082419408
4769	0.298770355599867
15225	0.320039880358923
4325	0.00830840810900631
1867	0.805250913924892
14621	0.36856098371552
15028	0.570621468926554
6700	0.00265869059488202
4988	0.180790960451977
4622	0.00465270854104354
19294	0
4756	0.00332336324360253
15158	0.107676969092722
15451	0.129611166500499
1939	0.0206048521103357
17307	0.00199401794616152
1787	0.00830840810900631
1973	0.00398803589232303
9698	0.101362578929877
9632	0.0103024260551678
1946	0.113659022931206
14501	0.547025589896976
4260	0.0192755068128946
21341	0.153207045530076
8168	0.0415420405450316
17145	0.00365569956796278
14824	0.229976736457295
19334	0.000332336324360253
3573	0.0518444666001994
5769	0.222997673645729
6533	0.108009305417082
6513	0.034230641409106
4921	0.562645397141908
4326	0.0063143901628448
15093	0.542040545031572
14340	0.0584911930874045
6347	0.269524759056165
4393	0.0641409106015288
14625	0.543702226653373
4963	0.176470588235294
5058	0.243602525756065
6499	0.0528414755732802
14262	0.0309072781655035
4900	0.520106347623795
14990	0.220671319375208
7202	0.00664672648720505
7217	0.000664672648720505
10138	0.00897308075772682
17257	0.00265869059488202
9450	0.00432037221668328
9680	0.112994350282486
14425	0.461615154536391
5731	0.0614822200066467
17243	0.0950481887670322
9342	0.173147224991692
4558	0.392489199069458
8769	0.0239282153539382
15385	0.365902293120638
6524	0.034230641409106
8216	0.00299102691924227
6956	0.133599202392822
10116	0.0245928880026587
9956	0
29435	0.0601528747092057
17159	0.0269192422731805
30592	0
19444	0.00432037221668328
1773	0.000332336324360253
9673	0.0707876370887338
9631	0.0235958790295779
14574	0.524426719840479
2021	0.152874709205716
1699	0.327018943170489
6411	0.00731139913592556
15295	0.820206048521103
1857	0.404120970422067
15460	0.0488534396809571
4029	0.0807577268195414
5797	0.000332336324360253
17167	0.0299102691924227
17169	0.0322366234629445
10139	0.0259222333000997
4044	0.0594882020604852
4252	0.00132934529744101
14808	0.0970422067131937
17196	0
10047	0.000332336324360253
4526	0
1870	0.513791957460951
4312	0.00531738118976404
4573	0.0864074443336657
4703	0.0780990362246594
6790	0.370887337986042
3684	0
10207	0.00398803589232303
15161	0.00398803589232303
6131	0.00199401794616152
14743	0.0222665337321369
14739	0.0112994350282486
6028	0.00498504486540379
14741	0.0235958790295779
4420	0.0907278165503489
14608	0.0890661349285477
5066	0.820870721169824
8655	0.0687936191425723
1600	0.0212695247590562
2087	0.0116317713526088
14295	0.0385510136257893
1792	0.0282485875706215
14965	0.0930541708208707
9208	0.0232635427052177
14504	0.0667996011964108
1848	0.0471917580591559
7930	0.000332336324360253
4079	0.00265869059488202
4746	0.300432037221668
14320	0.0817547357926221
14922	0.0717846460618146
1472	0.14423396477235
14149	0.0249252243270189
10064	0.0063143901628448
8094	0.0106347623795281
8244	0.000332336324360253
14610	0.145563310069791
9197	0.0179461615154536
2072	0.00564971751412429
14180	0.0847457627118644
14360	0.0245928880026587
16962	0.0063143901628448
8163	0.0202725157859754
17195	0.00465270854104354
19351	0.0139581256231306
9693	0.0714523097374543
987	0
972	0.0139581256231306
16959	0.0162844798936524
8620	0.0159521435692921
15004	0.00398803589232303
14215	0.0794283815221004
13947	0.0348953140578265
14193	0.0890661349285477
28937	0.0142904619474909
15468	0.000332336324360253
15413	0.0687936191425723
17013	0
6934	0.00199401794616152
8028	0.149551345962114
4518	0
7957	0.000332336324360253
9280	0.386839481555334
1662	0.133931538717182
2085	0.00564971751412429
4183	0.030242605516783
2169	0.00265869059488202
1810	0.274842140245929
2160	0.000664672648720505
4386	0.0624792289797275
15172	0.0219341974077767
14007	0.0408773678963111
3940	0.13094051179794
17138	0.0142904619474909
14500	0.410435360584912
17162	0.0485211033565969
8252	0.0465270854104354
4418	0.0362246593552675
4143	0.0122964440013293
14375	0.0192755068128946
14737	0.0212695247590562
14142	0.0112994350282486
4681	0.00332336324360253
14745	0.00299102691924227
4930	0.68428049185776
14424	0.312396144898637
5803	0.181787969425058
14984	0.00797607178464606
1525	0.00232635427052177
5118	0.540378863409771
14336	0.0545031571950814
4814	0.351611831173147
1813	0.0269192422731805
7105	0
13979	0.107344632768362
4771	0.26354270521768
15309	0.111997341309405
14205	0.0628115653040877
4395	0.152542372881356
9202	0.0654702558989698
4398	0.146227982718511
15052	0.216350947158524
4966	0.0767696909272183
14253	0.14489863742107
13981	0.0737786640079761
4130	0.0757726819541376
6146	0.00132934529744101
9225	0.284479893652376
14123	0.0149551345962114
15085	0.385842472582253
5060	0.182452642073779
7253	0.00797607178464606
7285	0.00132934529744101
8196	0.00564971751412429
17192	0
8154	0.00664672648720505
17157	0.0279162512462612
9672	0.0621468926553672
4763	0.0325689597873048
15280	0.00531738118976404
6440	0.179129278830176
2133	0.00731139913592556
14342	0.0897308075772682
2127	0.00265869059488202
15266	0.607510800930542
10209	0.0069790628115653
8186	0.00797607178464606
6190	0.0106347623795281
17347	0.032901296111665
7807	0.000332336324360253
15384	0.0807577268195414
15201	0.0511797939514789
9387	0.0442007311399136
8121	0.00764373546028581
14882	0.000664672648720505
5749	0.00432037221668328
6036	0.00564971751412429
4890	0.0139581256231306
4965	0.148222000664673
4304	0.000997008973080758
9224	0.0242605516782984
14862	0.0199401794616152
4995	0.0063143901628448
6035	0.00465270854104354
4861	0.00531738118976404
1797	0.307078763708873
29229	0.0112994350282486
1990	0.00332336324360253
1989	0.00265869059488202
1557	0.126620139581256
7088	0.0717846460618146
1507	0.00797607178464606
8123	0.0345629777334663
8095	0.0378863409770688
9271	0.0744433366566966
4307	0.00199401794616152
4042	0.0674642738451313
8067	0.0771020272515786
9670	0.0967098703888335
4725	0.0764373546028581
1679	0.188767032236623
14589	0.207045530076437
9205	0.171817879694251
5200	0.0159521435692921
10251	0.0282485875706215
9699	0.0950481887670322
4587	0.575274177467597
15329	0.770355599867065
4158	0.0309072781655035
14438	0.246925888999668
7287	0.000997008973080758
6932	0
14451	0.120970422067132
14624	0.569624459953473
1690	0.00299102691924227
6458	0.138251910933865
6531	0.00498504486540379
5818	0.0481887670322366
6721	0.00531738118976404
1984	0.00265869059488202
6728	0.00232635427052177
1516	0.00564971751412429
1980	0.00465270854104354
1514	0.00199401794616152
2018	0.00232635427052177
2019	0.00498504486540379
5832	0.00332336324360253
1865	0.431704885343968
4289	0.630774343635759
17239	0.260219341974078
5869	0.000997008973080758
17168	0.032901296111665
4785	0.0322366234629445
4739	0.00531738118976404
8193	0.0299102691924227
1613	0.412097042206713
2238	0.0584911930874045
4406	0.0282485875706215
14238	0.0272515785975407
4228	0.00432037221668328
9274	0.119308740445331
14136	0.0471917580591559
9298	0.0734463276836158
7697	0.0285809238949817
16974	0.0063143901628448
1863	0.382851445663011
14200	0.0156198072449319
14923	0.0269192422731805
15482	0.000664672648720505
14343	0.100033233632436
6726	0.00199401794616152
14962	0.00232635427052177
6698	0.00166168162180126
7517	0.000664672648720505
8184	0.00299102691924227
7288	0.00166168162180126
8093	0.0126287803256896
26629	0
4050	0
1802	0.0352276503821868
30323	0.00199401794616152
15156	0.23728813559322
14891	0.0319042871385842
15149	0.188434695912263
28940	0.0216018610834164
15073	0.263875041542041
14630	0.541708208707212
5842	0.00432037221668328
4632	0.00232635427052177
14542	0.2625456962446
8219	0.000664672648720505
14594	0.361249584579595
8165	0.0132934529744101
30506	0.000332336324360253
6686	0.00199401794616152
30519	0.000332336324360253
6661	0.00498504486540379
4613	0.0179461615154536
4779	0.257228315054836
5068	0.226985709538052
4274	0.0162844798936524
1640	0.146560319042871
5906	0.233632436025258
5744	0.0106347623795281
5862	0.0761050182784978
9320	0.00664672648720505
2131	0.00498504486540379
1680	0.253572615486873
8589	0.0122964440013293
4435	0.0435360584911931
4906	0.253240279162512
1666	0.0714523097374543
6420	0.0621468926553672
7929	0.000664672648720505
4989	0.0103024260551678
4197	0.338318378198737
5180	0.139913592555666
6684	0.00199401794616152
19298	0
17163	0.0159521435692921
14761	0
7970	0.0142904619474909
6077	0.00398803589232303
4994	0.00731139913592556
14837	0.060485211033566
7124	0.00764373546028581
4519	0.000664672648720505
7292	0.00132934529744101
7298	0.0269192422731805
6610	0.00166168162180126
5071	0.375540046527085
6392	0.00664672648720505
14198	0.0418743768693918
7951	0.00199401794616152
7860	0
14857	0.0129611166500499
30535	0.000332336324360253
9992	0.241276171485543
7295	0.00731139913592556
1985	0.00199401794616152
30534	0.000332336324360253
8040	0.00398803589232303
8039	0.0063143901628448
9634	0.0206048521103357
15012	0.212030574941841
6768	0.0282485875706215
15155	0.0707876370887338
28999	0.0069790628115653
15275	0.167497507477567
10107	0.00498504486540379
363	0.00830840810900631
15276	0.000997008973080758
15272	0.0874044533067464
14138	0.031571950814224
15145	0.182120305749418
15048	0.00465270854104354
9434	0
2293	0.0827517447657029
4291	0.00864074443336657
8597	0.0109670987038883
6548	0.0259222333000997
698	0.0508474576271186
4036	0.0116317713526088
15469	0.00997008973080758
7861	0.00265869059488202
4510	0
4859	0.0069790628115653
15313	0.255566633433034
10132	0.00930541708208707
7044	0.0169491525423729
14995	0.0714523097374543
6410	0.00830840810900631
4141	0.030242605516783
7235	0
4152	0.00797607178464606
2124	0.00864074443336657
2294	0.267863077434364
7025	0.00132934529744101
8180	0.00465270854104354
8155	0.00365569956796278
7966	0.0222665337321369
4116	0.00531738118976404
14379	0.0734463276836158
15478	0.00930541708208707
5806	0.111332668660685
5809	0.153871718178797
6693	0.000664672648720505
8767	0.0598205383848455
6447	0.0574941841143237
14151	0.028913260219342
8061	0.0471917580591559
8060	0.0860751080093054
14823	0.216683283482885
8089	0.0122964440013293
17100	0
6221	0
1942	0.0309072781655035
15489	0
6445	0.0225988700564972
3978	0.00299102691924227
10074	0.00432037221668328
15077	0.0624792289797275
4333	0.0206048521103357
14043	0.0285809238949817
14347	0.00199401794616152
5878	0.000664672648720505
12323	0
10372	0.000664672648720505
12619	0
2933	0
2567	0
2308	0.0116317713526088
7492	0.000332336324360253
19418	0
7491	0
27455	0
4602	0.00365569956796278
12460	0
12459	0.000332336324360253
5735	0.0628115653040877
7045	0.00864074443336657
30474	0.00997008973080758
9649	0.0461947490860751
6170	0.00199401794616152
6152	0.0136257892987704
8091	0.0146227982718511
8018	0.166832834828847
10135	0.00398803589232303
4863	0.0146227982718511
4166	0.0794283815221004
4677	0.193087404453307
4664	0.0880691259554669
5061	0.0511797939514789
2229	0.0850780990362247
13995	0.0109670987038883
21334	0.0189431704885344
8027	0.032901296111665
1635	0.10468594217348
4146	0.0103024260551678
4896	0.0847457627118644
14953	0.0412097042206713
15481	0.00166168162180126
14803	0.0169491525423729
5192	0.0432037221668328
15400	0.000997008973080758
15507	0.0136257892987704
9345	0.0199401794616152
14229	0.0455300764373546
3990	0.00764373546028581
8183	0.0069790628115653
6833	0.00664672648720505
17158	0.0242605516782984
4743	0.00199401794616152
6007	0.00398803589232303
1888	0.574609504818877
2278	0.00963775340644732
4990	0.0176138251910934
8215	0.000664672648720505
4637	0.432369557992689
4173	0.00963775340644732
14792	0.00864074443336657
14767	0.0212695247590562
6508	0.0176138251910934
5072	0.155201063476238
15191	0.301761382519109
2114	0.000997008973080758
14199	0.0412097042206713
5848	0.000332336324360253
6031	0.0229312063808574
1964	0.00398803589232303
14344	0.0727816550348953
9242	0.0279162512462612
4329	0.0242605516782984
2275	0.0242605516782984
7289	0.00564971751412429
8162	0.00265869059488202
1371	0
993	0.00498504486540379
1005	0.00265869059488202
1710	0.00132934529744101
1001	0.00731139913592556
385	0.00564971751412429
6541	0.0176138251910934
14033	0.00797607178464606
14022	0.0242605516782984
15198	0.571950814223995
14255	0.0451977401129944
19863	0.0338983050847458
6834	0.00664672648720505
4528	0.000664672648720505
14764	0.0475240943835161
8111	0.00299102691924227
10347	0
6001	0.00199401794616152
9295	0.0555001661681622
6816	0.106679960119641
4924	0.17115320704553
2240	0.198072449318711
4696	0
14937	0.11897640412097
8598	0.00564971751412429
17264	0.263875041542041
29202	0.00432037221668328
8195	0.00365569956796278
9653	0.0139581256231306
6143	0.027583914921901
30591	0
4615	0.00432037221668328
3578	0.0362246593552675
2305	0.0146227982718511
14619	0.135260884014623
5741	0.00332336324360253
5852	0.221003655699568
5742	0.0106347623795281
4368	0.0156198072449319
4153	0.0438683948155533
10075	0.00365569956796278
10027	0.00166168162180126
5184	0.0744433366566966
6716	0.00731139913592556
15063	0.199069458291791
15273	0.179461615154536
14380	0.0448654037886341
14586	0.0824194084413426
3961	0.0249252243270189
14890	0.0319042871385842
4620	0.00166168162180126
17265	0.00265869059488202
8161	0.00498504486540379
4628	0.0874044533067464
4991	0.0119641076769691
5291	0.0063143901628448
15209	0.0186108341641741
8138	0.031571950814224
1404	0.0784313725490196
15339	0.597540711199734
7973	0
7121	0.0139581256231306
10380	0.000332336324360253
29192	0.000997008973080758
8167	0.00930541708208707
1910	0.607178464606181
1911	0.0169491525423729
1843	0.0392156862745098
14372	0.0292455965437022
6753	0.588235294117647
12682	0
6451	0.00564971751412429
6494	0.00930541708208707
14110	0.0378863409770688
6817	0.11897640412097
19694	0.0156198072449319
14291	0.028913260219342
14111	0.00398803589232303
6577	0.00465270854104354
1956	0.139913592555666
6501	0.0435360584911931
15194	0.00764373546028581
8594	0.00232635427052177
4891	0.0724493187105351
8595	0.00731139913592556
1945	0.0455300764373546
1829	0.918577600531738
13990	0.00731139913592556
5985	0.00398803589232303
15488	0.00132934529744101
1991	0.00299102691924227
3917	0.000332336324360253
4957	0.393818544366899
1930	0.550016616816218
19690	0.00299102691924227
15370	0.174808906613493
4057	0.0199401794616152
8780	0.00365569956796278
14786	0.0528414755732802
15086	0.0412097042206713
15019	0.141907610501828
6511	0.063143901628448
6607	0.0614822200066467
15015	0.060485211033566
4872	0.227982718511133
14940	0.0481887670322366
6608	0.0611498836822865
6604	0.0242605516782984
2132	0.0069790628115653
4254	0.00498504486540379
15064	0.143901628447989
4212	0.112329677633765
14794	0.0953805250913925
14196	0.135260884014623
6606	0.0249252243270189
15179	0.0840810900631439
15002	0.00830840810900631
6609	0.167829843801928
4687	0.0192755068128946
7991	0.00930541708208707
15066	0.0687936191425723
6509	0.0169491525423729
6512	0.00997008973080758
4931	0.788634097706879
15035	0.11831173147225
14023	0.0186108341641741
8590	0.0206048521103357
14834	0.112994350282486
15022	0.11897640412097
8773	0.0132934529744101
15040	0.0126287803256896
15131	0.0471917580591559
3988	0.195081422399468
9324	0.0149551345962114
4892	0.0731139913592556
14585	0.129943502824859
4546	0.44765702891326
9198	0.0179461615154536
13999	0.0362246593552675
15067	0.257228315054836
15072	0.140245928880027
4744	0.0335659687603855
14204	0.0116317713526088
14025	0.0458624127617149
14179	0.0634762379528082
7169	0.00332336324360253
15123	0.0867397806580259
4948	0.107012296444001
4638	0.0292455965437022
4434	0.0202725157859754
4419	0.0282485875706215
14428	0.101030242605517
4905	0.0305749418411432
14515	0.0727816550348953
1791	0.336656696576936
6503	0.135260884014623
4188	0.000664672648720505
6566	0.00232635427052177
6576	0.00166168162180126
14106	0.00265869059488202
14210	0.0196078431372549
14020	0.0299102691924227
14964	0.0132934529744101
4986	0.00166168162180126
15471	0.00930541708208707
1831	0.521768029245597
1430	0.360252575606514
8768	0.0588235294117647
8073	0.112329677633765
15075	0.0997008973080758
5119	0.0837487537387837
6491	0.0166168162180126
14011	0.0186108341641741
14222	0.0229312063808574
15195	0.108009305417082
1840	0.0402126952475906
13978	0.0129611166500499
3677	0.537055500166168
8100	0.0375540046527085
4335	0.137587238285145
4401	0.000664672648720505
14097	0.00299102691924227
6580	0.0112994350282486
4058	0.027583914921901
14925	0.0172814888667331
24892	0.129943502824859
8057	0.0558325024925224
14611	0.528414755732802
6766	0.00598205383848455
5063	0.674310402126952
15011	0.00764373546028581
14419	0.163841807909605
14202	0.0172814888667331
2279	0.0415420405450316
4919	0.143569292123629
14137	0.0269192422731805
1967	0.0405450315719508
9343	0.0152874709205716
1638	0.14423396477235
1940	0.525091392489199
9253	0.00864074443336657
1824	0.0249252243270189
2163	0.00764373546028581
14116	0.00132934529744101
6581	0.00199401794616152
13959	0.00664672648720505
2097	0.00132934529744101
1697	0.00764373546028581
2141	0.00897308075772682
6417	0.0216018610834164
6483	0.00398803589232303
6575	0.00664672648720505
14307	0.0189431704885344
14035	0.0063143901628448
15098	0.410103024260552
15109	0.186108341641741
6475	0.133599202392822
2116	0.00199401794616152
4672	0.00764373546028581
8630	0.0255898969757394
6044	0.00365569956796278
9277	0.00531738118976404
4438	0.0348953140578265
14113	0.00465270854104354
9212	0.0146227982718511
14323	0.242605516782984
6404	0.00332336324360253
9199	0.0106347623795281
1789	0.0172814888667331
9200	0.00232635427052177
15506	0.246925888999668
15410	0.0641409106015288
1776	0.0212695247590562
28964	0.0255898969757394
17279	0.000664672648720505
15449	0.0103024260551678
6492	0.0122964440013293
5113	0.364905284147557
5969	0.0069790628115653
6439	0.00531738118976404
5055	0.00398803589232303
4937	0.032901296111665
4656	0.0664672648720505
4817	0.0345629777334663
1943	0.0149551345962114
14070	0.00199401794616152
8591	0.000997008973080758
14208	0.0216018610834164
4261	0.494848786972416
4331	0.00232635427052177
15160	0.0498504486540379
6517	0.0235958790295779
4636	0.00764373546028581
9322	0.0149551345962114
1636	0.143901628447989
6521	0.0152874709205716
3321	0.0206048521103357
19402	0.00232635427052177
4248	0.00365569956796278
6547	0.0229312063808574
4242	0.0109670987038883
5105	0.0790960451977401
1601	0.00432037221668328
4887	0.00598205383848455
15177	0.0136257892987704
2091	0.0122964440013293
15251	0.00897308075772682
5054	0.0930541708208707
6767	0.0345629777334663
19860	0.0209371884346959
28960	0.00498504486540379
7258	0.0182784978398139
1827	0.0332336324360253
14294	0.0112994350282486
8774	0.0136257892987704
9209	0.0225988700564972
13993	0.00997008973080758
12676	0.0269192422731805
4292	0.000332336324360253
15171	0.0225988700564972
4403	0.00864074443336657
14183	0.0225988700564972
4881	0.032901296111665
6836	0.234961781322699
1478	0.132934529744101
5904	0.444998338318378
14436	0.166168162180126
2153	0.00564971751412429
5858	0.0744433366566966
15101	0.0761050182784978
4958	0.560651379195746
15466	0.159521435692921
4509	0.0312396144898637
15212	0.0388833499501496
2289	0.00398803589232303
4391	0.00797607178464606
14492	0.233632436025258
14533	0.359255566633433
9259	0.00731139913592556
19852	0.0352276503821868
9213	0.00199401794616152
1777	0.0398803589232303
15070	0.17148554336989
15257	0.136922565636424
15218	0.11797939514789
4160	0.00398803589232303
10005	0.000997008973080758
10002	0.000664672648720505
1545	0.00199401794616152
5284	0.000664672648720505
9458	0.00398803589232303
1466	0
2057	0
3546	0.0156198072449319
1475	0.180790960451977
6466	0.155201063476238
6476	0.13094051179794
1677	0.17148554336989
13994	0.00864074443336657
1614	0.169159189099369
14004	0.0166168162180126
1701	0.385842472582253
6973	0.0069790628115653
1617	0.156530408773679
5234	0.0112994350282486
5239	0.0169491525423729
5099	0.211365902293121
1668	0.110335659687604
15038	0.0146227982718511
376	0.0172814888667331
1663	0.0910601528747092
4149	0.00598205383848455
1657	0.546028580923895
6970	0.000997008973080758
14429	0.198404785643071
1637	0.0867397806580259
15381	0.00731139913592556
4193	0.0265869059488202
1883	0.962445995347291
1676	0.176470588235294
15408	0.119973413094051
28962	0.0216018610834164
14628	0.357593885011632
1465	0
17130	0.00764373546028581
1554	0.00797607178464606
8241	0.000997008973080758
1411	0.000332336324360253
2043	0
6067	0
1456	0.000332336324360253
1564	0.0594882020604852
5989	0.00531738118976404
2495	0
17154	0.028913260219342
6555	0.000332336324360253
10420	0
9738	0.0422067131937521
9464	0
1016	0.00232635427052177
14394	0.00465270854104354
14388	0.0169491525423729
14389	0.0551678298438019
23074	0.0186108341641741
5853	0.0259222333000997
8022	0.339980059820538
2016	0.000664672648720505
3945	0.000332336324360253
17007	0.000332336324360253
15878	0.00332336324360253
1560	0.319707544034563
8133	0.0345629777334663
2241	0.0309072781655035
2215	0.0169491525423729
2285	0.00830840810900631
14084	0.00830840810900631
8776	0.00199401794616152
6419	0.00830840810900631
15084	0.0435360584911931
6498	0.0967098703888335
14001	0.00731139913592556
9210	0.0209371884346959
4402	0.0136257892987704
14185	0.0156198072449319
1705	0.111332668660685
14832	0.00997008973080758
6823	0.0408773678963111
6416	0.0132934529744101
1473	0.0259222333000997
4154	0.0132934529744101
4340	0.00897308075772682
14908	0.0225988700564972
6010	0.000664672648720505
3922	0.0295779328680625
9192	0.000997008973080758
19692	0.00963775340644732
5115	0.747092057161848
4343	0.038218677301429
5910	0.0142904619474909
3926	0.0724493187105351
957	0.000997008973080758
15013	0.100365569956796
4148	0.0146227982718511
4372	0.0847457627118644
14352	0.0242605516782984
6815	0.139248919906946
14325	0.108341641741442
5859	0.0189431704885344
4537	0.783316716517115
8044	0.0156198072449319
30345	0.00265869059488202
1536	0.000332336324360253
8116	0.00864074443336657
20055	0.0425390495181123
8235	0.000997008973080758
9465	0.00166168162180126
1538	0
8107	0.00432037221668328
749	0.00199401794616152
5274	0.000664672648720505
17147	0.000664672648720505
13165	0.000664672648720505
6014	0.00232635427052177
6627	0
17133	0.00598205383848455
9323	0.0146227982718511
1022	0.00299102691924227
6795	0.247258225324028
14948	0.00930541708208707
14002	0.0172814888667331
5116	0.228315054835494
5755	0.155865736124958
14506	0.114656031904287
1672	0.104353605849119
9299	0.00930541708208707
15239	0.0319042871385842
8170	0.0112994350282486
8245	0.000332336324360253
8092	0.0142904619474909
1397	0
19862	0.036889332003988
17151	0.00265869059488202
1469	0.000332336324360253
1485	0.000332336324360253
6537	0
9733	0.0295779328680625
3934	0.0152874709205716
6832	0.00465270854104354
1464	0
3606	0
8249	0.0192755068128946
1541	0.000664672648720505
8246	0.000997008973080758
1928	0.758391492190096
9278	0.00997008973080758
6441	0.00498504486540379
2075	0.142572283150548
5232	0.0069790628115653
8120	0.0126287803256896
16987	0.00199401794616152
19315	0
1615	0.431040212695248
10114	0.0199401794616152
2048	0
1468	0.000332336324360253
17152	0.0265869059488202
8032	0.00830840810900631
6050	0.000997008973080758
5882	0.000332336324360253
8156	0.00332336324360253
5270	0
17161	0.0229312063808574
19339	0.00132934529744101
3539	0.00531738118976404
3668	0.0498504486540379
14075	0.00830840810900631
1370	0.00265869059488202
5233	0.00731139913592556
5104	0.662013958125623
5752	0.00465270854104354
14053	0.00332336324360253
19387	0.000332336324360253
17345	0.00664672648720505
1437	0.123629112662014
2212	0.00531738118976404
15285	0.653705550016617
6629	0.00166168162180126
21788	0
1561	0.000664672648720505
3615	0
19434	0.00465270854104354
1667	0.0458624127617149
7115	0.0109670987038883
9467	0.00132934529744101
8150	0.0063143901628448
14350	0.00132934529744101
8053	0.232635427052177
1017	0.000664672648720505
3548	0.00398803589232303
1333	0.00199401794616152
711	0.000664672648720505
14420	0.166168162180126
6450	0.0112994350282486
7293	0.00199401794616152
6652	0.00166168162180126
15882	0.00365569956796278
1457	0
1551	0.000664672648720505
9463	0.000332336324360253
6058	0
1522	0.00199401794616152
1467	0
1543	0.000664672648720505
4444	0.0139581256231306
8125	0.0122964440013293
8169	0.0119641076769691
7052	0.00332336324360253
6062	0
17008	0.00166168162180126
1671	0.0478564307078764
5100	0.0196078431372549
10113	0.0378863409770688
6468	0.00897308075772682
4350	0.0126287803256896
1474	0.0269192422731805
4300	0.00963775340644732
1547	0.000332336324360253
6829	0.0142904619474909
9426	0
8236	0.00166168162180126
6011	0.00166168162180126
1539	0.000332336324360253
8110	0.00564971751412429
6828	0.0122964440013293
4654	0.520438683948156
1544	0
2517	0
2015	0.000664672648720505
8088	0.00997008973080758
9466	0.000664672648720505
8239	0.000664672648720505
19688	0.000332336324360253
4268	0.00797607178464606
7050	0.519441674975075
9461	0.00132934529744101
1548	0.000664672648720505
9427	0
17153	0.0209371884346959
9447	0.000997008973080758
4501	0
26805	0.00997008973080758
7284	0.000664672648720505
3611	0
372	0.00166168162180126
15204	0.0425390495181123
8047	0.0564971751412429
3931	0.00232635427052177
15110	0.424061149883682
2076	0.0136257892987704
997	0.000664672648720505
14088	0.0063143901628448
6442	0.00897308075772682
28992	0.0196078431372549
4142	0.00731139913592556
6055	0.000332336324360253
19322	0.000997008973080758
4494	0.000664672648720505
4483	0.000997008973080758
6649	0.00265869059488202
4498	0.000664672648720505
2499	0
17132	0.0186108341641741
4493	0
4471	0.000332336324360253
1521	0
5266	0.00132934529744101
2479	0
8056	0.0372216683283483
2524	0.00166168162180126
2483	0
15884	0.00166168162180126
20054	0.0358923230309073
5283	0
31169	0.000664672648720505
8124	0.0189431704885344
5743	0.0182784978398139
7122	0.00232635427052177
14822	0.0561648388168827
8160	0.00199401794616152
8085	0.0139581256231306
2053	0
4569	0.0285809238949817
14353	0.0345629777334663
1556	0
14747	0.00299102691924227
3671	0.000664672648720505
28971	0.034230641409106
8139	0.00598205383848455
1542	0.000332336324360253
1580	0
8126	0.0116317713526088
1567	0.000332336324360253
5884	0
7515	0
696	0.00398803589232303
8102	0.00531738118976404
21206	0
4710	0.102691924227318
1935	0.038218677301429
5756	0.195746095048189
30348	0.00232635427052177
8771	0.000664672648720505
14197	0.0235958790295779
14496	0.142904619474909
15133	0.0199401794616152
19346	0.000664672648720505
1526	0
15253	0.174808906613493
17164	0.0132934529744101
1527	0
10131	0.242273180458624
10140	0.0146227982718511
9652	0.00764373546028581
8087	0.00830840810900631
6013	0.00265869059488202
6959	0.000664672648720505
7989	0.00299102691924227
30338	0.00199401794616152
10398	0
29543	0.00997008973080758
9451	0.000664672648720505
17156	0.0196078431372549
13164	0
28032	0.000332336324360253
9474	0
1673	0.0800930541708209
8109	0.00299102691924227
7281	0
985	0.000664672648720505
1540	0.000332336324360253
748	0.00265869059488202
4503	0
3593	0
15872	0.00232635427052177
3607	0
7979	0.0162844798936524
994	0.00664672648720505
4394	0.155201063476238
13998	0.0322366234629445
26784	0
15446	0.0511797939514789
24384	0
5988	0.000997008973080758
5995	0.00132934529744101
8030	0.00930541708208707
19883	0.0132934529744101
7060	0.060485211033566
1459	0
19290	0
6053	0
6653	0.00764373546028581
7980	0.061814556331007
6927	0.00232635427052177
5822	0.214024592888003
2107	0.00232635427052177
14947	0.0112994350282486
8117	0.00531738118976404
6455	0.000664672648720505
1850	0.0691259554669325
1535	0
5987	0.000332336324360253
13992	0.00797607178464606
9731	0.0378863409770688
8152	0.00232635427052177
19388	0.000332336324360253
30351	0.00797607178464606
29050	0
9737	0.00332336324360253
8090	0.0116317713526088
10058	0.000664672648720505
19318	0
15897	0.000332336324360253
29209	0.0348953140578265
1563	0.000997008973080758
9651	0.038218677301429
15886	0.00132934529744101
6019	0.00332336324360253
14486	0.110667996011964
14575	0.429710867397807
4190	0.0249252243270189
4929	0.0348953140578265
6582	0.000332336324360253
14256	0.0372216683283483
4363	0.000664672648720505
8041	0.0136257892987704
8122	0.0176138251910934
2515	0
17823	0
380	0.00997008973080758
10067	0.23629112662014
1849	0.0555001661681622
8159	0.00265869059488202
5898	0
5901	0
19800	0.00564971751412429
3936	0.000997008973080758
8204	0.00299102691924227
3516	0
29367	0
19340	0.000664672648720505
2486	0
1568	0
15898	0.000664672648720505
14400	0.152210036556996
14453	0.129943502824859
6930	0
15881	0.00465270854104354
5285	0
15287	0.0910601528747092
8019	0.00598205383848455
30341	0.00531738118976404
14087	0.000664672648720505
5114	0.251910933865071
8036	0.00930541708208707
4950	0.493187105350615
6457	0.00232635427052177
8672	0.00398803589232303
4157	0.00166168162180126
8132	0.00764373546028581
8140	0.00731139913592556
10073	0.0309072781655035
23071	0.00930541708208707
3685	0.000332336324360253
6444	0.00531738118976404
697	0.000332336324360253
19325	0
5895	0.000664672648720505
1520	0.000332336324360253
3601	0
6059	0
6018	0.00132934529744101
9437	0
19436	0.00199401794616152
6063	0
3580	0.0122964440013293
4241	0.0309072781655035
4883	0.00232635427052177
30608	0.000664672648720505
1343	0
15877	0.00531738118976404
5897	0
961	0
3613	0
2041	0
3585	0
19330	0
15876	0.000332336324360253
19313	0
19329	0
3932	0
19849	0.0103024260551678
6630	0
3608	0
4657	0.148554336989033
14300	0.00199401794616152
14236	0.00199401794616152
10137	0.00564971751412429
4151	0.0063143901628448
5057	0.00265869059488202
4907	0.120305749418411
5902	0.00764373546028581
30590	0
5286	0.000997008973080758
9937	0.000664672648720505
10066	0.205383848454636
6180	0.0242605516782984
8031	0.0235958790295779
5997	0.00166168162180126
5106	0.00564971751412429
4385	0.00299102691924227
26761	0.000332336324360253
30328	0.00199401794616152
4246	0.00166168162180126
4903	0.00498504486540379
23066	0.00897308075772682
5265	0.000997008973080758
17006	0
1315	0
1532	0
8179	0.00299102691924227
30321	0.00365569956796278
6820	0
14503	0.143901628447989
9894	0.00166168162180126
15883	0.00166168162180126
4481	0.00166168162180126
[truncated: 2,688 more rows]
