# Supplementary material for: Population-level impacts of antibiotic usage on the human gut microbiome
Source: Nat Commun. 2023 Mar 2;14:1191. doi: 10.1038/s41467-023-36633-7 (PMC9981903; doi:10.1038/s41467-023-36633-7)
Supplement: Supplementary file 6 — Source Data [file 41467_2023_36633_MOESM6_ESM.zip › Source Data/Figure 4/sgbid_pathogen_assignment.all_sgb_included.tsv]

sgbid	is_human_pathogen	assigned_pathogen_name	assigned_pathogen_taxid	tax_k	tax_p	tax_c	tax_o	tax_f	tax_g	tax_s	terminal_sgb
1	no	NA	NA	k__Archaea	p__Archaea_unclassified	c__Archaea_unclassified	o__Archaea_unclassified	f__Archaea_unclassified	g__Archaea_unclassified	s__Candidatus_Pacearchaeota_archaeon_CG1_02_35_32	t__SGB1
2	no	NA	NA	k__Archaea	p__Archaea_unclassified	c__Archaea_unclassified	o__Archaea_unclassified	f__Archaea_unclassified	g__Archaea_unclassified	s__Candidatus_Pacearchaeota_archaeon_CG10_big_fil_rev_8_21_14_0_10_31_9	t__SGB2
4	no	NA	NA	k__Archaea	p__Archaea_unclassified	c__Archaea_unclassified	o__Archaea_unclassified	f__Archaea_unclassified	g__Archaea_unclassified	s__Candidatus_Pacearchaeota_archaeon_CG10_big_fil_rev_8_21_14_0_10_31_24	t__SGB4
5	no	NA	NA	k__Archaea	p__Archaea_unclassified	c__Archaea_unclassified	o__Archaea_unclassified	f__Archaea_unclassified	g__Archaea_unclassified	s__Candidatus_Pacearchaeota_archaeon_CG10_big_fil_rev_8_21_14_0_10_34_76	t__SGB5
7	no	NA	NA	k__Archaea	p__Candidatus_Micrarchaeota	c__Candidatus_Micrarchaeota_unclassified	o__Candidatus_Micrarchaeota_unclassified	f__Candidatus_Micrarchaeota_unclassified	g__Candidatus_Micrarchaeota_unclassified	s__Candidatus_Micrarchaeota_archaeon_RBG_16_36_9	t__SGB7
8	no	NA	NA	k__Archaea	p__Candidatus_Diapherotrites	c__Candidatus_Diapherotrites_unclassified	o__Candidatus_Diapherotrites_unclassified	f__Candidatus_Diapherotrites_unclassified	g__Candidatus_Diapherotrites_unclassified	s__Candidatus_Diapherotrites_archaeon_CG08_land_8_20_14_0_20_30_16	t__SGB8
9	no	NA	NA	k__Archaea	p__Candidatus_Bathyarchaeota	c__Candidatus_Bathyarchaeota_unclassified	o__Candidatus_Bathyarchaeota_unclassified	f__Candidatus_Bathyarchaeota_unclassified	g__Candidatus_Bathyarchaeota_unclassified	s__miscellaneous_Crenarchaeota_group_1_archaeon_SG8_32_1	t__SGB9
10	no	NA	NA	k__Archaea	p__Candidatus_Aenigmarchaeota	c__Candidatus_Aenigmarchaeota_unclassified	o__Candidatus_Aenigmarchaeota_unclassified	f__Candidatus_Aenigmarchaeota_unclassified	g__Candidatus_Aenigmarchaeota_unclassified	s__Candidatus_Aenigmarchaeota_archaeon_ex4484_14	t__SGB10
11	no	NA	NA	k__Bacteria	p__Tenericutes	c__Mollicutes	o__Mycoplasmatales	f__Mycoplasmataceae	g__Mycoplasmataceae_unclassified	s__Mycoplasmataceae_bacterium_RV_VA103A	t__SGB11
12	no	NA	NA	k__Bacteria	p__Tenericutes	c__Mollicutes	o__Mycoplasmatales	f__Mycoplasmataceae	g__Mycoplasmataceae_unclassified	s__Mycoplasmataceae_bacterium_RC_NB112A	t__SGB12
13	no	NA	NA	k__Bacteria	p__Tenericutes	c__Mollicutes	o__Mycoplasmatales	f__Mycoplasmataceae	g__Mycoplasmataceae_unclassified	s__Mycoplasmataceae_bacterium_CE_OT135	t__SGB13
17	no	NA	NA	k__Bacteria	p__Bacteria_unclassified	c__Bacteria_unclassified	o__Bacteria_unclassified	f__Bacteria_unclassified	g__Bacteria_unclassified	s__Parcubacteria_group_bacterium_GW2011_GWA2_46_39	t__SGB17
19	no	NA	NA	k__Archaea	p__Candidatus_Woesearchaeota	c__Candidatus_Woesearchaeota_unclassified	o__Candidatus_Woesearchaeota_unclassified	f__Candidatus_Woesearchaeota_unclassified	g__Candidatus_Woesearchaeota_unclassified	s__Candidatus_Woesearchaeota_archaeon	t__SGB19
20	no	NA	NA	k__Archaea	p__Archaea_unclassified	c__Archaea_unclassified	o__Archaea_unclassified	f__Archaea_unclassified	g__Archaea_unclassified	s__archaeon_GW2011_AR15	t__SGB20
21	no	NA	NA	k__Bacteria	p__Spirochaetes	c__Spirochaetes_unclassified	o__Spirochaetes_unclassified	f__Spirochaetes_unclassified	g__Spirochaetes_unclassified	s__Spirochaetes_bacterium_GWF1_41_5	t__SGB21
22	no	NA	NA	k__Archaea	p__Candidatus_Heimdallarchaeota	c__Candidatus_Heimdallarchaeota_unclassified	o__Candidatus_Heimdallarchaeota_unclassified	f__Candidatus_Heimdallarchaeota_unclassified	g__Candidatus_Heimdallarchaeota_unclassified	s__Candidatus_Heimdallarchaeota_archaeon_LC_3	t__SGB22
24	no	NA	NA	k__Archaea	p__Archaea_unclassified	c__Archaea_unclassified	o__Archaea_unclassified	f__Archaea_unclassified	g__Archaea_unclassified	s__archaeon_BMS3Abin17	t__SGB24
27	no	NA	NA	k__Archaea	p__Candidatus_Woesearchaeota	c__Candidatus_Woesearchaeota_unclassified	o__Candidatus_Woesearchaeota_unclassified	f__Candidatus_Woesearchaeota_unclassified	g__Candidatus_Woesearchaeota_unclassified	s__Candidatus_Woesearchaeota_archaeon	t__SGB27
28	no	NA	NA	k__Archaea	p__Candidatus_Woesearchaeota	c__Candidatus_Woesearchaeota_unclassified	o__Candidatus_Woesearchaeota_unclassified	f__Candidatus_Woesearchaeota_unclassified	g__Candidatus_Woesearchaeota_unclassified	s__Candidatus_Woesearchaeota_archaeon	t__SGB28
29	no	NA	NA	k__Archaea	p__Candidatus_Lokiarchaeota	c__Candidatus_Lokiarchaeota_unclassified	o__Candidatus_Lokiarchaeota_unclassified	f__Candidatus_Lokiarchaeota_unclassified	g__Candidatus_Lokiarchaeota_unclassified	s__Candidatus_Lokiarchaeota_archaeon_CR_4	t__SGB29
30	no	NA	NA	k__Archaea	p__Euryarchaeota	c__Euryarchaeota_unclassified	o__Candidatus_Altiarchaeales	f__Candidatus_Altiarchaeales_archaeon_ex4484_43_unclassified	g__Candidatus_Altiarchaeales_archaeon_ex4484_43_unclassified	s__Candidatus_Altiarchaeales_archaeon_ex4484_43	t__SGB30
31	no	NA	NA	k__Archaea	p__Euryarchaeota	c__Euryarchaeota_unclassified	o__Euryarchaeota_unclassified	f__Euryarchaeota_unclassified	g__Euryarchaeota_unclassified	s__candidate_divison_MSBL1_archaeon_SCGC_AAA833K04	t__SGB31
32	no	NA	NA	k__Archaea	p__Euryarchaeota	c__Euryarchaeota_unclassified	o__Euryarchaeota_unclassified	f__Euryarchaeota_unclassified	g__Euryarchaeota_unclassified	s__candidate_divison_MSBL1_archaeon_SCGC_AAA261O19	t__SGB32
33	no	NA	NA	k__Archaea	p__Euryarchaeota	c__Euryarchaeota_unclassified	o__Euryarchaeota_unclassified	f__Euryarchaeota_unclassified	g__Euryarchaeota_unclassified	s__candidate_divison_MSBL1_archaeon_SCGC_AAA261F17	t__SGB33
34	no	NA	NA	k__Archaea	p__Euryarchaeota	c__Euryarchaeota_unclassified	o__Euryarchaeota_unclassified	f__Euryarchaeota_unclassified	g__Euryarchaeota_unclassified	s__candidate_divison_MSBL1_archaeon_SCGC_AAA261D19	t__SGB34
35	no	NA	NA	k__Archaea	p__Euryarchaeota	c__Euryarchaeota_unclassified	o__Euryarchaeota_unclassified	f__Euryarchaeota_unclassified	g__Euryarchaeota_unclassified	s__candidate_divison_MSBL1_archaeon_SCGC_AAA385D11	t__SGB35
36	no	NA	NA	k__Archaea	p__Euryarchaeota	c__Euryarchaeota_unclassified	o__Euryarchaeota_unclassified	f__Euryarchaeota_unclassified	g__Euryarchaeota_unclassified	s__candidate_divison_MSBL1_archaeon_SCGC_AAA259B11	t__SGB36
37	no	NA	NA	k__Archaea	p__Euryarchaeota	c__Euryarchaeota_unclassified	o__Euryarchaeota_unclassified	f__Euryarchaeota_unclassified	g__Euryarchaeota_unclassified	s__candidate_divison_MSBL1_archaeon_SCGC_AAA259J03	t__SGB37
38	no	NA	NA	k__Archaea	p__Euryarchaeota	c__Euryarchaeota_unclassified	o__Euryarchaeota_unclassified	f__Euryarchaeota_unclassified	g__Euryarchaeota_unclassified	s__candidate_divison_MSBL1_archaeon_SCGC_AAA259D14	t__SGB38
40	no	NA	NA	k__Archaea	p__Euryarchaeota	c__Euryarchaeota_unclassified	o__Euryarchaeota_unclassified	f__Euryarchaeota_unclassified	g__Euryarchaeota_unclassified	s__candidate_divison_MSBL1_archaeon_SCGC_AAA259I09	t__SGB40
41	no	NA	NA	k__Archaea	p__Euryarchaeota	c__Euryarchaeota_unclassified	o__Euryarchaeota_unclassified	f__Euryarchaeota_unclassified	g__Euryarchaeota_unclassified	s__candidate_divison_MSBL1_archaeon_SCGC_AAA259M10	t__SGB41
42	no	NA	NA	k__Archaea	p__Euryarchaeota	c__Euryarchaeota_unclassified	o__Euryarchaeota_unclassified	f__Euryarchaeota_unclassified	g__Euryarchaeota_unclassified	s__candidate_divison_MSBL1_archaeon_SCGC_AAA259I07	t__SGB42
43	no	NA	NA	k__Archaea	p__Euryarchaeota	c__Euryarchaeota_unclassified	o__Euryarchaeota_unclassified	f__Euryarchaeota_unclassified	g__Euryarchaeota_unclassified	s__candidate_divison_MSBL1_archaeon_SCGC_AAA259I14	t__SGB43
44	no	NA	NA	k__Archaea	p__Euryarchaeota	c__Euryarchaeota_unclassified	o__Euryarchaeota_unclassified	f__Euryarchaeota_unclassified	g__Euryarchaeota_unclassified	s__candidate_divison_MSBL1_archaeon_SCGC_AAA259E17	t__SGB44
45	no	NA	NA	k__Archaea	p__Euryarchaeota	c__Euryarchaeota_unclassified	o__Euryarchaeota_unclassified	f__Euryarchaeota_unclassified	g__Euryarchaeota_unclassified	s__candidate_divison_MSBL1_archaeon_SCGC_AAA259E19	t__SGB45
46	no	NA	NA	k__Archaea	p__Euryarchaeota	c__Euryarchaeota_unclassified	o__Euryarchaeota_unclassified	f__Euryarchaeota_unclassified	g__Euryarchaeota_unclassified	s__candidate_divison_MSBL1_archaeon_SCGC_AAA259O05	t__SGB46
47	no	NA	NA	k__Archaea	p__Euryarchaeota	c__Euryarchaeota_unclassified	o__Euryarchaeota_unclassified	f__Euryarchaeota_unclassified	g__Euryarchaeota_unclassified	s__candidate_divison_MSBL1_archaeon_SCGC_AAA259A05	t__SGB47
48	no	NA	NA	k__Archaea	p__Euryarchaeota	c__Euryarchaeota_unclassified	o__Euryarchaeota_unclassified	f__Euryarchaeota_unclassified	g__Euryarchaeota_unclassified	s__candidate_divison_MSBL1_archaeon_SCGC_AAA259D18	t__SGB48
49	no	NA	NA	k__Archaea	p__Euryarchaeota	c__Euryarchaeota_unclassified	o__Euryarchaeota_unclassified	f__Euryarchaeota_unclassified	g__Euryarchaeota_unclassified	s__candidate_divison_MSBL1_archaeon_SCGC_AAA382A03	t__SGB49
50	no	NA	NA	k__Archaea	p__Euryarchaeota	c__Euryarchaeota_unclassified	o__Euryarchaeota_unclassified	f__Euryarchaeota_unclassified	g__Euryarchaeota_unclassified	s__candidate_divison_MSBL1_archaeon_SCGC_AAA382A13	t__SGB50
51	no	NA	NA	k__Archaea	p__Euryarchaeota	c__Euryarchaeota_unclassified	o__Euryarchaeota_unclassified	f__Euryarchaeota_unclassified	g__Euryarchaeota_unclassified	s__candidate_divison_MSBL1_archaeon_SCGC_AAA382A20	t__SGB51
52	no	NA	NA	k__Archaea	p__Euryarchaeota	c__Euryarchaeota_unclassified	o__Euryarchaeota_unclassified	f__Euryarchaeota_unclassified	g__Euryarchaeota_unclassified	s__candidate_divison_MSBL1_archaeon_SCGC_AAA382C18	t__SGB52
53	no	NA	NA	k__Archaea	p__Euryarchaeota	c__Euryarchaeota_unclassified	o__Euryarchaeota_unclassified	f__Euryarchaeota_unclassified	g__Euryarchaeota_unclassified	s__candidate_divison_MSBL1_archaeon_SCGC_AAA382K21	t__SGB53
54	no	NA	NA	k__Archaea	p__Euryarchaeota	c__Euryarchaeota_unclassified	o__Euryarchaeota_unclassified	f__Euryarchaeota_unclassified	g__Euryarchaeota_unclassified	s__candidate_divison_MSBL1_archaeon_SCGC_AAA382M17	t__SGB54
55	no	NA	NA	k__Archaea	p__Euryarchaeota	c__Euryarchaeota_unclassified	o__Euryarchaeota_unclassified	f__Euryarchaeota_unclassified	g__Euryarchaeota_unclassified	s__candidate_divison_MSBL1_archaeon_SCGC_AAA382F02	t__SGB55
56	no	NA	NA	k__Archaea	p__Euryarchaeota	c__Euryarchaeota_unclassified	o__Euryarchaeota_unclassified	f__Euryarchaeota_unclassified	g__Euryarchaeota_unclassified	s__candidate_divison_MSBL1_archaeon_SCGC_AAA382N08	t__SGB56
57	no	NA	NA	k__Archaea	p__Candidatus_Micrarchaeota	c__Candidatus_Micrarchaeota_unclassified	o__Candidatus_Micrarchaeota_unclassified	f__Candidatus_Micrarchaeota_unclassified	g__Candidatus_Micrarchaeota_unclassified	s__Candidatus_Micrarchaeota_archaeon_CG11_big_fil_rev_8_21_14_0_20_47_5	t__SGB57
58	no	NA	NA	k__Archaea	p__Candidatus_Diapherotrites	c__Candidatus_Diapherotrites_unclassified	o__Candidatus_Diapherotrites_unclassified	f__Candidatus_Diapherotrites_unclassified	g__Candidatus_Diapherotrites_unclassified	s__Candidatus_Diapherotrites_archaeon_CG08_land_8_20_14_0_20_34_12	t__SGB58
59	no	NA	NA	k__Archaea	p__Candidatus_Micrarchaeota	c__Candidatus_Micrarchaeota_unclassified	o__Candidatus_Micrarchaeota_unclassified	f__Candidatus_Micrarchaeota_unclassified	g__Candidatus_Micrarchaeota_unclassified	s__Candidatus_Micrarchaeota_archaeon_CG06_land_8_20_14_3_00_50_6	t__SGB59
60	no	NA	NA	k__Archaea	p__Candidatus_Micrarchaeota	c__Candidatus_Micrarchaeota_unclassified	o__Candidatus_Micrarchaeota_unclassified	f__Candidatus_Micrarchaeota_unclassified	g__Candidatus_Micrarchaeota_unclassified	s__Candidatus_Micrarchaeota_archaeon_CG1_02_55_22	t__SGB60
61	no	NA	NA	k__Archaea	p__Candidatus_Micrarchaeota	c__Candidatus_Micrarchaeota_unclassified	o__Candidatus_Micrarchaeota_unclassified	f__Candidatus_Micrarchaeota_unclassified	g__Candidatus_Micrarchaeota_unclassified	s__Candidatus_Micrarchaeota_archaeon_CG08_land_8_20_14_0_20_59_11	t__SGB61
62	no	NA	NA	k__Archaea	p__Candidatus_Micrarchaeota	c__Candidatus_Micrarchaeota_unclassified	o__Candidatus_Micrarchaeota_unclassified	f__Candidatus_Micrarchaeota_unclassified	g__Candidatus_Micrarchaeota_unclassified	s__Candidatus_Micrarchaeota_archaeon_CG10_big_fil_rev_8_21_14_0_10_59_7	t__SGB62
63	no	NA	NA	k__Archaea	p__Candidatus_Micrarchaeota	c__Candidatus_Micrarchaeota_unclassified	o__Candidatus_Micrarchaeota_unclassified	f__Candidatus_Micrarchaeota_unclassified	g__Candidatus_Micrarchaeota_unclassified	s__Candidatus_Micrarchaeota_archaeon_CG1_02_60_51	t__SGB63
64	no	NA	NA	k__Archaea	p__Candidatus_Micrarchaeota	c__Candidatus_Micrarchaeota_unclassified	o__Candidatus_Micrarchaeota_unclassified	f__Candidatus_Micrarchaeota_unclassified	g__Candidatus_Micrarchaeota_unclassified	s__Candidatus_Micrarchaeota_archaeon_CG10_big_fil_rev_8_21_14_0_10_54_18	t__SGB64
65	no	NA	NA	k__Archaea	p__Candidatus_Micrarchaeota	c__Candidatus_Micrarchaeota_unclassified	o__Candidatus_Micrarchaeota_unclassified	f__Candidatus_Micrarchaeota_unclassified	g__Candidatus_Micrarchaeota_unclassified	s__Candidatus_Micrarchaeota_archaeon_CG1_02_51_15	t__SGB65
66	no	NA	NA	k__Archaea	p__Candidatus_Micrarchaeota	c__Candidatus_Micrarchaeota_unclassified	o__Candidatus_Micrarchaeota_unclassified	f__Candidatus_Micrarchaeota_unclassified	g__Candidatus_Micrarchaeota_unclassified	s__Candidatus_Micrarchaeota_archaeon_CG10_big_fil_rev_8_21_14_0_10_45_29	t__SGB66
67	no	NA	NA	k__Archaea	p__Euryarchaeota	c__Methanomicrobia	o__Methanomicrobia_unclassified	f__Methanomicrobia_unclassified	g__Methanomicrobia_unclassified	s__Arc_I_group_archaeon_ADurb1213_Bin02801	t__SGB67
68	no	NA	NA	k__Archaea	p__Euryarchaeota	c__Methanomicrobia	o__Methanomicrobia_unclassified	f__Methanomicrobia_unclassified	g__Methanomicrobia_unclassified	s__Arc_I_group_archaeon_B03fssc0709_Meth_Bin005	t__SGB68
69	no	NA	NA	k__Archaea	p__Euryarchaeota	c__Methanomicrobia	o__Methanomicrobia_unclassified	f__Methanomicrobia_unclassified	g__Methanomicrobia_unclassified	s__Arc_I_group_archaeon_U1lsi0528_Bin055	t__SGB69
70	no	NA	NA	k__Archaea	p__Euryarchaeota	c__Methanomicrobia	o__Methanomicrobia_unclassified	f__Methanomicrobia_unclassified	g__Methanomicrobia_unclassified	s__Arc_I_group_archaeon_U1lsi0528_Bin089	t__SGB70
71	no	NA	NA	k__Archaea	p__Candidatus_Aenigmarchaeota	c__Candidatus_Aenigmarchaeota_unclassified	o__Candidatus_Aenigmarchaeota_unclassified	f__Candidatus_Aenigmarchaeota_unclassified	g__Candidatus_Aenigmarchaeota_unclassified	s__Candidatus_Aenigmarchaeota_archaeon_CG_4_10_14_0_8_um_filter_37_24	t__SGB71
72	no	NA	NA	k__Archaea	p__Candidatus_Micrarchaeota	c__Candidatus_Micrarchaeota_unclassified	o__Candidatus_Micrarchaeota_unclassified	f__Candidatus_Micrarchaeota_unclassified	g__Candidatus_Micrarchaeota_unclassified	s__Candidatus_Micrarchaeota_archaeon_RBG_16_49_10	t__SGB72
75	no	NA	NA	k__Bacteria	p__Spirochaetes	c__Spirochaetia	o__Spirochaetia_unclassified	f__Leptospiraceae	g__Leptospiraceae_bacterium_unclassified	s__Leptospiraceae_bacterium	t__SGB75
76	no	NA	NA	k__Archaea	p__Euryarchaeota	c__Theionarchaea	o__Theionarchaea_unclassified	f__Theionarchaea_unclassified	g__Theionarchaea_unclassified	s__Theionarchaea_archaeon_DG_70	t__SGB76
77	no	NA	NA	k__Archaea	p__Euryarchaeota	c__Theionarchaea	o__Theionarchaea_unclassified	f__Theionarchaea_unclassified	g__Theionarchaea_unclassified	s__Theionarchaea_archaeon_DG_70_1	t__SGB77
78	no	NA	NA	k__Archaea	p__Candidatus_Thorarchaeota	c__Candidatus_Thorarchaeota_unclassified	o__Candidatus_Thorarchaeota_unclassified	f__Candidatus_Thorarchaeota_unclassified	g__Candidatus_Thorarchaeota_unclassified	s__Candidatus_Thorarchaeota_archaeon_SMTZ_45	t__SGB78
79	no	NA	NA	k__Archaea	p__Candidatus_Thorarchaeota	c__Candidatus_Thorarchaeota_unclassified	o__Candidatus_Thorarchaeota_unclassified	f__Candidatus_Thorarchaeota_unclassified	g__Candidatus_Thorarchaeota_unclassified	s__Candidatus_Thorarchaeota_archaeon_AB_25	t__SGB79
80	no	NA	NA	k__Archaea	p__Candidatus_Thorarchaeota	c__Candidatus_Thorarchaeota_unclassified	o__Candidatus_Thorarchaeota_unclassified	f__Candidatus_Thorarchaeota_unclassified	g__Candidatus_Thorarchaeota_unclassified	s__Candidatus_Thorarchaeota_archaeon_SMTZ1_83	t__SGB80
81	no	NA	NA	k__Archaea	p__Crenarchaeota	c__Crenarchaeota_unclassified	o__Crenarchaeota_unclassified	f__Crenarchaeota_unclassified	g__Crenarchaeota_unclassified	s__Crenarchaeota_archaeon_13_1_40CM_2_52_14	t__SGB81
82	no	NA	NA	k__Archaea	p__Crenarchaeota	c__Crenarchaeota_unclassified	o__Crenarchaeota_unclassified	f__Crenarchaeota_unclassified	g__Crenarchaeota_unclassified	s__Crenarchaeota_archaeon_13_1_40CM_3_52_10	t__SGB82
83	no	NA	NA	k__Archaea	p__Crenarchaeota	c__Crenarchaeota_unclassified	o__Crenarchaeota_unclassified	f__Crenarchaeota_unclassified	g__Crenarchaeota_unclassified	s__Crenarchaeota_archaeon_13_1_20CM_2_51_8	t__SGB83
84	no	NA	NA	k__Archaea	p__Crenarchaeota	c__Crenarchaeota_unclassified	o__Crenarchaeota_unclassified	f__Crenarchaeota_unclassified	g__Crenarchaeota_unclassified	s__Crenarchaeota_archaeon_13_1_40CM_3_53_5	t__SGB84
85	no	NA	NA	k__Archaea	p__Crenarchaeota	c__Crenarchaeota_unclassified	o__Crenarchaeota_unclassified	f__Crenarchaeota_unclassified	g__Crenarchaeota_unclassified	s__Crenarchaeota_archaeon_13_1_20CM_2_53_14	t__SGB85
87	no	NA	NA	k__Archaea	p__Crenarchaeota	c__Crenarchaeota_unclassified	o__Crenarchaeota_unclassified	f__Crenarchaeota_unclassified	g__Crenarchaeota_unclassified	s__Crenarchaeota_archaeon_13_1_40CM_3_52_4	t__SGB87
88	no	NA	NA	k__Archaea	p__Euryarchaeota	c__Euryarchaeota_unclassified	o__Euryarchaeota_unclassified	f__Euryarchaeota_unclassified	g__Euryarchaeota_unclassified	s__candidate_divison_MSBL1_archaeon_SCGC_AAA385M02	t__SGB88
89	no	NA	NA	k__Bacteria	p__Proteobacteria	c__Deltaproteobacteria	o__Myxococcales	f__Myxococcales_unclassified	g__Myxococcales_unclassified	s__Myxococcales_bacterium	t__SGB89
90	no	NA	NA	k__Bacteria	p__Chloroflexi	c__Chloroflexi_unclassified	o__Chloroflexi_unclassified	f__Chloroflexi_unclassified	g__Chloroflexi_unclassified	s__Chloroflexi_bacterium	t__SGB90
91	no	NA	NA	k__Bacteria	p__Chloroflexi	c__Chloroflexi_unclassified	o__Chloroflexi_unclassified	f__Chloroflexi_unclassified	g__Chloroflexi_unclassified	s__Chloroflexi_bacterium	t__SGB91
92	no	NA	NA	k__Bacteria	p__Chloroflexi	c__Chloroflexi_unclassified	o__Chloroflexi_unclassified	f__Chloroflexi_unclassified	g__Chloroflexi_unclassified	s__Chloroflexi_bacterium	t__SGB92
93	no	NA	NA	k__Bacteria	p__Chloroflexi	c__Chloroflexi_unclassified	o__Chloroflexi_unclassified	f__Chloroflexi_unclassified	g__Chloroflexi_unclassified	s__Chloroflexi_bacterium	t__SGB93
98	no	NA	NA	k__Bacteria	p__Bacteria_unclassified	c__Bacteria_unclassified	o__Bacteria_unclassified	f__Bacteria_unclassified	g__Bacteria_unclassified	s__candidate_division_WS6_bacterium_GW2011_GWF2_39_15	t__SGB98
110	no	NA	NA	k__Bacteria	p__candidate_division_WWE3	c__candidate_division_WWE3_unclassified	o__candidate_division_WWE3_unclassified	f__candidate_division_WWE3_unclassified	g__candidate_division_WWE3_unclassified	s__candidate_division_WWE3_bacterium_RIFCSPLOWO2_01_FULL_37_24	t__SGB110
111	no	NA	NA	k__Bacteria	p__candidate_division_WWE3	c__candidate_division_WWE3_unclassified	o__candidate_division_WWE3_unclassified	f__candidate_division_WWE3_unclassified	g__candidate_division_WWE3_unclassified	s__candidate_division_WWE3_bacterium_RBG_16_37_10	t__SGB111
112	no	NA	NA	k__Bacteria	p__candidate_division_WWE3	c__candidate_division_WWE3_unclassified	o__candidate_division_WWE3_unclassified	f__candidate_division_WWE3_unclassified	g__candidate_division_WWE3_unclassified	s__candidate_division_WWE3_bacterium_GW2011_GWB1_41_6	t__SGB112
114	no	NA	NA	k__Bacteria	p__candidate_division_WWE3	c__candidate_division_WWE3_unclassified	o__candidate_division_WWE3_unclassified	f__candidate_division_WWE3_unclassified	g__candidate_division_WWE3_unclassified	s__candidate_division_WWE3_bacterium_RIFOXYC1_FULL_39_7	t__SGB114
115	no	NA	NA	k__Bacteria	p__candidate_division_WWE3	c__candidate_division_WWE3_unclassified	o__candidate_division_WWE3_unclassified	f__candidate_division_WWE3_unclassified	g__candidate_division_WWE3_unclassified	s__candidate_division_WWE3_bacterium_GW2011_GWA1_43_94	t__SGB115
116	no	NA	NA	k__Bacteria	p__candidate_division_WWE3	c__candidate_division_WWE3_unclassified	o__candidate_division_WWE3_unclassified	f__candidate_division_WWE3_unclassified	g__candidate_division_WWE3_unclassified	s__candidate_division_WWE3_bacterium_GW2011_GWA1_42_12	t__SGB116
117	no	NA	NA	k__Bacteria	p__candidate_division_WWE3	c__candidate_division_WWE3_unclassified	o__candidate_division_WWE3_unclassified	f__candidate_division_WWE3_unclassified	g__candidate_division_WWE3_unclassified	s__candidate_division_WWE3_bacterium_RIFOXYA2_FULL_46_9	t__SGB117
119	no	NA	NA	k__Bacteria	p__Bacteria_unclassified	c__Bacteria_unclassified	o__Bacteria_unclassified	f__Bacteria_unclassified	g__Bacteria_unclassified	s__Parcubacteria_group_bacterium_GW2011_GWA2_56_7	t__SGB119
120	no	NA	NA	k__Bacteria	p__Candidatus_Uhrbacteria	c__Candidatus_Uhrbacteria_unclassified	o__Candidatus_Uhrbacteria_unclassified	f__Candidatus_Uhrbacteria_unclassified	g__Candidatus_Uhrbacteria_unclassified	s__Candidatus_Uhrbacteria_bacterium_RIFCSPLOWO2_02_FULL_49_11	t__SGB120
121	no	NA	NA	k__Bacteria	p__Aquificae	c__CFGB69	o__OFGB69	f__FGB69	g__GGB102	s__GGB102_SGB121	t__SGB121
122	no	NA	NA	k__Bacteria	p__Candidatus_Coatesbacteria	c__Candidatus_Coatesbacteria_unclassified	o__Candidatus_Coatesbacteria_unclassified	f__Candidatus_Coatesbacteria_unclassified	g__Candidatus_Coatesbacteria_unclassified	s__Candidatus_Coatesbacteria_bacterium_4484_99	t__SGB122
124	no	NA	NA	k__Bacteria	p__Bacteroidetes	c__CFGB72	o__OFGB72	f__FGB72	g__GGB105	s__GGB105_SGB124	t__SGB124
125	no	NA	NA	k__Bacteria	p__Firmicutes	c__CFGB73	o__OFGB73	f__FGB73	g__GGB106	s__GGB106_SGB125	t__SGB125
130	no	NA	NA	k__Archaea	p__Candidatus_Micrarchaeota	c__Candidatus_Micrarchaeota_unclassified	o__Candidatus_Micrarchaeota_unclassified	f__Candidatus_Micrarchaeota_unclassified	g__Candidatus_Micrarchaeum	s__Candidatus_Micrarchaeum_acidiphilum	t__SGB130
131	no	NA	NA	k__Archaea	p__Candidatus_Micrarchaeota	c__Candidatus_Micrarchaeota_unclassified	o__Candidatus_Micrarchaeota_unclassified	f__Candidatus_Micrarchaeota_unclassified	g__Candidatus_Micrarchaeota_unclassified	s__Candidatus_Micrarchaeota_archaeon_Mia14	t__SGB131
133	no	NA	NA	k__Bacteria	p__Chloroflexi	c__Chloroflexi_unclassified	o__Chloroflexi_unclassified	f__Chloroflexi_unclassified	g__Chloroflexi_unclassified	s__Chloroflexi_bacterium	t__SGB133
135	no	NA	NA	k__Bacteria	p__Chloroflexi	c__Chloroflexi_unclassified	o__Chloroflexi_unclassified	f__Chloroflexi_unclassified	g__Chloroflexi_unclassified	s__Chloroflexi_bacterium	t__SGB135
136	no	NA	NA	k__Archaea	p__Candidatus_Bathyarchaeota	c__Candidatus_Bathyarchaeota_unclassified	o__Candidatus_Bathyarchaeota_unclassified	f__Candidatus_Bathyarchaeota_unclassified	g__Candidatus_Bathyarchaeota_unclassified	s__Candidatus_Bathyarchaeota_archaeon_RBG_13_60_20	t__SGB136
137	no	NA	NA	k__Archaea	p__Candidatus_Bathyarchaeota	c__Candidatus_Bathyarchaeota_unclassified	o__Candidatus_Bathyarchaeota_unclassified	f__Candidatus_Bathyarchaeota_unclassified	g__Candidatus_Bathyarchaeota_unclassified	s__Candidatus_Bathyarchaeota_archaeon_RBG_13_52_12	t__SGB137
138	no	NA	NA	k__Archaea	p__Candidatus_Bathyarchaeota	c__Candidatus_Bathyarchaeota_unclassified	o__Candidatus_Bathyarchaeota_unclassified	f__Candidatus_Bathyarchaeota_unclassified	g__Candidatus_Bathyarchaeota_unclassified	s__miscellaneous_Crenarchaeota_group_15_archaeon_DG_45	t__SGB138
139	no	NA	NA	k__Archaea	p__Candidatus_Bathyarchaeota	c__Candidatus_Bathyarchaeota_unclassified	o__Candidatus_Bathyarchaeota_unclassified	f__Candidatus_Bathyarchaeota_unclassified	g__Candidatus_Bathyarchaeota_unclassified	s__Candidatus_Bathyarchaeota_archaeon_B23	t__SGB139
141	no	NA	NA	k__Archaea	p__Euryarchaeota	c__Methanomicrobia	o__Methanomicrobiales	f__Methanocorpusculaceae	g__Methanocorpusculum	s__Methanocorpusculum_labreanum	t__SGB141
143	no	NA	NA	k__Archaea	p__Euryarchaeota	c__Methanomicrobia	o__Methanomicrobiales	f__Methanomicrobiaceae	g__Methanolacinia	s__Methanolacinia_petrolearia	t__SGB143
144	no	NA	NA	k__Archaea	p__Euryarchaeota	c__Methanomicrobia	o__Methanomicrobiales	f__Methanomicrobiaceae	g__Methanoplanus	s__Methanoplanus_limicola	t__SGB144
145	no	NA	NA	k__Archaea	p__Euryarchaeota	c__Methanomicrobia	o__Methanomicrobiales	f__Methanospirillaceae	g__Methanospirillum	s__Methanospirillum_hungatei	t__SGB145
146	no	NA	NA	k__Archaea	p__Euryarchaeota	c__Methanomicrobia	o__Methanomicrobiales	f__Methanomicrobiales_unclassified	g__Methanomicrobiales_unclassified	s__Methanomicrobiales_archaeon_HGW_Methanomicrobiales_4	t__SGB146
149	no	NA	NA	k__Archaea	p__Euryarchaeota	c__Methanomicrobia	o__Methanomicrobiales	f__Methanoregulaceae	g__Methanoregula	s__Methanoregula_boonei	t__SGB149
153	no	NA	NA	k__Archaea	p__Euryarchaeota	c__Methanomicrobia	o__Methanomicrobiales	f__Methanomicrobiales_unclassified	g__Methanomicrobiales_unclassified	s__Methanomicrobiales_archaeon_HGW_Methanomicrobiales_3	t__SGB153
155	no	NA	NA	k__Archaea	p__Euryarchaeota	c__Methanomicrobia	o__Methanomicrobiales	f__Methanoregulaceae	g__Methanoregula	s__Methanoregula_formicica	t__SGB155
156	no	NA	NA	k__Archaea	p__Euryarchaeota	c__Methanomicrobia	o__Methanomicrobiales	f__Methanomicrobiales_unclassified	g__Methanomicrobiales_unclassified	s__Methanomicrobiales_archaeon_HGW_Methanomicrobiales_1	t__SGB156
163	no	NA	NA	k__Archaea	p__Euryarchaeota	c__Methanomicrobia	o__Methanomicrobiales	f__Methanoregulaceae	g__Methanosphaerula	s__Methanosphaerula_palustris	t__SGB163
166	no	NA	NA	k__Archaea	p__Euryarchaeota	c__Methanomicrobia	o__Methanomicrobiales	f__Methanomicrobiales_unclassified	g__Methanomicrobiales_unclassified	s__Methanomicrobiales_archaeon_53_19	t__SGB166
168	no	NA	NA	k__Archaea	p__Euryarchaeota	c__Methanomicrobia	o__Methanomicrobiales	f__Methanomicrobiaceae	g__Methanofollis	s__Methanofollis_liminatans	t__SGB168
170	no	NA	NA	k__Archaea	p__Euryarchaeota	c__Methanomicrobia	o__Methanomicrobiales	f__Methanomicrobiaceae	g__Methanoculleus	s__Methanoculleus_bourgensis	t__SGB170
176	no	NA	NA	k__Archaea	p__Euryarchaeota	c__Methanomicrobia	o__Methanomicrobiales	f__Methanomicrobiales_unclassified	g__Methanomicrobiales_unclassified	s__Methanomicrobiales_archaeon_HGW_Methanomicrobiales_2	t__SGB176
177	no	NA	NA	k__Archaea	p__Euryarchaeota	c__Methanomicrobia	o__Methanomicrobiales	f__Methanomicrobiaceae	g__Methanoculleus	s__Methanoculleus_marisnigri	t__SGB177
178	no	NA	NA	k__Archaea	p__Euryarchaeota	c__Methanomicrobia	o__Methanomicrobiales	f__Methanomicrobiaceae	g__Methanoculleus	s__Methanoculleus_sediminis	t__SGB178
179	no	NA	NA	k__Archaea	p__Euryarchaeota	c__Methanomicrobia	o__Methanomicrobiales	f__Methanomicrobiaceae	g__Methanoculleus	s__Methanoculleus_chikugoensis	t__SGB179
180	no	NA	NA	k__Archaea	p__Euryarchaeota	c__Methanomicrobia	o__Methanomicrobiales	f__Methanomicrobiales_unclassified	g__Methanomicrobiales_unclassified	s__Methanomicrobiales_archaeon_HGW_Methanomicrobiales_6	t__SGB180
184	no	NA	NA	k__Archaea	p__Euryarchaeota	c__Methanomicrobia	o__Methanocellales	f__Methanocellaceae	g__Methanocella	s__Methanocella_paludicola	t__SGB184
185	no	NA	NA	k__Archaea	p__Euryarchaeota	c__Methanomicrobia	o__Methanocellales	f__Methanocellaceae	g__Methanocella	s__Methanocella_conradii	t__SGB185
186	no	NA	NA	k__Archaea	p__Euryarchaeota	c__Methanomicrobia	o__Methanocellales	f__Methanocellaceae	g__Methanocella	s__Methanocella_arvoryzae	t__SGB186
187	no	NA	NA	k__Archaea	p__Euryarchaeota	c__Methanomicrobia	o__Methanosarcinales	f__Methanosaetaceae	g__Methanothrix	s__Methanothrix_soehngenii	t__SGB187
191	no	NA	NA	k__Archaea	p__Euryarchaeota	c__Methanomicrobia	o__Methanosarcinales	f__Methanosaetaceae	g__Methanothrix	s__Methanosaeta_harundinacea	t__SGB191
194	no	NA	NA	k__Archaea	p__Euryarchaeota	c__Methanomicrobia	o__Methanosarcinales	f__Methanosaetaceae	g__Methanothrix	s__Methanosaeta_harundinacea	t__SGB194
196	no	NA	NA	k__Archaea	p__Euryarchaeota	c__Methanomicrobia	o__Methanosarcinales	f__Methanosaetaceae	g__Methanothrix	s__Methanothrix_thermoacetophila	t__SGB196
200	no	NA	NA	k__Archaea	p__Euryarchaeota	c__Halobacteria	o__Haloferacales	f__Halorubraceae	g__Halorubrum	s__Halorubrum_sp_J07HR59	t__SGB200
201	no	NA	NA	k__Archaea	p__Candidatus_Nanohaloarchaeota	c__Nanohaloarchaea	o__Nanohaloarchaea_unclassified	f__Nanohaloarchaea_unclassified	g__Candidatus_Nanosalinarum	s__Candidatus_Nanosalinarum_sp_J07AB56	t__SGB201
202	no	NA	NA	k__Archaea	p__Euryarchaeota	c__Halobacteria	o__Halobacteriales	f__Halobacteriales_unclassified	g__Halobacteriales_unclassified	s__halophilic_archaeon_J07HX5	t__SGB202
203	no	NA	NA	k__Archaea	p__Euryarchaeota	c__Halobacteria	o__Haloferacales	f__Haloferacaceae	g__Haloquadratum	s__Haloquadratum_walsbyi	t__SGB203
204	no	NA	NA	k__Archaea	p__Euryarchaeota	c__Halobacteria	o__Haloferacales	f__Haloferacaceae	g__Haloquadratum	s__Haloquadratum_walsbyi	t__SGB204
205	no	NA	NA	k__Archaea	p__Euryarchaeota	c__Halobacteria	o__Haloferacales	f__Haloferacaceae	g__Haloquadratum	s__Haloquadratum_walsbyi	t__SGB205
206	no	NA	NA	k__Archaea	p__Euryarchaeota	c__Halobacteria	o__Haloferacales	f__Haloferacaceae	g__Haloquadratum	s__Haloquadratum_sp_J07HQX50	t__SGB206
207	no	NA	NA	k__Archaea	p__Euryarchaeota	c__Halobacteria	o__Halobacteriales	f__Halobacteriaceae	g__Halanaeroarchaeum	s__Halanaeroarchaeum_sulfurireducens	t__SGB207
208	no	NA	NA	k__Archaea	p__Euryarchaeota	c__Halobacteria	o__Halobacteriales	f__Halobacteriaceae	g__Halodesulfurarchaeum	s__Halodesulfurarchaeum_formicicum	t__SGB208
209	no	NA	NA	k__Archaea	p__Euryarchaeota	c__Halobacteria	o__Halobacteriales	f__Halobacteriales_unclassified	g__Halobacteriales_unclassified	s__halophilic_archaeon_J07HX64	t__SGB209
210	no	NA	NA	k__Archaea	p__Euryarchaeota	c__Halobacteria	o__Halobacteriales	f__Halobacteriaceae	g__Halovenus	s__Halovenus_aranensis	t__SGB210
211	no	NA	NA	k__Archaea	p__Euryarchaeota	c__Halobacteria	o__Halobacteriales	f__Halobacteriales_unclassified	g__Halobacteriales_unclassified	s__halophilic_archaeon_J07HB67	t__SGB211
212	no	NA	NA	k__Archaea	p__Archaea_unclassified	c__Archaea_unclassified	o__Archaea_unclassified	f__Archaea_unclassified	g__Archaea_unclassified	s__uncultured_archaeon_A07HB70	t__SGB212
213	no	NA	NA	k__Archaea	p__Euryarchaeota	c__Halobacteria	o__Halobacteriales	f__Halobacteriaceae	g__Haladaptatus	s__Haladaptatus_paucihalophilus	t__SGB213
214	no	NA	NA	k__Archaea	p__Euryarchaeota	c__Halobacteria	o__Halobacteriales	f__Halobacteriaceae	g__Haladaptatus	s__Haladaptatus_sp_R4	t__SGB214
215	no	NA	NA	k__Archaea	p__Euryarchaeota	c__Halobacteria	o__Halobacteriales	f__Halobacteriaceae	g__Haladaptatus	s__Haladaptatus_litoreus	t__SGB215
216	no	NA	NA	k__Archaea	p__Euryarchaeota	c__Halobacteria	o__Haloferacales	f__Halorubraceae	g__Halonotius	s__Halonotius_sp_J07HN6	t__SGB216
217	no	NA	NA	k__Archaea	p__Euryarchaeota	c__Halobacteria	o__Haloferacales	f__Halorubraceae	g__Halonotius	s__Halonotius_sp_J07HN4	t__SGB217
218	no	NA	NA	k__Archaea	p__Euryarchaeota	c__Halobacteria	o__Halobacteriales	f__Haloarculaceae	g__Natronomonas	s__Natronomonas_pharaonis	t__SGB218
219	no	NA	NA	k__Archaea	p__Euryarchaeota	c__Halobacteria	o__Halobacteriales	f__Haloarculaceae	g__Natronomonas	s__Natronomonas_moolapensis	t__SGB219
220	no	NA	NA	k__Archaea	p__Euryarchaeota	c__Halobacteria	o__Halobacteriales	f__Haloarculaceae	g__Halorhabdus	s__Halorhabdus_tiamatea	t__SGB220
221	no	NA	NA	k__Archaea	p__Euryarchaeota	c__Halobacteria	o__Halobacteriales	f__Haloarculaceae	g__Halorhabdus	s__Halorhabdus_utahensis	t__SGB221
222	no	NA	NA	k__Archaea	p__Euryarchaeota	c__Halobacteria	o__Halobacteriales	f__Haloarculaceae	g__Haloarcula	s__Haloarcula_japonica	t__SGB222
223	no	NA	NA	k__Archaea	p__Euryarchaeota	c__Halobacteria	o__Halobacteriales	f__Haloarculaceae	g__Haloarcula	s__Haloarcula_argentinensis	t__SGB223
224	no	NA	NA	k__Archaea	p__Euryarchaeota	c__Halobacteria	o__Halobacteriales	f__Haloarculaceae	g__Haloarcula	s__Haloarcula_sinaiiensis	t__SGB224
225	no	NA	NA	k__Archaea	p__Euryarchaeota	c__Halobacteria	o__Halobacteriales	f__Haloarculaceae	g__Haloarcula	s__Haloarcula_hispanica	t__SGB225
226	no	NA	NA	k__Archaea	p__Euryarchaeota	c__Halobacteria	o__Halobacteriales	f__Haloarculaceae	g__Haloarcula	s__Haloarcula_vallismortis	t__SGB226
227	no	NA	NA	k__Archaea	p__Euryarchaeota	c__Halobacteria	o__Halobacteriales	f__Haloarculaceae	g__Haloarcula	s__Haloarcula_rubripromontorii	t__SGB227
228	no	NA	NA	k__Archaea	p__Euryarchaeota	c__Halobacteria	o__Halobacteriales	f__Haloarculaceae	g__Halorientalis	s__Halorientalis_regularis	t__SGB228
229	no	NA	NA	k__Archaea	p__Euryarchaeota	c__Halobacteria	o__Halobacteriales	f__Haloarculaceae	g__Halorientalis	s__Halorientalis_persicus	t__SGB229
230	no	NA	NA	k__Archaea	p__Euryarchaeota	c__Halobacteria	o__Halobacteriales	f__Haloarculaceae	g__Halorientalis	s__Halorientalis_sp_IM1011	t__SGB230
231	no	NA	NA	k__Archaea	p__Euryarchaeota	c__Halobacteria	o__Halobacteriales	f__Haloarculaceae	g__Halomicrobium	s__Halomicrobium_mukohataei	t__SGB231
232	no	NA	NA	k__Archaea	p__Euryarchaeota	c__Halobacteria	o__Halobacteriales	f__Haloarculaceae	g__Halomicrobium	s__Halomicrobium_zhouii	t__SGB232
233	no	NA	NA	k__Archaea	p__Euryarchaeota	c__Halobacteria	o__Halobacteriales	f__Haloarculaceae	g__Halosimplex	s__Halosimplex_carlsbadense	t__SGB233
234	no	NA	NA	k__Archaea	p__Euryarchaeota	c__Halobacteria	o__Halobacteriales	f__Halobacteriales_unclassified	g__Halobacteriales_unclassified	s__halophilic_archaeon_True_ADL	t__SGB234
235	no	NA	NA	k__Archaea	p__Euryarchaeota	c__Halobacteria	o__Haloferacales	f__Haloferacales_unclassified	g__Haloferacales_unclassified	s__halophilic_archaeon_DL31	t__SGB235
236	no	NA	NA	k__Archaea	p__Euryarchaeota	c__Halobacteria	o__Halobacteriales	f__Halobacteriaceae	g__Halobacterium	s__Halobacterium_sp_DL1	t__SGB236
237	no	NA	NA	k__Archaea	p__Euryarchaeota	c__Halobacteria	o__Haloferacales	f__Haloferacaceae	g__Haloferax	s__Haloferax_larsenii	t__SGB237
238	no	NA	NA	k__Archaea	p__Euryarchaeota	c__Halobacteria	o__Haloferacales	f__Haloferacaceae	g__Haloferax	s__Haloferax_elongans	t__SGB238
239	no	NA	NA	k__Archaea	p__Euryarchaeota	c__Halobacteria	o__Haloferacales	f__Haloferacaceae	g__Haloferax	s__Haloferax_mediterranei	t__SGB239
240	no	NA	NA	k__Archaea	p__Euryarchaeota	c__Halobacteria	o__Haloferacales	f__Haloferacaceae	g__Haloferax	s__Haloferax_gibbonsii	t__SGB240
241	no	NA	NA	k__Archaea	p__Euryarchaeota	c__Halobacteria	o__Haloferacales	f__Haloferacaceae	g__Haloferax	s__Haloferax_volcanii	t__SGB241
242	no	NA	NA	k__Archaea	p__Euryarchaeota	c__Halobacteria	o__Haloferacales	f__Haloferacaceae	g__Haloferax	s__Haloferax_massiliensis	t__SGB242
243	no	NA	NA	k__Archaea	p__Euryarchaeota	c__Halobacteria	o__Haloferacales	f__Haloferacaceae	g__Haloferax	s__Haloferax_sp_SB29	t__SGB243
244	no	NA	NA	k__Archaea	p__Euryarchaeota	c__Halobacteria	o__Haloferacales	f__Haloferacaceae	g__Halopelagius	s__Halopelagius_longus	t__SGB244
245	no	NA	NA	k__Archaea	p__Euryarchaeota	c__Halobacteria	o__Haloferacales	f__Haloferacaceae	g__Halopelagius	s__Halopelagius_inordinatus	t__SGB245
246	no	NA	NA	k__Archaea	p__Euryarchaeota	c__Halobacteria	o__Haloferacales	f__Haloferacaceae	g__Halogeometricum	s__Halogeometricum_borinquense	t__SGB246
247	no	NA	NA	k__Archaea	p__Euryarchaeota	c__Halobacteria	o__Haloferacales	f__Haloferacaceae	g__Halogeometricum	s__Halogeometricum_pallidum	t__SGB247
248	no	NA	NA	k__Archaea	p__Euryarchaeota	c__Halobacteria	o__Haloferacales	f__Haloferacaceae	g__Halogeometricum	s__Halogeometricum_rufum	t__SGB248
249	no	NA	NA	k__Archaea	p__Euryarchaeota	c__Halobacteria	o__Haloferacales	f__Haloferacaceae	g__Halogranum	s__Halogranum_rubrum	t__SGB249
250	no	NA	NA	k__Archaea	p__Euryarchaeota	c__Halobacteria	o__Haloferacales	f__Haloferacaceae	g__Halogranum	s__Halogranum_amylolyticum	t__SGB250
251	no	NA	NA	k__Archaea	p__Euryarchaeota	c__Halobacteria	o__Haloferacales	f__Haloferacaceae	g__Halogranum	s__Halogranum_gelatinilyticum	t__SGB251
252	no	NA	NA	k__Archaea	p__Euryarchaeota	c__Halobacteria	o__Haloferacales	f__Haloferacaceae	g__Haloprofundus	s__Haloprofundus_marisrubri	t__SGB252
253	no	NA	NA	k__Archaea	p__Euryarchaeota	c__Halobacteria	o__Haloferacales	f__Halorubraceae	g__Salinigranum	s__Salinigranum_rubrum	t__SGB253
254	no	NA	NA	k__Archaea	p__Euryarchaeota	c__Halobacteria	o__Haloferacales	f__Haloferacaceae	g__Haloplanus	s__Haloplanus_vescus	t__SGB254
255	no	NA	NA	k__Archaea	p__Euryarchaeota	c__Halobacteria	o__Natrialbales	f__Natrialbaceae	g__Salinarchaeum	s__Salinarchaeum_sp_Harcht_Bsk1	t__SGB255
256	no	NA	NA	k__Archaea	p__Euryarchaeota	c__Halobacteria	o__Halobacteriales	f__Halobacteriaceae	g__Natronoarchaeum	s__Natronoarchaeum_philippinense	t__SGB256
257	no	NA	NA	k__Archaea	p__Euryarchaeota	c__Halobacteria	o__Halobacteriales	f__Halobacteriaceae	g__Halobacterium	s__Halobacterium_salinarum	t__SGB257
258	no	NA	NA	k__Archaea	p__Euryarchaeota	c__Halobacteria	o__Halobacteriales	f__Halobacteriaceae	g__Halobacterium	s__Halobacterium_hubeiense	t__SGB258
259	no	NA	NA	k__Archaea	p__Euryarchaeota	c__Halobacteria	o__Halobacteriales	f__Halobacteriaceae	g__Halobacterium	s__Halobacterium_jilantaiense	t__SGB259
260	no	NA	NA	k__Archaea	p__Euryarchaeota	c__Halobacteria	o__Halobacteriales	f__Halobacteriaceae	g__Halarchaeum	s__Halarchaeum_acidiphilum	t__SGB260
261	no	NA	NA	k__Archaea	p__Euryarchaeota	c__Halobacteria	o__Haloferacales	f__Haloferacaceae	g__Halobellus	s__Halobellus_clavatus	t__SGB261
262	no	NA	NA	k__Archaea	p__Euryarchaeota	c__Halobacteria	o__Haloferacales	f__Haloferacaceae	g__Halobellus	s__Halobellus_limi	t__SGB262
263	no	NA	NA	k__Archaea	p__Euryarchaeota	c__Halobacteria	o__Haloferacales	f__Halorubraceae	g__Candidatus_Halobonum	s__Candidatus_Halobonum_tyrrellensis	t__SGB263
264	no	NA	NA	k__Archaea	p__Euryarchaeota	c__Halobacteria	o__Haloferacales	f__Halorubraceae	g__Halobaculum	s__Halobaculum_gomorrense	t__SGB264
265	no	NA	NA	k__Archaea	p__Euryarchaeota	c__Halobacteria	o__Haloferacales	f__Halorubraceae	g__Halolamina	s__Halolamina_pelagica	t__SGB265
266	no	NA	NA	k__Archaea	p__Euryarchaeota	c__Halobacteria	o__Haloferacales	f__Halorubraceae	g__Halolamina	s__Halolamina_pelagica	t__SGB266
267	no	NA	NA	k__Archaea	p__Euryarchaeota	c__Halobacteria	o__Haloferacales	f__Halorubraceae	g__Halolamina	s__Halolamina_sp_CBA1230	t__SGB267
268	no	NA	NA	k__Archaea	p__Euryarchaeota	c__Halobacteria	o__Haloferacales	f__Halorubraceae	g__Halopenitus	s__Halopenitus_persicus	t__SGB268
269	no	NA	NA	k__Archaea	p__Euryarchaeota	c__Halobacteria	o__Haloferacales	f__Halorubraceae	g__Halopenitus	s__Halopenitus_malekzadehii	t__SGB269
270	no	NA	NA	k__Archaea	p__Euryarchaeota	c__Halobacteria	o__Haloferacales	f__Halorubraceae	g__Halorubrum	s__Halorubrum_hochstenium	t__SGB270
271	no	NA	NA	k__Archaea	p__Euryarchaeota	c__Halobacteria	o__Haloferacales	f__Halorubraceae	g__Halorubrum	s__Halorubrum_sp_AJ67	t__SGB271
272	no	NA	NA	k__Archaea	p__Euryarchaeota	c__Halobacteria	o__Haloferacales	f__Halorubraceae	g__Halorubrum	s__Halorubrum_ezzemoulense	t__SGB272
273	no	NA	NA	k__Archaea	p__Euryarchaeota	c__Halobacteria	o__Haloferacales	f__Halorubraceae	g__Halorubrum	s__Halorubrum_coriense	t__SGB273
274	no	NA	NA	k__Archaea	p__Euryarchaeota	c__Halobacteria	o__Haloferacales	f__Halorubraceae	g__Halorubrum	s__Halorubrum_distributum	t__SGB274
275	no	NA	NA	k__Archaea	p__Euryarchaeota	c__Halobacteria	o__Haloferacales	f__Halorubraceae	g__Halorubrum	s__Halorubrum_sp	t__SGB275
276	no	NA	NA	k__Archaea	p__Euryarchaeota	c__Halobacteria	o__Haloferacales	f__Halorubraceae	g__Halorubrum	s__Halorubrum_sodomense	t__SGB276
277	no	NA	NA	k__Archaea	p__Euryarchaeota	c__Halobacteria	o__Haloferacales	f__Halorubraceae	g__Halorubrum	s__Halorubrum_californiense	t__SGB277
278	no	NA	NA	k__Archaea	p__Euryarchaeota	c__Halobacteria	o__Haloferacales	f__Halorubraceae	g__Halorubrum	s__Halorubrum_sp_Ea8	t__SGB278
279	no	NA	NA	k__Archaea	p__Euryarchaeota	c__Halobacteria	o__Haloferacales	f__Halorubraceae	g__Halorubrum	s__Halorubrum_kocurii	t__SGB279
280	no	NA	NA	k__Archaea	p__Euryarchaeota	c__Halobacteria	o__Haloferacales	f__Halorubraceae	g__Halorubrum	s__Halorubrum_lipolyticum	t__SGB280
281	no	NA	NA	k__Archaea	p__Euryarchaeota	c__Halobacteria	o__Haloferacales	f__Halorubraceae	g__Halorubrum	s__Halorubrum_saccharovorum	t__SGB281
282	no	NA	NA	k__Archaea	p__Euryarchaeota	c__Halobacteria	o__Haloferacales	f__Halorubraceae	g__Halorubrum	s__Halorubrum_sp_WN019	t__SGB282
283	no	NA	NA	k__Archaea	p__Euryarchaeota	c__Halobacteria	o__Haloferacales	f__Halorubraceae	g__Halorubrum	s__Halorubrum_saccharovorum	t__SGB283
284	no	NA	NA	k__Archaea	p__Euryarchaeota	c__Halobacteria	o__Haloferacales	f__Halorubraceae	g__Halorubrum	s__Halorubrum_persicum	t__SGB284
285	no	NA	NA	k__Archaea	p__Euryarchaeota	c__Halobacteria	o__Haloferacales	f__Halorubraceae	g__Halorubrum	s__Halorubrum_lacusprofundi	t__SGB285
286	no	NA	NA	k__Archaea	p__Euryarchaeota	c__Halobacteria	o__Haloferacales	f__Halorubraceae	g__Halorubrum	s__Halorubrum_aidingense	t__SGB286
287	no	NA	NA	k__Archaea	p__Euryarchaeota	c__Halobacteria	o__Haloferacales	f__Halorubraceae	g__Halorubrum	s__Halorubrum_halodurans	t__SGB287
288	no	NA	NA	k__Archaea	p__Archaea_unclassified	c__Archaea_unclassified	o__Archaea_unclassified	f__Archaea_unclassified	g__Archaea_unclassified	s__uncultured_archaeon_A07HR67	t__SGB288
289	no	NA	NA	k__Archaea	p__Euryarchaeota	c__Halobacteria	o__Haloferacales	f__Halorubraceae	g__Halorubrum	s__Halorubrum_vacuolatum	t__SGB289
290	no	NA	NA	k__Archaea	p__Euryarchaeota	c__Halobacteria	o__Halobacteriales	f__Halobacteriaceae	g__Haloarchaeobius	s__Haloarchaeobius_iranensis	t__SGB290
291	no	NA	NA	k__Archaea	p__Euryarchaeota	c__Halobacteria	o__Natrialbales	f__Natrialbaceae	g__Halovivax	s__Halovivax_ruber	t__SGB291
292	no	NA	NA	k__Archaea	p__Euryarchaeota	c__Halobacteria	o__Natrialbales	f__Natrialbaceae	g__Halovivax	s__Halovivax_asiaticus	t__SGB292
293	no	NA	NA	k__Archaea	p__Euryarchaeota	c__Halobacteria	o__Natrialbales	f__Natrialbaceae	g__Halostagnicola	s__Halostagnicola_sp_A56	t__SGB293
294	no	NA	NA	k__Archaea	p__Euryarchaeota	c__Halobacteria	o__Natrialbales	f__Natrialbaceae	g__Halostagnicola	s__Halostagnicola_kamekurae	t__SGB294
295	no	NA	NA	k__Archaea	p__Euryarchaeota	c__Halobacteria	o__Natrialbales	f__Natrialbaceae	g__Halostagnicola	s__Halostagnicola_larsenii	t__SGB295
296	no	NA	NA	k__Archaea	p__Euryarchaeota	c__Halobacteria	o__Natrialbales	f__Natrialbaceae	g__Natrialba	s__Natrialba_aegyptia	t__SGB296
297	no	NA	NA	k__Archaea	p__Euryarchaeota	c__Halobacteria	o__Natrialbales	f__Natrialbaceae	g__Natrialba	s__Natrialba_asiatica	t__SGB297
298	no	NA	NA	k__Archaea	p__Euryarchaeota	c__Halobacteria	o__Natrialbales	f__Natrialbaceae	g__Natrialba	s__Natrialba_magadii	t__SGB298
299	no	NA	NA	k__Archaea	p__Euryarchaeota	c__Halobacteria	o__Natrialbales	f__Natrialbaceae	g__Natrialba	s__Natrialba_hulunbeirensis	t__SGB299
300	no	NA	NA	k__Archaea	p__Euryarchaeota	c__Halobacteria	o__Natrialbales	f__Natrialbaceae	g__Natrialba	s__Natrialba_sp_SSL1	t__SGB300
301	no	NA	NA	k__Archaea	p__Euryarchaeota	c__Halobacteria	o__Natrialbales	f__Natrialbaceae	g__Natrialba	s__Natrialba_chahannaoensis	t__SGB301
302	no	NA	NA	k__Archaea	p__Euryarchaeota	c__Halobacteria	o__Natrialbales	f__Natrialbaceae	g__Haloterrigena	s__Haloterrigena_daqingensis	t__SGB302
303	no	NA	NA	k__Archaea	p__Euryarchaeota	c__Halobacteria	o__Natrialbales	f__Natrialbaceae	g__Natronorubrum	s__Natronorubrum_sediminis	t__SGB303
304	no	NA	NA	k__Archaea	p__Euryarchaeota	c__Halobacteria	o__Natrialbales	f__Natrialbaceae	g__Halobiforma	s__Halobiforma_lacisalsi	t__SGB304
305	no	NA	NA	k__Archaea	p__Euryarchaeota	c__Halobacteria	o__Natrialbales	f__Natrialbaceae	g__Natronobacterium	s__Natronobacterium_gregoryi	t__SGB305
306	no	NA	NA	k__Archaea	p__Euryarchaeota	c__Halobacteria	o__Natrialbales	f__Natrialbaceae	g__Natronobacterium	s__Natronobacterium_texcoconense	t__SGB306
307	no	NA	NA	k__Archaea	p__Euryarchaeota	c__Halobacteria	o__Natrialbales	f__Natrialbaceae	g__Halobiforma	s__Halobiforma_nitratireducens	t__SGB307
308	no	NA	NA	k__Archaea	p__Euryarchaeota	c__Halobacteria	o__Natrialbales	f__Natrialbaceae	g__Natronococcus	s__Natronococcus_occultus	t__SGB308
309	no	NA	NA	k__Archaea	p__Euryarchaeota	c__Halobacteria	o__Natrialbales	f__Natrialbaceae	g__Natronococcus	s__Natronococcus_amylolyticus	t__SGB309
310	no	NA	NA	k__Archaea	p__Euryarchaeota	c__Halobacteria	o__Natrialbales	f__Natrialbaceae	g__Natronococcus	s__Natronococcus_jeotgali	t__SGB310
311	no	NA	NA	k__Archaea	p__Euryarchaeota	c__Halobacteria	o__Natrialbales	f__Natrialbaceae	g__Natronorubrum	s__Natronorubrum_bangense	t__SGB311
312	no	NA	NA	k__Archaea	p__Euryarchaeota	c__Halobacteria	o__Natrialbales	f__Natrialbaceae	g__Natronorubrum	s__Natronorubrum_sulfidifaciens	t__SGB312
313	no	NA	NA	k__Archaea	p__Euryarchaeota	c__Halobacteria	o__Natrialbales	f__Natrialbaceae	g__Natronorubrum	s__Natronorubrum_thiooxidans	t__SGB313
314	no	NA	NA	k__Archaea	p__Euryarchaeota	c__Halobacteria	o__Natrialbales	f__Natrialbaceae	g__Haloterrigena	s__Haloterrigena_limicola	t__SGB314
315	no	NA	NA	k__Archaea	p__Euryarchaeota	c__Halobacteria	o__Natrialbales	f__Natrialbaceae	g__Haloterrigena	s__Haloterrigena_hispanica	t__SGB315
316	no	NA	NA	k__Archaea	p__Euryarchaeota	c__Halobacteria	o__Natrialbales	f__Natrialbaceae	g__Natrinema	s__Natrinema_versiforme	t__SGB316
317	no	NA	NA	k__Archaea	p__Euryarchaeota	c__Halobacteria	o__Natrialbales	f__Natrialbaceae	g__Natrinema	s__Natrinema_sp_CBA1119	t__SGB317
318	no	NA	NA	k__Archaea	p__Euryarchaeota	c__Halobacteria	o__Natrialbales	f__Natrialbaceae	g__Natrinema	s__Natrinema_ejinorense	t__SGB318
319	no	NA	NA	k__Archaea	p__Euryarchaeota	c__Halobacteria	o__Natrialbales	f__Natrialbaceae	g__Natrinema	s__Natrinema_salaciae	t__SGB319
320	no	NA	NA	k__Archaea	p__Euryarchaeota	c__Halobacteria	o__Natrialbales	f__Natrialbaceae	g__Natrinema	s__Natrinema_sp_J7_2	t__SGB320
321	no	NA	NA	k__Archaea	p__Euryarchaeota	c__Halobacteria	o__Natrialbales	f__Natrialbaceae	g__Natrinema	s__Natrinema_altunense	t__SGB321
322	no	NA	NA	k__Archaea	p__Euryarchaeota	c__Halobacteria	o__Natrialbales	f__Natrialbaceae	g__Natrinema	s__Natrinema_pallidum	t__SGB322
323	no	NA	NA	k__Archaea	p__Euryarchaeota	c__Halobacteria	o__Natrialbales	f__Natrialbaceae	g__Natrinema	s__Natrinema_pellirubrum	t__SGB323
324	no	NA	NA	k__Archaea	p__Euryarchaeota	c__Halobacteria	o__Natrialbales	f__Natrialbaceae	g__Haloterrigena	s__Haloterrigena_mahii	t__SGB324
325	no	NA	NA	k__Archaea	p__Euryarchaeota	c__Halobacteria	o__Natrialbales	f__Natrialbaceae	g__Haloterrigena	s__Haloterrigena_saccharevitans	t__SGB325
326	no	NA	NA	k__Archaea	p__Euryarchaeota	c__Halobacteria	o__Natrialbales	f__Natrialbaceae	g__Halopiger	s__Halopiger_salifodinae	t__SGB326
327	no	NA	NA	k__Archaea	p__Euryarchaeota	c__Halobacteria	o__Natrialbales	f__Natrialbaceae	g__Natronorubrum	s__Natronorubrum_tibetense	t__SGB327
328	no	NA	NA	k__Archaea	p__Euryarchaeota	c__Halobacteria	o__Natrialbales	f__Natrialbaceae	g__Natronorubrum	s__Natronorubrum_texcoconense	t__SGB328
329	no	NA	NA	k__Archaea	p__Euryarchaeota	c__Halobacteria	o__Natrialbales	f__Natrialbaceae	g__Haloterrigena	s__Haloterrigena_turkmenica	t__SGB329
330	no	NA	NA	k__Archaea	p__Euryarchaeota	c__Halobacteria	o__Natrialbales	f__Natrialbaceae	g__Haloterrigena	s__Haloterrigena_salina	t__SGB330
331	no	NA	NA	k__Archaea	p__Euryarchaeota	c__Halobacteria	o__Natrialbales	f__Natrialbaceae	g__Haloterrigena	s__Haloterrigena_turkmenica	t__SGB331
332	no	NA	NA	k__Archaea	p__Euryarchaeota	c__Halobacteria	o__Natrialbales	f__Natrialbaceae	g__Halopiger	s__Halopiger_xanaduensis	t__SGB332
333	no	NA	NA	k__Archaea	p__Euryarchaeota	c__Halobacteria	o__Natrialbales	f__Natrialbaceae	g__Natronolimnobius	s__Natronolimnobius_baerhuensis	t__SGB333
334	no	NA	NA	k__Archaea	p__Euryarchaeota	c__Halobacteria	o__Halobacteriales	f__Halobacteriaceae	g__Halalkalicoccus	s__Halalkalicoccus_jeotgali	t__SGB334
335	no	NA	NA	k__Archaea	p__Euryarchaeota	c__Halobacteria	o__Halobacteriales	f__Halobacteriaceae	g__Halalkalicoccus	s__Halalkalicoccus_paucihalophilus	t__SGB335
336	no	NA	NA	k__Archaea	p__Euryarchaeota	c__Halobacteria	o__Halobacteriales	f__Halococcaceae	g__Halococcus	s__Halococcus_morrhuae	t__SGB336
337	no	NA	NA	k__Archaea	p__Euryarchaeota	c__Halobacteria	o__Halobacteriales	f__Halococcaceae	g__Halococcus	s__Halococcus_thailandensis	t__SGB337
338	no	NA	NA	k__Archaea	p__Euryarchaeota	c__Halobacteria	o__Halobacteriales	f__Halococcaceae	g__Halococcus	s__Halococcus_saccharolyticus	t__SGB338
339	no	NA	NA	k__Archaea	p__Euryarchaeota	c__Halobacteria	o__Halobacteriales	f__Halococcaceae	g__Halococcus	s__Halococcus_salifodinae	t__SGB339
340	no	NA	NA	k__Archaea	p__Euryarchaeota	c__Halobacteria	o__Halobacteriales	f__Halococcaceae	g__Halococcus	s__Halococcus_hamelinensis	t__SGB340
343	no	NA	NA	k__Archaea	p__Crenarchaeota	c__Thermoprotei	o__Thermoproteales	f__Thermofilaceae	g__Thermofilum	s__Thermofilum_sp_ex4484_79	t__SGB343
344	no	NA	NA	k__Archaea	p__Euryarchaeota	c__Thermoplasmata	o__Thermoplasmatales	f__Ferroplasmaceae	g__Ferroplasma	s__Ferroplasma_sp_Type_II	t__SGB344
345	no	NA	NA	k__Archaea	p__Euryarchaeota	c__Thermoplasmata	o__Thermoplasmatales	f__Ferroplasmaceae	g__Ferroplasma	s__Ferroplasma_acidarmanus	t__SGB345
346	no	NA	NA	k__Archaea	p__Euryarchaeota	c__Thermoplasmata	o__Thermoplasmatales	f__Ferroplasmaceae	g__Acidiplasma	s__Acidiplasma_aeolicum	t__SGB346
347	no	NA	NA	k__Archaea	p__Euryarchaeota	c__Thermoplasmata	o__Thermoplasmatales	f__Picrophilaceae	g__Picrophilus	s__Picrophilus_torridus	t__SGB347
348	no	NA	NA	k__Archaea	p__Euryarchaeota	c__Thermoplasmata	o__Thermoplasmatales	f__Cuniculiplasmataceae	g__Cuniculiplasma	s__Cuniculiplasma_divulgatum	t__SGB348
349	no	NA	NA	k__Archaea	p__Euryarchaeota	c__Thermoplasmata	o__Thermoplasmatales	f__Thermoplasmatales_unclassified	g__Thermoplasmatales_unclassified	s__Thermoplasmatales_archaeon_A_plasma	t__SGB349
352	no	NA	NA	k__Archaea	p__Euryarchaeota	c__Thermoplasmata	o__Thermoplasmatales	f__Thermoplasmataceae	g__Thermoplasma	s__Thermoplasma_volcanium	t__SGB352
353	no	NA	NA	k__Archaea	p__Euryarchaeota	c__Thermoplasmata	o__Thermoplasmatales	f__Thermoplasmatales_unclassified	g__Thermoplasmatales_unclassified	s__Thermoplasmatales_archaeon_I_plasma	t__SGB353
354	no	NA	NA	k__Archaea	p__Euryarchaeota	c__Thermoplasmata	o__Thermoplasmatales	f__Thermoplasmataceae	g__Thermoplasma	s__Thermoplasma_acidophilum	t__SGB354
355	no	NA	NA	k__Archaea	p__Euryarchaeota	c__Thermoplasmata	o__Thermoplasmatales	f__Thermoplasmatales_unclassified	g__Thermoplasmatales_unclassified	s__Thermoplasmatales_archaeon_B_DKE	t__SGB355
356	no	NA	NA	k__Archaea	p__Euryarchaeota	c__Thermoplasmata	o__Thermoplasmatales	f__Thermoplasmatales_unclassified	g__Thermoplasmatales_unclassified	s__Thermoplasmatales_archaeon_E_plasma	t__SGB356
360	no	NA	NA	k__Archaea	p__Candidatus_Woesearchaeota	c__Candidatus_Woesearchaeota_unclassified	o__Candidatus_Woesearchaeota_unclassified	f__Candidatus_Woesearchaeota_unclassified	g__Candidatus_Woesearchaeota_unclassified	s__Candidatus_Woesearchaeota_archaeon_CG_4_10_14_0_2_um_filter_33_10	t__SGB360
361	no	NA	NA	k__Archaea	p__Candidatus_Diapherotrites	c__Candidatus_Diapherotrites_unclassified	o__Candidatus_Diapherotrites_unclassified	f__Candidatus_Diapherotrites_unclassified	g__Candidatus_Diapherotrites_unclassified	s__Candidatus_Diapherotrites_archaeon_CG09_land_8_20_14_0_10_32_12	t__SGB361
362	no	NA	NA	k__Archaea	p__Euryarchaeota	c__Thermoplasmata	o__Methanomassiliicoccales	f__Methanomassiliicoccaceae	g__GGB260	s__GGB260_SGB362	t__SGB362
363	no	NA	NA	k__Archaea	p__Euryarchaeota	c__Thermoplasmata	o__Methanomassiliicoccales	f__Methanomassiliicoccaceae	g__Methanomassiliicoccus	s__Candidatus_Methanomassiliicoccus_intestinalis	t__SGB363
364	no	NA	NA	k__Archaea	p__Euryarchaeota	c__Thermoplasmata	o__Methanomassiliicoccales	f__Methanomassiliicoccaceae	g__Methanomassiliicoccus	s__Methanomassiliicoccus_SGB364	t__SGB364
368	no	NA	NA	k__Archaea	p__Euryarchaeota	c__Thermoplasmata	o__Methanomassiliicoccales	f__Methanomassiliicoccales_unclassified	g__Methanomassiliicoccales_unclassified	s__Methanomassiliicoccales_archaeon_RumEn_M1	t__SGB368
372	no	NA	NA	k__Archaea	p__Euryarchaeota	c__CFGB117	o__OFGB117	f__FGB117	g__GGB267	s__GGB267_SGB372	t__SGB372
376	no	NA	NA	k__Archaea	p__Euryarchaeota	c__Thermoplasmata	o__Methanomassiliicoccales	f__Methanomassiliicoccaceae	g__GGB269	s__GGB269_SGB376	t__SGB376
378	no	NA	NA	k__Archaea	p__Euryarchaeota	c__Thermoplasmata	o__Methanomassiliicoccales	f__Methanomassiliicoccaceae	g__GGB271	s__GGB271_SGB378	t__SGB378
380	no	NA	NA	k__Archaea	p__Euryarchaeota	c__Thermoplasmata	o__Methanomassiliicoccales	f__Methanomassiliicoccaceae	g__GGB273	s__GGB273_SGB380	t__SGB380
381	no	NA	NA	k__Archaea	p__Euryarchaeota	c__Thermoplasmata	o__Methanomassiliicoccales	f__Methanomassiliicoccaceae	g__GGB273	s__GGB273_SGB381	t__SGB381
382	no	NA	NA	k__Archaea	p__Euryarchaeota	c__Thermoplasmata	o__Methanomassiliicoccales	f__Methanomassiliicoccaceae	g__GGB273	s__GGB273_SGB382	t__SGB382
384	no	NA	NA	k__Archaea	p__Euryarchaeota	c__Thermoplasmata	o__Methanomassiliicoccales	f__Methanomassiliicoccaceae	g__GGB275	s__GGB275_SGB384	t__SGB384
385	no	NA	NA	k__Archaea	p__Euryarchaeota	c__Thermoplasmata	o__Methanomassiliicoccales	f__Candidatus_Methanomethylophilaceae	g__Candidatus_Methanomethylophilus	s__Candidatus_Methanomethylophilus_alvus	t__SGB385
387	no	NA	NA	k__Archaea	p__Euryarchaeota	c__Thermoplasmata	o__Methanomassiliicoccales	f__Methanomassiliicoccaceae	g__Candidatus_Methanomethylophilus	s__Candidatus_Methanomethylophilus_sp_1R26	t__SGB387
388	no	NA	NA	k__Archaea	p__Euryarchaeota	c__Thermoplasmata	o__Thermoplasmatales	f__Thermoplasmatales_unclassified	g__Thermoplasmatales_unclassified	s__Thermoplasmatales_archaeon_BRNA1	t__SGB388
389	no	NA	NA	k__Archaea	p__Euryarchaeota	c__Thermoplasmata	o__Thermoplasmata_unclassified	f__Thermoplasmata_unclassified	g__Thermoplasmata_unclassified	s__methanogenic_archaeon_ISO4_H5	t__SGB389
394	no	NA	NA	k__Archaea	p__Euryarchaeota	c__Thermoplasmata	o__Methanomassiliicoccales	f__Methanomassiliicoccales_unclassified	g__Methanomassiliicoccales_unclassified	s__Methanomassiliicoccales_archaeon_RumEn_M2	t__SGB394
396	no	NA	NA	k__Archaea	p__Euryarchaeota	c__Thermoplasmata	o__Methanomassiliicoccales	f__Methanomassiliicoccaceae	g__Candidatus_Methanoplasma	s__Candidatus_Methanoplasma_termitum	t__SGB396
398	no	NA	NA	k__Bacteria	p__Proteobacteria	c__Gammaproteobacteria	o__Chromatiales	f__Woeseiaceae	g__Woeseia	s__Woeseia_sp	t__SGB398
402	no	NA	NA	k__Archaea	p__Euryarchaeota	c__Euryarchaeota_unclassified	o__Euryarchaeota_unclassified	f__Euryarchaeota_unclassified	g__Euryarchaeota_unclassified	s__Euryarchaeota_archaeon	t__SGB402
404	no	NA	NA	k__Bacteria	p__Proteobacteria	c__Gammaproteobacteria	o__Gammaproteobacteria_unclassified	f__Gammaproteobacteria_unclassified	g__Gammaproteobacteria_unclassified	s__Gammaproteobacteria_bacterium	t__SGB404
419	no	NA	NA	k__Archaea	p__Euryarchaeota	c__Euryarchaeota_unclassified	o__Euryarchaeota_unclassified	f__Euryarchaeota_unclassified	g__Euryarchaeota_unclassified	s__Marine_Group_II_euryarchaeote_MED_G36	t__SGB419
428	no	NA	NA	k__Archaea	p__Euryarchaeota	c__Euryarchaeota_unclassified	o__Euryarchaeota_unclassified	f__Euryarchaeota_unclassified	g__Euryarchaeota_unclassified	s__Euryarchaeota_archaeon	t__SGB428
430	no	NA	NA	k__Archaea	p__Euryarchaeota	c__Euryarchaeota_unclassified	o__Euryarchaeota_unclassified	f__Euryarchaeota_unclassified	g__Euryarchaeota_unclassified	s__Euryarchaeota_archaeon	t__SGB430
431	no	NA	NA	k__Archaea	p__Euryarchaeota	c__Euryarchaeota_unclassified	o__Euryarchaeota_unclassified	f__Euryarchaeota_unclassified	g__Euryarchaeota_unclassified	s__Euryarchaeota_archaeon	t__SGB431
432	no	NA	NA	k__Archaea	p__Euryarchaeota	c__Euryarchaeota_unclassified	o__Euryarchaeota_unclassified	f__Euryarchaeota_unclassified	g__Euryarchaeota_unclassified	s__Euryarchaeota_archaeon	t__SGB432
435	no	NA	NA	k__Archaea	p__Euryarchaeota	c__Euryarchaeota_unclassified	o__Euryarchaeota_unclassified	f__Euryarchaeota_unclassified	g__Euryarchaeota_unclassified	s__Euryarchaeota_archaeon	t__SGB435
440	no	NA	NA	k__Archaea	p__Euryarchaeota	c__Euryarchaeota_unclassified	o__Euryarchaeota_unclassified	f__Euryarchaeota_unclassified	g__Euryarchaeota_unclassified	s__Euryarchaeota_archaeon	t__SGB440
442	no	NA	NA	k__Archaea	p__Euryarchaeota	c__Euryarchaeota_unclassified	o__Euryarchaeota_unclassified	f__Euryarchaeota_unclassified	g__Euryarchaeota_unclassified	s__Euryarchaeota_archaeon	t__SGB442
446	no	NA	NA	k__Archaea	p__Euryarchaeota	c__Euryarchaeota_unclassified	o__Euryarchaeota_unclassified	f__Euryarchaeota_unclassified	g__Euryarchaeota_unclassified	s__Marine_Group_II_euryarchaeote	t__SGB446
450	no	NA	NA	k__Archaea	p__Euryarchaeota	c__Euryarchaeota_unclassified	o__Euryarchaeota_unclassified	f__Euryarchaeota_unclassified	g__Euryarchaeota_unclassified	s__Euryarchaeota_archaeon	t__SGB450
452	no	NA	NA	k__Archaea	p__Euryarchaeota	c__Euryarchaeota_unclassified	o__Euryarchaeota_unclassified	f__Euryarchaeota_unclassified	g__Euryarchaeota_unclassified	s__Euryarchaeota_archaeon	t__SGB452
460	no	NA	NA	k__Archaea	p__Euryarchaeota	c__Euryarchaeota_unclassified	o__Euryarchaeota_unclassified	f__Euryarchaeota_unclassified	g__Euryarchaeota_unclassified	s__Euryarchaeota_archaeon	t__SGB460
461	no	NA	NA	k__Archaea	p__Euryarchaeota	c__Euryarchaeota_unclassified	o__Euryarchaeota_unclassified	f__Euryarchaeota_unclassified	g__Euryarchaeota_unclassified	s__Marine_Group_II_euryarchaeote_MED_G34	t__SGB461
469	no	NA	NA	k__Archaea	p__Euryarchaeota	c__Euryarchaeota_unclassified	o__Euryarchaeota_unclassified	f__Euryarchaeota_unclassified	g__Euryarchaeota_unclassified	s__Marine_Group_II_euryarchaeote	t__SGB469
472	no	NA	NA	k__Archaea	p__Euryarchaeota	c__Euryarchaeota_unclassified	o__Euryarchaeota_unclassified	f__Euryarchaeota_unclassified	g__Euryarchaeota_unclassified	s__Euryarchaeota_archaeon	t__SGB472
485	no	NA	NA	k__Archaea	p__Euryarchaeota	c__Euryarchaeota_unclassified	o__Euryarchaeota_unclassified	f__Euryarchaeota_unclassified	g__Euryarchaeota_unclassified	s__Euryarchaeota_archaeon_TMED279	t__SGB485
515	no	NA	NA	k__Bacteria	p__Verrucomicrobia	c__Verrucomicrobiae	o__Verrucomicrobiales	f__Verrucomicrobiales_unclassified	g__Verrucomicrobiales_unclassified	s__Verrucomicrobiales_bacterium	t__SGB515
517	no	NA	NA	k__Archaea	p__Candidatus_Woesearchaeota	c__Candidatus_Woesearchaeota_unclassified	o__Candidatus_Woesearchaeota_unclassified	f__Candidatus_Woesearchaeota_unclassified	g__Candidatus_Woesearchaeota_unclassified	s__Candidatus_Woesearchaeota_archaeon	t__SGB517
521	no	NA	NA	k__Bacteria	p__Candidatus_Shapirobacteria	c__Candidatus_Shapirobacteria_unclassified	o__Candidatus_Shapirobacteria_unclassified	f__Candidatus_Shapirobacteria_unclassified	g__Candidatus_Shapirobacteria_unclassified	s__Candidatus_Shapirobacteria_bacterium_CG09_land_8_20_14_0_10_49_15	t__SGB521
523	no	NA	NA	k__Bacteria	p__Planctomycetes	c__Phycisphaerae	o__Phycisphaerales	f__Phycisphaeraceae	g__Phycisphaeraceae_unclassified	s__Phycisphaeraceae_bacterium	t__SGB523
525	no	NA	NA	k__Bacteria	p__Proteobacteria	c__Deltaproteobacteria	o__Desulfobacterales	f__Desulfobacteraceae	g__Desulfobacteraceae_unclassified	s__Desulfobacteraceae_bacterium_4572_88	t__SGB525
529	no	NA	NA	k__Bacteria	p__Firmicutes	c__Clostridia	o__Clostridia_unclassified	f__Clostridia_unclassified	g__Clostridia_unclassified	s__Clostridia_bacterium_41_269	t__SGB529
531	no	NA	NA	k__Bacteria	p__Firmicutes	c__Clostridia	o__Clostridiales	f__Syntrophomonadaceae	g__Dethiobacter	s__Dethiobacter_alkaliphilus	t__SGB531
535	no	NA	NA	k__Bacteria	p__Chloroflexi	c__Chloroflexi_unclassified	o__Chloroflexi_unclassified	f__Chloroflexi_unclassified	g__Chloroflexi_unclassified	s__Chloroflexi_bacterium_RBG_13_46_9	t__SGB535
536	no	NA	NA	k__Bacteria	p__Chloroflexi	c__Chloroflexi_unclassified	o__Chloroflexi_unclassified	f__Chloroflexi_unclassified	g__Chloroflexi_unclassified	s__Chloroflexi_bacterium_RBG_16_48_8	t__SGB536
537	no	NA	NA	k__Bacteria	p__Proteobacteria	c__Proteobacteria_unclassified	o__Proteobacteria_unclassified	f__Proteobacteria_unclassified	g__Proteobacteria_unclassified	s__Proteobacteria_bacterium	t__SGB537
541	no	NA	NA	k__Archaea	p__Thaumarchaeota	c__Thaumarchaeota_unclassified	o__Cenarchaeales	f__Cenarchaeaceae	g__Cenarchaeum	s__Cenarchaeum_symbiosum	t__SGB541
544	no	NA	NA	k__Archaea	p__Thaumarchaeota	c__Thaumarchaeota_unclassified	o__Thaumarchaeota_unclassified	f__Thaumarchaeota_unclassified	g__Candidatus_Nitrosopelagicus	s__Candidatus_Nitrosopelagicus_brevis	t__SGB544
545	no	NA	NA	k__Bacteria	p__Nitrospinae	c__Nitrospinia	o__Nitrospinales	f__Nitrospinaceae	g__Nitrospina	s__Nitrospina_sp	t__SGB545
547	no	NA	NA	k__Archaea	p__Thaumarchaeota	c__Thaumarchaeota_unclassified	o__Thaumarchaeota_unclassified	f__Thaumarchaeota_unclassified	g__Thaumarchaeota_unclassified	s__Thaumarchaeota_archaeon_N4	t__SGB547
548	no	NA	NA	k__Archaea	p__Thaumarchaeota	c__Thaumarchaeota_unclassified	o__Thaumarchaeota_unclassified	f__Thaumarchaeota_unclassified	g__Candidatus_Nitrosotalea	s__Candidatus_Nitrosotalea_devanaterra	t__SGB548
549	no	NA	NA	k__Archaea	p__Thaumarchaeota	c__Thaumarchaeota_unclassified	o__Thaumarchaeota_unclassified	f__Thaumarchaeota_unclassified	g__Candidatus_Nitrosotalea	s__Nitrosotalea_sp_CS	t__SGB549
550	no	NA	NA	k__Archaea	p__Thaumarchaeota	c__Thaumarchaeota_unclassified	o__Thaumarchaeota_unclassified	f__Thaumarchaeota_unclassified	g__Candidatus_Nitrosotalea	s__Nitrosotalea_sp_Nd2	t__SGB550
552	no	NA	NA	k__Archaea	p__Thaumarchaeota	c__Thaumarchaeota_unclassified	o__Nitrosopumilales	f__Nitrosopumilaceae	g__Candidatus_Nitrosoarchaeum	s__Candidatus_Nitrosoarchaeum_limnia	t__SGB552
553	no	NA	NA	k__Archaea	p__Thaumarchaeota	c__Thaumarchaeota_unclassified	o__Nitrosopumilales	f__Nitrosopumilales_archaeon_CG_4_9_14_0_8_um_filter_34_10_unclassified	g__Nitrosopumilales_archaeon_CG_4_9_14_0_8_um_filter_34_10_unclassified	s__Nitrosopumilales_archaeon_CG_4_9_14_0_8_um_filter_34_10	t__SGB553
554	no	NA	NA	k__Archaea	p__Thaumarchaeota	c__Thaumarchaeota_unclassified	o__Nitrosopumilales	f__Nitrosopumilaceae	g__Candidatus_Nitrosoarchaeum	s__Candidatus_Nitrosoarchaeum_koreensis	t__SGB554
555	no	NA	NA	k__Archaea	p__Thaumarchaeota	c__Thaumarchaeota_unclassified	o__Thaumarchaeota_unclassified	f__Thaumarchaeota_unclassified	g__Thaumarchaeota_unclassified	s__Marine_Group_I_thaumarchaeote_SCGC_AAA799_N04	t__SGB555
556	no	NA	NA	k__Archaea	p__Thaumarchaeota	c__Thaumarchaeota_unclassified	o__Thaumarchaeota_unclassified	f__Thaumarchaeota_unclassified	g__Thaumarchaeota_unclassified	s__Marine_Group_I_thaumarchaeote_SCGC_AAA799_P11	t__SGB556
557	no	NA	NA	k__Archaea	p__Thaumarchaeota	c__Thaumarchaeota_unclassified	o__Nitrosopumilales	f__Nitrosopumilaceae	g__Nitrosopumilus	s__Nitrosopumilus_maritimus	t__SGB557
558	no	NA	NA	k__Archaea	p__Thaumarchaeota	c__Thaumarchaeota_unclassified	o__Nitrosopumilales	f__Nitrosopumilaceae	g__Nitrosopumilus	s__Candidatus_Nitrosopumilus_koreensis	t__SGB558
559	no	NA	NA	k__Archaea	p__Thaumarchaeota	c__Thaumarchaeota_unclassified	o__Nitrosopumilales	f__Nitrosopumilaceae	g__Nitrosopumilus	s__Candidatus_Nitrosopumilus_piranensis	t__SGB559
560	no	NA	NA	k__Archaea	p__Thaumarchaeota	c__Thaumarchaeota_unclassified	o__Nitrosopumilales	f__Nitrosopumilaceae	g__Nitrosopumilus	s__Candidatus_Nitrosopumilus_salaria	t__SGB560
561	no	NA	NA	k__Archaea	p__Thaumarchaeota	c__Thaumarchaeota_unclassified	o__Nitrosopumilales	f__Nitrosopumilaceae	g__Nitrosopumilus	s__Candidatus_Nitrosopumilus_adriaticus	t__SGB561
562	no	NA	NA	k__Archaea	p__Thaumarchaeota	c__Thaumarchaeota_unclassified	o__Nitrosopumilales	f__Nitrosopumilaceae	g__Nitrosopumilus	s__Candidatus_Nitrosopumilus_sediminis	t__SGB562
563	no	NA	NA	k__Archaea	p__Thaumarchaeota	c__Thaumarchaeota_unclassified	o__Thaumarchaeota_unclassified	f__Thaumarchaeota_unclassified	g__Thaumarchaeota_unclassified	s__Thaumarchaeota_archaeon	t__SGB563
565	no	NA	NA	k__Archaea	p__Thaumarchaeota	c__Thaumarchaeota_unclassified	o__Nitrosopumilales	f__Nitrosopumilaceae	g__Nitrosopumilus	s__Nitrosopumilus_sp_PRT_SC01	t__SGB565
566	no	NA	NA	k__Archaea	p__Candidatus_Heimdallarchaeota	c__Candidatus_Heimdallarchaeota_unclassified	o__Candidatus_Heimdallarchaeota_unclassified	f__Candidatus_Heimdallarchaeota_unclassified	g__Candidatus_Heimdallarchaeota_unclassified	s__Candidatus_Heimdallarchaeota_archaeon_AB_125	t__SGB566
568	no	NA	NA	k__Bacteria	p__Firmicutes	c__CFGB172	o__OFGB172	f__FGB172	g__GGB420	s__GGB420_SGB568	t__SGB568
572	no	NA	NA	k__Bacteria	p__Candidatus_Omnitrophica	c__Candidatus_Omnitrophica_unclassified	o__Candidatus_Omnitrophica_unclassified	f__Candidatus_Omnitrophica_unclassified	g__Candidatus_Omnitrophica_unclassified	s__Omnitrophica_WOR_2_bacterium_RBG_13_44_8	t__SGB572
576	no	NA	NA	k__Bacteria	p__Proteobacteria	c__Oligoflexia	o__Bdellovibrionales	f__Bdellovibrionales_unclassified	g__Bdellovibrionales_unclassified	s__Bdellovibrionales_bacterium_RIFOXYC1_FULL_39_130	t__SGB576
578	no	NA	NA	k__Bacteria	p__Proteobacteria	c__Gammaproteobacteria	o__Cellvibrionales	f__Porticoccaceae	g__Porticoccaceae_unclassified	s__Porticoccaceae_bacterium	t__SGB578
580	no	NA	NA	k__Bacteria	p__Proteobacteria	c__Gammaproteobacteria	o__Cellvibrionales	f__Porticoccaceae	g__Porticoccaceae_unclassified	s__Porticoccaceae_bacterium	t__SGB580
581	no	NA	NA	k__Bacteria	p__Proteobacteria	c__Gammaproteobacteria	o__Cellvibrionales	f__Porticoccaceae	g__Porticoccaceae_unclassified	s__Porticoccaceae_bacterium	t__SGB581
582	no	NA	NA	k__Archaea	p__Candidatus_Diapherotrites	c__Candidatus_Diapherotrites_unclassified	o__Candidatus_Diapherotrites_unclassified	f__Candidatus_Diapherotrites_unclassified	g__Candidatus_Diapherotrites_unclassified	s__Candidatus_Diapherotrites_archaeon	t__SGB582
583	no	NA	NA	k__Archaea	p__Candidatus_Diapherotrites	c__Candidatus_Diapherotrites_unclassified	o__Candidatus_Diapherotrites_unclassified	f__Candidatus_Diapherotrites_unclassified	g__Candidatus_Diapherotrites_unclassified	s__Candidatus_Diapherotrites_archaeon_CG11_big_fil_rev_8_21_14_0_20_37_9	t__SGB583
584	no	NA	NA	k__Archaea	p__Archaea_unclassified	c__Archaea_unclassified	o__Archaea_unclassified	f__Archaea_unclassified	g__Archaea_unclassified	s__archaeon_GW2011_AR10	t__SGB584
585	no	NA	NA	k__Archaea	p__Candidatus_Diapherotrites	c__Candidatus_Diapherotrites_unclassified	o__Candidatus_Diapherotrites_unclassified	f__Candidatus_Diapherotrites_unclassified	g__Candidatus_Diapherotrites_unclassified	s__Candidatus_Diapherotrites_archaeon	t__SGB585
586	no	NA	NA	k__Archaea	p__Candidatus_Heimdallarchaeota	c__Candidatus_Heimdallarchaeota_unclassified	o__Candidatus_Heimdallarchaeota_unclassified	f__Candidatus_Heimdallarchaeota_unclassified	g__Candidatus_Heimdallarchaeota_unclassified	s__Candidatus_Heimdallarchaeota_archaeon_LC_2	t__SGB586
587	no	NA	NA	k__Archaea	p__Candidatus_Heimdallarchaeota	c__Candidatus_Heimdallarchaeota_unclassified	o__Candidatus_Heimdallarchaeota_unclassified	f__Candidatus_Heimdallarchaeota_unclassified	g__Candidatus_Heimdallarchaeota_unclassified	s__Candidatus_Heimdallarchaeota_archaeon	t__SGB587
588	no	NA	NA	k__Bacteria	p__Chlamydiae	c__Chlamydiia	o__Chlamydiales	f__Chlamydiales_unclassified	g__Chlamydiales_unclassified	s__Chlamydiales_bacterium_SCGC_AG_110_M15	t__SGB588
589	no	NA	NA	k__Archaea	p__Euryarchaeota	c__Methanomicrobia	o__Methanosarcinales	f__Candidatus_Methanoperedenaceae	g__Candidatus_Methanoperedens	s__Candidatus_Methanoperedens_nitroreducens	t__SGB589
590	no	NA	NA	k__Archaea	p__Euryarchaeota	c__Methanomicrobia	o__Methanosarcinales	f__Candidatus_Methanoperedenaceae	g__Candidatus_Methanoperedens	s__Candidatus_Methanoperedens_sp	t__SGB590
591	no	NA	NA	k__Archaea	p__Euryarchaeota	c__Methanomicrobia	o__Methanosarcinales	f__Candidatus_Methanoperedenaceae	g__Candidatus_Methanoperedens	s__Candidatus_Methanoperedens_nitroreducens	t__SGB591
592	no	NA	NA	k__Archaea	p__Euryarchaeota	c__Methanomicrobia	o__Methanosarcinales	f__Methanosarcinaceae	g__Methanosarcina	s__Methanosarcina_siciliae	t__SGB592
593	no	NA	NA	k__Archaea	p__Euryarchaeota	c__Methanomicrobia	o__Methanosarcinales	f__Methanosarcinaceae	g__Methanosarcina	s__Methanosarcina_acetivorans	t__SGB593
594	no	NA	NA	k__Archaea	p__Euryarchaeota	c__Methanomicrobia	o__Methanosarcinales	f__Methanosarcinaceae	g__Methanosarcina	s__Methanosarcina_sp_1_H_A_2_2	t__SGB594
595	no	NA	NA	k__Archaea	p__Euryarchaeota	c__Methanomicrobia	o__Methanosarcinales	f__Methanosarcinaceae	g__Methanosarcina	s__Methanosarcina_sp_WH1	t__SGB595
596	no	NA	NA	k__Archaea	p__Euryarchaeota	c__Methanomicrobia	o__Methanosarcinales	f__Methanosarcinaceae	g__Methanosarcina	s__Methanosarcina_lacustris	t__SGB596
597	no	NA	NA	k__Archaea	p__Euryarchaeota	c__Methanomicrobia	o__Methanosarcinales	f__Methanosarcinaceae	g__Methanosarcina	s__Methanosarcina_mazei	t__SGB597
598	no	NA	NA	k__Archaea	p__Euryarchaeota	c__Methanomicrobia	o__Methanosarcinales	f__Methanosarcinaceae	g__Methanosarcina	s__Methanosarcina_horonobensis	t__SGB598
600	no	NA	NA	k__Archaea	p__Euryarchaeota	c__Methanomicrobia	o__Methanosarcinales	f__Methanosarcinaceae	g__Methanosarcina	s__Methanosarcina_barkeri	t__SGB600
601	no	NA	NA	k__Archaea	p__Euryarchaeota	c__Methanomicrobia	o__Methanosarcinales	f__Methanosarcinaceae	g__Methanosarcina	s__Methanosarcina_vacuolata	t__SGB601
602	no	NA	NA	k__Archaea	p__Euryarchaeota	c__Methanomicrobia	o__Methanosarcinales	f__Methanosarcinaceae	g__Methanosarcina	s__Methanosarcina_barkeri	t__SGB602
603	no	NA	NA	k__Archaea	p__Euryarchaeota	c__Methanomicrobia	o__Methanosarcinales	f__Methanosarcinaceae	g__Methanosarcina	s__Methanosarcina_barkeri	t__SGB603
605	no	NA	NA	k__Archaea	p__Euryarchaeota	c__Methanomicrobia	o__Methanosarcinales	f__Methanosarcinaceae	g__Methanosarcina	s__Methanosarcina_thermophila	t__SGB605
606	no	NA	NA	k__Archaea	p__Euryarchaeota	c__Methanomicrobia	o__Methanosarcinales	f__Methanosarcinaceae	g__Methanosarcina	s__Methanosarcina_flavescens	t__SGB606
609	no	NA	NA	k__Archaea	p__Euryarchaeota	c__Methanomicrobia	o__Methanosarcinales	f__Methanosarcinaceae	g__Methanosarcina	s__Methanosarcina_sp_Ant1	t__SGB609
610	no	NA	NA	k__Archaea	p__Euryarchaeota	c__Methanomicrobia	o__Methanosarcinales	f__Methanosarcinaceae	g__Methanosarcina	s__Methanosarcina_sp_MTP4	t__SGB610
611	no	NA	NA	k__Archaea	p__Euryarchaeota	c__Methanomicrobia	o__Methanosarcinales	f__Methanosarcinaceae	g__Methanomethylovorans	s__Methanomethylovorans_hollandica	t__SGB611
613	no	NA	NA	k__Archaea	p__Euryarchaeota	c__Methanomicrobia	o__Methanosarcinales	f__Methanosarcinaceae	g__Methanococcoides	s__Methanococcoides_burtonii	t__SGB613
614	no	NA	NA	k__Archaea	p__Euryarchaeota	c__Methanomicrobia	o__Methanosarcinales	f__Methanosarcinaceae	g__Methanococcoides	s__Methanococcoides_methylutens	t__SGB614
615	no	NA	NA	k__Archaea	p__Euryarchaeota	c__Methanomicrobia	o__Methanosarcinales	f__Methanosarcinaceae	g__Methanolobus	s__Methanolobus_psychrophilus	t__SGB615
617	no	NA	NA	k__Archaea	p__Euryarchaeota	c__Methanomicrobia	o__Methanosarcinales	f__Methanosarcinaceae	g__Methanolobus	s__Methanolobus_sp_T82_4	t__SGB617
619	no	NA	NA	k__Archaea	p__Euryarchaeota	c__Methanomicrobia	o__Methanosarcinales	f__Methanosarcinaceae	g__Methanolobus	s__Methanolobus_tindarius	t__SGB619
620	no	NA	NA	k__Archaea	p__Euryarchaeota	c__Methanomicrobia	o__Methanosarcinales	f__Methanosarcinaceae	g__Methanolobus	s__Methanolobus_vulcani	t__SGB620
621	no	NA	NA	k__Archaea	p__Euryarchaeota	c__Methanomicrobia	o__Methanosarcinales	f__Methanosarcinaceae	g__Methanolobus	s__Methanolobus_profundi	t__SGB621
623	no	NA	NA	k__Archaea	p__Euryarchaeota	c__Methanomicrobia	o__Methanosarcinales	f__Methanosarcinaceae	g__Methanohalophilus	s__Methanohalophilus_halophilus	t__SGB623
624	no	NA	NA	k__Archaea	p__Euryarchaeota	c__Methanomicrobia	o__Methanosarcinales	f__Methanosarcinaceae	g__Methanohalophilus	s__Methanohalophilus_portucalensis	t__SGB624
625	no	NA	NA	k__Archaea	p__Euryarchaeota	c__Methanomicrobia	o__Methanosarcinales	f__Methanosarcinaceae	g__Methanohalophilus	s__Methanohalophilus_euhalobius	t__SGB625
626	no	NA	NA	k__Archaea	p__Euryarchaeota	c__Methanomicrobia	o__Methanosarcinales	f__Methanosarcinaceae	g__Methanohalophilus	s__Methanohalophilus_mahii	t__SGB626
627	no	NA	NA	k__Archaea	p__Euryarchaeota	c__Methanomicrobia	o__Methanosarcinales	f__Methanosarcinaceae	g__Methanosalsum	s__Methanosalsum_zhilinae	t__SGB627
628	no	NA	NA	k__Archaea	p__Euryarchaeota	c__Methanomicrobia	o__Methanosarcinales	f__Methanosarcinaceae	g__Methanohalobium	s__Methanohalobium_evestigatum	t__SGB628
629	no	NA	NA	k__Archaea	p__Euryarchaeota	c__Euryarchaeota_unclassified	o__Candidatus_Altiarchaeales	f__Candidatus_Altiarchaeum_unclassified	g__Candidatus_Altiarchaeum	s__Candidatus_Altiarchaeum_sp_CG2_30_32_3053	t__SGB629
630	no	NA	NA	k__Archaea	p__Euryarchaeota	c__Euryarchaeota_unclassified	o__Candidatus_Altiarchaeales	f__Candidatus_Altiarchaeales_archaeon_HGW_Altiarchaeales_1_unclassified	g__Candidatus_Altiarchaeales_archaeon_HGW_Altiarchaeales_1_unclassified	s__Candidatus_Altiarchaeales_archaeon_HGW_Altiarchaeales_1	t__SGB630
631	no	NA	NA	k__Archaea	p__Euryarchaeota	c__Euryarchaeota_unclassified	o__Candidatus_Altiarchaeales	f__Candidatus_Altiarchaeales_archaeon_A3_unclassified	g__Candidatus_Altiarchaeales_archaeon_A3_unclassified	s__Candidatus_Altiarchaeales_archaeon_A3	t__SGB631
632	no	NA	NA	k__Archaea	p__Euryarchaeota	c__Euryarchaeota_unclassified	o__Candidatus_Altiarchaeales	f__Candidatus_Altiarchaeales_archaeon_HGW_Altiarchaeales_3_unclassified	g__Candidatus_Altiarchaeales_archaeon_HGW_Altiarchaeales_3_unclassified	s__Candidatus_Altiarchaeales_archaeon_HGW_Altiarchaeales_3	t__SGB632
633	no	NA	NA	k__Archaea	p__Euryarchaeota	c__Euryarchaeota_unclassified	o__Candidatus_Altiarchaeales	f__Candidatus_Altiarchaeales_archaeon_ex4484_96_unclassified	g__Candidatus_Altiarchaeales_archaeon_ex4484_96_unclassified	s__Candidatus_Altiarchaeales_archaeon_ex4484_96	t__SGB633
634	no	NA	NA	k__Archaea	p__Euryarchaeota	c__Euryarchaeota_unclassified	o__Candidatus_Altiarchaeales	f__Candidatus_Altiarchaeales_archaeon_ex4484_2_unclassified	g__Candidatus_Altiarchaeales_archaeon_ex4484_2_unclassified	s__Candidatus_Altiarchaeales_archaeon_ex4484_2	t__SGB634
635	no	NA	NA	k__Archaea	p__Euryarchaeota	c__Euryarchaeota_unclassified	o__Candidatus_Altiarchaeales	f__Candidatus_Altiarchaeales_archaeon_WOR_SM1_79_unclassified	g__Candidatus_Altiarchaeales_archaeon_WOR_SM1_79_unclassified	s__Candidatus_Altiarchaeales_archaeon_WOR_SM1_79	t__SGB635
636	no	NA	NA	k__Archaea	p__Euryarchaeota	c__Euryarchaeota_unclassified	o__Candidatus_Altiarchaeales	f__Candidatus_Altiarchaeales_archaeon_WOR_SM1_SCG_unclassified	g__Candidatus_Altiarchaeales_archaeon_WOR_SM1_SCG_unclassified	s__Candidatus_Altiarchaeales_archaeon_WOR_SM1_SCG	t__SGB636
637	no	NA	NA	k__Archaea	p__Euryarchaeota	c__Euryarchaeota_unclassified	o__Candidatus_Altiarchaeales	f__Candidatus_Altiarchaeales_archaeon_IMC4_unclassified	g__Candidatus_Altiarchaeales_archaeon_IMC4_unclassified	s__Candidatus_Altiarchaeales_archaeon_IMC4	t__SGB637
638	no	NA	NA	k__Archaea	p__Candidatus_Aenigmarchaeota	c__Candidatus_Aenigmarchaeota_unclassified	o__Candidatus_Aenigmarchaeota_unclassified	f__Candidatus_Aenigmarchaeota_unclassified	g__Candidatus_Aenigmarchaeota_unclassified	s__Candidatus_Aenigmarchaeota_archaeon_ex4484_224	t__SGB638
639	no	NA	NA	k__Archaea	p__Crenarchaeota	c__Thermoprotei	o__Thermoproteales	f__Thermofilaceae	g__Thermofilum	s__Thermofilum_sp_ex4484_82	t__SGB639
640	no	NA	NA	k__Archaea	p__Nanoarchaeota	c__Nanoarchaeota_unclassified	o__Nanoarchaeales	f__Nanopusillaceae	g__Candidatus_Nanobsidianus	s__Candidatus_Nanobsidianus_stetteri	t__SGB640
641	no	NA	NA	k__Archaea	p__Nanoarchaeota	c__Nanoarchaeota_unclassified	o__Nanoarchaeales	f__Nanopusillaceae	g__Candidatus_Nanopusillus	s__Candidatus_Nanopusillus_acidilobi	t__SGB641
642	no	NA	NA	k__Archaea	p__Crenarchaeota	c__Thermoprotei	o__Acidilobales	f__Caldisphaeraceae	g__Caldisphaera	s__Caldisphaera_lagunensis	t__SGB642
644	no	NA	NA	k__Archaea	p__Euryarchaeota	c__Methanopyri	o__Methanopyrales	f__Methanopyraceae	g__Methanopyrus	s__Methanopyrus_kandleri	t__SGB644
645	no	NA	NA	k__Archaea	p__Nanoarchaeota	c__Nanoarchaeota_unclassified	o__Nanoarchaeales	f__Nanoarchaeaceae	g__Nanoarchaeum	s__Nanoarchaeum_equitans	t__SGB645
646	no	NA	NA	k__Archaea	p__Euryarchaeota	c__Methanococci	o__Methanococcales	f__Methanocaldococcaceae	g__Methanocaldococcus	s__Methanocaldococcus_sp_FS406_22	t__SGB646
647	no	NA	NA	k__Archaea	p__Euryarchaeota	c__Methanococci	o__Methanococcales	f__Methanocaldococcaceae	g__Methanocaldococcus	s__Methanocaldococcus_bathoardescens	t__SGB647
648	no	NA	NA	k__Archaea	p__Euryarchaeota	c__Methanococci	o__Methanococcales	f__Methanocaldococcaceae	g__Methanocaldococcus	s__Methanocaldococcus_jannaschii	t__SGB648
649	no	NA	NA	k__Archaea	p__Euryarchaeota	c__Methanococci	o__Methanococcales	f__Methanocaldococcaceae	g__Methanocaldococcus	s__Methanocaldococcus_fervens	t__SGB649
650	no	NA	NA	k__Archaea	p__Euryarchaeota	c__Methanococci	o__Methanococcales	f__Methanocaldococcaceae	g__Methanocaldococcus	s__Methanocaldococcus_vulcanius	t__SGB650
651	no	NA	NA	k__Archaea	p__Euryarchaeota	c__Methanococci	o__Methanococcales	f__Methanocaldococcaceae	g__Methanotorris	s__Methanotorris_igneus	t__SGB651
652	no	NA	NA	k__Archaea	p__Euryarchaeota	c__Methanococci	o__Methanococcales	f__Methanocaldococcaceae	g__Methanotorris	s__Methanotorris_formicicus	t__SGB652
653	no	NA	NA	k__Archaea	p__Euryarchaeota	c__Methanococci	o__Methanococcales	f__Methanocaldococcaceae	g__Methanocaldococcus	s__Methanocaldococcus_villosus	t__SGB653
654	no	NA	NA	k__Archaea	p__Euryarchaeota	c__Methanococci	o__Methanococcales	f__Methanocaldococcaceae	g__Methanocaldococcus	s__Methanocaldococcus_infernus	t__SGB654
655	no	NA	NA	k__Archaea	p__Euryarchaeota	c__Methanococci	o__Methanococcales	f__Methanococcaceae	g__Methanococcus	s__Methanococcus_aeolicus	t__SGB655
656	no	NA	NA	k__Archaea	p__Euryarchaeota	c__Methanococci	o__Methanococcales	f__Methanococcaceae	g__Methanothermococcus	s__Methanothermococcus_okinawensis	t__SGB656
658	no	NA	NA	k__Archaea	p__Euryarchaeota	c__Methanococci	o__Methanococcales	f__Methanococcaceae	g__Methanococcus	s__Methanococcus_maripaludis	t__SGB658
659	no	NA	NA	k__Archaea	p__Euryarchaeota	c__Methanococci	o__Methanococcales	f__Methanococcaceae	g__Methanococcus	s__Methanococcus_maripaludis	t__SGB659
660	no	NA	NA	k__Archaea	p__Euryarchaeota	c__Methanococci	o__Methanococcales	f__Methanococcaceae	g__Methanococcus	s__Methanococcus_maripaludis	t__SGB660
661	no	NA	NA	k__Archaea	p__Euryarchaeota	c__Methanococci	o__Methanococcales	f__Methanococcaceae	g__Methanococcus	s__Methanococcus_maripaludis	t__SGB661
662	no	NA	NA	k__Archaea	p__Euryarchaeota	c__Methanococci	o__Methanococcales	f__Methanococcaceae	g__Methanococcus	s__Methanococcus_vannielii	t__SGB662
663	no	NA	NA	k__Archaea	p__Euryarchaeota	c__Methanococci	o__Methanococcales	f__Methanococcaceae	g__Methanococcus	s__Methanococcus_voltae	t__SGB663
664	no	NA	NA	k__Archaea	p__Candidatus_Odinarchaeota	c__Candidatus_Odinarchaeota_unclassified	o__Candidatus_Odinarchaeota_unclassified	f__Candidatus_Odinarchaeota_unclassified	g__Candidatus_Odinarchaeota_unclassified	s__Candidatus_Odinarchaeota_archaeon_LCB_4	t__SGB664
665	no	NA	NA	k__Bacteria	p__Proteobacteria	c__Alphaproteobacteria	o__Rickettsiales	f__Rickettsiales_unclassified	g__Rickettsiales_unclassified	s__Rickettsiales_bacterium	t__SGB665
674	no	NA	NA	k__Archaea	p__Euryarchaeota	c__Methanobacteria	o__Methanobacteriales	f__Methanobacteriaceae	g__Methanothermobacter	s__Methanothermobacter_sp_EMTCatA1	t__SGB674
675	no	NA	NA	k__Archaea	p__Euryarchaeota	c__Methanobacteria	o__Methanobacteriales	f__Methanobacteriaceae	g__Methanothermobacter	s__Methanothermobacter_marburgensis	t__SGB675
676	no	NA	NA	k__Archaea	p__Euryarchaeota	c__Methanobacteria	o__Methanobacteriales	f__Methanobacteriaceae	g__Methanothermobacter	s__Methanothermobacter_wolfeii	t__SGB676
677	no	NA	NA	k__Archaea	p__Euryarchaeota	c__Methanobacteria	o__Methanobacteriales	f__Methanobacteriaceae	g__Methanobacterium	s__Methanobacterium_congolense	t__SGB677
679	no	NA	NA	k__Archaea	p__Euryarchaeota	c__Methanobacteria	o__Methanobacteriales	f__Methanobacteriaceae	g__Methanobacterium	s__Methanobacterium_paludis	t__SGB679
680	no	NA	NA	k__Archaea	p__Euryarchaeota	c__Methanobacteria	o__Methanobacteriales	f__Methanobacteriaceae	g__Methanobacterium	s__Methanobacterium_lacus	t__SGB680
681	no	NA	NA	k__Archaea	p__Euryarchaeota	c__Methanobacteria	o__Methanobacteriales	f__Methanobacteriaceae	g__Methanobacterium	s__Methanobacterium_bryantii	t__SGB681
690	no	NA	NA	k__Archaea	p__Euryarchaeota	c__Methanobacteria	o__Methanobacteriales	f__Methanobacteriaceae	g__Methanobacterium	s__Methanobacterium_sp_MB1	t__SGB690
691	no	NA	NA	k__Archaea	p__Euryarchaeota	c__Methanobacteria	o__Methanobacteriales	f__Methanobacteriaceae	g__Methanobacterium	s__Methanobacterium_formicicum	t__SGB691
692	no	NA	NA	k__Archaea	p__Euryarchaeota	c__Methanobacteria	o__Methanobacteriales	f__Methanobacteriaceae	g__Methanobacterium	s__Methanobacterium_subterraneum	t__SGB692
693	no	NA	NA	k__Archaea	p__Euryarchaeota	c__Methanobacteria	o__Methanobacteriales	f__Methanobacteriaceae	g__Methanobacterium	s__Methanobacterium_formicicum	t__SGB693
694	no	NA	NA	k__Archaea	p__Euryarchaeota	c__Methanobacteria	o__Methanobacteriales	f__Methanobacteriaceae	g__Methanobacterium	s__Methanobacterium_sp_Maddingley_MBC34	t__SGB694
696	no	NA	NA	k__Archaea	p__Euryarchaeota	c__Methanobacteria	o__Methanobacteriales	f__Methanobacteriaceae	g__Methanosphaera	s__Methanosphaera_cuniculi	t__SGB696
697	no	NA	NA	k__Archaea	p__Euryarchaeota	c__Methanobacteria	o__Methanobacteriales	f__Methanobacteriaceae	g__Methanosphaera	s__Methanosphaera_sp_SHI1033	t__SGB697
698	no	NA	NA	k__Archaea	p__Euryarchaeota	c__Methanobacteria	o__Methanobacteriales	f__Methanobacteriaceae	g__Methanosphaera	s__Methanosphaera_stadtmanae	t__SGB698
699	no	NA	NA	k__Archaea	p__Euryarchaeota	c__Methanobacteria	o__Methanobacteriales	f__Methanobacteriaceae	g__Methanosphaera	s__Methanosphaera_sp_WGK6	t__SGB699
700	no	NA	NA	k__Archaea	p__Euryarchaeota	c__Methanobacteria	o__Methanobacteriales	f__Methanobacteriaceae	g__Methanobrevibacter	s__Methanobrevibacter_cuticularis	t__SGB700
701	no	NA	NA	k__Archaea	p__Euryarchaeota	c__Methanobacteria	o__Methanobacteriales	f__Methanobacteriaceae	g__Methanobrevibacter	s__Methanobrevibacter_arboriphilus	t__SGB701
702	no	NA	NA	k__Archaea	p__Euryarchaeota	c__Methanobacteria	o__Methanobacteriales	f__Methanobacteriaceae	g__Methanobrevibacter	s__Methanobrevibacter_filiformis	t__SGB702
703	no	NA	NA	k__Archaea	p__Euryarchaeota	c__Methanobacteria	o__Methanobacteriales	f__Methanobacteriaceae	g__Methanobrevibacter	s__Methanobrevibacter_curvatus	t__SGB703
706	no	NA	NA	k__Archaea	p__Euryarchaeota	c__Methanobacteria	o__Methanobacteriales	f__Methanobacteriaceae	g__Methanobrevibacter	s__Methanobrevibacter_olleyae	t__SGB706
707	no	NA	NA	k__Archaea	p__Euryarchaeota	c__Methanobacteria	o__Methanobacteriales	f__Methanobacteriaceae	g__Methanobrevibacter	s__Methanobrevibacter_ruminantium	t__SGB707
709	no	NA	NA	k__Archaea	p__Euryarchaeota	c__Methanobacteria	o__Methanobacteriales	f__Methanobacteriaceae	g__Methanobrevibacter	s__Methanobrevibacter_boviskoreani	t__SGB709
710	no	NA	NA	k__Archaea	p__Euryarchaeota	c__Methanobacteria	o__Methanobacteriales	f__Methanobacteriaceae	g__Methanobrevibacter	s__Methanobrevibacter_sp_87_7	t__SGB710
711	no	NA	NA	k__Archaea	p__Euryarchaeota	c__Methanobacteria	o__Methanobacteriales	f__Methanobacteriaceae	g__GGB532	s__GGB532_SGB711	t__SGB711
713	no	NA	NA	k__Archaea	p__Euryarchaeota	c__Methanobacteria	o__Methanobacteriales	f__Methanobacteriaceae	g__Methanobrevibacter	s__Methanobrevibacter_smithii	t__SGB713
714	no	NA	NA	k__Archaea	p__Euryarchaeota	c__Methanobacteria	o__Methanobacteriales	f__Methanobacteriaceae	g__Methanobrevibacter	s__Methanobrevibacter_smithii	t__SGB714
715	no	NA	NA	k__Archaea	p__Euryarchaeota	c__Methanobacteria	o__Methanobacteriales	f__Methanobacteriaceae	g__Methanobrevibacter	s__Methanobrevibacter_woesei	t__SGB715
716	no	NA	NA	k__Archaea	p__Euryarchaeota	c__Methanobacteria	o__Methanobacteriales	f__Methanobacteriaceae	g__Methanobrevibacter	s__Methanobrevibacter_gottschalkii	t__SGB716
717	no	NA	NA	k__Archaea	p__Euryarchaeota	c__Methanobacteria	o__Methanobacteriales	f__Methanobacteriaceae	g__Methanobrevibacter	s__Methanobrevibacter_sp_YE315	t__SGB717
719	no	NA	NA	k__Archaea	p__Euryarchaeota	c__Methanobacteria	o__Methanobacteriales	f__Methanobacteriaceae	g__Methanobrevibacter	s__Methanobrevibacter_millerae	t__SGB719
720	no	NA	NA	k__Archaea	p__Euryarchaeota	c__Methanobacteria	o__Methanobacteriales	f__Methanobacteriaceae	g__Methanobrevibacter	s__Methanobrevibacter_oralis	t__SGB720
722	no	NA	NA	k__Archaea	p__Euryarchaeota	c__Methanobacteria	o__Methanobacteriales	f__Methanothermaceae	g__Methanothermus	s__Methanothermus_fervidus	t__SGB722
725	no	NA	NA	k__Bacteria	p__Proteobacteria	c__Alphaproteobacteria	o__Rhodobacterales	f__Hyphomonadaceae	g__Robiginitomaculum	s__Robiginitomaculum_sp	t__SGB725
727	no	NA	NA	k__Bacteria	p__Bacteroidetes	c__Cytophagia	o__Cytophagales	f__Cytophagaceae	g__Cytophagaceae_unclassified	s__Cytophagaceae_bacterium_BCCC1	t__SGB727
728	no	NA	NA	k__Bacteria	p__Bacteroidetes	c__Bacteroidetes_unclassified	o__Bacteroidetes_unclassified	f__Bacteroidetes_unclassified	g__Bacteroidetes_unclassified	s__Bacteroidetes_bacterium_B1_2017	t__SGB728
729	no	NA	NA	k__Bacteria	p__Bacteroidetes	c__Flavobacteriia	o__Flavobacteriales	f__Flavobacteriaceae	g__Flavobacterium	s__Flavobacterium_sp_BFFFF2	t__SGB729
730	no	NA	NA	k__Archaea	p__Candidatus_Nanohaloarchaeota	c__Nanohaloarchaea	o__Nanohaloarchaea_unclassified	f__Nanohaloarchaea_unclassified	g__Candidatus_Nanosalina	s__Candidatus_Nanosalina_sp_J07AB43	t__SGB730
731	no	NA	NA	k__Archaea	p__Candidatus_Nanohaloarchaeota	c__Nanohaloarchaea	o__Nanohaloarchaea_unclassified	f__Nanohaloarchaea_unclassified	g__Nanohaloarchaea_unclassified	s__Candidatus_Haloredivivus_sp_G17	t__SGB731
732	no	NA	NA	k__Eukaryota	p__Ascomycota	c__Saccharomycetes	o__Saccharomycetales	f__Saccharomycetaceae	g__Saccharomyces	s__Saccharomyces_cerevisiae	t__SGB732
733	no	NA	NA	k__Eukaryota	p__Ascomycota	c__Saccharomycetes	o__Saccharomycetales	f__Saccharomycetaceae	g__Saccharomyces	s__Saccharomyces_kudriavzevii	t__SGB733
734	no	NA	NA	k__Eukaryota	p__Ascomycota	c__Saccharomycetes	o__Saccharomycetales	f__Saccharomycetaceae	g__Saccharomyces	s__Saccharomyces_arboricola	t__SGB734
735	no	NA	NA	k__Eukaryota	p__Ascomycota	c__Saccharomycetes	o__Saccharomycetales	f__Saccharomycetaceae	g__Saccharomyces	s__Saccharomyces_eubayanus	t__SGB735
736	no	NA	NA	k__Eukaryota	p__Ascomycota	c__Saccharomycetes	o__Saccharomycetales	f__Debaryomycetaceae	g__Candida	s__Candida_albicans	t__SGB736
737	no	NA	NA	k__Eukaryota	p__Ascomycota	c__Saccharomycetes	o__Saccharomycetales	f__Debaryomycetaceae	g__Candida	s__Candida_dubliniensis	t__SGB737
738	no	NA	NA	k__Eukaryota	p__Ascomycota	c__Saccharomycetes	o__Saccharomycetales	f__Debaryomycetaceae	g__Candida	s__Candida_tropicalis	t__SGB738
739	no	NA	NA	k__Eukaryota	p__Ascomycota	c__Saccharomycetes	o__Saccharomycetales	f__Debaryomycetaceae	g__Candida	s__Candida_maltosa	t__SGB739
740	no	NA	NA	k__Eukaryota	p__Ascomycota	c__Saccharomycetes	o__Saccharomycetales	f__Debaryomycetaceae	g__Candida	s__Candida_orthopsilosis	t__SGB740
741	no	NA	NA	k__Eukaryota	p__Eukaryota_unclassified	c__Eukaryota_unclassified	o__Eukaryota_unclassified	f__Eukaryota_unclassified	g__Blastocystis	s__Blastocystis_hominis	t__SGB741
743	no	NA	NA	k__Bacteria	p__Firmicutes	c__Clostridia	o__Clostridiales	f__Peptostreptococcaceae	g__Peptostreptococcus	s__Peptostreptococcus_russellii	t__SGB743
745	no	NA	NA	k__Bacteria	p__Firmicutes	c__Clostridia	o__Clostridiales	f__Peptostreptococcaceae	g__Peptostreptococcus	s__Peptostreptococcus_russellii	t__SGB745
746	yes	Peptostreptococcus anaerobius	1261	k__Bacteria	p__Firmicutes	c__Clostridia	o__Clostridiales	f__Peptostreptococcaceae	g__Peptostreptococcus	s__Peptostreptococcus_anaerobius	t__SGB746
747	no	NA	NA	k__Bacteria	p__Firmicutes	c__Clostridia	o__Clostridiales	f__Peptostreptococcaceae	g__Peptostreptococcus	s__Peptostreptococcus_sp_MV1	t__SGB747
748	no	NA	NA	k__Bacteria	p__Firmicutes	c__Clostridia	o__Clostridiales	f__Peptostreptococcaceae	g__Peptostreptococcus	s__Peptostreptococcus_stomatis	t__SGB748
749	no	NA	NA	k__Bacteria	p__Firmicutes	c__Clostridia	o__Clostridiales	f__Peptostreptococcaceae	g__Peptostreptococcus	s__Peptostreptococcus_SGB749	t__SGB749
750	no	NA	NA	k__Bacteria	p__Firmicutes	c__Clostridia	o__Clostridiales	f__Peptostreptococcaceae	g__Peptostreptococcus	s__Peptostreptococcus_sp_D1	t__SGB750
758	no	NA	NA	k__Bacteria	p__Firmicutes	c__CFGB235	o__OFGB235	f__FGB235	g__GGB573	s__GGB573_SGB758	t__SGB758
766	no	NA	NA	k__Archaea	p__Euryarchaeota	c__Hadesarchaea	o__Hadesarchaea_unclassified	f__Hadesarchaea_unclassified	g__Hadesarchaea_unclassified	s__Hadesarchaea_archaeon_DG_33	t__SGB766
767	no	NA	NA	k__Archaea	p__Euryarchaeota	c__Hadesarchaea	o__Hadesarchaea_unclassified	f__Hadesarchaea_unclassified	g__Hadesarchaea_unclassified	s__Hadesarchaea_archaeon_DG_33_1	t__SGB767
768	no	NA	NA	k__Archaea	p__Euryarchaeota	c__Hadesarchaea	o__Hadesarchaea_unclassified	f__Hadesarchaea_unclassified	g__Hadesarchaea_unclassified	s__Hadesarchaea_archaeon_CG08_land_8_20_14_0_20_51_8	t__SGB768
770	no	NA	NA	k__Archaea	p__Euryarchaeota	c__Euryarchaeota_unclassified	o__Euryarchaeota_unclassified	f__Euryarchaeota_unclassified	g__Euryarchaeota_unclassified	s__Euryarchaeota_archaeon	t__SGB770
771	no	NA	NA	k__Archaea	p__Euryarchaeota	c__Euryarchaeota_unclassified	o__Euryarchaeota_unclassified	f__Euryarchaeota_unclassified	g__Euryarchaeota_unclassified	s__Euryarchaeota_archaeon	t__SGB771
772	no	NA	NA	k__Archaea	p__Candidatus_Bathyarchaeota	c__Candidatus_Bathyarchaeota_unclassified	o__Candidatus_Bathyarchaeota_unclassified	f__Candidatus_Bathyarchaeota_unclassified	g__Candidatus_Bathyarchaeota_unclassified	s__Candidatus_Bathyarchaeota_archaeon_ex4484_135	t__SGB772
773	no	NA	NA	k__Archaea	p__Archaea_unclassified	c__Archaea_unclassified	o__Archaea_unclassified	f__Archaea_unclassified	g__Archaea_unclassified	s__archaeon_RBG_16_50_20	t__SGB773
775	no	NA	NA	k__Archaea	p__Euryarchaeota	c__Archaeoglobi	o__Archaeoglobales	f__Archaeoglobaceae	g__Geoglobus	s__Geoglobus_acetivorans	t__SGB775
776	no	NA	NA	k__Archaea	p__Euryarchaeota	c__Archaeoglobi	o__Archaeoglobales	f__Archaeoglobaceae	g__Geoglobus	s__Geoglobus_ahangari	t__SGB776
777	no	NA	NA	k__Archaea	p__Euryarchaeota	c__Archaeoglobi	o__Archaeoglobales	f__Archaeoglobaceae	g__Archaeoglobus	s__Archaeoglobus_sulfaticallidus	t__SGB777
780	no	NA	NA	k__Archaea	p__Euryarchaeota	c__Archaeoglobi	o__Archaeoglobales	f__Archaeoglobaceae	g__Archaeoglobus	s__Archaeoglobus_fulgidus	t__SGB780
781	no	NA	NA	k__Archaea	p__Euryarchaeota	c__Archaeoglobi	o__Archaeoglobales	f__Archaeoglobaceae	g__Archaeoglobus	s__Archaeoglobus_veneficus	t__SGB781
782	no	NA	NA	k__Archaea	p__Euryarchaeota	c__Archaeoglobi	o__Archaeoglobales	f__Archaeoglobaceae	g__Archaeoglobus	s__Archaeoglobus_profundus	t__SGB782
783	no	NA	NA	k__Archaea	p__Euryarchaeota	c__Archaeoglobi	o__Archaeoglobales	f__Archaeoglobaceae	g__Ferroglobus	s__Ferroglobus_placidus	t__SGB783
784	no	NA	NA	k__Archaea	p__Euryarchaeota	c__Methanomicrobia	o__Methanosarcinales	f__Methanosarcinales_unclassified	g__Candidatus_Syntrophoarchaeum	s__Candidatus_Syntrophoarchaeum_caldarius	t__SGB784
785	no	NA	NA	k__Archaea	p__Euryarchaeota	c__Methanomicrobia	o__Methanosarcinales	f__Methanosarcinales_unclassified	g__Candidatus_Syntrophoarchaeum	s__Candidatus_Syntrophoarchaeum_butanivorans	t__SGB785
789	no	NA	NA	k__Archaea	p__Euryarchaeota	c__Methanonatronarchaeia	o__Methanonatronarchaeia_unclassified	f__Methanonatronarchaeia_unclassified	g__Methanonatronarchaeum	s__Methanonatronarchaeum_thermophilum	t__SGB789
790	no	NA	NA	k__Archaea	p__Archaea_unclassified	c__Archaea_unclassified	o__Archaea_unclassified	f__Archaea_unclassified	g__Archaea_unclassified	s__archaeon_BMS3Bbin16	t__SGB790
794	no	NA	NA	k__Archaea	p__Euryarchaeota	c__Euryarchaeota_unclassified	o__Euryarchaeota_unclassified	f__Euryarchaeota_unclassified	g__Euryarchaeota_unclassified	s__Euryarchaeota_archaeon	t__SGB794
795	no	NA	NA	k__Archaea	p__Euryarchaeota	c__Euryarchaeota_unclassified	o__Euryarchaeota_unclassified	f__Euryarchaeota_unclassified	g__Euryarchaeota_unclassified	s__Euryarchaeota_archaeon	t__SGB795
797	no	NA	NA	k__Archaea	p__Euryarchaeota	c__Thermoplasmata	o__Thermoplasmatales	f__Thermoplasmatales_unclassified	g__Thermoplasmatales_unclassified	s__Thermoplasmatales_archaeon_SG8_52_1	t__SGB797
798	no	NA	NA	k__Archaea	p__Euryarchaeota	c__Thermoplasmata	o__Thermoplasmatales	f__Thermoplasmatales_unclassified	g__Thermoplasmatales_unclassified	s__Thermoplasmatales_archaeon_SG8_52_4	t__SGB798
799	no	NA	NA	k__Archaea	p__Euryarchaeota	c__Thermoplasmata	o__Thermoplasmatales	f__Thermoplasmatales_unclassified	g__Thermoplasmatales_unclassified	s__Thermoplasmatales_archaeon_SG8_52_3	t__SGB799
800	no	NA	NA	k__Archaea	p__Euryarchaeota	c__Thermoplasmata	o__Thermoplasmata_unclassified	f__Thermoplasmata_unclassified	g__Thermoplasmata_unclassified	s__Thermoplasmata_archaeon_M9B1D	t__SGB800
801	no	NA	NA	k__Archaea	p__Euryarchaeota	c__Thermoplasmata	o__Thermoplasmatales	f__Thermoplasmatales_unclassified	g__Thermoplasmatales_unclassified	s__Thermoplasmatales_archaeon_SCGC_AB_540_F20	t__SGB801
802	no	NA	NA	k__Archaea	p__Euryarchaeota	c__Thermoplasmata	o__Thermoplasmatales	f__Thermoplasmatales_unclassified	g__Thermoplasmatales_unclassified	s__Thermoplasmatales_archaeon_SCGC_AB_539_N05	t__SGB802
803	no	NA	NA	k__Archaea	p__Euryarchaeota	c__Thermoplasmata	o__Thermoplasmatales	f__Thermoplasmatales_unclassified	g__Thermoplasmatales_unclassified	s__Thermoplasmatales_archaeon_SCGC_AB_539_C06	t__SGB803
804	no	NA	NA	k__Archaea	p__Thaumarchaeota	c__Thaumarchaeota_unclassified	o__Thaumarchaeota_unclassified	f__Thaumarchaeota_unclassified	g__Thaumarchaeota_unclassified	s__Thaumarchaeota_archaeon_SCGC_AB_539_E09	t__SGB804
807	no	NA	NA	k__Archaea	p__Euryarchaeota	c__Thermoplasmata	o__Thermoplasmatales	f__Thermoplasmatales_unclassified	g__Thermoplasmatales_unclassified	s__Thermoplasmatales_archaeon_SM1_50	t__SGB807
808	no	NA	NA	k__Archaea	p__Euryarchaeota	c__Thermoplasmata	o__Thermoplasmata_unclassified	f__Thermoplasmata_unclassified	g__Thermoplasmata_unclassified	s__Thermoplasmata_archaeon_M11B2D	t__SGB808
809	no	NA	NA	k__Archaea	p__Crenarchaeota	c__Thermoprotei	o__Thermoproteales	f__Thermoproteaceae	g__Thermoproteus	s__Thermoproteus_uzoniensis	t__SGB809
810	no	NA	NA	k__Archaea	p__Crenarchaeota	c__Thermoprotei	o__Thermoproteales	f__Thermoproteaceae	g__Thermoproteus	s__Thermoproteus_sp_CP80	t__SGB810
812	no	NA	NA	k__Archaea	p__Crenarchaeota	c__Thermoprotei	o__Thermoproteales	f__Thermoproteaceae	g__Pyrobaculum	s__Pyrobaculum_islandicum	t__SGB812
813	no	NA	NA	k__Archaea	p__Crenarchaeota	c__Thermoprotei	o__Thermoproteales	f__Thermoproteaceae	g__Pyrobaculum	s__Pyrobaculum_neutrophilum	t__SGB813
814	no	NA	NA	k__Archaea	p__Crenarchaeota	c__Thermoprotei	o__Thermoproteales	f__Thermoproteaceae	g__Thermoproteus	s__Thermoproteus_tenax	t__SGB814
815	no	NA	NA	k__Archaea	p__Crenarchaeota	c__Thermoprotei	o__Thermoproteales	f__Thermoproteaceae	g__Pyrobaculum	s__Pyrobaculum_ferrireducens	t__SGB815
816	no	NA	NA	k__Archaea	p__Crenarchaeota	c__Thermoprotei	o__Thermoproteales	f__Thermoproteaceae	g__Pyrobaculum	s__Pyrobaculum_sp_WP30	t__SGB816
817	no	NA	NA	k__Archaea	p__Crenarchaeota	c__Thermoprotei	o__Thermoproteales	f__Thermoproteaceae	g__Pyrobaculum	s__Pyrobaculum_arsenaticum	t__SGB817
818	no	NA	NA	k__Archaea	p__Crenarchaeota	c__Thermoprotei	o__Thermoproteales	f__Thermoproteaceae	g__Pyrobaculum	s__Pyrobaculum_aerophilum	t__SGB818
819	no	NA	NA	k__Archaea	p__Crenarchaeota	c__Thermoprotei	o__Thermoproteales	f__Thermoproteaceae	g__Pyrobaculum	s__Pyrobaculum_calidifontis	t__SGB819
820	no	NA	NA	k__Archaea	p__Crenarchaeota	c__Thermoprotei	o__Thermoproteales	f__Thermoproteaceae	g__Caldivirga	s__Caldivirga_maquilingensis	t__SGB820
822	no	NA	NA	k__Archaea	p__Crenarchaeota	c__Thermoprotei	o__Thermoproteales	f__Thermoproteaceae	g__Vulcanisaeta	s__Vulcanisaeta_distributa	t__SGB822
823	no	NA	NA	k__Archaea	p__Crenarchaeota	c__Thermoprotei	o__Thermoproteales	f__Thermoproteaceae	g__Vulcanisaeta	s__Vulcanisaeta_moutnovskia	t__SGB823
826	no	NA	NA	k__Archaea	p__Crenarchaeota	c__Thermoprotei	o__Thermoproteales	f__Thermoproteaceae	g__Vulcanisaeta	s__Vulcanisaeta_sp_EB80	t__SGB826
829	no	NA	NA	k__Archaea	p__Euryarchaeota	c__Euryarchaeota_unclassified	o__Euryarchaeota_unclassified	f__Euryarchaeota_unclassified	g__Aciduliprofundum	s__Aciduliprofundum_boonei	t__SGB829
830	no	NA	NA	k__Archaea	p__Euryarchaeota	c__Euryarchaeota_unclassified	o__Euryarchaeota_unclassified	f__Euryarchaeota_unclassified	g__Aciduliprofundum	s__Aciduliprofundum_sp_MAR08_339	t__SGB830
831	no	NA	NA	k__Archaea	p__Crenarchaeota	c__Thermoprotei	o__Thermoproteales	f__Thermofilaceae	g__Thermofilum	s__Thermofilum_pendens	t__SGB831
832	no	NA	NA	k__Archaea	p__Crenarchaeota	c__Thermoprotei	o__Thermoproteales	f__Thermofilaceae	g__Thermofilum	s__Thermofilum_sp_NZ13	t__SGB832
833	no	NA	NA	k__Archaea	p__Crenarchaeota	c__Thermoprotei	o__Thermoproteales	f__Thermofilaceae	g__Thermofilum	s__Thermofilum_carboxyditrophus	t__SGB833
834	no	NA	NA	k__Archaea	p__Crenarchaeota	c__Thermoprotei	o__Thermoproteales	f__Thermofilaceae	g__Thermofilum	s__Thermofilum_uzonense	t__SGB834
837	no	NA	NA	k__Archaea	p__Archaea_unclassified	c__Archaea_unclassified	o__Archaea_unclassified	f__Archaea_unclassified	g__Archaea_unclassified	s__archaeon_HR03	t__SGB837
839	no	NA	NA	k__Archaea	p__Archaea_unclassified	c__Archaea_unclassified	o__Archaea_unclassified	f__Archaea_unclassified	g__Archaea_unclassified	s__archaeon_HR01	t__SGB839
840	no	NA	NA	k__Archaea	p__Archaea_unclassified	c__Archaea_unclassified	o__Archaea_unclassified	f__Archaea_unclassified	g__Archaea_unclassified	s__archaeon_HR02	t__SGB840
841	no	NA	NA	k__Archaea	p__Crenarchaeota	c__Thermoprotei	o__Fervidicoccales	f__Fervidicoccaceae	g__Fervidicoccus	s__Fervidicoccus_fontis	t__SGB841
842	no	NA	NA	k__Archaea	p__Crenarchaeota	c__Thermoprotei	o__Fervidicoccales	f__Fervidicoccaceae	g__Fervidicoccus	s__Fervidicoccus_sp	t__SGB842
844	no	NA	NA	k__Archaea	p__Crenarchaeota	c__Thermoprotei	o__Desulfurococcales	f__Desulfurococcales_unclassified	g__Desulfurococcales_unclassified	s__Desulfurococcales_archaeon_ex4484_42	t__SGB844
845	no	NA	NA	k__Archaea	p__Crenarchaeota	c__Thermoprotei	o__Desulfurococcales	f__Desulfurococcales_unclassified	g__Desulfurococcales_unclassified	s__Desulfurococcales_archaeon_ex4484_217_2	t__SGB845
847	no	NA	NA	k__Archaea	p__Crenarchaeota	c__Thermoprotei	o__Desulfurococcales	f__Desulfurococcales_unclassified	g__Desulfurococcales_unclassified	s__Desulfurococcales_archaeon_ex4484_58	t__SGB847
850	no	NA	NA	k__Archaea	p__Thaumarchaeota	c__Nitrososphaeria	o__Nitrososphaerales	f__Nitrososphaeraceae	g__Nitrososphaera	s__Nitrososphaera_viennensis	t__SGB850
851	no	NA	NA	k__Archaea	p__Thaumarchaeota	c__Nitrososphaeria	o__Nitrososphaerales	f__Nitrososphaeraceae	g__Nitrososphaera	s__Candidatus_Nitrososphaera_evergladensis	t__SGB851
853	no	NA	NA	k__Archaea	p__Thaumarchaeota	c__Nitrososphaeria	o__Nitrososphaerales	f__Nitrososphaeraceae	g__Nitrososphaera	s__Candidatus_Nitrososphaera_gargensis	t__SGB853
855	no	NA	NA	k__Archaea	p__Thaumarchaeota	c__Nitrososphaeria	o__Nitrososphaerales	f__Nitrososphaeraceae	g__Candidatus_Nitrosocosmicus	s__Candidatus_Nitrocosmicus_oleophilus	t__SGB855
856	no	NA	NA	k__Archaea	p__Crenarchaeota	c__Thermoprotei	o__Sulfolobales	f__Sulfolobaceae	g__Sulfolobus	s__Sulfolobus_acidocaldarius	t__SGB856
857	no	NA	NA	k__Archaea	p__Crenarchaeota	c__Thermoprotei	o__Sulfolobales	f__Sulfolobaceae	g__Sulfolobus	s__Sulfolobus_acidocaldarius	t__SGB857
858	no	NA	NA	k__Archaea	p__Crenarchaeota	c__Thermoprotei	o__Sulfolobales	f__Sulfolobaceae	g__Acidianus	s__Candidatus_Acidianus_copahuensis	t__SGB858
859	no	NA	NA	k__Archaea	p__Crenarchaeota	c__Thermoprotei	o__Sulfolobales	f__Sulfolobaceae	g__Acidianus	s__Acidianus_manzaensis	t__SGB859
860	no	NA	NA	k__Archaea	p__Crenarchaeota	c__Thermoprotei	o__Sulfolobales	f__Sulfolobaceae	g__Saccharolobus	s__Saccharolobus_solfataricus	t__SGB860
861	no	NA	NA	k__Archaea	p__Crenarchaeota	c__Thermoprotei	o__Sulfolobales	f__Sulfolobaceae	g__Sulfolobus	s__Sulfolobus_islandicus	t__SGB861
862	no	NA	NA	k__Archaea	p__Crenarchaeota	c__Thermoprotei	o__Sulfolobales	f__Sulfolobaceae	g__Metallosphaera	s__Metallosphaera_yellowstonensis	t__SGB862
863	no	NA	NA	k__Archaea	p__Crenarchaeota	c__Thermoprotei	o__Sulfolobales	f__Sulfolobaceae	g__Acidianus	s__Acidianus_hospitalis	t__SGB863
864	no	NA	NA	k__Archaea	p__Crenarchaeota	c__Thermoprotei	o__Sulfolobales	f__Sulfolobaceae	g__Sulfolobus	s__Sulfolobus_sp_A20	t__SGB864
865	no	NA	NA	k__Archaea	p__Crenarchaeota	c__Thermoprotei	o__Sulfolobales	f__Sulfolobaceae	g__Sulfolobus	s__Sulfolobus_tokodaii	t__SGB865
866	no	NA	NA	k__Archaea	p__Crenarchaeota	c__Thermoprotei	o__Sulfolobales	f__Sulfolobaceae	g__Metallosphaera	s__Metallosphaera_sedula	t__SGB866
867	no	NA	NA	k__Archaea	p__Crenarchaeota	c__Thermoprotei	o__Sulfolobales	f__Sulfolobaceae	g__Metallosphaera	s__Metallosphaera_cuprina	t__SGB867
868	no	NA	NA	k__Archaea	p__Crenarchaeota	c__Thermoprotei	o__Sulfolobales	f__Sulfolobales_unclassified	g__Sulfolobales_unclassified	s__Sulfolobales_archaeon_AZ1	t__SGB868
869	no	NA	NA	k__Archaea	p__Euryarchaeota	c__Thermococci	o__Thermococcales	f__Thermococcaceae	g__Thermococcus	s__Thermococcus_barophilus	t__SGB869
870	no	NA	NA	k__Archaea	p__Euryarchaeota	c__Thermococci	o__Thermococcales	f__Thermococcaceae	g__Thermococcus	s__Thermococcus_paralvinellae	t__SGB870
871	no	NA	NA	k__Archaea	p__Euryarchaeota	c__Thermococci	o__Thermococcales	f__Thermococcaceae	g__Thermococcus	s__Thermococcus_litoralis	t__SGB871
872	no	NA	NA	k__Archaea	p__Euryarchaeota	c__Thermococci	o__Thermococcales	f__Thermococcales_unclassified	g__Thermococcales_unclassified	s__Thermococcales_archaeon_44_46	t__SGB872
873	no	NA	NA	k__Archaea	p__Euryarchaeota	c__Thermococci	o__Thermococcales	f__Thermococcaceae	g__Thermococcus	s__Thermococcus_sp_2319x1	t__SGB873
874	no	NA	NA	k__Archaea	p__Euryarchaeota	c__Thermococci	o__Thermococcales	f__Thermococcaceae	g__Thermococcus	s__Thermococcus_sibiricus	t__SGB874
875	no	NA	NA	k__Archaea	p__Euryarchaeota	c__Thermococci	o__Thermococcales	f__Thermococcaceae	g__Thermococcus	s__Thermococcus_sp_EP1	t__SGB875
876	no	NA	NA	k__Archaea	p__Euryarchaeota	c__Thermococci	o__Thermococcales	f__Thermococcaceae	g__Palaeococcus	s__Palaeococcus_pacificus	t__SGB876
877	no	NA	NA	k__Archaea	p__Euryarchaeota	c__Thermococci	o__Thermococcales	f__Thermococcaceae	g__Thermococcus	s__Thermococcus_kodakarensis	t__SGB877
878	no	NA	NA	k__Archaea	p__Euryarchaeota	c__Thermococci	o__Thermococcales	f__Thermococcaceae	g__Thermococcus	s__Thermococcus_peptonophilus	t__SGB878
879	no	NA	NA	k__Archaea	p__Euryarchaeota	c__Thermococci	o__Thermococcales	f__Thermococcaceae	g__Thermococcus	s__Thermococcus_eurythermalis	t__SGB879
880	no	NA	NA	k__Archaea	p__Euryarchaeota	c__Thermococci	o__Thermococcales	f__Thermococcaceae	g__Thermococcus	s__Thermococcus_guaymasensis	t__SGB880
881	no	NA	NA	k__Archaea	p__Euryarchaeota	c__Thermococci	o__Thermococcales	f__Thermococcaceae	g__Thermococcus	s__Thermococcus_sp_AM4	t__SGB881
882	no	NA	NA	k__Archaea	p__Euryarchaeota	c__Thermococci	o__Thermococcales	f__Thermococcaceae	g__Thermococcus	s__Thermococcus_nautili	t__SGB882
883	no	NA	NA	k__Archaea	p__Euryarchaeota	c__Thermococci	o__Thermococcales	f__Thermococcaceae	g__Thermococcus	s__Thermococcus_gammatolerans	t__SGB883
884	no	NA	NA	k__Archaea	p__Euryarchaeota	c__Thermococci	o__Thermococcales	f__Thermococcaceae	g__Thermococcus	s__Thermococcus_onnurineus	t__SGB884
885	no	NA	NA	k__Archaea	p__Euryarchaeota	c__Thermococci	o__Thermococcales	f__Thermococcaceae	g__Thermococcus	s__Thermococcus_piezophilus	t__SGB885
886	no	NA	NA	k__Archaea	p__Euryarchaeota	c__Thermococci	o__Thermococcales	f__Thermococcaceae	g__Thermococcus	s__Thermococcus_thioreducens	t__SGB886
887	no	NA	NA	k__Archaea	p__Euryarchaeota	c__Thermococci	o__Thermococcales	f__Thermococcaceae	g__Thermococcus	s__Thermococcus_sp_4557	t__SGB887
888	no	NA	NA	k__Archaea	p__Euryarchaeota	c__Thermococci	o__Thermococcales	f__Thermococcaceae	g__Thermococcus	s__Thermococcus_celericrescens	t__SGB888
889	no	NA	NA	k__Archaea	p__Euryarchaeota	c__Thermococci	o__Thermococcales	f__Thermococcaceae	g__Thermococcus	s__Thermococcus_radiotolerans	t__SGB889
890	no	NA	NA	k__Archaea	p__Euryarchaeota	c__Thermococci	o__Thermococcales	f__Thermococcaceae	g__Thermococcus	s__Thermococcus_cleftensis	t__SGB890
891	no	NA	NA	k__Archaea	p__Euryarchaeota	c__Thermococci	o__Thermococcales	f__Thermococcaceae	g__Thermococcus	s__Thermococcus_celer	t__SGB891
892	no	NA	NA	k__Archaea	p__Euryarchaeota	c__Thermococci	o__Thermococcales	f__Thermococcaceae	g__Thermococcus	s__Thermococcus_pacificus	t__SGB892
893	no	NA	NA	k__Archaea	p__Euryarchaeota	c__Thermococci	o__Thermococcales	f__Thermococcaceae	g__Pyrococcus	s__Pyrococcus_yayanosii	t__SGB893
894	no	NA	NA	k__Archaea	p__Euryarchaeota	c__Thermococci	o__Thermococcales	f__Thermococcaceae	g__Pyrococcus	s__Pyrococcus_furiosus	t__SGB894
895	no	NA	NA	k__Archaea	p__Euryarchaeota	c__Thermococci	o__Thermococcales	f__Thermococcaceae	g__Pyrococcus	s__Pyrococcus_sp_NA2	t__SGB895
896	no	NA	NA	k__Archaea	p__Euryarchaeota	c__Thermococci	o__Thermococcales	f__Thermococcaceae	g__Pyrococcus	s__Pyrococcus_horikoshii	t__SGB896
897	no	NA	NA	k__Archaea	p__Euryarchaeota	c__Thermococci	o__Thermococcales	f__Thermococcaceae	g__Pyrococcus	s__Pyrococcus_kukulkanii	t__SGB897
898	no	NA	NA	k__Archaea	p__Euryarchaeota	c__Thermococci	o__Thermococcales	f__Thermococcaceae	g__Thermococcus	s__Thermococcus_chitonophagus	t__SGB898
899	no	NA	NA	k__Archaea	p__Euryarchaeota	c__Thermococci	o__Thermococcales	f__Thermococcaceae	g__Pyrococcus	s__Pyrococcus_sp_ST04	t__SGB899
900	no	NA	NA	k__Archaea	p__Euryarchaeota	c__Thermococci	o__Thermococcales	f__Thermococcaceae	g__Pyrococcus	s__Pyrococcus_abyssi	t__SGB900
901	no	NA	NA	k__Archaea	p__Euryarchaeota	c__Hadesarchaea	o__Hadesarchaea_unclassified	f__Hadesarchaea_unclassified	g__Hadesarchaea_unclassified	s__Hadesarchaea_archaeon_YNP_45	t__SGB901
902	no	NA	NA	k__Archaea	p__Euryarchaeota	c__Hadesarchaea	o__Hadesarchaea_unclassified	f__Hadesarchaea_unclassified	g__Hadesarchaea_unclassified	s__Hadesarchaea_archaeon_YNP_N21	t__SGB902
903	no	NA	NA	k__Archaea	p__Candidatus_Korarchaeota	c__Candidatus_Korarchaeota_unclassified	o__Candidatus_Korarchaeota_unclassified	f__Candidatus_Korarchaeota_unclassified	g__Candidatus_Korarchaeum	s__Candidatus_Korarchaeum_cryptofilum	t__SGB903
904	no	NA	NA	k__Archaea	p__Crenarchaeota	c__Thermoprotei	o__Acidilobales	f__Acidilobaceae	g__Acidilobus	s__Acidilobus_saccharovorans	t__SGB904
906	no	NA	NA	k__Archaea	p__Crenarchaeota	c__Thermoprotei	o__Desulfurococcales	f__Desulfurococcaceae	g__Staphylothermus	s__Staphylothermus_marinus	t__SGB906
907	no	NA	NA	k__Archaea	p__Crenarchaeota	c__Thermoprotei	o__Desulfurococcales	f__Desulfurococcaceae	g__Staphylothermus	s__Staphylothermus_hellenicus	t__SGB907
908	no	NA	NA	k__Archaea	p__Crenarchaeota	c__Thermoprotei	o__Desulfurococcales	f__Desulfurococcaceae	g__Desulfurococcus	s__Desulfurococcus_amylolyticus	t__SGB908
909	no	NA	NA	k__Archaea	p__Crenarchaeota	c__Thermoprotei	o__Desulfurococcales	f__Desulfurococcaceae	g__Desulfurococcus	s__Desulfurococcus_mucosus	t__SGB909
910	no	NA	NA	k__Archaea	p__Crenarchaeota	c__Thermoprotei	o__Desulfurococcales	f__Desulfurococcaceae	g__Thermosphaera	s__Thermosphaera_aggregans	t__SGB910
911	no	NA	NA	k__Archaea	p__Crenarchaeota	c__Thermoprotei	o__Desulfurococcales	f__Desulfurococcaceae	g__Thermogladius	s__Thermogladius_calderae	t__SGB911
912	no	NA	NA	k__Archaea	p__Crenarchaeota	c__Thermoprotei	o__Desulfurococcales	f__Desulfurococcaceae	g__Ignicoccus	s__Ignicoccus_hospitalis	t__SGB912
913	no	NA	NA	k__Archaea	p__Crenarchaeota	c__Thermoprotei	o__Desulfurococcales	f__Desulfurococcaceae	g__Ignicoccus	s__Ignicoccus_islandicus	t__SGB913
914	no	NA	NA	k__Archaea	p__Crenarchaeota	c__Thermoprotei	o__Desulfurococcales	f__Desulfurococcaceae	g__Aeropyrum	s__Aeropyrum_pernix	t__SGB914
915	no	NA	NA	k__Archaea	p__Crenarchaeota	c__Thermoprotei	o__Desulfurococcales	f__Desulfurococcaceae	g__Aeropyrum	s__Aeropyrum_camini	t__SGB915
916	no	NA	NA	k__Archaea	p__Crenarchaeota	c__Thermoprotei	o__Desulfurococcales	f__Pyrodictiaceae	g__Pyrodictium	s__Pyrodictium_delaneyi	t__SGB916
917	no	NA	NA	k__Archaea	p__Crenarchaeota	c__Thermoprotei	o__Desulfurococcales	f__Pyrodictiaceae	g__Pyrodictium	s__Pyrodictium_occultum	t__SGB917
918	no	NA	NA	k__Archaea	p__Crenarchaeota	c__Thermoprotei	o__Desulfurococcales	f__Pyrodictiaceae	g__Hyperthermus	s__Hyperthermus_butylicus	t__SGB918
919	no	NA	NA	k__Archaea	p__Crenarchaeota	c__Thermoprotei	o__Desulfurococcales	f__Pyrodictiaceae	g__Pyrolobus	s__Pyrolobus_fumarii	t__SGB919
920	no	NA	NA	k__Archaea	p__Crenarchaeota	c__Thermoprotei	o__Desulfurococcales	f__Desulfurococcaceae	g__Ignisphaera	s__Ignisphaera_aggregans	t__SGB920
921	no	NA	NA	k__Archaea	p__Candidatus_Bathyarchaeota	c__Candidatus_Bathyarchaeota_unclassified	o__Candidatus_Bathyarchaeota_unclassified	f__Candidatus_Bathyarchaeota_unclassified	g__Candidatus_Bathyarchaeota_unclassified	s__miscellaneous_Crenarchaeota_group_archaeon_SMTZ1_55	t__SGB921
922	no	NA	NA	k__Archaea	p__Candidatus_Bathyarchaeota	c__Candidatus_Bathyarchaeota_unclassified	o__Candidatus_Bathyarchaeota_unclassified	f__Candidatus_Bathyarchaeota_unclassified	g__Candidatus_Bathyarchaeota_unclassified	s__Candidatus_Bathyarchaeota_archaeon_RBG_16_48_13	t__SGB922
923	no	NA	NA	k__Archaea	p__Candidatus_Bathyarchaeota	c__Candidatus_Bathyarchaeota_unclassified	o__Candidatus_Bathyarchaeota_unclassified	f__Candidatus_Bathyarchaeota_unclassified	g__Candidatus_Bathyarchaeota_unclassified	s__Candidatus_Bathyarchaeota_archaeon_ex4484_205	t__SGB923
924	no	NA	NA	k__Bacteria	p__Candidatus_Roizmanbacteria	c__Candidatus_Roizmanbacteria_unclassified	o__Candidatus_Roizmanbacteria_unclassified	f__Candidatus_Roizmanbacteria_unclassified	g__Candidatus_Roizmanbacteria_unclassified	s__Candidatus_Roizmanbacteria_bacterium_RIFCSPLOWO2_01_FULL_38_11	t__SGB924
925	no	NA	NA	k__Archaea	p__Thaumarchaeota	c__Nitrososphaeria	o__Candidatus_Nitrosocaldales	f__Candidatus_Nitrosocaldaceae	g__Candidatus_Nitrosocaldus	s__Candidatus_Nitrosocaldus_cavascurensis	t__SGB925
926	no	NA	NA	k__Archaea	p__Archaea_unclassified	c__Archaea_unclassified	o__Archaea_unclassified	f__Archaea_unclassified	g__Archaea_unclassified	s__archaeon_HR04	t__SGB926
927	no	NA	NA	k__Archaea	p__Candidatus_Bathyarchaeota	c__Candidatus_Bathyarchaeota_unclassified	o__Candidatus_Bathyarchaeota_unclassified	f__Candidatus_Bathyarchaeota_unclassified	g__Candidatus_Bathyarchaeota_unclassified	s__Candidatus_Bathyarchaeota_archaeon	t__SGB927
928	no	NA	NA	k__Archaea	p__Candidatus_Bathyarchaeota	c__Candidatus_Bathyarchaeota_unclassified	o__Candidatus_Bathyarchaeota_unclassified	f__Candidatus_Bathyarchaeota_unclassified	g__Candidatus_Bathyarchaeota_unclassified	s__Candidatus_Bathyarchaeota_archaeon	t__SGB928
929	no	NA	NA	k__Archaea	p__Candidatus_Bathyarchaeota	c__Candidatus_Bathyarchaeota_unclassified	o__Candidatus_Bathyarchaeota_unclassified	f__Candidatus_Bathyarchaeota_unclassified	g__Candidatus_Bathyarchaeota_unclassified	s__Candidatus_Bathyarchaeota_archaeon	t__SGB929
930	no	NA	NA	k__Archaea	p__Candidatus_Bathyarchaeota	c__Candidatus_Bathyarchaeota_unclassified	o__Candidatus_Bathyarchaeota_unclassified	f__Candidatus_Bathyarchaeota_unclassified	g__Candidatus_Bathyarchaeota_unclassified	s__Candidatus_Bathyarchaeota_archaeon_RBG_13_46_16b	t__SGB930
931	no	NA	NA	k__Archaea	p__Candidatus_Bathyarchaeota	c__Candidatus_Bathyarchaeota_unclassified	o__Candidatus_Bathyarchaeota_unclassified	f__Candidatus_Bathyarchaeota_unclassified	g__Candidatus_Bathyarchaeota_unclassified	s__Candidatus_Bathyarchaeota_archaeon_CG07_land_8_20_14_0_80_47_9	t__SGB931
932	no	NA	NA	k__Archaea	p__Candidatus_Bathyarchaeota	c__Candidatus_Bathyarchaeota_unclassified	o__Candidatus_Bathyarchaeota_unclassified	f__Candidatus_Bathyarchaeota_unclassified	g__Candidatus_Bathyarchaeota_unclassified	s__miscellaneous_Crenarchaeota_group_1_archaeon_SG8_32_3	t__SGB932
933	no	NA	NA	k__Archaea	p__Candidatus_Bathyarchaeota	c__Candidatus_Bathyarchaeota_unclassified	o__Candidatus_Bathyarchaeota_unclassified	f__Candidatus_Bathyarchaeota_unclassified	g__Candidatus_Bathyarchaeota_unclassified	s__miscellaneous_Crenarchaeota_group_6_archaeon_AD8_1	t__SGB933
934	no	NA	NA	k__Archaea	p__Candidatus_Bathyarchaeota	c__Candidatus_Bathyarchaeota_unclassified	o__Candidatus_Bathyarchaeota_unclassified	f__Candidatus_Bathyarchaeota_unclassified	g__Candidatus_Bathyarchaeota_unclassified	s__Candidatus_Bathyarchaeota_archaeon	t__SGB934
936	no	NA	NA	k__Archaea	p__Candidatus_Bathyarchaeota	c__Candidatus_Bathyarchaeota_unclassified	o__Candidatus_Bathyarchaeota_unclassified	f__Candidatus_Bathyarchaeota_unclassified	g__Candidatus_Bathyarchaeota_unclassified	s__Candidatus_Bathyarchaeota_archaeon_RBG_13_38_9	t__SGB936
937	no	NA	NA	k__Archaea	p__Candidatus_Bathyarchaeota	c__Candidatus_Bathyarchaeota_unclassified	o__Candidatus_Bathyarchaeota_unclassified	f__Candidatus_Bathyarchaeota_unclassified	g__Candidatus_Bathyarchaeota_unclassified	s__Candidatus_Bathyarchaeota_archaeon_ex4484_231	t__SGB937
942	no	NA	NA	k__Archaea	p__Candidatus_Bathyarchaeota	c__Candidatus_Bathyarchaeota_unclassified	o__Candidatus_Bathyarchaeota_unclassified	f__Candidatus_Bathyarchaeota_unclassified	g__Candidatus_Bathyarchaeota_unclassified	s__Candidatus_Bathyarchaeota_archaeon_B63	t__SGB942
943	no	NA	NA	k__Archaea	p__Candidatus_Bathyarchaeota	c__Candidatus_Bathyarchaeota_unclassified	o__Candidatus_Bathyarchaeota_unclassified	f__Candidatus_Bathyarchaeota_unclassified	g__Candidatus_Bathyarchaeota_unclassified	s__Candidatus_Bathyarchaeota_archaeon_B24	t__SGB943
944	no	NA	NA	k__Archaea	p__Candidatus_Bathyarchaeota	c__Candidatus_Bathyarchaeota_unclassified	o__Candidatus_Bathyarchaeota_unclassified	f__Candidatus_Bathyarchaeota_unclassified	g__Candidatus_Bathyarchaeota_unclassified	s__Candidatus_Bathyarchaeota_archaeon_B24_2	t__SGB944
945	no	NA	NA	k__Archaea	p__Candidatus_Bathyarchaeota	c__Candidatus_Bathyarchaeota_unclassified	o__Candidatus_Bathyarchaeota_unclassified	f__Candidatus_Bathyarchaeota_unclassified	g__Candidatus_Bathyarchaeota_unclassified	s__Candidatus_Bathyarchaeota_archaeon_B25	t__SGB945
946	no	NA	NA	k__Archaea	p__Candidatus_Bathyarchaeota	c__Candidatus_Bathyarchaeota_unclassified	o__Candidatus_Bathyarchaeota_unclassified	f__Candidatus_Bathyarchaeota_unclassified	g__Candidatus_Bathyarchaeota_unclassified	s__Candidatus_Bathyarchaeota_archaeon_BA2	t__SGB946
947	no	NA	NA	k__Archaea	p__Candidatus_Bathyarchaeota	c__Candidatus_Bathyarchaeota_unclassified	o__Candidatus_Bathyarchaeota_unclassified	f__Candidatus_Bathyarchaeota_unclassified	g__Candidatus_Bathyarchaeota_unclassified	s__Candidatus_Bathyarchaeota_archaeon_BA1	t__SGB947
948	no	NA	NA	k__Archaea	p__Archaea_unclassified	c__Archaea_unclassified	o__Archaea_unclassified	f__Archaea_unclassified	g__Archaea_unclassified	s__archaeon_HR06	t__SGB948
951	no	NA	NA	k__Bacteria	p__Chlorobi	c__Chlorobi_unclassified	o__Chlorobi_unclassified	f__Chlorobi_unclassified	g__Chlorobi_unclassified	s__Chlorobi_bacterium_OLB6	t__SGB951
952	no	NA	NA	k__Bacteria	p__Candidatus_Microgenomates	c__Candidatus_Microgenomates_unclassified	o__Candidatus_Microgenomates_unclassified	f__Candidatus_Microgenomates_unclassified	g__Candidatus_Microgenomates_unclassified	s__Microgenomates_bacterium_OLB23	t__SGB952
953	no	NA	NA	k__Bacteria	p__Candidatus_Gracilibacteria	c__Candidatus_Gracilibacteria_unclassified	o__Candidatus_Gracilibacteria_unclassified	f__Candidatus_Gracilibacteria_unclassified	g__Candidatus_Gracilibacteria_unclassified	s__Candidatus_Gracilibacteria_bacterium_CG17_big_fil_post_rev_8_21_14_2_50_48_13	t__SGB953
955	no	NA	NA	k__Bacteria	p__Firmicutes	c__CFGB320	o__OFGB320	f__FGB320	g__GGB741	s__GGB741_SGB955	t__SGB955
956	no	NA	NA	k__Bacteria	p__Firmicutes	c__CFGB320	o__OFGB320	f__FGB320	g__GGB741	s__GGB741_SGB956	t__SGB956
957	no	NA	NA	k__Bacteria	p__Actinobacteria	c__Coriobacteriia	o__Eggerthellales	f__Eggerthellaceae	g__Phoenicibacter	s__Phoenicibacter_congonensis	t__SGB957
960	no	NA	NA	k__Bacteria	p__Actinobacteria	c__Coriobacteriia	o__Coriobacteriales	f__Coriobacteriaceae	g__Coriobacteriaceae_unclassified	s__Coriobacteriaceae_bacterium_BV3Ac1	t__SGB960
961	no	NA	NA	k__Bacteria	p__Actinobacteria	c__Coriobacteriia	o__Coriobacteriales	f__Atopobiaceae	g__Atopobium	s__Atopobium_sp_oral_taxon_810	t__SGB961
962	no	NA	NA	k__Bacteria	p__Actinobacteria	c__Coriobacteriia	o__Eggerthellales	f__Eggerthellaceae	g__Cryptobacterium	s__Cryptobacterium_curtum	t__SGB962
963	no	NA	NA	k__Bacteria	p__Actinobacteria	c__Coriobacteriia	o__Coriobacteriales	f__Coriobacteriales_unclassified	g__Coriobacteriales_unclassified	s__Coriobacteriales_bacterium_DNF00809	t__SGB963
964	no	NA	NA	k__Bacteria	p__Actinobacteria	c__Coriobacteriia	o__Coriobacteriales	f__Atopobiaceae	g__Atopobium	s__Atopobium_parvulum	t__SGB964
965	no	NA	NA	k__Bacteria	p__Actinobacteria	c__Coriobacteriia	o__Coriobacteriales	f__Atopobiaceae	g__Atopobium	s__Atopobium_SGB965	t__SGB965
966	no	NA	NA	k__Bacteria	p__Actinobacteria	c__Coriobacteriia	o__Coriobacteriales	f__Atopobiaceae	g__Atopobium	s__Atopobium_SGB966	t__SGB966
967	no	NA	NA	k__Bacteria	p__Actinobacteria	c__Coriobacteriia	o__Coriobacteriales	f__Atopobiaceae	g__Atopobium	s__Atopobium_SGB967	t__SGB967
968	no	NA	NA	k__Bacteria	p__Actinobacteria	c__Coriobacteriia	o__Coriobacteriales	f__Atopobiaceae	g__Atopobium	s__Atopobium_SGB968	t__SGB968
969	no	NA	NA	k__Bacteria	p__Actinobacteria	c__Coriobacteriia	o__Coriobacteriales	f__Atopobiaceae	g__Atopobium	s__Atopobium_SGB969	t__SGB969
970	no	NA	NA	k__Bacteria	p__Actinobacteria	c__Coriobacteriia	o__Coriobacteriales	f__Atopobiaceae	g__Atopobium	s__Atopobium_SGB970	t__SGB970
971	no	NA	NA	k__Bacteria	p__Actinobacteria	c__Coriobacteriia	o__Coriobacteriales	f__Atopobiaceae	g__Atopobium	s__Atopobium_SGB971	t__SGB971
972	no	NA	NA	k__Bacteria	p__Actinobacteria	c__Coriobacteriia	o__Coriobacteriales	f__Atopobiaceae	g__Atopobium	s__Atopobium_sp_ICM42b	t__SGB972
973	no	NA	NA	k__Bacteria	p__Actinobacteria	c__Coriobacteriia	o__Coriobacteriales	f__Atopobiaceae	g__Atopobium	s__Atopobium_SGB973	t__SGB973
974	no	NA	NA	k__Bacteria	p__Actinobacteria	c__Coriobacteriia	o__Coriobacteriales	f__Atopobiaceae	g__Atopobium	s__Atopobium_SGB974	t__SGB974
975	no	NA	NA	k__Bacteria	p__Actinobacteria	c__Coriobacteriia	o__Coriobacteriales	f__Atopobiaceae	g__Atopobium	s__Atopobium_SGB975	t__SGB975
976	no	NA	NA	k__Bacteria	p__Actinobacteria	c__Coriobacteriia	o__Coriobacteriales	f__Atopobiaceae	g__Atopobium	s__Atopobium_SGB976	t__SGB976
977	no	NA	NA	k__Bacteria	p__Actinobacteria	c__Coriobacteriia	o__Coriobacteriales	f__Atopobiaceae	g__Atopobium	s__Atopobium_SGB977	t__SGB977
978	no	NA	NA	k__Bacteria	p__Actinobacteria	c__Coriobacteriia	o__Coriobacteriales	f__Atopobiaceae	g__Atopobium	s__Atopobium_SGB978	t__SGB978
979	no	NA	NA	k__Bacteria	p__Actinobacteria	c__Coriobacteriia	o__Coriobacteriales	f__Atopobiaceae	g__Atopobium	s__Atopobium_SGB979	t__SGB979
980	no	NA	NA	k__Bacteria	p__Actinobacteria	c__Coriobacteriia	o__Coriobacteriales	f__Atopobiaceae	g__Atopobium	s__Atopobium_SGB980	t__SGB980
981	no	NA	NA	k__Bacteria	p__Actinobacteria	c__Coriobacteriia	o__Coriobacteriales	f__Atopobiaceae	g__Atopobium	s__Atopobium_SGB981	t__SGB981
982	no	NA	NA	k__Bacteria	p__Actinobacteria	c__Coriobacteriia	o__Coriobacteriales	f__Atopobiaceae	g__Atopobium	s__Atopobium_SGB982	t__SGB982
983	no	NA	NA	k__Bacteria	p__Actinobacteria	c__Coriobacteriia	o__Coriobacteriales	f__Atopobiaceae	g__Atopobium	s__Atopobium_SGB983	t__SGB983
984	no	NA	NA	k__Bacteria	p__Actinobacteria	c__Coriobacteriia	o__Coriobacteriales	f__Atopobiaceae	g__Atopobium	s__Atopobium_sp_oral_taxon_199	t__SGB984
985	no	NA	NA	k__Bacteria	p__Actinobacteria	c__Coriobacteriia	o__Coriobacteriales	f__Atopobiaceae	g__Atopobium	s__Atopobium_rimae	t__SGB985
986	no	NA	NA	k__Bacteria	p__Actinobacteria	c__Coriobacteriia	o__Coriobacteriales	f__Atopobiaceae	g__Atopobium	s__Atopobium_SGB986	t__SGB986
987	no	NA	NA	k__Bacteria	p__Actinobacteria	c__Coriobacteriia	o__Coriobacteriales	f__Atopobiaceae	g__Atopobium	s__Atopobium_minutum	t__SGB987
988	no	NA	NA	k__Bacteria	p__Actinobacteria	c__Coriobacteriia	o__Coriobacteriales	f__Atopobiaceae	g__Atopobium	s__Atopobium_deltae	t__SGB988
989	no	NA	NA	k__Bacteria	p__Actinobacteria	c__Coriobacteriia	o__Coriobacteriales	f__Atopobiaceae	g__GGB753	s__GGB753_SGB989	t__SGB989
990	no	NA	NA	k__Bacteria	p__Actinobacteria	c__Coriobacteriia	o__Coriobacteriales	f__Atopobiaceae	g__Atopobium	s__Atopobium_vaginae	t__SGB990
991	no	NA	NA	k__Bacteria	p__Actinobacteria	c__Coriobacteriia	o__Coriobacteriales	f__Atopobiaceae	g__Atopobium	s__Atopobium_vaginae	t__SGB991
992	no	NA	NA	k__Bacteria	p__Actinobacteria	c__Coriobacteriia	o__Coriobacteriales	f__Atopobiaceae	g__Atopobium	s__Atopobium_SGB992	t__SGB992
993	no	NA	NA	k__Bacteria	p__Firmicutes	c__CFGB330	o__OFGB330	f__FGB330	g__GGB756	s__GGB756_SGB993	t__SGB993
994	no	NA	NA	k__Bacteria	p__Firmicutes	c__CFGB330	o__OFGB330	f__FGB330	g__GGB756	s__GGB756_SGB994	t__SGB994
997	no	NA	NA	k__Bacteria	p__Firmicutes	c__CFGB332	o__OFGB332	f__FGB332	g__GGB759	s__GGB759_SGB997	t__SGB997
1001	no	NA	NA	k__Bacteria	p__Firmicutes	c__CFGB336	o__OFGB336	f__FGB336	g__GGB763	s__GGB763_SGB1001	t__SGB1001
1002	no	NA	NA	k__Bacteria	p__Firmicutes	c__CFGB336	o__OFGB336	f__FGB336	g__GGB763	s__GGB763_SGB1002	t__SGB1002
1005	no	NA	NA	k__Bacteria	p__Firmicutes	c__CFGB337	o__OFGB337	f__FGB337	g__GGB765	s__GGB765_SGB1005	t__SGB1005
1016	no	NA	NA	k__Bacteria	p__Firmicutes	c__CFGB341	o__OFGB341	f__FGB341	g__GGB775	s__GGB775_SGB1016	t__SGB1016
1017	no	NA	NA	k__Bacteria	p__Firmicutes	c__CFGB341	o__OFGB341	f__FGB341	g__GGB775	s__GGB775_SGB1017	t__SGB1017
1019	no	NA	NA	k__Bacteria	p__Firmicutes	c__CFGB342	o__OFGB342	f__FGB342	g__GGB776	s__GGB776_SGB1019	t__SGB1019
1021	no	NA	NA	k__Bacteria	p__Firmicutes	c__CFGB342	o__OFGB342	f__FGB342	g__GGB778	s__GGB778_SGB1021	t__SGB1021
1022	no	NA	NA	k__Bacteria	p__Firmicutes	c__CFGB342	o__OFGB342	f__FGB342	g__GGB779	s__GGB779_SGB1022	t__SGB1022
1024	no	NA	NA	k__Bacteria	p__Firmicutes	c__Clostridia	o__Clostridiales	f__Clostridiaceae	g__Clostridium	s__Clostridium_sp_CAG_568	t__SGB1024
1028	no	NA	NA	k__Bacteria	p__Proteobacteria	c__Deltaproteobacteria	o__Syntrophobacterales	f__Syntrophobacteraceae	g__Thermodesulforhabdus	s__Thermodesulforhabdus_norvegica	t__SGB1028
1029	no	NA	NA	k__Bacteria	p__Proteobacteria	c__Deltaproteobacteria	o__Myxococcales	f__Myxococcales_unclassified	g__Myxococcales_unclassified	s__Myxococcales_bacterium	t__SGB1029
1030	no	NA	NA	k__Bacteria	p__Verrucomicrobia	c__Verrucomicrobiae	o__Verrucomicrobiales	f__Verrucomicrobiales_unclassified	g__Verrucomicrobiales_unclassified	s__Verrucomicrobiales_bacterium	t__SGB1030
1031	no	NA	NA	k__Bacteria	p__Chloroflexi	c__Chloroflexi_unclassified	o__Chloroflexi_unclassified	f__Chloroflexi_unclassified	g__Chloroflexi_unclassified	s__Chloroflexi_bacterium	t__SGB1031
1033	no	NA	NA	k__Bacteria	p__Proteobacteria	c__Deltaproteobacteria	o__Desulfobacterales	f__Desulfobacteraceae	g__Desulfofaba	s__Desulfofaba_hansenii	t__SGB1033
1034	no	NA	NA	k__Bacteria	p__Chloroflexi	c__Chloroflexi_unclassified	o__Chloroflexi_unclassified	f__Chloroflexi_unclassified	g__Chloroflexi_unclassified	s__Chloroflexi_bacterium	t__SGB1034
1037	no	NA	NA	k__Bacteria	p__Proteobacteria	c__CFGB355	o__OFGB355	f__FGB355	g__GGB794	s__GGB794_SGB1037	t__SGB1037
1039	no	NA	NA	k__Bacteria	p__Bacteria_unclassified	c__Bacteria_unclassified	o__Bacteria_unclassified	f__Bacteria_unclassified	g__Bacteria_unclassified	s__bacterium_HR20	t__SGB1039
1042	no	NA	NA	k__Bacteria	p__Proteobacteria	c__Alphaproteobacteria	o__Rhodobacterales	f__Rhodobacteraceae	g__Planktomarina	s__Planktomarina_temperata	t__SGB1042
1044	no	NA	NA	k__Bacteria	p__Proteobacteria	c__Alphaproteobacteria	o__Kordiimonadales	f__Kordiimonadaceae	g__Kordiimonas	s__Kordiimonas_sp	t__SGB1044
1045	no	NA	NA	k__Bacteria	p__Proteobacteria	c__Alphaproteobacteria	o__Alphaproteobacteria_unclassified	f__Alphaproteobacteria_unclassified	g__Emcibacter	s__Emcibacter_sp_ZYL	t__SGB1045
1048	no	NA	NA	k__Bacteria	p__Proteobacteria	c__Alphaproteobacteria	o__Rhizobiales	f__Rhodobiaceae	g__Rhodobiaceae_unclassified	s__Rhodobiaceae_bacterium	t__SGB1048
1051	no	NA	NA	k__Bacteria	p__Proteobacteria	c__Alphaproteobacteria	o__Alphaproteobacteria_unclassified	f__Alphaproteobacteria_unclassified	g__Alphaproteobacteria_unclassified	s__alpha_proteobacterium_IMCC14465	t__SGB1051
1052	no	NA	NA	k__Bacteria	p__Proteobacteria	c__Alphaproteobacteria	o__Alphaproteobacteria_unclassified	f__Alphaproteobacteria_unclassified	g__Candidatus_Micropelagos	s__Candidatus_Micropelagos_thuwalensis	t__SGB1052
1058	no	NA	NA	k__Bacteria	p__Proteobacteria	c__Alphaproteobacteria	o__Pelagibacterales	f__Pelagibacteraceae	g__Pelagibacteraceae_unclassified	s__Pelagibacteraceae_bacterium	t__SGB1058
1061	no	NA	NA	k__Bacteria	p__Proteobacteria	c__Gammaproteobacteria	o__Thiotrichales	f__Thiotrichales_unclassified	g__Thiotrichales_unclassified	s__Thiotrichales_bacterium	t__SGB1061
1062	no	NA	NA	k__Bacteria	p__Proteobacteria	c__Proteobacteria_unclassified	o__Proteobacteria_unclassified	f__Proteobacteria_unclassified	g__Proteobacteria_unclassified	s__Proteobacteria_bacterium_TMED261	t__SGB1062
1064	no	NA	NA	k__Bacteria	p__Nitrospinae	c__Nitrospinae_unclassified	o__Nitrospinae_unclassified	f__Nitrospinae_unclassified	g__Nitrospinae_unclassified	s__Nitrospinae_bacterium_RIFCSPHIGHO2_02_39_11	t__SGB1064
1065	no	NA	NA	k__Bacteria	p__Nitrospinae	c__Nitrospinae_unclassified	o__Nitrospinae_unclassified	f__Nitrospinae_unclassified	g__Nitrospinae_unclassified	s__Nitrospinae_bacterium_RIFCSPLOWO2_12_39_16	t__SGB1065
1068	no	NA	NA	k__Bacteria	p__Chloroflexi	c__Chloroflexi_unclassified	o__Chloroflexi_unclassified	f__Chloroflexi_unclassified	g__Chloroflexi_unclassified	s__Chloroflexi_bacterium	t__SGB1068
1087	no	NA	NA	k__Bacteria	p__Bacteria_unclassified	c__Bacteria_unclassified	o__Bacteria_unclassified	f__Bacteria_unclassified	g__Bacteria_unclassified	s__bacterium_I07	t__SGB1087
1088	no	NA	NA	k__Bacteria	p__Bacteria_unclassified	c__Bacteria_unclassified	o__Bacteria_unclassified	f__Bacteria_unclassified	g__Bacteria_unclassified	s__bacterium_G20	t__SGB1088
1090	no	NA	NA	k__Bacteria	p__Ignavibacteriae	c__Ignavibacteriae_unclassified	o__Ignavibacteriae_unclassified	f__Ignavibacteriae_unclassified	g__Ignavibacteriae_unclassified	s__Ignavibacteriae_bacterium_HGW_Ignavibacteriae_4	t__SGB1090
1091	no	NA	NA	k__Bacteria	p__Candidatus_Cloacimonetes	c__Candidatus_Cloacimonetes_unclassified	o__Candidatus_Cloacimonetes_unclassified	f__Candidatus_Cloacimonetes_unclassified	g__Candidatus_Cloacimonetes_unclassified	s__Candidatus_Cloacimonetes_bacterium_4572_65	t__SGB1091
1092	no	NA	NA	k__Bacteria	p__Proteobacteria	c__Alphaproteobacteria	o__Rhodobacterales	f__Rhodobacteraceae	g__Rhodobacteraceae_unclassified	s__Rhodobacteraceae_bacterium_SB2	t__SGB1092
1093	no	NA	NA	k__Bacteria	p__Proteobacteria	c__Alphaproteobacteria	o__Rickettsiales	f__Rickettsiales_unclassified	g__Rickettsiales_unclassified	s__Rickettsiales_bacterium	t__SGB1093
1094	no	NA	NA	k__Bacteria	p__Proteobacteria	c__Alphaproteobacteria	o__Rickettsiales	f__Rickettsiales_unclassified	g__Rickettsiales_unclassified	s__Rickettsiales_bacterium	t__SGB1094
1096	no	NA	NA	k__Bacteria	p__Cyanobacteria	c__Cyanobacteria_unclassified	o__Chroococcales	f__Aphanothecaceae	g__Rubidibacter	s__Rubidibacter_lacunae	t__SGB1096
1099	no	NA	NA	k__Bacteria	p__Proteobacteria	c__Alphaproteobacteria	o__Rickettsiales	f__Rickettsiales_unclassified	g__Rickettsiales_unclassified	s__Rickettsiales_bacterium	t__SGB1099
1101	no	NA	NA	k__Bacteria	p__Cyanobacteria	c__Cyanobacteria_unclassified	o__Cyanobacteria_unclassified	f__Cyanobacteria_unclassified	g__Cyanobacteria_unclassified	s__Cyanobacteria_bacterium_M5B4	t__SGB1101
1102	no	NA	NA	k__Bacteria	p__Candidatus_Latescibacteria	c__Candidatus_Latescibacteria_unclassified	o__Candidatus_Latescibacteria_unclassified	f__Candidatus_Latescibacteria_unclassified	g__Candidatus_Latescibacteria_unclassified	s__Latescibacteria_bacterium_DG_63	t__SGB1102
1104	no	NA	NA	k__Bacteria	p__Proteobacteria	c__Alphaproteobacteria	o__Rhodospirillales	f__Rhodospirillaceae	g__Rhodospirillaceae_unclassified	s__Rhodospirillaceae_bacterium	t__SGB1104
1105	no	NA	NA	k__Bacteria	p__Proteobacteria	c__Alphaproteobacteria	o__Rickettsiales	f__Rickettsiales_unclassified	g__Rickettsiales_unclassified	s__Rickettsiales_bacterium	t__SGB1105
1106	no	NA	NA	k__Bacteria	p__Proteobacteria	c__Alphaproteobacteria	o__Rhizobiales	f__Beijerinckiaceae	g__Beijerinckiaceae_unclassified	s__Beijerinckiaceae_bacterium	t__SGB1106
1108	no	NA	NA	k__Bacteria	p__Proteobacteria	c__Alphaproteobacteria	o__Alphaproteobacteria_unclassified	f__Alphaproteobacteria_unclassified	g__Alphaproteobacteria_unclassified	s__SAR116_cluster_bacterium	t__SGB1108
1109	no	NA	NA	k__Bacteria	p__Proteobacteria	c__Zetaproteobacteria	o__Zetaproteobacteria_unclassified	f__Zetaproteobacteria_unclassified	g__Zetaproteobacteria_unclassified	s__Zetaproteobacteria_bacterium	t__SGB1109
1125	no	NA	NA	k__Bacteria	p__Proteobacteria	c__Alphaproteobacteria	o__Rickettsiales	f__Rickettsiales_unclassified	g__Rickettsiales_unclassified	s__Rickettsiales_bacterium	t__SGB1125
1126	no	NA	NA	k__Bacteria	p__Proteobacteria	c__Alphaproteobacteria	o__Rickettsiales	f__Rickettsiales_unclassified	g__Rickettsiales_unclassified	s__Rickettsiales_bacterium	t__SGB1126
1132	no	NA	NA	k__Bacteria	p__Proteobacteria	c__Alphaproteobacteria	o__Alphaproteobacteria_unclassified	f__Alphaproteobacteria_unclassified	g__Alphaproteobacteria_unclassified	s__SAR116_cluster_bacterium	t__SGB1132
1133	no	NA	NA	k__Bacteria	p__Proteobacteria	c__Alphaproteobacteria	o__Alphaproteobacteria_unclassified	f__Alphaproteobacteria_unclassified	g__Alphaproteobacteria_unclassified	s__SAR116_cluster_bacterium	t__SGB1133
1134	no	NA	NA	k__Bacteria	p__Proteobacteria	c__Alphaproteobacteria	o__Alphaproteobacteria_unclassified	f__Alphaproteobacteria_unclassified	g__Alphaproteobacteria_unclassified	s__SAR116_cluster_bacterium	t__SGB1134
1135	no	NA	NA	k__Bacteria	p__Proteobacteria	c__Alphaproteobacteria	o__Alphaproteobacteria_unclassified	f__Alphaproteobacteria_unclassified	g__Alphaproteobacteria_unclassified	s__SAR116_cluster_bacterium	t__SGB1135
1136	no	NA	NA	k__Bacteria	p__Proteobacteria	c__Alphaproteobacteria	o__Alphaproteobacteria_unclassified	f__Alphaproteobacteria_unclassified	g__Alphaproteobacteria_unclassified	s__SAR116_cluster_bacterium	t__SGB1136
1138	no	NA	NA	k__Bacteria	p__Proteobacteria	c__Alphaproteobacteria	o__Alphaproteobacteria_unclassified	f__Alphaproteobacteria_unclassified	g__Alphaproteobacteria_unclassified	s__SAR116_cluster_alpha_proteobacterium_HIMB100	t__SGB1138
1139	no	NA	NA	k__Bacteria	p__Proteobacteria	c__Alphaproteobacteria	o__Alphaproteobacteria_unclassified	f__Alphaproteobacteria_unclassified	g__Alphaproteobacteria_unclassified	s__SAR116_cluster_bacterium	t__SGB1139
1140	no	NA	NA	k__Bacteria	p__Proteobacteria	c__Alphaproteobacteria	o__Alphaproteobacteria_unclassified	f__Alphaproteobacteria_unclassified	g__Alphaproteobacteria_unclassified	s__Alphaproteobacteria_bacterium	t__SGB1140
1141	no	NA	NA	k__Bacteria	p__Proteobacteria	c__Alphaproteobacteria	o__Alphaproteobacteria_unclassified	f__Alphaproteobacteria_unclassified	g__Alphaproteobacteria_unclassified	s__SAR116_cluster_bacterium	t__SGB1141
1142	no	NA	NA	k__Bacteria	p__Proteobacteria	c__Alphaproteobacteria	o__Alphaproteobacteria_unclassified	f__Alphaproteobacteria_unclassified	g__Alphaproteobacteria_unclassified	s__SAR116_cluster_bacterium	t__SGB1142
1143	no	NA	NA	k__Bacteria	p__Proteobacteria	c__Alphaproteobacteria	o__Alphaproteobacteria_unclassified	f__Alphaproteobacteria_unclassified	g__Alphaproteobacteria_unclassified	s__SAR116_cluster_bacterium	t__SGB1143
1144	no	NA	NA	k__Bacteria	p__Proteobacteria	c__Alphaproteobacteria	o__Alphaproteobacteria_unclassified	f__Alphaproteobacteria_unclassified	g__Alphaproteobacteria_unclassified	s__SAR116_cluster_bacterium_MED_G06	t__SGB1144
1145	no	NA	NA	k__Bacteria	p__Proteobacteria	c__Alphaproteobacteria	o__Alphaproteobacteria_unclassified	f__Alphaproteobacteria_unclassified	g__Alphaproteobacteria_unclassified	s__SAR116_cluster_bacterium	t__SGB1145
1146	no	NA	NA	k__Bacteria	p__Proteobacteria	c__Alphaproteobacteria	o__Alphaproteobacteria_unclassified	f__Alphaproteobacteria_unclassified	g__Alphaproteobacteria_unclassified	s__SAR116_cluster_bacterium	t__SGB1146
1147	no	NA	NA	k__Bacteria	p__Proteobacteria	c__Alphaproteobacteria	o__Alphaproteobacteria_unclassified	f__Alphaproteobacteria_unclassified	g__Candidatus_Puniceispirillum	s__Candidatus_Puniceispirillum_sp	t__SGB1147
1149	no	NA	NA	k__Bacteria	p__Proteobacteria	c__Alphaproteobacteria	o__Alphaproteobacteria_unclassified	f__Alphaproteobacteria_unclassified	g__Candidatus_Puniceispirillum	s__Candidatus_Puniceispirillum_marinum	t__SGB1149
1151	no	NA	NA	k__Bacteria	p__Proteobacteria	c__Alphaproteobacteria	o__Alphaproteobacteria_unclassified	f__Alphaproteobacteria_unclassified	g__Candidatus_Puniceispirillum	s__Candidatus_Puniceispirillum_sp_TMED52	t__SGB1151
1152	no	NA	NA	k__Bacteria	p__Proteobacteria	c__Alphaproteobacteria	o__Alphaproteobacteria_unclassified	f__Alphaproteobacteria_unclassified	g__Alphaproteobacteria_unclassified	s__Alphaproteobacteria_bacterium	t__SGB1152
1153	no	NA	NA	k__Bacteria	p__Proteobacteria	c__Gammaproteobacteria	o__Oceanospirillales	f__Oceanospirillales_unclassified	g__Oceanospirillales_unclassified	s__Oceanospirillales_bacterium_TMED59	t__SGB1153
1155	no	NA	NA	k__Bacteria	p__Proteobacteria	c__Alphaproteobacteria	o__Rhodospirillales	f__Acetobacteraceae	g__Commensalibacter	s__Commensalibacter_intestini	t__SGB1155
1156	no	NA	NA	k__Bacteria	p__Proteobacteria	c__Alphaproteobacteria	o__Rhodospirillales	f__Acetobacteraceae	g__Commensalibacter	s__Commensalibacter_sp_MX01	t__SGB1156
1157	no	NA	NA	k__Bacteria	p__Proteobacteria	c__Alphaproteobacteria	o__Rhodospirillales	f__Acetobacteraceae	g__Parasaccharibacter	s__Parasaccharibacter_apium	t__SGB1157
1158	no	NA	NA	k__Bacteria	p__Proteobacteria	c__Alphaproteobacteria	o__Rhodospirillales	f__Acetobacteraceae	g__Bombella	s__Bombella_intestini	t__SGB1158
1159	no	NA	NA	k__Bacteria	p__Proteobacteria	c__Alphaproteobacteria	o__Rhodospirillales	f__Acetobacteraceae	g__Parasaccharibacter	s__Parasaccharibacter_apium	t__SGB1159
1160	no	NA	NA	k__Bacteria	p__Proteobacteria	c__Alphaproteobacteria	o__Rhodospirillales	f__Acetobacteraceae	g__Gluconobacter	s__Gluconobacter_cerinus	t__SGB1160
1161	no	NA	NA	k__Bacteria	p__Proteobacteria	c__Alphaproteobacteria	o__Rhodospirillales	f__Acetobacteraceae	g__Gluconobacter	s__Gluconobacter_japonicus	t__SGB1161
1162	no	NA	NA	k__Bacteria	p__Proteobacteria	c__Alphaproteobacteria	o__Rhodospirillales	f__Acetobacteraceae	g__Gluconobacter	s__Gluconobacter_thailandicus	t__SGB1162
1163	no	NA	NA	k__Bacteria	p__Proteobacteria	c__Alphaproteobacteria	o__Rhodospirillales	f__Acetobacteraceae	g__Gluconobacter	s__Gluconobacter_japonicus	t__SGB1163
1164	no	NA	NA	k__Bacteria	p__Proteobacteria	c__Alphaproteobacteria	o__Rhodospirillales	f__Acetobacteraceae	g__Gluconobacter	s__Gluconobacter_albidus	t__SGB1164
1165	no	NA	NA	k__Bacteria	p__Proteobacteria	c__Alphaproteobacteria	o__Rhodospirillales	f__Acetobacteraceae	g__Gluconobacter	s__Gluconobacter_oxydans	t__SGB1165
1166	no	NA	NA	k__Bacteria	p__Proteobacteria	c__Alphaproteobacteria	o__Rhodospirillales	f__Acetobacteraceae	g__Gluconobacter	s__Gluconobacter_oxydans	t__SGB1166
1167	no	NA	NA	k__Bacteria	p__Proteobacteria	c__Alphaproteobacteria	o__Rhodospirillales	f__Acetobacteraceae	g__Gluconobacter	s__Gluconobacter_roseus	t__SGB1167
1168	no	NA	NA	k__Bacteria	p__Proteobacteria	c__Alphaproteobacteria	o__Rhodospirillales	f__Acetobacteraceae	g__Gluconobacter	s__Gluconobacter_morbifer	t__SGB1168
1169	no	NA	NA	k__Bacteria	p__Proteobacteria	c__Alphaproteobacteria	o__Rhodospirillales	f__Acetobacteraceae	g__Acetobacter	s__Acetobacter_aceti	t__SGB1169
1171	no	NA	NA	k__Bacteria	p__Proteobacteria	c__Alphaproteobacteria	o__Rhodospirillales	f__Acetobacteraceae	g__Acetobacter	s__Acetobacter_aceti	t__SGB1171
1172	no	NA	NA	k__Bacteria	p__Proteobacteria	c__Alphaproteobacteria	o__Rhodospirillales	f__Acetobacteraceae	g__Asaia	s__Asaia_bogorensis	t__SGB1172
1173	no	NA	NA	k__Bacteria	p__Proteobacteria	c__Alphaproteobacteria	o__Rhodospirillales	f__Acetobacteraceae	g__Acidomonas	s__Acidomonas_methanolica	t__SGB1173
1174	no	NA	NA	k__Bacteria	p__Proteobacteria	c__Alphaproteobacteria	o__Rhodospirillales	f__Acetobacteraceae	g__Gluconacetobacter	s__Gluconacetobacter_diazotrophicus	t__SGB1174
1175	no	NA	NA	k__Bacteria	p__Proteobacteria	c__Alphaproteobacteria	o__Rhodospirillales	f__Acetobacteraceae	g__Komagataeibacter	s__Komagataeibacter_hansenii	t__SGB1175
1176	no	NA	NA	k__Bacteria	p__Proteobacteria	c__Alphaproteobacteria	o__Rhodospirillales	f__Acetobacteraceae	g__Komagataeibacter	s__Komagataeibacter_intermedius	t__SGB1176
1177	no	NA	NA	k__Bacteria	p__Proteobacteria	c__Alphaproteobacteria	o__Rhodospirillales	f__Acetobacteraceae	g__Komagataeibacter	s__Komagataeibacter_oboediens	t__SGB1177
1178	no	NA	NA	k__Bacteria	p__Proteobacteria	c__Alphaproteobacteria	o__Rhodospirillales	f__Acetobacteraceae	g__Komagataeibacter	s__Komagataeibacter_europaeus	t__SGB1178
1179	no	NA	NA	k__Bacteria	p__Proteobacteria	c__Alphaproteobacteria	o__Rhodospirillales	f__Acetobacteraceae	g__Komagataeibacter	s__Komagataeibacter_xylinus	t__SGB1179
1180	no	NA	NA	k__Bacteria	p__Proteobacteria	c__Alphaproteobacteria	o__Rhodospirillales	f__Acetobacteraceae	g__Komagataeibacter	s__Komagataeibacter_rhaeticus	t__SGB1180
1181	no	NA	NA	k__Bacteria	p__Proteobacteria	c__Alphaproteobacteria	o__Rhodospirillales	f__Acetobacteraceae	g__Komagataeibacter	s__Komagataeibacter_medellinensis	t__SGB1181
1182	no	NA	NA	k__Bacteria	p__Proteobacteria	c__Alphaproteobacteria	o__Rhodospirillales	f__Acetobacteraceae	g__Komagataeibacter	s__Komagataeibacter_nataicola	t__SGB1182
1183	no	NA	NA	k__Bacteria	p__Proteobacteria	c__Alphaproteobacteria	o__Rhodospirillales	f__Acetobacteraceae	g__Kozakia	s__Kozakia_baliensis	t__SGB1183
1184	no	NA	NA	k__Bacteria	p__Proteobacteria	c__Alphaproteobacteria	o__Rhodospirillales	f__Acetobacteraceae	g__Tanticharoenia	s__Tanticharoenia_sakaeratensis	t__SGB1184
1185	no	NA	NA	k__Bacteria	p__Proteobacteria	c__Alphaproteobacteria	o__Rhodospirillales	f__Acetobacteraceae	g__Neoasaia	s__Neoasaia_chiangmaiensis	t__SGB1185
1186	no	NA	NA	k__Bacteria	p__Proteobacteria	c__Alphaproteobacteria	o__Rhodospirillales	f__Acetobacteraceae	g__Acetobacter	s__Acetobacter_sp_DsW_059	t__SGB1186
1187	no	NA	NA	k__Bacteria	p__Proteobacteria	c__Alphaproteobacteria	o__Rhodospirillales	f__Acetobacteraceae	g__Acetobacter	s__Acetobacter_orientalis	t__SGB1187
1188	no	NA	NA	k__Bacteria	p__Proteobacteria	c__Alphaproteobacteria	o__Rhodospirillales	f__Acetobacteraceae	g__Acetobacter	s__Acetobacter_cibinongensis	t__SGB1188
1189	no	NA	NA	k__Bacteria	p__Proteobacteria	c__Alphaproteobacteria	o__Rhodospirillales	f__Acetobacteraceae	g__Acetobacter	s__Acetobacter_syzygii	t__SGB1189
1190	no	NA	NA	k__Bacteria	p__Proteobacteria	c__Alphaproteobacteria	o__Rhodospirillales	f__Acetobacteraceae	g__Acetobacter	s__Acetobacter_fabarum	t__SGB1190
1191	no	NA	NA	k__Bacteria	p__Proteobacteria	c__Alphaproteobacteria	o__Rhodospirillales	f__Acetobacteraceae	g__Acetobacter	s__Acetobacter_okinawensis	t__SGB1191
1192	no	NA	NA	k__Bacteria	p__Proteobacteria	c__Alphaproteobacteria	o__Rhodospirillales	f__Acetobacteraceae	g__Acetobacter	s__Acetobacter_ghanensis	t__SGB1192
1193	no	NA	NA	k__Bacteria	p__Proteobacteria	c__Alphaproteobacteria	o__Rhodospirillales	f__Acetobacteraceae	g__Acetobacter	s__Acetobacter_pomorum	t__SGB1193
1194	no	NA	NA	k__Bacteria	p__Proteobacteria	c__Alphaproteobacteria	o__Rhodospirillales	f__Acetobacteraceae	g__Acetobacter	s__Acetobacter_pomorum	t__SGB1194
1195	no	NA	NA	k__Bacteria	p__Proteobacteria	c__Alphaproteobacteria	o__Rhodospirillales	f__Acetobacteraceae	g__Acetobacter	s__Acetobacter_pasteurianus	t__SGB1195
1196	no	NA	NA	k__Bacteria	p__Proteobacteria	c__Alphaproteobacteria	o__Rhodospirillales	f__Acetobacteraceae	g__Acetobacter	s__Acetobacter_pasteurianus	t__SGB1196
1197	no	NA	NA	k__Bacteria	p__Proteobacteria	c__Alphaproteobacteria	o__Rhodospirillales	f__Acetobacteraceae	g__Acetobacter	s__Acetobacter_pasteurianus	t__SGB1197
1198	no	NA	NA	k__Bacteria	p__Proteobacteria	c__Alphaproteobacteria	o__Rhodospirillales	f__Acetobacteraceae	g__Acetobacter	s__Acetobacter_orleanensis	t__SGB1198
1199	no	NA	NA	k__Bacteria	p__Proteobacteria	c__Alphaproteobacteria	o__Rhodospirillales	f__Acetobacteraceae	g__Acetobacter	s__Acetobacter_persici	t__SGB1199
1200	no	NA	NA	k__Bacteria	p__Proteobacteria	c__Alphaproteobacteria	o__Rhodospirillales	f__Acetobacteraceae	g__Acetobacter	s__Acetobacter_cerevisiae	t__SGB1200
1201	no	NA	NA	k__Bacteria	p__Proteobacteria	c__Alphaproteobacteria	o__Rhodospirillales	f__Acetobacteraceae	g__Acetobacter	s__Acetobacter_malorum	t__SGB1201
1202	no	NA	NA	k__Bacteria	p__Proteobacteria	c__Alphaproteobacteria	o__Rhodospirillales	f__Acetobacteraceae	g__Acetobacter	s__Acetobacter_malorum	t__SGB1202
1203	no	NA	NA	k__Bacteria	p__Proteobacteria	c__Alphaproteobacteria	o__Rhodospirillales	f__Acetobacteraceae	g__Acetobacter	s__Acetobacter_indonesiensis	t__SGB1203
1204	no	NA	NA	k__Bacteria	p__Proteobacteria	c__Alphaproteobacteria	o__Rhodospirillales	f__Acetobacteraceae	g__Acetobacter	s__Acetobacter_tropicalis	t__SGB1204
1205	no	NA	NA	k__Bacteria	p__Proteobacteria	c__Alphaproteobacteria	o__Rhodospirillales	f__Acetobacteraceae	g__Acetobacter	s__Acetobacter_senegalensis	t__SGB1205
1206	no	NA	NA	k__Bacteria	p__Proteobacteria	c__Alphaproteobacteria	o__Rhodospirillales	f__Acetobacteraceae	g__Acetobacter	s__Acetobacter_sp_DsW_063	t__SGB1206
1209	no	NA	NA	k__Bacteria	p__Proteobacteria	c__Alphaproteobacteria	o__Sphingomonadales	f__Sphingomonadaceae	g__Sphingomonadaceae_unclassified	s__Sphingomonadaceae_bacterium_PASS1	t__SGB1209
1213	no	NA	NA	k__Bacteria	p__Proteobacteria	c__Alphaproteobacteria	o__Alphaproteobacteria_unclassified	f__Alphaproteobacteria_unclassified	g__Alphaproteobacteria_unclassified	s__Alphaproteobacteria_bacterium_PA1	t__SGB1213
1214	no	NA	NA	k__Bacteria	p__Proteobacteria	c__Alphaproteobacteria	o__Alphaproteobacteria_unclassified	f__Alphaproteobacteria_unclassified	g__Alphaproteobacteria_unclassified	s__Alphaproteobacteria_bacterium_PA3	t__SGB1214
1220	no	NA	NA	k__Bacteria	p__Proteobacteria	c__Alphaproteobacteria	o__Alphaproteobacteria_unclassified	f__Alphaproteobacteria_unclassified	g__Micavibrio	s__Micavibrio_aeruginosavorus	t__SGB1220
1221	no	NA	NA	k__Bacteria	p__Proteobacteria	c__Alphaproteobacteria	o__Alphaproteobacteria_unclassified	f__Alphaproteobacteria_unclassified	g__Micavibrio	s__Micavibrio_aeruginosavorus	t__SGB1221
1226	no	NA	NA	k__Bacteria	p__Proteobacteria	c__Alphaproteobacteria	o__Rhodospirillales	f__Rhodospirillaceae	g__Rhodospirillaceae_unclassified	s__Rhodospirillaceae_bacterium	t__SGB1226
1227	no	NA	NA	k__Bacteria	p__Proteobacteria	c__Alphaproteobacteria	o__Rhodospirillales	f__Rhodospirillales_unclassified	g__Rhodospirillales_unclassified	s__Rhodospirillales_bacterium	t__SGB1227
1228	no	NA	NA	k__Bacteria	p__Proteobacteria	c__Alphaproteobacteria	o__Sneathiellales	f__Sneathiellaceae	g__Sneathiella	s__Sneathiella_sp	t__SGB1228
1229	no	NA	NA	k__Bacteria	p__Proteobacteria	c__Alphaproteobacteria	o__Sneathiellales	f__Sneathiellaceae	g__Sneathiella	s__Sneathiella_sp	t__SGB1229
1230	no	NA	NA	k__Bacteria	p__Proteobacteria	c__Alphaproteobacteria	o__Sneathiellales	f__Sneathiellaceae	g__Sneathiella	s__Sneathiella_sp	t__SGB1230
1231	no	NA	NA	k__Bacteria	p__Proteobacteria	c__Alphaproteobacteria	o__Alphaproteobacteria_unclassified	f__Alphaproteobacteria_unclassified	g__Alphaproteobacteria_unclassified	s__Alphaproteobacteria_bacterium_46_93_T64	t__SGB1231
1233	no	NA	NA	k__Bacteria	p__Proteobacteria	c__Alphaproteobacteria	o__Rhodospirillales	f__Rhodospirillaceae	g__Rhodospirillaceae_unclassified	s__Rhodospirillaceae_bacterium	t__SGB1233
1234	no	NA	NA	k__Bacteria	p__Proteobacteria	c__Alphaproteobacteria	o__Kordiimonadales	f__Kordiimonadaceae	g__Kordiimonas	s__Kordiimonas_lacus	t__SGB1234
1235	no	NA	NA	k__Bacteria	p__Proteobacteria	c__Alphaproteobacteria	o__Kordiimonadales	f__Kordiimonadales_unclassified	g__Kordiimonadales_unclassified	s__Kordiimonadales_bacterium	t__SGB1235
1236	no	NA	NA	k__Bacteria	p__Candidatus_Hydrogenedentes	c__Candidatus_Hydrogenedentes_unclassified	o__Candidatus_Hydrogenedentes_unclassified	f__Candidatus_Hydrogenedentes_unclassified	g__Candidatus_Hydrogenedentes_unclassified	s__Candidatus_Hydrogenedentes_bacterium	t__SGB1236
1238	no	NA	NA	k__Bacteria	p__Candidatus_Tectomicrobia	c__Candidatus_Tectomicrobia_unclassified	o__Candidatus_Tectomicrobia_unclassified	f__Candidatus_Tectomicrobia_unclassified	g__Candidatus_Entotheonella	s__Candidatus_Entotheonella_factor	t__SGB1238
1239	no	NA	NA	k__Bacteria	p__Candidatus_Tectomicrobia	c__Candidatus_Tectomicrobia_unclassified	o__Candidatus_Tectomicrobia_unclassified	f__Candidatus_Tectomicrobia_unclassified	g__Candidatus_Entotheonella	s__Candidatus_Entotheonella_gemina	t__SGB1239
1240	no	NA	NA	k__Bacteria	p__Bacteroidetes	c__Bacteroidia	o__Bacteroidales	f__Bacteroidaceae	g__Bacteroides	s__Bacteroides_sp_SM23_62	t__SGB1240
1241	no	NA	NA	k__Bacteria	p__Proteobacteria	c__Gammaproteobacteria	o__Pseudomonadales	f__Pseudomonadaceae	g__Pseudomonas	s__Pseudomonas_aeruginosa	t__SGB1241
1247	no	NA	NA	k__Bacteria	p__Proteobacteria	c__Alphaproteobacteria	o__Magnetococcales	f__Magnetococcales_unclassified	g__Magnetococcales_unclassified	s__Magnetococcales_bacterium	t__SGB1247
1249	no	NA	NA	k__Bacteria	p__Bacteroidetes	c__Saprospiria	o__Saprospirales	f__Lewinellaceae	g__Lewinella	s__Lewinella_nigricans	t__SGB1249
1253	no	NA	NA	k__Bacteria	p__Bacteroidetes	c__Bacteroidetes_unclassified	o__Bacteroidetes_unclassified	f__Bacteroidetes_unclassified	g__Bacteroidetes_unclassified	s__Bacteroidetes_bacterium_HLUCCA01	t__SGB1253
1254	no	NA	NA	k__Bacteria	p__Bacteroidetes	c__Flavobacteriia	o__Flavobacteriales	f__Cryomorphaceae	g__Cryomorphaceae_unclassified	s__Cryomorphaceae_bacterium_BACL18_MAG_120507_bin74	t__SGB1254
1256	no	NA	NA	k__Bacteria	p__Bacteroidetes	c__Flavobacteriia	o__Flavobacteriales	f__Cryomorphaceae	g__Cryomorphaceae_unclassified	s__Cryomorphaceae_bacterium_BACL7_MAG_121220_bin83	t__SGB1256
1257	no	NA	NA	k__Bacteria	p__Bacteroidetes	c__Flavobacteriia	o__Flavobacteriales	f__Cryomorphaceae	g__Cryomorphaceae_unclassified	s__Cryomorphaceae_bacterium_BACL23_MAG_120924_bin60	t__SGB1257
1275	no	NA	NA	k__Bacteria	p__Planctomycetes	c__Planctomycetia	o__Planctomycetales	f__Planctomycetaceae	g__Rhodopirellula	s__Rhodopirellula_sp	t__SGB1275
1276	no	NA	NA	k__Bacteria	p__Bacteroidetes	c__Sphingobacteriia	o__Sphingobacteriales	f__Sphingobacteriales_unclassified	g__Sphingobacteriales_unclassified	s__Sphingobacteriales_bacterium_BACL12_MAG_120802_bin5	t__SGB1276
1284	no	NA	NA	k__Bacteria	p__Proteobacteria	c__Deltaproteobacteria	o__Myxococcales	f__Myxococcales_unclassified	g__Myxococcales_unclassified	s__Myxococcales_bacterium	t__SGB1284
1294	no	NA	NA	k__Bacteria	p__Thermotogae	c__Thermotogae	o__Petrotogales	f__Petrotogales_unclassified	g__Marinitoga	s__Marinitoga_sp_1155	t__SGB1294
1295	no	NA	NA	k__Bacteria	p__Thermotogae	c__Thermotogae	o__Petrotogales	f__Petrotogales_unclassified	g__Marinitoga	s__Marinitoga_hydrogenitolerans	t__SGB1295
1296	no	NA	NA	k__Bacteria	p__Thermotogae	c__Thermotogae	o__Petrotogales	f__Petrotogales_unclassified	g__Marinitoga	s__Marinitoga_piezophila	t__SGB1296
1297	no	NA	NA	k__Bacteria	p__Thermotogae	c__Thermotogae	o__Petrotogales	f__Petrotogaceae	g__Geotoga	s__Geotoga_petraea	t__SGB1297
1298	no	NA	NA	k__Bacteria	p__Thermotogae	c__Thermotogae	o__Mesoaciditogales	f__Mesoaciditogaceae	g__Mesoaciditoga	s__Mesoaciditoga_sp	t__SGB1298
1303	no	NA	NA	k__Bacteria	p__Bacteroidetes	c__CFGB484	o__OFGB484	f__FGB484	g__GGB1010	s__GGB1010_SGB1303	t__SGB1303
1308	no	NA	NA	k__Bacteria	p__Candidatus_Omnitrophica	c__Candidatus_Omnitrophica_unclassified	o__Candidatus_Omnitrophica_unclassified	f__Candidatus_Omnitrophica_unclassified	g__Candidatus_Omnitrophica_unclassified	s__Omnitrophica_bacterium_OLB16	t__SGB1308
1309	no	NA	NA	k__Bacteria	p__Acidobacteria	c__Acidobacteria_unclassified	o__Acidobacteria_unclassified	f__Acidobacteria_unclassified	g__Acidobacteria_unclassified	s__Acidobacteria_bacterium	t__SGB1309
1310	no	NA	NA	k__Bacteria	p__Bacteroidetes	c__Bacteroidetes_unclassified	o__Bacteroidetes_unclassified	f__Bacteroidetes_unclassified	g__Bacteroidetes_unclassified	s__Bacteroidetes_bacterium_4572_117	t__SGB1310
1311	no	NA	NA	k__Bacteria	p__Bacteroidetes	c__Bacteroidetes_unclassified	o__Bacteroidetes_unclassified	f__Bacteroidetes_unclassified	g__Bacteroidetes_unclassified	s__Bacteroidetes_bacterium_4484_276	t__SGB1311
1312	no	NA	NA	k__Bacteria	p__Bacteroidetes	c__Bacteroidetes_unclassified	o__Bacteroidetes_unclassified	f__Bacteroidetes_unclassified	g__Bacteroidetes_unclassified	s__Bacteroidetes_bacterium_4484_249	t__SGB1312
1314	no	NA	NA	k__Bacteria	p__Firmicutes	c__CFGB494	o__OFGB494	f__FGB494	g__GGB1021	s__GGB1021_SGB1314	t__SGB1314
1315	no	NA	NA	k__Bacteria	p__Bacteroidetes	c__CFGB494	o__OFGB494	f__FGB494	g__GGB1022	s__GGB1022_SGB1315	t__SGB1315
1316	no	NA	NA	k__Bacteria	p__Bacteroidetes	c__CFGB494	o__OFGB494	f__FGB494	g__GGB1022	s__GGB1022_SGB1316	t__SGB1316
1317	no	NA	NA	k__Bacteria	p__Bacteroidetes	c__CFGB494	o__OFGB494	f__FGB494	g__GGB1023	s__GGB1023_SGB1317	t__SGB1317
1318	no	NA	NA	k__Bacteria	p__Bacteroidetes	c__CFGB495	o__OFGB495	f__FGB495	g__GGB1024	s__GGB1024_SGB1318	t__SGB1318
1319	no	NA	NA	k__Bacteria	p__Bacteroidetes	c__Bacteroidia	o__Bacteroidales	f__Bacteroidaceae	g__Bacteroides	s__Bacteroides_SGB1319	t__SGB1319
1320	no	NA	NA	k__Bacteria	p__Bacteroidetes	c__Bacteroidia	o__Bacteroidales	f__Bacteroidaceae	g__Bacteroides	s__Candidatus_Bacteroides_periocalifornicus	t__SGB1320
1321	no	NA	NA	k__Bacteria	p__Bacteroidetes	c__CFGB497	o__OFGB497	f__FGB497	g__GGB1026	s__GGB1026_SGB1321	t__SGB1321
1322	no	NA	NA	k__Bacteria	p__Bacteroidetes	c__CFGB498	o__OFGB498	f__FGB498	g__GGB1027	s__GGB1027_SGB1322	t__SGB1322
1332	no	NA	NA	k__Bacteria	p__Bacteroidetes	c__CFGB503	o__OFGB503	f__FGB503	g__GGB1035	s__GGB1035_SGB1332	t__SGB1332
1333	no	NA	NA	k__Bacteria	p__Bacteroidetes	c__CFGB503	o__OFGB503	f__FGB503	g__GGB1035	s__GGB1035_SGB1333	t__SGB1333
1341	no	NA	NA	k__Bacteria	p__Bacteroidetes	c__Bacteroidetes_unclassified	o__Bacteroidetes_unclassified	f__Bacteroidetes_unclassified	g__Bacteroidetes_unclassified	s__Bacteroidetes_oral_taxon_274	t__SGB1341
1342	no	NA	NA	k__Bacteria	p__Bacteroidetes	c__Bacteroidetes_unclassified	o__Bacteroidetes_unclassified	f__Bacteroidetes_unclassified	g__Bacteroidetes_unclassified	s__Bacteroidetes_unclassified_SGB1342	t__SGB1342
1343	no	NA	NA	k__Bacteria	p__Bacteroidetes	c__Bacteroidetes_unclassified	o__Bacteroidetes_unclassified	f__Bacteroidetes_unclassified	g__Bacteroidetes_unclassified	s__Bacteroidetes_unclassified_SGB1343	t__SGB1343
1344	no	NA	NA	k__Bacteria	p__Bacteroidetes	c__Bacteroidia	o__Bacteroidales	f__Porphyromonadaceae	g__Porphyromonadaceae_unclassified	s__Porphyromonadaceae_bacterium_COT_184_OH4590	t__SGB1344
1346	no	NA	NA	k__Bacteria	p__Bacteroidetes	c__Bacteroidia	o__Bacteroidales	f__Paludibacteraceae	g__Paludibacter	s__Paludibacter_propionicigenes	t__SGB1346
1348	no	NA	NA	k__Bacteria	p__Bacteroidetes	c__Bacteroidia	o__Bacteroidales	f__Paludibacteraceae	g__Paludibacter	s__Paludibacter_jiangxiensis	t__SGB1348
1370	no	NA	NA	k__Bacteria	p__Bacteroidetes	c__CFGB511	o__OFGB511	f__FGB511	g__GGB1066	s__GGB1066_SGB1370	t__SGB1370
1371	no	NA	NA	k__Bacteria	p__Bacteroidetes	c__CFGB511	o__OFGB511	f__FGB511	g__GGB1067	s__GGB1067_SGB1371	t__SGB1371
1383	no	NA	NA	k__Bacteria	p__Proteobacteria	c__Proteobacteria_unclassified	o__Proteobacteria_unclassified	f__Proteobacteria_unclassified	g__Proteobacteria_unclassified	s__Proteobacteria_bacterium	t__SGB1383
1386	no	NA	NA	k__Bacteria	p__Bacteroidetes	c__Bacteroidia	o__Bacteroidales	f__Bacteroidaceae	g__Bacteroides	s__Bacteroides_coprosuis	t__SGB1386
1395	no	NA	NA	k__Bacteria	p__Bacteroidetes	c__CFGB524	o__OFGB524	f__FGB524	g__GGB1088	s__GGB1088_SGB1395	t__SGB1395
1397	no	NA	NA	k__Bacteria	p__Bacteroidetes	c__CFGB524	o__OFGB524	f__FGB524	g__GGB1088	s__GGB1088_SGB1397	t__SGB1397
1398	no	NA	NA	k__Bacteria	p__Bacteroidetes	c__CFGB524	o__OFGB524	f__FGB524	g__GGB1088	s__GGB1088_SGB1398	t__SGB1398
1404	no	NA	NA	k__Bacteria	p__Bacteroidetes	c__CFGB529	o__OFGB529	f__FGB529	g__GGB1093	s__GGB1093_SGB1404	t__SGB1404
1407	no	NA	NA	k__Bacteria	p__Bacteroidetes	c__CFGB530	o__OFGB530	f__FGB530	g__GGB1095	s__GGB1095_SGB1407	t__SGB1407
1408	no	NA	NA	k__Bacteria	p__Bacteroidetes	c__CFGB530	o__OFGB530	f__FGB530	g__GGB1096	s__GGB1096_SGB1408	t__SGB1408
1410	no	NA	NA	k__Bacteria	p__Bacteroidetes	c__Bacteroidia	o__Bacteroidales	f__Prevotellaceae	g__Alloprevotella	s__Alloprevotella_SGB1410	t__SGB1410
1411	yes	Alloprevotella tannerae	76122	k__Bacteria	p__Bacteroidetes	c__Bacteroidia	o__Bacteroidales	f__Prevotellaceae	g__Alloprevotella	s__Alloprevotella_tannerae	t__SGB1411
1415	no	NA	NA	k__Bacteria	p__Bacteroidetes	c__CFGB535	o__OFGB535	f__FGB535	g__GGB1101	s__GGB1101_SGB1415	t__SGB1415
1416	no	NA	NA	k__Bacteria	p__Bacteroidetes	c__Bacteroidia	o__Bacteroidales	f__Bacteroidaceae	g__Bacteroides	s__Bacteroides_sp_43_108	t__SGB1416
1423	no	NA	NA	k__Bacteria	p__Bacteroidetes	c__Bacteroidia	o__Bacteroidales	f__Prevotellaceae	g__Prevotella	s__Prevotella_sp_CAG_617	t__SGB1423
1424	no	NA	NA	k__Bacteria	p__Bacteroidetes	c__Bacteroidia	o__Bacteroidales	f__Prevotellaceae	g__Prevotella	s__Prevotella_sp_CAG_755	t__SGB1424
1425	no	NA	NA	k__Bacteria	p__Bacteroidetes	c__Bacteroidia	o__Bacteroidales	f__Prevotellaceae	g__GGB1111	s__GGB1111_SGB1425	t__SGB1425
1426	no	NA	NA	k__Bacteria	p__Bacteroidetes	c__Bacteroidia	o__Bacteroidales	f__Prevotellaceae	g__GGB1112	s__GGB1112_SGB1426	t__SGB1426
1427	no	NA	NA	k__Bacteria	p__Bacteroidetes	c__Bacteroidia	o__Bacteroidales	f__Prevotellaceae	g__GGB1113	s__GGB1113_SGB1427	t__SGB1427
1428	no	NA	NA	k__Bacteria	p__Bacteroidetes	c__Bacteroidia	o__Bacteroidales	f__Prevotellaceae	g__GGB1114	s__GGB1114_SGB1428	t__SGB1428
1429	no	NA	NA	k__Bacteria	p__Bacteroidetes	c__Bacteroidia	o__Bacteroidales	f__Bacteroidaceae	g__Bacteroides	s__Bacteroides_sp_CAG_462	t__SGB1429
1430	no	NA	NA	k__Bacteria	p__Bacteroidetes	c__Bacteroidia	o__Bacteroidales	f__Bacteroidaceae	g__GGB1116	s__GGB1116_SGB1430	t__SGB1430
1431	no	NA	NA	k__Bacteria	p__Bacteroidetes	c__Bacteroidia	o__Bacteroidales	f__Bacteroidaceae	g__GGB1117	s__GGB1117_SGB1431	t__SGB1431
1432	no	NA	NA	k__Bacteria	p__Bacteroidetes	c__Bacteroidia	o__Bacteroidales	f__Tannerellaceae	g__Parabacteroides	s__Parabacteroides_sp_An277	t__SGB1432
1433	no	NA	NA	k__Bacteria	p__Bacteroidetes	c__Bacteroidia	o__Bacteroidales	f__Tannerellaceae	g__GGB1119	s__GGB1119_SGB1433	t__SGB1433
1437	no	NA	NA	k__Bacteria	p__Bacteroidetes	c__CFGB544	o__OFGB544	f__FGB544	g__GGB1123	s__GGB1123_SGB1437	t__SGB1437
1454	no	NA	NA	k__Bacteria	p__Bacteroidetes	c__Bacteroidia	o__Bacteroidales	f__Prevotellaceae	g__Prevotella	s__Prevotella_saccharolytica	t__SGB1454
1455	no	NA	NA	k__Bacteria	p__Bacteroidetes	c__Bacteroidia	o__Bacteroidales	f__Prevotellaceae	g__GGB1138	s__GGB1138_SGB1455	t__SGB1455
1456	no	NA	NA	k__Bacteria	p__Bacteroidetes	c__Bacteroidia	o__Bacteroidales	f__Prevotellaceae	g__Prevotella	s__Prevotella_shahii	t__SGB1456
1457	no	NA	NA	k__Bacteria	p__Bacteroidetes	c__Bacteroidia	o__Bacteroidales	f__Prevotellaceae	g__Prevotella	s__Prevotella_loescheii	t__SGB1457
1458	no	NA	NA	k__Bacteria	p__Bacteroidetes	c__Bacteroidia	o__Bacteroidales	f__Prevotellaceae	g__Prevotella	s__Prevotella_sp_HMSC073D09	t__SGB1458
1459	no	NA	NA	k__Bacteria	p__Bacteroidetes	c__Bacteroidia	o__Bacteroidales	f__Prevotellaceae	g__Prevotella	s__Prevotella_SGB1459	t__SGB1459
1460	no	NA	NA	k__Bacteria	p__Bacteroidetes	c__Bacteroidia	o__Bacteroidales	f__Prevotellaceae	g__Prevotella	s__Prevotella_SGB1460	t__SGB1460
1461	no	NA	NA	k__Bacteria	p__Bacteroidetes	c__Bacteroidia	o__Bacteroidales	f__Prevotellaceae	g__Prevotella	s__Prevotella_SGB1461	t__SGB1461
1462	no	NA	NA	k__Bacteria	p__Bacteroidetes	c__Bacteroidia	o__Bacteroidales	f__Prevotellaceae	g__GGB1141	s__GGB1141_SGB1462	t__SGB1462
1463	no	NA	NA	k__Bacteria	p__Bacteroidetes	c__Bacteroidia	o__Bacteroidales	f__Prevotellaceae	g__Alloprevotella	s__Alloprevotella_SGB1463	t__SGB1463
1464	no	NA	NA	k__Bacteria	p__Bacteroidetes	c__Bacteroidia	o__Bacteroidales	f__Prevotellaceae	g__Alloprevotella	s__Prevotella_sp_oral_taxon_473	t__SGB1464
1465	no	NA	NA	k__Bacteria	p__Bacteroidetes	c__Bacteroidia	o__Bacteroidales	f__Prevotellaceae	g__Prevotellaceae_unclassified	s__Prevotellaceae_bacterium_Marseille-P2826	t__SGB1465
1466	no	NA	NA	k__Bacteria	p__Bacteroidetes	c__Bacteroidia	o__Bacteroidales	f__Prevotellaceae	g__Alloprevotella	s__Alloprevotella_SGB1466	t__SGB1466
1467	no	NA	NA	k__Bacteria	p__Bacteroidetes	c__Bacteroidia	o__Bacteroidales	f__Prevotellaceae	g__GGB1143	s__GGB1143_SGB1467	t__SGB1467
1468	no	NA	NA	k__Bacteria	p__Bacteroidetes	c__Bacteroidia	o__Bacteroidales	f__Prevotellaceae	g__GGB1144	s__GGB1144_SGB1468	t__SGB1468
1469	no	NA	NA	k__Bacteria	p__Bacteroidetes	c__Bacteroidia	o__Bacteroidales	f__Prevotellaceae	g__GGB1144	s__GGB1144_SGB1469	t__SGB1469
1470	no	NA	NA	k__Bacteria	p__Bacteroidetes	c__Bacteroidia	o__Bacteroidales	f__Prevotellaceae	g__GGB1144	s__GGB1144_SGB1470	t__SGB1470
1471	no	NA	NA	k__Bacteria	p__Bacteroidetes	c__Bacteroidia	o__Bacteroidales	f__Prevotellaceae	g__GGB1145	s__GGB1145_SGB1471	t__SGB1471
1472	no	NA	NA	k__Bacteria	p__Bacteroidetes	c__Bacteroidia	o__Bacteroidales	f__Prevotellaceae	g__GGB1146	s__GGB1146_SGB1472	t__SGB1472
1473	no	NA	NA	k__Bacteria	p__Bacteroidetes	c__Bacteroidia	o__Bacteroidales	f__Prevotellaceae	g__GGB1147	s__GGB1147_SGB1473	t__SGB1473
1474	no	NA	NA	k__Bacteria	p__Bacteroidetes	c__Bacteroidia	o__Bacteroidales	f__Prevotellaceae	g__GGB1147	s__GGB1147_SGB1474	t__SGB1474
1475	no	NA	NA	k__Bacteria	p__Bacteroidetes	c__Bacteroidia	o__Bacteroidales	f__Prevotellaceae	g__GGB1148	s__GGB1148_SGB1475	t__SGB1475
1476	no	NA	NA	k__Bacteria	p__Bacteroidetes	c__Bacteroidia	o__Bacteroidales	f__Prevotellaceae	g__GGB1149	s__GGB1149_SGB1476	t__SGB1476
1477	no	NA	NA	k__Bacteria	p__Bacteroidetes	c__Bacteroidia	o__Bacteroidales	f__Prevotellaceae	g__Prevotella	s__Prevotella_sp_CAG_5226	t__SGB1477
1478	no	NA	NA	k__Bacteria	p__Bacteroidetes	c__Bacteroidia	o__Bacteroidales	f__Prevotellaceae	g__GGB1151	s__GGB1151_SGB1478	t__SGB1478
1481	no	NA	NA	k__Bacteria	p__Bacteroidetes	c__Bacteroidia	o__Bacteroidales	f__Prevotellaceae	g__Prevotella	s__Prevotella_sp_CAG_891	t__SGB1481
1482	no	NA	NA	k__Bacteria	p__Bacteroidetes	c__Bacteroidia	o__Bacteroidales	f__Prevotellaceae	g__GGB1154	s__GGB1154_SGB1482	t__SGB1482
1483	no	NA	NA	k__Bacteria	p__Bacteroidetes	c__Bacteroidia	o__Bacteroidales	f__Prevotellaceae	g__Alloprevotella	s__Alloprevotella_SGB1483	t__SGB1483
1484	no	NA	NA	k__Bacteria	p__Bacteroidetes	c__Bacteroidia	o__Bacteroidales	f__Prevotellaceae	g__Alloprevotella	s__Alloprevotella_SGB1484	t__SGB1484
1485	no	NA	NA	k__Bacteria	p__Bacteroidetes	c__Bacteroidia	o__Bacteroidales	f__Prevotellaceae	g__Alloprevotella	s__Alloprevotella_rava	t__SGB1485
1487	no	NA	NA	k__Bacteria	p__Bacteroidetes	c__CFGB556	o__OFGB556	f__FGB556	g__GGB1157	s__GGB1157_SGB1487	t__SGB1487
1488	no	NA	NA	k__Bacteria	p__Bacteroidetes	c__CFGB557	o__OFGB557	f__FGB557	g__GGB1158	s__GGB1158_SGB1488	t__SGB1488
1489	no	NA	NA	k__Bacteria	p__Bacteroidetes	c__CFGB557	o__OFGB557	f__FGB557	g__GGB1158	s__GGB1158_SGB1489	t__SGB1489
1493	no	NA	NA	k__Bacteria	p__Bacteroidetes	c__Bacteroidia	o__Bacteroidales	f__Bacteroidaceae	g__Bacteroides	s__Bacteroides_sp	t__SGB1493
1497	no	NA	NA	k__Bacteria	p__Bacteroidetes	c__CFGB561	o__OFGB561	f__FGB561	g__GGB1166	s__GGB1166_SGB1497	t__SGB1497
1500	no	NA	NA	k__Bacteria	p__Bacteroidetes	c__Bacteroidia	o__Bacteroidales	f__Prevotellaceae	g__Prevotella	s__Prevotella_bryantii	t__SGB1500
1501	no	NA	NA	k__Bacteria	p__Bacteroidetes	c__Bacteroidia	o__Bacteroidales	f__Prevotellaceae	g__Prevotella	s__Prevotella_sp_S7_1_8	t__SGB1501
1502	no	NA	NA	k__Bacteria	p__Bacteroidetes	c__Bacteroidia	o__Bacteroidales	f__Prevotellaceae	g__Prevotella	s__Prevotella_colorans	t__SGB1502
1503	no	NA	NA	k__Bacteria	p__Bacteroidetes	c__Bacteroidia	o__Bacteroidales	f__Prevotellaceae	g__Prevotella	s__Prevotella_sp	t__SGB1503
1504	no	NA	NA	k__Bacteria	p__Bacteroidetes	c__Bacteroidia	o__Bacteroidales	f__Prevotellaceae	g__Prevotella	s__Prevotella_corporis	t__SGB1504
1505	no	NA	NA	k__Bacteria	p__Bacteroidetes	c__Bacteroidia	o__Bacteroidales	f__Prevotellaceae	g__Prevotella	s__Prevotella_bergensis	t__SGB1505
1506	no	NA	NA	k__Bacteria	p__Bacteroidetes	c__Bacteroidia	o__Bacteroidales	f__Bacteroidales_unclassified	g__Bacteroidales_unclassified	s__Bacteroidales_bacterium_KA00344	t__SGB1506
1507	no	NA	NA	k__Bacteria	p__Bacteroidetes	c__Bacteroidia	o__Bacteroidales	f__Prevotellaceae	g__Prevotella	s__Prevotella_timonensis	t__SGB1507
1512	no	NA	NA	k__Bacteria	p__Bacteroidetes	c__Bacteroidia	o__Bacteroidales	f__Prevotellaceae	g__Prevotella	s__Prevotella_SGB1512	t__SGB1512
1513	no	NA	NA	k__Bacteria	p__Bacteroidetes	c__Bacteroidia	o__Bacteroidales	f__Prevotellaceae	g__Prevotella	s__Prevotella_SGB1513	t__SGB1513
1514	no	NA	NA	k__Bacteria	p__Bacteroidetes	c__Bacteroidia	o__Bacteroidales	f__Prevotellaceae	g__Prevotella	s__Prevotella_buccalis	t__SGB1514
1515	no	NA	NA	k__Bacteria	p__Bacteroidetes	c__Bacteroidia	o__Bacteroidales	f__Prevotellaceae	g__Prevotella	s__Prevotella_SGB1515	t__SGB1515
1516	no	NA	NA	k__Bacteria	p__Bacteroidetes	c__Bacteroidia	o__Bacteroidales	f__Prevotellaceae	g__Prevotella	s__Prevotella_SGB1516	t__SGB1516
1517	no	NA	NA	k__Bacteria	p__Bacteroidetes	c__Bacteroidia	o__Bacteroidales	f__Prevotellaceae	g__Prevotella	s__Prevotella_buccalis	t__SGB1517
1518	no	NA	NA	k__Bacteria	p__Bacteroidetes	c__Bacteroidia	o__Bacteroidales	f__Prevotellaceae	g__Prevotella	s__Prevotella_SGB1518	t__SGB1518
1519	no	NA	NA	k__Bacteria	p__Bacteroidetes	c__Bacteroidia	o__Bacteroidales	f__Prevotellaceae	g__Prevotella	s__Prevotella_SGB1519	t__SGB1519
1520	no	NA	NA	k__Bacteria	p__Bacteroidetes	c__Bacteroidia	o__Bacteroidales	f__Prevotellaceae	g__Prevotella	s__Prevotella_oulorum	t__SGB1520
1521	no	NA	NA	k__Bacteria	p__Bacteroidetes	c__Bacteroidia	o__Bacteroidales	f__Prevotellaceae	g__Prevotella	s__Prevotella_sp	t__SGB1521
1522	no	NA	NA	k__Bacteria	p__Bacteroidetes	c__Bacteroidia	o__Bacteroidales	f__Prevotellaceae	g__Prevotella	s__Prevotella_salivae	t__SGB1522
1524	no	NA	NA	k__Bacteria	p__Bacteroidetes	c__Bacteroidia	o__Bacteroidales	f__Prevotellaceae	g__Prevotella	s__Prevotella_maculosa	t__SGB1524
1525	no	NA	NA	k__Bacteria	p__Bacteroidetes	c__Bacteroidia	o__Bacteroidales	f__Prevotellaceae	g__Prevotella	s__Prevotella_oris	t__SGB1525
1526	no	NA	NA	k__Bacteria	p__Bacteroidetes	c__Bacteroidia	o__Bacteroidales	f__Prevotellaceae	g__Prevotella	s__Prevotella_pleuritidis	t__SGB1526
1527	no	NA	NA	k__Bacteria	p__Bacteroidetes	c__Bacteroidia	o__Bacteroidales	f__Prevotellaceae	g__Prevotella	s__Prevotella_enoeca	t__SGB1527
1528	no	NA	NA	k__Bacteria	p__Bacteroidetes	c__Bacteroidia	o__Bacteroidales	f__Prevotellaceae	g__Prevotella	s__Prevotella_oralis	t__SGB1528
1529	no	NA	NA	k__Bacteria	p__Bacteroidetes	c__Bacteroidia	o__Bacteroidales	f__Prevotellaceae	g__Prevotellaceae_unclassified	s__Prevotellaceae_bacterium_KH2P17	t__SGB1529
1530	no	NA	NA	k__Bacteria	p__Bacteroidetes	c__Bacteroidia	o__Bacteroidales	f__Prevotellaceae	g__Prevotella	s__Prevotella_sp_KH2C16	t__SGB1530
1531	yes	Prevotella buccae	28126	k__Bacteria	p__Bacteroidetes	c__Bacteroidia	o__Bacteroidales	f__Prevotellaceae	g__Prevotella	s__Prevotella_buccae	t__SGB1531
1532	no	NA	NA	k__Bacteria	p__Bacteroidetes	c__Bacteroidia	o__Bacteroidales	f__Prevotellaceae	g__Prevotella	s__Prevotella_dentalis	t__SGB1532
1533	yes	Prevotella baroniae	305719	k__Bacteria	p__Bacteroidetes	c__Bacteroidia	o__Bacteroidales	f__Prevotellaceae	g__Prevotella	s__Prevotella_baroniae	t__SGB1533
1534	no	NA	NA	k__Bacteria	p__Bacteroidetes	c__Bacteroidia	o__Bacteroidales	f__Prevotellaceae	g__GGB1186	s__GGB1186_SGB1534	t__SGB1534
1535	no	NA	NA	k__Bacteria	p__Bacteroidetes	c__Bacteroidia	o__Bacteroidales	f__Prevotellaceae	g__Prevotella	s__Prevotella_sp_oral_taxon_299	t__SGB1535
1536	no	NA	NA	k__Bacteria	p__Bacteroidetes	c__Bacteroidia	o__Bacteroidales	f__Prevotellaceae	g__Prevotella	s__Prevotella_nanceiensis	t__SGB1536
1538	no	NA	NA	k__Bacteria	p__Bacteroidetes	c__Bacteroidia	o__Bacteroidales	f__Prevotellaceae	g__GGB1188	s__GGB1188_SGB1538	t__SGB1538
1539	no	NA	NA	k__Bacteria	p__Bacteroidetes	c__Bacteroidia	o__Bacteroidales	f__Prevotellaceae	g__Prevotella	s__Prevotella_multiformis	t__SGB1539
1540	yes	Prevotella denticola	28129	k__Bacteria	p__Bacteroidetes	c__Bacteroidia	o__Bacteroidales	f__Prevotellaceae	g__Prevotella	s__Prevotella_denticola	t__SGB1540
1541	no	NA	NA	k__Bacteria	p__Bacteroidetes	c__Bacteroidia	o__Bacteroidales	f__Prevotellaceae	g__Prevotella	s__Prevotella_veroralis	t__SGB1541
1542	no	NA	NA	k__Bacteria	p__Bacteroidetes	c__Bacteroidia	o__Bacteroidales	f__Prevotellaceae	g__Prevotella	s__Prevotella_sp_oral_taxon_306	t__SGB1542
1543	no	NA	NA	k__Bacteria	p__Bacteroidetes	c__Bacteroidia	o__Bacteroidales	f__Prevotellaceae	g__Prevotella	s__Prevotella_histicola	t__SGB1543
1544	no	NA	NA	k__Bacteria	p__Bacteroidetes	c__Bacteroidia	o__Bacteroidales	f__Prevotellaceae	g__Prevotella	s__Prevotella_scopos	t__SGB1544
1545	no	NA	NA	k__Bacteria	p__Bacteroidetes	c__Bacteroidia	o__Bacteroidales	f__Prevotellaceae	g__Prevotella	s__Prevotella_jejuni	t__SGB1545
1546	no	NA	NA	k__Bacteria	p__Bacteroidetes	c__Bacteroidia	o__Bacteroidales	f__Prevotellaceae	g__Prevotella	s__Prevotella_SGB1546	t__SGB1546
1547	no	NA	NA	k__Bacteria	p__Bacteroidetes	c__Bacteroidia	o__Bacteroidales	f__Prevotellaceae	g__Prevotella	s__Prevotella_sp_F0091	t__SGB1547
1548	no	NA	NA	k__Bacteria	p__Bacteroidetes	c__Bacteroidia	o__Bacteroidales	f__Prevotellaceae	g__Prevotella	s__Prevotella_melaninogenica	t__SGB1548
1549	no	NA	NA	k__Bacteria	p__Bacteroidetes	c__Bacteroidia	o__Bacteroidales	f__Prevotellaceae	g__Prevotella	s__Prevotella_SGB1549	t__SGB1549
1550	no	NA	NA	k__Bacteria	p__Bacteroidetes	c__Bacteroidia	o__Bacteroidales	f__Prevotellaceae	g__Prevotella	s__Prevotella_SGB1550	t__SGB1550
1551	no	NA	NA	k__Bacteria	p__Bacteroidetes	c__Bacteroidia	o__Bacteroidales	f__Prevotellaceae	g__Prevotella	s__Prevotella_SGB1551	t__SGB1551
1552	no	NA	NA	k__Bacteria	p__Bacteroidetes	c__Bacteroidia	o__Bacteroidales	f__Prevotellaceae	g__Prevotella	s__Prevotella_SGB1552	t__SGB1552
1553	no	NA	NA	k__Bacteria	p__Bacteroidetes	c__Bacteroidia	o__Bacteroidales	f__Prevotellaceae	g__Prevotella	s__Prevotella_SGB1553	t__SGB1553
1554	yes	Prevotella melaninogenica	28132	k__Bacteria	p__Bacteroidetes	c__Bacteroidia	o__Bacteroidales	f__Prevotellaceae	g__Prevotella	s__Prevotella_melaninogenica	t__SGB1554
1556	no	NA	NA	k__Bacteria	p__Bacteroidetes	c__Bacteroidia	o__Bacteroidales	f__Prevotellaceae	g__Prevotella	s__Prevotella_fusca	t__SGB1556
1557	yes	Prevotella bivia	28125	k__Bacteria	p__Bacteroidetes	c__Bacteroidia	o__Bacteroidales	f__Prevotellaceae	g__Prevotella	s__Prevotella_bivia	t__SGB1557
1558	no	NA	NA	k__Bacteria	p__Bacteroidetes	c__Bacteroidia	o__Bacteroidales	f__Prevotellaceae	g__Prevotella	s__Prevotella_amnii	t__SGB1558
1559	yes	Prevotella disiens	28130	k__Bacteria	p__Bacteroidetes	c__Bacteroidia	o__Bacteroidales	f__Prevotellaceae	g__Prevotella	s__Prevotella_disiens	t__SGB1559
1560	yes	Prevotella intermedia	28131	k__Bacteria	p__Bacteroidetes	c__Bacteroidia	o__Bacteroidales	f__Prevotellaceae	g__Prevotella	s__Prevotella_intermedia	t__SGB1560
1561	yes	Prevotella nigrescens	28133	k__Bacteria	p__Bacteroidetes	c__Bacteroidia	o__Bacteroidales	f__Prevotellaceae	g__Prevotella	s__Prevotella_nigrescens	t__SGB1561
1563	no	NA	NA	k__Bacteria	p__Bacteroidetes	c__Bacteroidia	o__Bacteroidales	f__Prevotellaceae	g__Prevotella	s__Prevotella_aurantiaca	t__SGB1563
1564	no	NA	NA	k__Bacteria	p__Bacteroidetes	c__Bacteroidia	o__Bacteroidales	f__Prevotellaceae	g__Prevotella	s__Prevotella_pallens	t__SGB1564
1565	no	NA	NA	k__Bacteria	p__Bacteroidetes	c__Bacteroidia	o__Bacteroidales	f__Prevotellaceae	g__Prevotella	s__Prevotella_micans	t__SGB1565
1566	no	NA	NA	k__Bacteria	p__Bacteroidetes	c__CFGB570	o__OFGB570	f__FGB570	g__GGB1201	s__GGB1201_SGB1566	t__SGB1566
1567	no	NA	NA	k__Bacteria	p__Bacteroidetes	c__CFGB570	o__OFGB570	f__FGB570	g__GGB1202	s__GGB1202_SGB1567	t__SGB1567
1568	no	NA	NA	k__Bacteria	p__Bacteroidetes	c__CFGB570	o__OFGB570	f__FGB570	g__GGB1203	s__GGB1203_SGB1568	t__SGB1568
1577	no	NA	NA	k__Bacteria	p__Bacteroidetes	c__CFGB574	o__OFGB574	f__FGB574	g__GGB1211	s__GGB1211_SGB1577	t__SGB1577
1579	no	NA	NA	k__Bacteria	p__Bacteroidetes	c__CFGB575	o__OFGB575	f__FGB575	g__GGB1213	s__GGB1213_SGB1579	t__SGB1579
1580	no	NA	NA	k__Bacteria	p__Bacteroidetes	c__Bacteroidia	o__Bacteroidales	f__Prevotellaceae	g__Prevotella	s__Prevotella_sp	t__SGB1580
1581	no	NA	NA	k__Bacteria	p__Bacteroidetes	c__CFGB576	o__OFGB576	f__FGB576	g__GGB1215	s__GGB1215_SGB1581	t__SGB1581
1583	no	NA	NA	k__Bacteria	p__Bacteroidetes	c__Bacteroidia	o__Bacteroidales	f__Prevotellaceae	g__GGB1217	s__GGB1217_SGB1583	t__SGB1583
1584	no	NA	NA	k__Bacteria	p__Bacteroidetes	c__Bacteroidia	o__Bacteroidales	f__Prevotellaceae	g__GGB1217	s__GGB1217_SGB1584	t__SGB1584
1585	no	NA	NA	k__Bacteria	p__Bacteroidetes	c__Bacteroidia	o__Bacteroidales	f__Prevotellaceae	g__Prevotella	s__Prevotella_sp_AG_487_50_53	t__SGB1585
1586	no	NA	NA	k__Bacteria	p__Bacteroidetes	c__Bacteroidia	o__Bacteroidales	f__Prevotellaceae	g__GGB1219	s__GGB1219_SGB1586	t__SGB1586
1587	no	NA	NA	k__Bacteria	p__Bacteroidetes	c__Bacteroidia	o__Bacteroidales	f__Prevotellaceae	g__GGB1219	s__GGB1219_SGB1587	t__SGB1587
1588	no	NA	NA	k__Bacteria	p__Bacteroidetes	c__Bacteroidia	o__Bacteroidales	f__Prevotellaceae	g__Prevotella	s__Prevotella_sp	t__SGB1588
1589	no	NA	NA	k__Bacteria	p__Bacteroidetes	c__Bacteroidia	o__Bacteroidales	f__Prevotellaceae	g__Prevotella	s__Prevotella_sp_CAG_1185	t__SGB1589
1590	no	NA	NA	k__Bacteria	p__Bacteroidetes	c__Bacteroidia	o__Bacteroidales	f__Prevotellaceae	g__Prevotella	s__Prevotella_sp_CAG_1058	t__SGB1590
1591	no	NA	NA	k__Bacteria	p__Bacteroidetes	c__Bacteroidia	o__Bacteroidales	f__Prevotellaceae	g__Prevotella	s__Prevotella_SGB1591	t__SGB1591
1592	no	NA	NA	k__Bacteria	p__Bacteroidetes	c__Bacteroidia	o__Bacteroidales	f__Prevotellaceae	g__Prevotella	s__Prevotella_sp_CAG_1124	t__SGB1592
1593	no	NA	NA	k__Bacteria	p__Bacteroidetes	c__Bacteroidia	o__Bacteroidales	f__Prevotellaceae	g__GGB1223	s__GGB1223_SGB1593	t__SGB1593
1595	no	NA	NA	k__Bacteria	p__Bacteroidetes	c__Bacteroidia	o__Bacteroidales	f__Prevotellaceae	g__GGB1223	s__GGB1223_SGB1595	t__SGB1595
1596	no	NA	NA	k__Bacteria	p__Bacteroidetes	c__Bacteroidia	o__Bacteroidales	f__Prevotellaceae	g__GGB1223	s__GGB1223_SGB1596	t__SGB1596
1597	no	NA	NA	k__Bacteria	p__Bacteroidetes	c__Bacteroidia	o__Bacteroidales	f__Prevotellaceae	g__GGB1224	s__GGB1224_SGB1597	t__SGB1597
1598	no	NA	NA	k__Bacteria	p__Bacteroidetes	c__Bacteroidia	o__Bacteroidales	f__Prevotellaceae	g__GGB1225	s__GGB1225_SGB1598	t__SGB1598
1600	no	NA	NA	k__Bacteria	p__Bacteroidetes	c__Bacteroidia	o__Bacteroidales	f__Prevotellaceae	g__GGB1227	s__GGB1227_SGB1600	t__SGB1600
1601	no	NA	NA	k__Bacteria	p__Bacteroidetes	c__Bacteroidia	o__Bacteroidales	f__Prevotellaceae	g__GGB1228	s__GGB1228_SGB1601	t__SGB1601
1602	no	NA	NA	k__Bacteria	p__Bacteroidetes	c__Bacteroidia	o__Bacteroidales	f__Prevotellaceae	g__GGB1228	s__GGB1228_SGB1602	t__SGB1602
1603	no	NA	NA	k__Bacteria	p__Bacteroidetes	c__Bacteroidia	o__Bacteroidales	f__Prevotellaceae	g__GGB1228	s__GGB1228_SGB1603	t__SGB1603
1604	no	NA	NA	k__Bacteria	p__Bacteroidetes	c__Bacteroidia	o__Bacteroidales	f__Prevotellaceae	g__GGB1229	s__GGB1229_SGB1604	t__SGB1604
1606	no	NA	NA	k__Bacteria	p__Bacteroidetes	c__Bacteroidia	o__Bacteroidales	f__Prevotellaceae	g__Prevotella	s__Prevotella_sp_P5_126	t__SGB1606
1612	no	NA	NA	k__Bacteria	p__Bacteroidetes	c__Bacteroidia	o__Bacteroidales	f__Prevotellaceae	g__Prevotella	s__Prevotella_SGB1612	t__SGB1612
1613	no	NA	NA	k__Bacteria	p__Bacteroidetes	c__Bacteroidia	o__Bacteroidales	f__Prevotellaceae	g__Prevotella	s__Prevotella_sp_CAG_386	t__SGB1613
1614	no	NA	NA	k__Bacteria	p__Bacteroidetes	c__Bacteroidia	o__Bacteroidales	f__Prevotellaceae	g__Prevotella	s__Prevotella_sp_CAG_732	t__SGB1614
1615	no	NA	NA	k__Bacteria	p__Bacteroidetes	c__Bacteroidia	o__Bacteroidales	f__Prevotellaceae	g__Prevotella	s__Prevotella_sp_CAG_604	t__SGB1615
1617	no	NA	NA	k__Bacteria	p__Bacteroidetes	c__Bacteroidia	o__Bacteroidales	f__Prevotellaceae	g__Prevotella	s__Prevotella_sp_AM42_24	t__SGB1617
1618	no	NA	NA	k__Bacteria	p__Bacteroidetes	c__Bacteroidia	o__Bacteroidales	f__Prevotellaceae	g__Prevotella	s__Prevotella_SGB1618	t__SGB1618
1619	no	NA	NA	k__Bacteria	p__Bacteroidetes	c__Bacteroidia	o__Bacteroidales	f__Prevotellaceae	g__Prevotella	s__Prevotella_SGB1619	t__SGB1619
1620	no	NA	NA	k__Bacteria	p__Bacteroidetes	c__Bacteroidia	o__Bacteroidales	f__Prevotellaceae	g__Prevotella	s__Prevotella_SGB1620	t__SGB1620
1621	no	NA	NA	k__Bacteria	p__Bacteroidetes	c__Bacteroidia	o__Bacteroidales	f__Prevotellaceae	g__Prevotella	s__Prevotella_SGB1621	t__SGB1621
1622	no	NA	NA	k__Bacteria	p__Bacteroidetes	c__Bacteroidia	o__Bacteroidales	f__Prevotellaceae	g__Prevotella	s__Prevotella_SGB1622	t__SGB1622
1623	no	NA	NA	k__Bacteria	p__Bacteroidetes	c__Bacteroidia	o__Bacteroidales	f__Prevotellaceae	g__GGB1237	s__GGB1237_SGB1623	t__SGB1623
1624	no	NA	NA	k__Bacteria	p__Bacteroidetes	c__Bacteroidia	o__Bacteroidales	f__Prevotellaceae	g__Prevotella	s__Prevotella_SGB1624	t__SGB1624
1625	no	NA	NA	k__Bacteria	p__Bacteroidetes	c__Bacteroidia	o__Bacteroidales	f__Prevotellaceae	g__Prevotella	s__Prevotella_SGB1625	t__SGB1625
1626	no	NA	NA	k__Bacteria	p__Bacteroidetes	c__Bacteroidia	o__Bacteroidales	f__Prevotellaceae	g__Prevotella	s__Prevotella_copri	t__SGB1626
1631	no	NA	NA	k__Bacteria	p__Bacteroidetes	c__Bacteroidia	o__Bacteroidales	f__Prevotellaceae	g__Prevotella	s__Prevotella_SGB1631	t__SGB1631
1632	no	NA	NA	k__Bacteria	p__Bacteroidetes	c__Bacteroidia	o__Bacteroidales	f__Prevotellaceae	g__Prevotella	s__Prevotella_SGB1632	t__SGB1632
1633	no	NA	NA	k__Bacteria	p__Bacteroidetes	c__Bacteroidia	o__Bacteroidales	f__Prevotellaceae	g__Prevotella	s__Prevotella_SGB1633	t__SGB1633
1635	no	NA	NA	k__Bacteria	p__Bacteroidetes	c__Bacteroidia	o__Bacteroidales	f__Prevotellaceae	g__Prevotella	s__Prevotella_SGB1635	t__SGB1635
1636	no	NA	NA	k__Bacteria	p__Bacteroidetes	c__Bacteroidia	o__Bacteroidales	f__Prevotellaceae	g__Prevotella	s__Prevotella_SGB1636	t__SGB1636
1637	no	NA	NA	k__Bacteria	p__Bacteroidetes	c__Bacteroidia	o__Bacteroidales	f__Prevotellaceae	g__Prevotella	s__Prevotella_SGB1637	t__SGB1637
1638	no	NA	NA	k__Bacteria	p__Bacteroidetes	c__Bacteroidia	o__Bacteroidales	f__Prevotellaceae	g__Prevotella	s__Prevotella_SGB1638	t__SGB1638
1639	no	NA	NA	k__Bacteria	p__Bacteroidetes	c__Bacteroidia	o__Bacteroidales	f__Prevotellaceae	g__Prevotella	s__Prevotella_SGB1639	t__SGB1639
1640	no	NA	NA	k__Bacteria	p__Bacteroidetes	c__Bacteroidia	o__Bacteroidales	f__Prevotellaceae	g__Prevotella	s__Prevotella_SGB1640	t__SGB1640
1642	no	NA	NA	k__Bacteria	p__Bacteroidetes	c__Bacteroidia	o__Bacteroidales	f__Prevotellaceae	g__Prevotella	s__Prevotella_SGB1642	t__SGB1642
1644	no	NA	NA	k__Bacteria	p__Bacteroidetes	c__Bacteroidia	o__Bacteroidales	f__Prevotellaceae	g__Prevotella	s__Prevotella_sp_TF12_30	t__SGB1644
1646	no	NA	NA	k__Bacteria	p__Bacteroidetes	c__Bacteroidia	o__Bacteroidales	f__Prevotellaceae	g__Prevotella	s__Prevotella_SGB1646	t__SGB1646
1647	no	NA	NA	k__Bacteria	p__Bacteroidetes	c__Bacteroidia	o__Bacteroidales	f__Prevotellaceae	g__Prevotella	s__Prevotella_SGB1647	t__SGB1647
1648	no	NA	NA	k__Bacteria	p__Bacteroidetes	c__Bacteroidia	o__Bacteroidales	f__Prevotellaceae	g__Prevotella	s__Prevotella_SGB1648	t__SGB1648
1649	no	NA	NA	k__Bacteria	p__Bacteroidetes	c__Bacteroidia	o__Bacteroidales	f__Prevotellaceae	g__Prevotella	s__Prevotella_SGB1649	t__SGB1649
1650	no	NA	NA	k__Bacteria	p__Bacteroidetes	c__Bacteroidia	o__Bacteroidales	f__Prevotellaceae	g__Prevotella	s__Prevotella_SGB1650	t__SGB1650
1651	no	NA	NA	k__Bacteria	p__Bacteroidetes	c__Bacteroidia	o__Bacteroidales	f__Prevotellaceae	g__Prevotella	s__Prevotella_SGB1651	t__SGB1651
1652	no	NA	NA	k__Bacteria	p__Bacteroidetes	c__Bacteroidia	o__Bacteroidales	f__Prevotellaceae	g__Prevotella	s__Prevotella_SGB1652	t__SGB1652
1653	no	NA	NA	k__Bacteria	p__Bacteroidetes	c__Bacteroidia	o__Bacteroidales	f__Prevotellaceae	g__Prevotella	s__Prevotella_SGB1653	t__SGB1653
1654	no	NA	NA	k__Bacteria	p__Bacteroidetes	c__Bacteroidia	o__Bacteroidales	f__Prevotellaceae	g__Prevotella	s__Prevotella_SGB1654	t__SGB1654
1655	no	NA	NA	k__Bacteria	p__Bacteroidetes	c__Bacteroidia	o__Bacteroidales	f__Prevotellaceae	g__Prevotella	s__Prevotella_SGB1655	t__SGB1655
1656	no	NA	NA	k__Bacteria	p__Bacteroidetes	c__Bacteroidia	o__Bacteroidales	f__Prevotellaceae	g__Prevotella	s__Prevotella_SGB1656	t__SGB1656
1657	no	NA	NA	k__Bacteria	p__Bacteroidetes	c__Bacteroidia	o__Bacteroidales	f__Prevotellaceae	g__Prevotella	s__Prevotella_sp_CAG_1092	t__SGB1657
1658	no	NA	NA	k__Bacteria	p__Bacteroidetes	c__Bacteroidia	o__Bacteroidales	f__Prevotellaceae	g__Prevotella	s__Prevotella_SGB1658	t__SGB1658
1659	no	NA	NA	k__Bacteria	p__Bacteroidetes	c__Bacteroidia	o__Bacteroidales	f__Prevotellaceae	g__GGB1240	s__GGB1240_SGB1659	t__SGB1659
1662	no	NA	NA	k__Bacteria	p__Bacteroidetes	c__Bacteroidia	o__Bacteroidales	f__Prevotellaceae	g__Prevotella	s__Prevotella_sp_P4_65	t__SGB1662
1663	no	NA	NA	k__Bacteria	p__Bacteroidetes	c__Bacteroidia	o__Bacteroidales	f__Prevotellaceae	g__GGB1243	s__GGB1243_SGB1663	t__SGB1663
1664	no	NA	NA	k__Bacteria	p__Bacteroidetes	c__Bacteroidia	o__Bacteroidales	f__Prevotellaceae	g__GGB1244	s__GGB1244_SGB1664	t__SGB1664
1665	no	NA	NA	k__Bacteria	p__Bacteroidetes	c__Bacteroidia	o__Bacteroidales	f__Prevotellaceae	g__GGB1244	s__GGB1244_SGB1665	t__SGB1665
1666	no	NA	NA	k__Bacteria	p__Bacteroidetes	c__Bacteroidia	o__Bacteroidales	f__Prevotellaceae	g__Prevotella	s__Prevotella_sp_P4_51	t__SGB1666
1667	no	NA	NA	k__Bacteria	p__Bacteroidetes	c__Bacteroidia	o__Bacteroidales	f__Prevotellaceae	g__GGB1246	s__GGB1246_SGB1667	t__SGB1667
1668	no	NA	NA	k__Bacteria	p__Bacteroidetes	c__Bacteroidia	o__Bacteroidales	f__Prevotellaceae	g__GGB1247	s__GGB1247_SGB1668	t__SGB1668
1669	no	NA	NA	k__Bacteria	p__Bacteroidetes	c__Bacteroidia	o__Bacteroidales	f__Prevotellaceae	g__GGB1248	s__GGB1248_SGB1669	t__SGB1669
1670	no	NA	NA	k__Bacteria	p__Bacteroidetes	c__Bacteroidia	o__Bacteroidales	f__Prevotellaceae	g__GGB1249	s__GGB1249_SGB1670	t__SGB1670
1671	no	NA	NA	k__Bacteria	p__Bacteroidetes	c__Bacteroidia	o__Bacteroidales	f__Prevotellaceae	g__GGB1250	s__GGB1250_SGB1671	t__SGB1671
1672	no	NA	NA	k__Bacteria	p__Bacteroidetes	c__Bacteroidia	o__Bacteroidales	f__Prevotellaceae	g__GGB1250	s__GGB1250_SGB1672	t__SGB1672
1673	no	NA	NA	k__Bacteria	p__Bacteroidetes	c__Bacteroidia	o__Bacteroidales	f__Prevotellaceae	g__GGB1250	s__GGB1250_SGB1673	t__SGB1673
1674	no	NA	NA	k__Bacteria	p__Bacteroidetes	c__Bacteroidia	o__Bacteroidales	f__Prevotellaceae	g__GGB1250	s__GGB1250_SGB1674	t__SGB1674
1675	no	NA	NA	k__Bacteria	p__Bacteroidetes	c__Bacteroidia	o__Bacteroidales	f__Prevotellaceae	g__Prevotella	s__Prevotella_SGB1675	t__SGB1675
1676	no	NA	NA	k__Bacteria	p__Bacteroidetes	c__Bacteroidia	o__Bacteroidales	f__Prevotellaceae	g__Prevotella	s__Prevotella_sp	t__SGB1676
1677	no	NA	NA	k__Bacteria	p__Bacteroidetes	c__Bacteroidia	o__Bacteroidales	f__Prevotellaceae	g__Prevotella	s__Prevotella_sp_885	t__SGB1677
1679	no	NA	NA	k__Bacteria	p__Bacteroidetes	c__Bacteroidia	o__Bacteroidales	f__Prevotellaceae	g__Prevotella	s__Prevotella_stercorea	t__SGB1679
1680	no	NA	NA	k__Bacteria	p__Bacteroidetes	c__Bacteroidia	o__Bacteroidales	f__Prevotellaceae	g__Prevotella	s__Prevotella_sp_CAG_520	t__SGB1680
1683	no	NA	NA	k__Bacteria	p__Bacteroidetes	c__Bacteroidia	o__Bacteroidales	f__Prevotellaceae	g__GGB1255	s__GGB1255_SGB1683	t__SGB1683
1684	no	NA	NA	k__Bacteria	p__Bacteroidetes	c__Bacteroidia	o__Bacteroidales	f__Prevotellaceae	g__Prevotella	s__Prevotella_sp_CAG_924	t__SGB1684
1685	no	NA	NA	k__Bacteria	p__Bacteroidetes	c__Bacteroidia	o__Bacteroidales	f__Prevotellaceae	g__GGB1257	s__GGB1257_SGB1685	t__SGB1685
1687	no	NA	NA	k__Bacteria	p__Bacteroidetes	c__Bacteroidia	o__Bacteroidales	f__Prevotellaceae	g__GGB1259	s__GGB1259_SGB1687	t__SGB1687
1688	no	NA	NA	k__Bacteria	p__Bacteroidetes	c__Bacteroidia	o__Bacteroidales	f__Prevotellaceae	g__GGB1259	s__GGB1259_SGB1688	t__SGB1688
1689	no	NA	NA	k__Bacteria	p__Bacteroidetes	c__Bacteroidia	o__Bacteroidales	f__Prevotellaceae	g__GGB1259	s__GGB1259_SGB1689	t__SGB1689
1690	no	NA	NA	k__Bacteria	p__Bacteroidetes	c__Bacteroidia	o__Bacteroidales	f__Prevotellaceae	g__GGB1259	s__GGB1259_SGB1690	t__SGB1690
1691	no	NA	NA	k__Bacteria	p__Bacteroidetes	c__Bacteroidia	o__Bacteroidales	f__Prevotellaceae	g__GGB1259	s__GGB1259_SGB1691	t__SGB1691
1692	no	NA	NA	k__Bacteria	p__Bacteroidetes	c__Bacteroidia	o__Bacteroidales	f__Prevotellaceae	g__GGB1260	s__GGB1260_SGB1692	t__SGB1692
1695	no	NA	NA	k__Bacteria	p__Bacteroidetes	c__Bacteroidia	o__Bacteroidales	f__Prevotellaceae	g__GGB1262	s__GGB1262_SGB1695	t__SGB1695
1697	no	NA	NA	k__Bacteria	p__Bacteroidetes	c__Bacteroidia	o__Bacteroidales	f__Prevotellaceae	g__Prevotella	s__Prevotella_sp_CAG_1320	t__SGB1697
1699	no	NA	NA	k__Bacteria	p__Bacteroidetes	c__Bacteroidia	o__Bacteroidales	f__Prevotellaceae	g__Prevotella	s__Prevotella_sp	t__SGB1699
1701	no	NA	NA	k__Bacteria	p__Bacteroidetes	c__Bacteroidia	o__Bacteroidales	f__Prevotellaceae	g__GGB1267	s__GGB1267_SGB1701	t__SGB1701
1702	no	NA	NA	k__Bacteria	p__Bacteroidetes	c__Bacteroidia	o__Bacteroidales	f__Prevotellaceae	g__Prevotella	s__Prevotella_multisaccharivorax	t__SGB1702
1704	no	NA	NA	k__Bacteria	p__Bacteroidetes	c__Bacteroidia	o__Bacteroidales	f__Prevotellaceae	g__GGB1269	s__GGB1269_SGB1704	t__SGB1704
1705	no	NA	NA	k__Bacteria	p__Bacteroidetes	c__Bacteroidia	o__Bacteroidales	f__Prevotellaceae	g__GGB1270	s__GGB1270_SGB1705	t__SGB1705
1710	no	NA	NA	k__Bacteria	p__Bacteroidetes	c__Bacteroidia	o__Bacteroidales	f__Prevotellaceae	g__Prevotella	s__Prevotella_sp_P3_122	t__SGB1710
1711	no	NA	NA	k__Bacteria	p__Bacteroidetes	c__Bacteroidia	o__Bacteroidales	f__Prevotellaceae	g__Prevotella	s__Prevotella_sp_P5_92	t__SGB1711
1712	no	NA	NA	k__Bacteria	p__Bacteroidetes	c__Bacteroidia	o__Bacteroidales	f__Prevotellaceae	g__Prevotella	s__Prevotella_sp_P2_180	t__SGB1712
1714	no	NA	NA	k__Bacteria	p__Bacteroidetes	c__CFGB582	o__OFGB582	f__FGB582	g__GGB1277	s__GGB1277_SGB1714	t__SGB1714
1715	no	NA	NA	k__Bacteria	p__Bacteroidetes	c__CFGB582	o__OFGB582	f__FGB582	g__GGB1278	s__GGB1278_SGB1715	t__SGB1715
1726	no	NA	NA	k__Bacteria	p__Bacteroidetes	c__Bacteroidia	o__Bacteroidales	f__Prevotellaceae	g__Prevotella	s__Prevotella_sp_tf2_5	t__SGB1726
1734	no	NA	NA	k__Bacteria	p__Bacteroidetes	c__Bacteroidia	o__Bacteroidales	f__Prevotellaceae	g__Prevotella	s__Prevotella_sp_tc2_28	t__SGB1734
1740	no	NA	NA	k__Bacteria	p__Bacteroidetes	c__Bacteroidia	o__Bacteroidales	f__Prevotellaceae	g__Prevotellaceae_unclassified	s__Prevotellaceae_bacterium_HUN156	t__SGB1740
1741	no	NA	NA	k__Bacteria	p__Bacteroidetes	c__Bacteroidia	o__Bacteroidales	f__Prevotellaceae	g__Prevotellaceae_unclassified	s__Prevotellaceae_bacterium_MN60	t__SGB1741
1743	no	NA	NA	k__Bacteria	p__Bacteroidetes	c__Bacteroidia	o__Bacteroidales	f__Prevotellaceae	g__Prevotella	s__Prevotella_sp_lc2012	t__SGB1743
1744	no	NA	NA	k__Bacteria	p__Bacteroidetes	c__Bacteroidia	o__Bacteroidales	f__Prevotellaceae	g__Prevotella	s__Prevotella_sp_BP1_145	t__SGB1744
1745	no	NA	NA	k__Bacteria	p__Bacteroidetes	c__Bacteroidia	o__Bacteroidales	f__Prevotellaceae	g__Prevotella	s__Prevotella_sp	t__SGB1745
1746	no	NA	NA	k__Bacteria	p__Bacteroidetes	c__Bacteroidia	o__Bacteroidales	f__Prevotellaceae	g__Prevotella	s__Prevotella_ruminicola	t__SGB1746
1747	no	NA	NA	k__Bacteria	p__Bacteroidetes	c__Bacteroidia	o__Bacteroidales	f__Prevotellaceae	g__Prevotella	s__Prevotella_ruminicola	t__SGB1747
1748	no	NA	NA	k__Bacteria	p__Bacteroidetes	c__Bacteroidia	o__Bacteroidales	f__Prevotellaceae	g__Prevotella	s__Prevotella_ruminicola	t__SGB1748
1750	no	NA	NA	k__Bacteria	p__Bacteroidetes	c__Bacteroidia	o__Bacteroidales	f__Prevotellaceae	g__Prevotella	s__Prevotella_sp_ne3005	t__SGB1750
1767	no	NA	NA	k__Bacteria	p__Bacteroidetes	c__Bacteroidia	o__Bacteroidales	f__Bacteroidales_unclassified	g__Bacteroidales_unclassified	s__Bacteroidales_bacterium_45_6	t__SGB1767
1769	no	NA	NA	k__Bacteria	p__Bacteroidetes	c__Bacteroidia	o__Bacteroidales	f__Dysgonamonadaceae	g__Dysgonomonas	s__Dysgonomonas_capnocytophagoides	t__SGB1769
1770	no	NA	NA	k__Bacteria	p__Bacteroidetes	c__Bacteroidia	o__Bacteroidales	f__Dysgonamonadaceae	g__Dysgonomonas	s__Dysgonomonas_macrotermitis	t__SGB1770
1772	no	NA	NA	k__Bacteria	p__Bacteroidetes	c__Bacteroidia	o__Bacteroidales	f__Dysgonamonadaceae	g__Dysgonomonas	s__Dysgonomonas_sp_37_18	t__SGB1772
1773	no	NA	NA	k__Bacteria	p__Bacteroidetes	c__Bacteroidia	o__Bacteroidales	f__Dysgonamonadaceae	g__Dysgonomonas	s__Dysgonomonas_mossii	t__SGB1773
1774	no	NA	NA	k__Bacteria	p__Bacteroidetes	c__Bacteroidia	o__Bacteroidales	f__Dysgonamonadaceae	g__Dysgonomonas	s__Dysgonomonas_gadei	t__SGB1774
1776	no	NA	NA	k__Bacteria	p__Bacteroidetes	c__Bacteroidia	o__Bacteroidales	f__Porphyromonadaceae	g__Sanguibacteroides	s__Sanguibacteroides_justesenii	t__SGB1776
1777	no	NA	NA	k__Bacteria	p__Bacteroidetes	c__Bacteroidia	o__Bacteroidales	f__Porphyromonadaceae	g__Sanguibacteroides	s__Sanguibacteroides_SGB1777	t__SGB1777
1778	no	NA	NA	k__Bacteria	p__Bacteroidetes	c__Bacteroidia	o__Bacteroidales	f__Odoribacteraceae	g__Butyricimonas	s__Butyricimonas_sp	t__SGB1778
1779	no	NA	NA	k__Bacteria	p__Bacteroidetes	c__Bacteroidia	o__Bacteroidales	f__Odoribacteraceae	g__GGB1328	s__GGB1328_SGB1779	t__SGB1779
1780	no	NA	NA	k__Bacteria	p__Bacteroidetes	c__Bacteroidia	o__Bacteroidales	f__Odoribacteraceae	g__GGB1328	s__GGB1328_SGB1780	t__SGB1780
1781	no	NA	NA	k__Bacteria	p__Bacteroidetes	c__Bacteroidia	o__Bacteroidales	f__Odoribacteraceae	g__Odoribacter	s__Odoribacter_sp_AF15_53	t__SGB1781
1782	no	NA	NA	k__Bacteria	p__Bacteroidetes	c__Bacteroidia	o__Bacteroidales	f__Odoribacteraceae	g__Butyricimonas	s__Butyricimonas_faecalis	t__SGB1782
1783	no	NA	NA	k__Bacteria	p__Bacteroidetes	c__Bacteroidia	o__Bacteroidales	f__Odoribacteraceae	g__Butyricimonas	s__Butyricimonas_SGB1783	t__SGB1783
1784	no	NA	NA	k__Bacteria	p__Bacteroidetes	c__Bacteroidia	o__Bacteroidales	f__Odoribacteraceae	g__Butyricimonas	s__Butyricimonas_virosa	t__SGB1784
1785	no	NA	NA	k__Bacteria	p__Bacteroidetes	c__Bacteroidia	o__Bacteroidales	f__Odoribacteraceae	g__Odoribacter	s__Odoribacter_sp_AF21_41	t__SGB1785
1786	no	NA	NA	k__Bacteria	p__Bacteroidetes	c__Bacteroidia	o__Bacteroidales	f__Odoribacteraceae	g__Butyricimonas	s__Butyricimonas_synergistica	t__SGB1786
1787	no	NA	NA	k__Bacteria	p__Bacteroidetes	c__Bacteroidia	o__Bacteroidales	f__Odoribacteraceae	g__GGB1331	s__GGB1331_SGB1787	t__SGB1787
1788	no	NA	NA	k__Bacteria	p__Bacteroidetes	c__Bacteroidia	o__Bacteroidales	f__Odoribacteraceae	g__GGB1331	s__GGB1331_SGB1788	t__SGB1788
1789	no	NA	NA	k__Bacteria	p__Bacteroidetes	c__Bacteroidia	o__Bacteroidales	f__Odoribacteraceae	g__GGB1332	s__GGB1332_SGB1789	t__SGB1789
1790	no	NA	NA	k__Bacteria	p__Bacteroidetes	c__Bacteroidia	o__Bacteroidales	f__Odoribacteraceae	g__Odoribacter	s__Odoribacter_splanchnicus	t__SGB1790
1791	no	NA	NA	k__Bacteria	p__Bacteroidetes	c__Bacteroidia	o__Bacteroidales	f__Odoribacteraceae	g__Culturomica	s__Culturomica_sp	t__SGB1791
1792	no	NA	NA	k__Bacteria	p__Bacteroidetes	c__Bacteroidia	o__Bacteroidales	f__Odoribacteraceae	g__Odoribacter	s__Odoribacter_laneus	t__SGB1792
1793	no	NA	NA	k__Bacteria	p__Bacteroidetes	c__Bacteroidia	o__Bacteroidales	f__Odoribacteraceae	g__GGB1336	s__GGB1336_SGB1793	t__SGB1793
1795	no	NA	NA	k__Bacteria	p__Bacteroidetes	c__Bacteroidia	o__Bacteroidales	f__Bacteroidaceae	g__Bacteroides	s__Bacteroides_sp_OF04_15BH	t__SGB1795
1796	no	NA	NA	k__Bacteria	p__Bacteroidetes	c__Bacteroidia	o__Bacteroidales	f__Prevotellaceae	g__GGB1339	s__GGB1339_SGB1796	t__SGB1796
1797	no	NA	NA	k__Bacteria	p__Bacteroidetes	c__Bacteroidia	o__Bacteroidales	f__Prevotellaceae	g__Paraprevotella	s__Paraprevotella_xylaniphila	t__SGB1797
1798	no	NA	NA	k__Bacteria	p__Bacteroidetes	c__Bacteroidia	o__Bacteroidales	f__Prevotellaceae	g__Paraprevotella	s__Paraprevotella_clara	t__SGB1798
1799	no	NA	NA	k__Bacteria	p__Bacteroidetes	c__Bacteroidia	o__Bacteroidales	f__Prevotellaceae	g__GGB1341	s__GGB1341_SGB1799	t__SGB1799
1800	no	NA	NA	k__Bacteria	p__Bacteroidetes	c__Bacteroidia	o__Bacteroidales	f__Prevotellaceae	g__GGB1342	s__GGB1342_SGB1800	t__SGB1800
1801	no	NA	NA	k__Bacteria	p__Bacteroidetes	c__Bacteroidia	o__Bacteroidales	f__Prevotellaceae	g__GGB1343	s__GGB1343_SGB1801	t__SGB1801
1802	no	NA	NA	k__Bacteria	p__Bacteroidetes	c__CFGB593	o__OFGB593	f__FGB593	g__GGB1344	s__GGB1344_SGB1802	t__SGB1802
1803	no	NA	NA	k__Bacteria	p__Bacteroidetes	c__CFGB593	o__OFGB593	f__FGB593	g__GGB1345	s__GGB1345_SGB1803	t__SGB1803
1804	no	NA	NA	k__Bacteria	p__Bacteroidetes	c__CFGB594	o__OFGB594	f__FGB594	g__GGB1346	s__GGB1346_SGB1804	t__SGB1804
1805	no	NA	NA	k__Bacteria	p__Bacteroidetes	c__CFGB594	o__OFGB594	f__FGB594	g__GGB1347	s__GGB1347_SGB1805	t__SGB1805
1806	no	NA	NA	k__Bacteria	p__Bacteroidetes	c__Bacteroidia	o__Bacteroidales	f__Bacteroidaceae	g__Bacteroides	s__Bacteroides_pyogenes	t__SGB1806
1807	no	NA	NA	k__Bacteria	p__Bacteroidetes	c__Bacteroidia	o__Bacteroidales	f__Bacteroidaceae	g__Bacteroides	s__Bacteroides_reticulotermitis	t__SGB1807
1808	no	NA	NA	k__Bacteria	p__Bacteroidetes	c__Bacteroidia	o__Bacteroidales	f__Bacteroidaceae	g__GGB1350	s__GGB1350_SGB1808	t__SGB1808
1809	no	NA	NA	k__Bacteria	p__Bacteroidetes	c__Bacteroidia	o__Bacteroidales	f__Bacteroidaceae	g__GGB1351	s__GGB1351_SGB1809	t__SGB1809
1810	no	NA	NA	k__Bacteria	p__Bacteroidetes	c__Bacteroidia	o__Bacteroidales	f__Bacteroidaceae	g__Bacteroides	s__Bacteroides_SGB1810	t__SGB1810
1811	no	NA	NA	k__Bacteria	p__Bacteroidetes	c__Bacteroidia	o__Bacteroidales	f__Bacteroidaceae	g__Bacteroides	s__Bacteroides_SGB1811	t__SGB1811
1812	no	NA	NA	k__Bacteria	p__Bacteroidetes	c__Bacteroidia	o__Bacteroidales	f__Bacteroidaceae	g__Bacteroides	s__Bacteroides_massiliensis	t__SGB1812
1813	no	NA	NA	k__Bacteria	p__Bacteroidetes	c__Bacteroidia	o__Bacteroidales	f__Bacteroidaceae	g__Bacteroides	s__Bacteroides_sartorii	t__SGB1813
1814	no	NA	NA	k__Bacteria	p__Bacteroidetes	c__Bacteroidia	o__Bacteroidales	f__Bacteroidaceae	g__Bacteroides	s__Bacteroides_vulgatus	t__SGB1814
1815	no	NA	NA	k__Bacteria	p__Bacteroidetes	c__Bacteroidia	o__Bacteroidales	f__Bacteroidaceae	g__Bacteroides	s__Bacteroides_dorei	t__SGB1815
1816	no	NA	NA	k__Bacteria	p__Bacteroidetes	c__Bacteroidia	o__Bacteroidales	f__Bacteroidaceae	g__Bacteroides	s__Bacteroides_SGB1816	t__SGB1816
1817	no	NA	NA	k__Bacteria	p__Bacteroidetes	c__Bacteroidia	o__Bacteroidales	f__Bacteroidaceae	g__Bacteroides	s__Bacteroides_SGB1817	t__SGB1817
1818	no	NA	NA	k__Bacteria	p__Bacteroidetes	c__Bacteroidia	o__Bacteroidales	f__Bacteroidaceae	g__GGB1354	s__GGB1354_SGB1818	t__SGB1818
1819	no	NA	NA	k__Bacteria	p__Bacteroidetes	c__Bacteroidia	o__Bacteroidales	f__Bacteroidaceae	g__GGB1355	s__GGB1355_SGB1819	t__SGB1819
1820	no	NA	NA	k__Bacteria	p__Bacteroidetes	c__Bacteroidia	o__Bacteroidales	f__Bacteroidaceae	g__Bacteroides	s__Bacteroides_SGB1820	t__SGB1820
1821	no	NA	NA	k__Bacteria	p__Bacteroidetes	c__Bacteroidia	o__Bacteroidales	f__Bacteroidaceae	g__Bacteroides	s__Bacteroides_sp_CAG_633	t__SGB1821
1822	no	NA	NA	k__Bacteria	p__Bacteroidetes	c__Bacteroidia	o__Bacteroidales	f__Bacteroidaceae	g__Bacteroides	s__Bacteroides_togonis	t__SGB1822
1823	no	NA	NA	k__Bacteria	p__Bacteroidetes	c__Bacteroidia	o__Bacteroidales	f__Bacteroidaceae	g__Bacteroides	s__Bacteroides_SGB1823	t__SGB1823
1824	no	NA	NA	k__Bacteria	p__Bacteroidetes	c__Bacteroidia	o__Bacteroidales	f__Bacteroidaceae	g__Bacteroides	s__Bacteroides_sp_CAG_661	t__SGB1824
1825	no	NA	NA	k__Bacteria	p__Bacteroidetes	c__Bacteroidia	o__Bacteroidales	f__Bacteroidaceae	g__GGB1358	s__GGB1358_SGB1825	t__SGB1825
1826	no	NA	NA	k__Bacteria	p__Bacteroidetes	c__Bacteroidia	o__Bacteroidales	f__Bacteroidaceae	g__GGB1359	s__GGB1359_SGB1826	t__SGB1826
1827	no	NA	NA	k__Bacteria	p__Bacteroidetes	c__Bacteroidia	o__Bacteroidales	f__Bacteroidaceae	g__Bacteroides	s__Bacteroides_cutis	t__SGB1827
1828	no	NA	NA	k__Bacteria	p__Bacteroidetes	c__Bacteroidia	o__Bacteroidales	f__Bacteroidaceae	g__Bacteroides	s__Bacteroides_gallinarum	t__SGB1828
1829	no	NA	NA	k__Bacteria	p__Bacteroidetes	c__Bacteroidia	o__Bacteroidales	f__Bacteroidaceae	g__Bacteroides	s__Bacteroides_eggerthii	t__SGB1829
1830	no	NA	NA	k__Bacteria	p__Bacteroidetes	c__Bacteroidia	o__Bacteroidales	f__Bacteroidaceae	g__Bacteroides	s__Bacteroides_stercoris	t__SGB1830
1831	no	NA	NA	k__Bacteria	p__Bacteroidetes	c__Bacteroidia	o__Bacteroidales	f__Bacteroidaceae	g__Bacteroides	s__Bacteroides_sp_AM10_21B	t__SGB1831
1832	no	NA	NA	k__Bacteria	p__Bacteroidetes	c__Bacteroidia	o__Bacteroidales	f__Bacteroidaceae	g__Bacteroides	s__Bacteroides_clarus	t__SGB1832
1833	no	NA	NA	k__Bacteria	p__Bacteroidetes	c__Bacteroidia	o__Bacteroidales	f__Bacteroidaceae	g__GGB1364	s__GGB1364_SGB1833	t__SGB1833
1834	no	NA	NA	k__Bacteria	p__Bacteroidetes	c__Bacteroidia	o__Bacteroidales	f__Bacteroidaceae	g__GGB1364	s__GGB1364_SGB1834	t__SGB1834
1835	no	NA	NA	k__Bacteria	p__Bacteroidetes	c__Bacteroidia	o__Bacteroidales	f__Bacteroidaceae	g__Bacteroides	s__Bacteroides_fluxus	t__SGB1835
1836	no	NA	NA	k__Bacteria	p__Bacteroidetes	c__Bacteroidia	o__Bacteroidales	f__Bacteroidaceae	g__Bacteroides	s__Bacteroides_uniformis	t__SGB1836
1838	no	NA	NA	k__Bacteria	p__Bacteroidetes	c__Bacteroidia	o__Bacteroidales	f__Bacteroidaceae	g__Bacteroides	s__Bacteroides_SGB1838	t__SGB1838
1839	no	NA	NA	k__Bacteria	p__Bacteroidetes	c__Bacteroidia	o__Bacteroidales	f__Bacteroidaceae	g__Bacteroides	s__Bacteroides_helcogenes	t__SGB1839
1840	no	NA	NA	k__Bacteria	p__Bacteroidetes	c__Bacteroidia	o__Bacteroidales	f__Bacteroidaceae	g__Bacteroides	s__Bacteroides_sp_AF16_49	t__SGB1840
1842	no	NA	NA	k__Bacteria	p__Bacteroidetes	c__Bacteroidia	o__Bacteroidales	f__Bacteroidaceae	g__Bacteroides	s__Bacteroides_timonensis	t__SGB1842
1843	no	NA	NA	k__Bacteria	p__Bacteroidetes	c__Bacteroidia	o__Bacteroidales	f__Bacteroidaceae	g__Bacteroides	s__Bacteroides_SGB1843	t__SGB1843
1844	no	NA	NA	k__Bacteria	p__Bacteroidetes	c__Bacteroidia	o__Bacteroidales	f__Bacteroidaceae	g__Bacteroides	s__Bacteroides_cellulosilyticus	t__SGB1844
1845	no	NA	NA	k__Bacteria	p__Bacteroidetes	c__Bacteroidia	o__Bacteroidales	f__Bacteroidaceae	g__Bacteroides	s__Bacteroides_intestinalis	t__SGB1845
1846	no	NA	NA	k__Bacteria	p__Bacteroidetes	c__Bacteroidia	o__Bacteroidales	f__Bacteroidaceae	g__Bacteroides	s__Bacteroides_intestinalis	t__SGB1846
1847	no	NA	NA	k__Bacteria	p__Bacteroidetes	c__Bacteroidia	o__Bacteroidales	f__Bacteroidaceae	g__Bacteroides	s__Bacteroides_SGB1847	t__SGB1847
1848	no	NA	NA	k__Bacteria	p__Bacteroidetes	c__Bacteroidia	o__Bacteroidales	f__Bacteroidaceae	g__Bacteroides	s__Bacteroides_stercorirosoris	t__SGB1848
1849	no	NA	NA	k__Bacteria	p__Bacteroidetes	c__Bacteroidia	o__Bacteroidales	f__Bacteroidaceae	g__Bacteroides	s__Bacteroides_SGB1849	t__SGB1849
1850	no	NA	NA	k__Bacteria	p__Bacteroidetes	c__Bacteroidia	o__Bacteroidales	f__Bacteroidaceae	g__Bacteroides	s__Bacteroides_oleiciplenus	t__SGB1850
1851	no	NA	NA	k__Bacteria	p__Bacteroidetes	c__Bacteroidia	o__Bacteroidales	f__Bacteroidaceae	g__Bacteroides	s__Bacteroides_SGB1851	t__SGB1851
1853	no	NA	NA	k__Bacteria	p__Bacteroidetes	c__Bacteroidia	o__Bacteroidales	f__Bacteroidaceae	g__Bacteroides	s__Bacteroides_fragilis	t__SGB1853
1854	no	NA	NA	k__Bacteria	p__Bacteroidetes	c__Bacteroidia	o__Bacteroidales	f__Bacteroidaceae	g__Bacteroides	s__Bacteroides_SGB1854	t__SGB1854
1855	yes	Bacteroides fragilis	817	k__Bacteria	p__Bacteroidetes	c__Bacteroidia	o__Bacteroidales	f__Bacteroidaceae	g__Bacteroides	s__Bacteroides_fragilis	t__SGB1855
1856	no	NA	NA	k__Bacteria	p__Bacteroidetes	c__Bacteroidia	o__Bacteroidales	f__Bacteroidaceae	g__Bacteroides	s__Bacteroides_SGB1856	t__SGB1856
1857	no	NA	NA	k__Bacteria	p__Bacteroidetes	c__Bacteroidia	o__Bacteroidales	f__Bacteroidaceae	g__Bacteroides	s__Bacteroides_salyersiae	t__SGB1857
1858	no	NA	NA	k__Bacteria	p__Bacteroidetes	c__Bacteroidia	o__Bacteroidales	f__Bacteroidaceae	g__Bacteroides	s__Bacteroides_nordii	t__SGB1858
1859	no	NA	NA	k__Bacteria	p__Bacteroidetes	c__Bacteroidia	o__Bacteroidales	f__Bacteroidaceae	g__GGB1374	s__GGB1374_SGB1859	t__SGB1859
1860	no	NA	NA	k__Bacteria	p__Bacteroidetes	c__Bacteroidia	o__Bacteroidales	f__Bacteroidaceae	g__Bacteroides	s__Bacteroides_faecis	t__SGB1860
1861	yes	Bacteroides thetaiotaomicron	818	k__Bacteria	p__Bacteroidetes	c__Bacteroidia	o__Bacteroidales	f__Bacteroidaceae	g__Bacteroides	s__Bacteroides_thetaiotaomicron	t__SGB1861
1862	no	NA	NA	k__Bacteria	p__Bacteroidetes	c__Bacteroidia	o__Bacteroidales	f__Bacteroidaceae	g__Bacteroides	s__Bacteroides_finegoldii	t__SGB1862
1863	no	NA	NA	k__Bacteria	p__Bacteroidetes	c__Bacteroidia	o__Bacteroidales	f__Bacteroidaceae	g__Bacteroides	s__Bacteroides_caecimuris	t__SGB1863
1865	no	NA	NA	k__Bacteria	p__Bacteroidetes	c__Bacteroidia	o__Bacteroidales	f__Bacteroidaceae	g__Bacteroides	s__Bacteroides_SGB1865	t__SGB1865
1866	no	NA	NA	k__Bacteria	p__Bacteroidetes	c__Bacteroidia	o__Bacteroidales	f__Bacteroidaceae	g__Bacteroides	s__Bacteroides_SGB1866	t__SGB1866
1867	no	NA	NA	k__Bacteria	p__Bacteroidetes	c__Bacteroidia	o__Bacteroidales	f__Bacteroidaceae	g__Bacteroides	s__Bacteroides_xylanisolvens	t__SGB1867
1868	no	NA	NA	k__Bacteria	p__Bacteroidetes	c__Bacteroidia	o__Bacteroidales	f__Bacteroidaceae	g__Bacteroides	s__Bacteroides_SGB1868	t__SGB1868
1869	no	NA	NA	k__Bacteria	p__Bacteroidetes	c__Bacteroidia	o__Bacteroidales	f__Bacteroidaceae	g__Bacteroides	s__Bacteroides_SGB1869	t__SGB1869
1870	no	NA	NA	k__Bacteria	p__Bacteroidetes	c__Bacteroidia	o__Bacteroidales	f__Bacteroidaceae	g__Bacteroides	s__Bacteroides_sp_D2	t__SGB1870
1871	no	NA	NA	k__Bacteria	p__Bacteroidetes	c__Bacteroidia	o__Bacteroidales	f__Bacteroidaceae	g__Bacteroides	s__Bacteroides_SGB1871	t__SGB1871
1872	yes	Bacteroides ovatus	28116	k__Bacteria	p__Bacteroidetes	c__Bacteroidia	o__Bacteroidales	f__Bacteroidaceae	g__Bacteroides	s__Bacteroides_ovatus	t__SGB1872
1873	no	NA	NA	k__Bacteria	p__Bacteroidetes	c__Bacteroidia	o__Bacteroidales	f__Bacteroidaceae	g__Bacteroides	s__Bacteroides_SGB1873	t__SGB1873
1874	no	NA	NA	k__Bacteria	p__Bacteroidetes	c__Bacteroidia	o__Bacteroidales	f__Bacteroidaceae	g__Bacteroides	s__Bacteroides_SGB1874	t__SGB1874
1875	no	NA	NA	k__Bacteria	p__Bacteroidetes	c__Bacteroidia	o__Bacteroidales	f__Bacteroidaceae	g__Bacteroides	s__Bacteroides_SGB1875	t__SGB1875
1876	no	NA	NA	k__Bacteria	p__Bacteroidetes	c__Bacteroidia	o__Bacteroidales	f__Bacteroidaceae	g__Bacteroides	s__Bacteroides_SGB1876	t__SGB1876
1877	no	NA	NA	k__Bacteria	p__Bacteroidetes	c__Bacteroidia	o__Bacteroidales	f__Bacteroidaceae	g__Bacteroides	s__Bacteroides_caccae	t__SGB1877
1878	no	NA	NA	k__Bacteria	p__Bacteroidetes	c__Bacteroidia	o__Bacteroidales	f__Bacteroidaceae	g__Bacteroides	s__Bacteroides_sp_CAG_754	t__SGB1878
1879	no	NA	NA	k__Bacteria	p__Bacteroidetes	c__Bacteroidia	o__Bacteroidales	f__Bacteroidaceae	g__Bacteroides	s__Bacteroides_SGB1879	t__SGB1879
1880	no	NA	NA	k__Bacteria	p__Bacteroidetes	c__Bacteroidia	o__Bacteroidales	f__Bacteroidaceae	g__GGB1379	s__GGB1379_SGB1880	t__SGB1880
1881	no	NA	NA	k__Bacteria	p__Bacteroidetes	c__Bacteroidia	o__Bacteroidales	f__Bacteroidaceae	g__GGB1379	s__GGB1379_SGB1881	t__SGB1881
1882	no	NA	NA	k__Bacteria	p__Bacteroidetes	c__Bacteroidia	o__Bacteroidales	f__Bacteroidaceae	g__Bacteroides	s__Bacteroides_SGB1882	t__SGB1882
1883	no	NA	NA	k__Bacteria	p__Bacteroidetes	c__Bacteroidia	o__Bacteroidales	f__Bacteroidaceae	g__Bacteroides	s__Bacteroides_sp_CAG_530	t__SGB1883
1884	no	NA	NA	k__Bacteria	p__Bacteroidetes	c__Bacteroidia	o__Bacteroidales	f__Bacteroidaceae	g__Bacteroides	s__Bacteroides_SGB1884	t__SGB1884
1885	no	NA	NA	k__Bacteria	p__Bacteroidetes	c__Bacteroidia	o__Bacteroidales	f__Bacteroidaceae	g__Bacteroides	s__Bacteroides_SGB1885	t__SGB1885
1886	no	NA	NA	k__Bacteria	p__Bacteroidetes	c__Bacteroidia	o__Bacteroidales	f__Bacteroidaceae	g__Bacteroides	s__Bacteroides_sp	t__SGB1886
1887	no	NA	NA	k__Bacteria	p__Bacteroidetes	c__Bacteroidia	o__Bacteroidales	f__Bacteroidaceae	g__GGB1382	s__GGB1382_SGB1887	t__SGB1887
1888	no	NA	NA	k__Bacteria	p__Bacteroidetes	c__Bacteroidia	o__Bacteroidales	f__Bacteroidaceae	g__Bacteroides	s__Bacteroides_coprophilus	t__SGB1888
1889	no	NA	NA	k__Bacteria	p__Bacteroidetes	c__Bacteroidia	o__Bacteroidales	f__Bacteroidaceae	g__Bacteroides	s__Bacteroides_ilei	t__SGB1889
1890	no	NA	NA	k__Bacteria	p__Bacteroidetes	c__Bacteroidia	o__Bacteroidales	f__Bacteroidaceae	g__GGB1385	s__GGB1385_SGB1890	t__SGB1890
1891	no	NA	NA	k__Bacteria	p__Bacteroidetes	c__Bacteroidia	o__Bacteroidales	f__Bacteroidaceae	g__Bacteroides	s__Bacteroides_coprocola	t__SGB1891
1893	no	NA	NA	k__Bacteria	p__Bacteroidetes	c__Bacteroidia	o__Bacteroidales	f__Bacteroidaceae	g__Bacteroides	s__Bacteroides_SGB1893	t__SGB1893
1894	no	NA	NA	k__Bacteria	p__Bacteroidetes	c__Bacteroidia	o__Bacteroidales	f__Bacteroidaceae	g__Bacteroides	s__Bacteroides_sp_CAG_1076	t__SGB1894
1895	no	NA	NA	k__Bacteria	p__Bacteroidetes	c__Bacteroidia	o__Bacteroidales	f__Bacteroidaceae	g__Bacteroides	s__Bacteroides_sp_CAG_443	t__SGB1895
1896	no	NA	NA	k__Bacteria	p__Bacteroidetes	c__Bacteroidia	o__Bacteroidales	f__Bacteroidaceae	g__GGB1388	s__GGB1388_SGB1896	t__SGB1896
1897	no	NA	NA	k__Bacteria	p__Bacteroidetes	c__Bacteroidia	o__Bacteroidales	f__Bacteroidaceae	g__Bacteroides	s__Bacteroides_barnesiae	t__SGB1897
1898	no	NA	NA	k__Bacteria	p__Bacteroidetes	c__Bacteroidia	o__Bacteroidales	f__Bacteroidaceae	g__Bacteroides	s__Bacteroides_SGB1898	t__SGB1898
1899	no	NA	NA	k__Bacteria	p__Bacteroidetes	c__Bacteroidia	o__Bacteroidales	f__Bacteroidaceae	g__Bacteroides	s__Bacteroides_plebeius	t__SGB1899
1902	no	NA	NA	k__Bacteria	p__Bacteroidetes	c__Bacteroidia	o__Bacteroidales	f__Bacteroidaceae	g__Bacteroides	s__Bacteroides_SGB1902	t__SGB1902
1903	no	NA	NA	k__Bacteria	p__Bacteroidetes	c__Bacteroidia	o__Bacteroidales	f__Bacteroidaceae	g__Bacteroides	s__Bacteroides_plebeius	t__SGB1903
1908	no	NA	NA	k__Bacteria	p__Bacteroidetes	c__Bacteroidia	o__Bacteroidales	f__Bacteroidaceae	g__Bacteroides	s__Bacteroides_SGB1908	t__SGB1908
1909	no	NA	NA	k__Bacteria	p__Bacteroidetes	c__Bacteroidia	o__Bacteroidales	f__Bacteroidaceae	g__Bacteroides	s__Bacteroides_SGB1909	t__SGB1909
1910	no	NA	NA	k__Bacteria	p__Bacteroidetes	c__Bacteroidia	o__Bacteroidales	f__Bacteroidaceae	g__Bacteroides	s__Bacteroides_sp_CAG_875	t__SGB1910
1911	no	NA	NA	k__Bacteria	p__Bacteroidetes	c__Bacteroidia	o__Bacteroidales	f__Bacteroidaceae	g__Bacteroides	s__Bacteroides_SGB1911	t__SGB1911
1912	no	NA	NA	k__Bacteria	p__Bacteroidetes	c__Bacteroidia	o__Bacteroidales	f__Bacteroidaceae	g__Bacteroides	s__Bacteroides_mediterraneensis	t__SGB1912
1913	no	NA	NA	k__Bacteria	p__Bacteroidetes	c__Bacteroidia	o__Bacteroidales	f__Bacteroidaceae	g__GGB1392	s__GGB1392_SGB1913	t__SGB1913
1914	no	NA	NA	k__Bacteria	p__Bacteroidetes	c__Bacteroidia	o__Bacteroidales	f__Bacteroidaceae	g__GGB1393	s__GGB1393_SGB1914	t__SGB1914
1915	no	NA	NA	k__Bacteria	p__Bacteroidetes	c__Bacteroidia	o__Bacteroidales	f__Bacteroidaceae	g__Bacteroides	s__Bacteroides_sp_An322	t__SGB1915
1916	no	NA	NA	k__Bacteria	p__Bacteroidetes	c__Bacteroidia	o__Bacteroidales	f__Bacteroidaceae	g__Bacteroides	s__Bacteroides_salanitronis	t__SGB1916
1917	no	NA	NA	k__Bacteria	p__Bacteroidetes	c__Bacteroidia	o__Bacteroidales	f__Bacteroidaceae	g__Bacteroides	s__Bacteroides_sp_An51A	t__SGB1917
1918	no	NA	NA	k__Bacteria	p__Bacteroidetes	c__Bacteroidia	o__Bacteroidales	f__Bacteroidaceae	g__Bacteroides	s__Bacteroides_SGB1918	t__SGB1918
1919	no	NA	NA	k__Bacteria	p__Bacteroidetes	c__Bacteroidia	o__Bacteroidales	f__Bacteroidaceae	g__GGB1396	s__GGB1396_SGB1919	t__SGB1919
1920	no	NA	NA	k__Bacteria	p__Bacteroidetes	c__Bacteroidia	o__Bacteroidales	f__Bacteroidaceae	g__Mediterranea	s__Mediterranea_sp_An20	t__SGB1920
1921	no	NA	NA	k__Bacteria	p__Bacteroidetes	c__Bacteroidia	o__Bacteroidales	f__Bacteroidaceae	g__GGB1398	s__GGB1398_SGB1921	t__SGB1921
1924	no	NA	NA	k__Bacteria	p__Bacteroidetes	c__Bacteroidia	o__Bacteroidales	f__Bacteroidaceae	g__Bacteroides	s__Bacteroides_graminisolvens	t__SGB1924
1926	no	NA	NA	k__Bacteria	p__Bacteroidetes	c__Bacteroidia	o__Bacteroidales	f__Bacteroidaceae	g__Bacteroides	s__Bacteroides_luti	t__SGB1926
1927	no	NA	NA	k__Bacteria	p__Bacteroidetes	c__Bacteroidia	o__Bacteroidales	f__Porphyromonadaceae	g__Macellibacteroides	s__Macellibacteroides_sp_HH_ZS	t__SGB1927
1928	no	NA	NA	k__Bacteria	p__Bacteroidetes	c__Bacteroidia	o__Bacteroidales	f__Tannerellaceae	g__GGB1405	s__GGB1405_SGB1928	t__SGB1928
1929	no	NA	NA	k__Bacteria	p__Bacteroidetes	c__Bacteroidia	o__Bacteroidales	f__Tannerellaceae	g__GGB1406	s__GGB1406_SGB1929	t__SGB1929
1930	no	NA	NA	k__Bacteria	p__Bacteroidetes	c__Bacteroidia	o__Bacteroidales	f__Tannerellaceae	g__Parabacteroides	s__Parabacteroides_sp_CAG_409	t__SGB1930
1931	no	NA	NA	k__Bacteria	p__Bacteroidetes	c__Bacteroidia	o__Bacteroidales	f__Tannerellaceae	g__Parabacteroides	s__Parabacteroides_SGB1931	t__SGB1931
1932	no	NA	NA	k__Bacteria	p__Bacteroidetes	c__Bacteroidia	o__Bacteroidales	f__Tannerellaceae	g__Parabacteroides	s__Parabacteroides_SGB1932	t__SGB1932
1933	no	NA	NA	k__Bacteria	p__Bacteroidetes	c__Bacteroidia	o__Bacteroidales	f__Tannerellaceae	g__GGB1408	s__GGB1408_SGB1933	t__SGB1933
1934	yes	Parabacteroides distasonis	823	k__Bacteria	p__Bacteroidetes	c__Bacteroidia	o__Bacteroidales	f__Tannerellaceae	g__Parabacteroides	s__Parabacteroides_distasonis	t__SGB1934
1935	no	NA	NA	k__Bacteria	p__Bacteroidetes	c__Bacteroidia	o__Bacteroidales	f__Tannerellaceae	g__GGB1410	s__GGB1410_SGB1935	t__SGB1935
1936	no	NA	NA	k__Bacteria	p__Bacteroidetes	c__Bacteroidia	o__Bacteroidales	f__Tannerellaceae	g__Parabacteroides	s__Parabacteroides_SGB1936	t__SGB1936
1937	no	NA	NA	k__Bacteria	p__Bacteroidetes	c__Bacteroidia	o__Bacteroidales	f__Tannerellaceae	g__Parabacteroides	s__Parabacteroides_goldsteinii	t__SGB1937
1938	no	NA	NA	k__Bacteria	p__Bacteroidetes	c__Bacteroidia	o__Bacteroidales	f__Tannerellaceae	g__Parabacteroides	s__Parabacteroides_SGB1938	t__SGB1938
1939	no	NA	NA	k__Bacteria	p__Bacteroidetes	c__Bacteroidia	o__Bacteroidales	f__Tannerellaceae	g__Parabacteroides	s__Parabacteroides_sp_TM07_1AC	t__SGB1939
1940	no	NA	NA	k__Bacteria	p__Bacteroidetes	c__Bacteroidia	o__Bacteroidales	f__Tannerellaceae	g__Parabacteroides	s__Parabacteroides_sp_AF18_52	t__SGB1940
1941	no	NA	NA	k__Bacteria	p__Bacteroidetes	c__Bacteroidia	o__Bacteroidales	f__Tannerellaceae	g__Parabacteroides	s__Parabacteroides_goldsteinii	t__SGB1941
1942	no	NA	NA	k__Bacteria	p__Bacteroidetes	c__Bacteroidia	o__Bacteroidales	f__Tannerellaceae	g__Parabacteroides	s__Parabacteroides_gordonii	t__SGB1942
1943	no	NA	NA	k__Bacteria	p__Bacteroidetes	c__Bacteroidia	o__Bacteroidales	f__Tannerellaceae	g__Parabacteroides	s__Parabacteroides_sp_426_9	t__SGB1943
1944	no	NA	NA	k__Bacteria	p__Bacteroidetes	c__Bacteroidia	o__Bacteroidales	f__Tannerellaceae	g__Parabacteroides	s__Parabacteroides_SGB1944	t__SGB1944
1945	no	NA	NA	k__Bacteria	p__Bacteroidetes	c__Bacteroidia	o__Bacteroidales	f__Tannerellaceae	g__Parabacteroides	s__Parabacteroides_sp	t__SGB1945
1946	no	NA	NA	k__Bacteria	p__Bacteroidetes	c__Bacteroidia	o__Bacteroidales	f__Tannerellaceae	g__Parabacteroides	s__Parabacteroides_SGB1946	t__SGB1946
1947	no	NA	NA	k__Bacteria	p__Bacteroidetes	c__Bacteroidia	o__Bacteroidales	f__Tannerellaceae	g__Parabacteroides	s__Parabacteroides_SGB1947	t__SGB1947
1948	no	NA	NA	k__Bacteria	p__Bacteroidetes	c__Bacteroidia	o__Bacteroidales	f__Tannerellaceae	g__Parabacteroides	s__Parabacteroides_johnsonii	t__SGB1948
1949	no	NA	NA	k__Bacteria	p__Bacteroidetes	c__Bacteroidia	o__Bacteroidales	f__Tannerellaceae	g__Parabacteroides	s__Parabacteroides_merdae	t__SGB1949
1950	no	NA	NA	k__Bacteria	p__Bacteroidetes	c__Bacteroidia	o__Bacteroidales	f__Tannerellaceae	g__Parabacteroides	s__Parabacteroides_SGB1950	t__SGB1950
1951	no	NA	NA	k__Bacteria	p__Bacteroidetes	c__Bacteroidia	o__Bacteroidales	f__Tannerellaceae	g__Parabacteroides	s__Parabacteroides_chinchillae	t__SGB1951
1953	no	NA	NA	k__Bacteria	p__Bacteroidetes	c__CFGB601	o__OFGB601	f__FGB601	g__GGB1418	s__GGB1418_SGB1953	t__SGB1953
1954	no	NA	NA	k__Bacteria	p__Bacteroidetes	c__CFGB601	o__OFGB601	f__FGB601	g__GGB1418	s__GGB1418_SGB1954	t__SGB1954
1955	no	NA	NA	k__Bacteria	p__Bacteroidetes	c__CFGB601	o__OFGB601	f__FGB601	g__GGB1419	s__GGB1419_SGB1955	t__SGB1955
1956	no	NA	NA	k__Bacteria	p__Bacteroidetes	c__Bacteroidia	o__Bacteroidales	f__Bacteroidaceae	g__Bacteroides	s__Bacteroides_SGB1956	t__SGB1956
1957	no	NA	NA	k__Bacteria	p__Bacteroidetes	c__Bacteroidia	o__Bacteroidales	f__Bacteroidaceae	g__Bacteroides	s__Bacteroides_sp_CAG_144	t__SGB1957
1958	no	NA	NA	k__Bacteria	p__Bacteroidetes	c__Bacteroidia	o__Bacteroidales	f__Bacteroidaceae	g__GGB1421	s__GGB1421_SGB1958	t__SGB1958
1959	no	NA	NA	k__Bacteria	p__Bacteroidetes	c__Bacteroidia	o__Bacteroidales	f__Bacteroidaceae	g__GGB1421	s__GGB1421_SGB1959	t__SGB1959
1960	no	NA	NA	k__Bacteria	p__Bacteroidetes	c__Bacteroidia	o__Bacteroidales	f__Bacteroidaceae	g__GGB1421	s__GGB1421_SGB1960	t__SGB1960
1961	no	NA	NA	k__Bacteria	p__Bacteroidetes	c__Bacteroidia	o__Bacteroidales	f__Barnesiellaceae	g__Coprobacter	s__Coprobacter_sp	t__SGB1961
1962	no	NA	NA	k__Bacteria	p__Bacteroidetes	c__Bacteroidia	o__Bacteroidales	f__Barnesiellaceae	g__Coprobacter	s__Coprobacter_secundus	t__SGB1962
1963	no	NA	NA	k__Bacteria	p__Bacteroidetes	c__Bacteroidia	o__Bacteroidales	f__Barnesiellaceae	g__Coprobacter	s__Coprobacter_fastidiosus	t__SGB1963
1964	no	NA	NA	k__Bacteria	p__Bacteroidetes	c__Bacteroidia	o__Bacteroidales	f__Barnesiellaceae	g__GGB1425	s__GGB1425_SGB1964	t__SGB1964
1965	no	NA	NA	k__Bacteria	p__Bacteroidetes	c__Bacteroidia	o__Bacteroidales	f__Barnesiellaceae	g__Barnesiella	s__Barnesiella_intestinihominis	t__SGB1965
1966	no	NA	NA	k__Bacteria	p__Bacteroidetes	c__Bacteroidia	o__Bacteroidales	f__Barnesiellaceae	g__Barnesiella	s__Barnesiella_viscericola	t__SGB1966
1967	no	NA	NA	k__Bacteria	p__Bacteroidetes	c__Bacteroidia	o__Bacteroidales	f__Barnesiellaceae	g__Barnesiella	s__Barnesiella_sp_An22	t__SGB1967
1968	no	NA	NA	k__Bacteria	p__Bacteroidetes	c__Bacteroidia	o__Bacteroidales	f__Barnesiellaceae	g__Barnesiella	s__Barnesiella_sp_An55	t__SGB1968
1969	no	NA	NA	k__Bacteria	p__Firmicutes	c__CFGB606	o__OFGB606	f__FGB606	g__GGB1428	s__GGB1428_SGB1969	t__SGB1969
1972	no	NA	NA	k__Bacteria	p__Bacteroidetes	c__Bacteroidia	o__Bacteroidales	f__Porphyromonadaceae	g__GGB1431	s__GGB1431_SGB1972	t__SGB1972
1973	no	NA	NA	k__Bacteria	p__Bacteroidetes	c__Bacteroidia	o__Bacteroidales	f__Porphyromonadaceae	g__Porphyromonas	s__Porphyromonas_uenonis	t__SGB1973
1974	no	NA	NA	k__Bacteria	p__Bacteroidetes	c__Bacteroidia	o__Bacteroidales	f__Porphyromonadaceae	g__Porphyromonas	s__Porphyromonas_uenonis	t__SGB1974
1975	no	NA	NA	k__Bacteria	p__Bacteroidetes	c__Bacteroidia	o__Bacteroidales	f__Porphyromonadaceae	g__Porphyromonas	s__Porphyromonas_SGB1975	t__SGB1975
1976	no	NA	NA	k__Bacteria	p__Bacteroidetes	c__Bacteroidia	o__Bacteroidales	f__Porphyromonadaceae	g__Porphyromonas	s__Porphyromonas_SGB1976	t__SGB1976
1977	no	NA	NA	k__Bacteria	p__Bacteroidetes	c__Bacteroidia	o__Bacteroidales	f__Porphyromonadaceae	g__Porphyromonas	s__Porphyromonas_SGB1977	t__SGB1977
1978	no	NA	NA	k__Bacteria	p__Bacteroidetes	c__Bacteroidia	o__Bacteroidales	f__Porphyromonadaceae	g__Porphyromonas	s__Porphyromonas_SGB1978	t__SGB1978
1979	no	NA	NA	k__Bacteria	p__Bacteroidetes	c__Bacteroidia	o__Bacteroidales	f__Porphyromonadaceae	g__Porphyromonas	s__Porphyromonas_SGB1979	t__SGB1979
1980	no	NA	NA	k__Bacteria	p__Bacteroidetes	c__Bacteroidia	o__Bacteroidales	f__Porphyromonadaceae	g__Porphyromonas	s__Porphyromonas_SGB1980	t__SGB1980
1981	yes	Porphyromonas asaccharolytica	28123	k__Bacteria	p__Bacteroidetes	c__Bacteroidia	o__Bacteroidales	f__Porphyromonadaceae	g__Porphyromonas	s__Porphyromonas_asaccharolytica	t__SGB1981
1982	no	NA	NA	k__Bacteria	p__Bacteroidetes	c__Bacteroidia	o__Bacteroidales	f__Porphyromonadaceae	g__Porphyromonas	s__Porphyromonas_SGB1982	t__SGB1982
1983	no	NA	NA	k__Bacteria	p__Bacteroidetes	c__Bacteroidia	o__Bacteroidales	f__Porphyromonadaceae	g__Porphyromonas	s__Porphyromonas_SGB1983	t__SGB1983
1984	no	NA	NA	k__Bacteria	p__Bacteroidetes	c__Bacteroidia	o__Bacteroidales	f__Porphyromonadaceae	g__Porphyromonas	s__Porphyromonas_SGB1984	t__SGB1984
1985	no	NA	NA	k__Bacteria	p__Bacteroidetes	c__Bacteroidia	o__Bacteroidales	f__Porphyromonadaceae	g__Porphyromonas	s__Porphyromonas_bennonis	t__SGB1985
1986	no	NA	NA	k__Bacteria	p__Bacteroidetes	c__Bacteroidia	o__Bacteroidales	f__Porphyromonadaceae	g__Porphyromonas	s__Porphyromonas_SGB1986	t__SGB1986
1988	no	NA	NA	k__Bacteria	p__Bacteroidetes	c__Bacteroidia	o__Bacteroidales	f__Porphyromonadaceae	g__Porphyromonas	s__Porphyromonas_SGB1988	t__SGB1988
1989	no	NA	NA	k__Bacteria	p__Bacteroidetes	c__Bacteroidia	o__Bacteroidales	f__Porphyromonadaceae	g__Porphyromonas	s__Porphyromonas_SGB1989	t__SGB1989
1990	no	NA	NA	k__Bacteria	p__Bacteroidetes	c__Bacteroidia	o__Bacteroidales	f__Porphyromonadaceae	g__Porphyromonas	s__Porphyromonas_sp_HMSC065F10	t__SGB1990
1991	yes	Porphyromonas somerae	322095	k__Bacteria	p__Bacteroidetes	c__Bacteroidia	o__Bacteroidales	f__Porphyromonadaceae	g__Porphyromonas	s__Porphyromonas_sp_CAG_1061	t__SGB1991
1992	no	NA	NA	k__Bacteria	p__Bacteroidetes	c__Bacteroidia	o__Bacteroidales	f__Porphyromonadaceae	g__Porphyromonas	s__Porphyromonas_SGB1992	t__SGB1992
1995	no	NA	NA	k__Bacteria	p__Bacteroidetes	c__Bacteroidia	o__Bacteroidales	f__Dysgonamonadaceae	g__Dysgonamonadaceae_unclassified	s__Dysgonamonadaceae_bacterium	t__SGB1995
1999	no	NA	NA	k__Bacteria	p__Bacteroidetes	c__Bacteroidia	o__Bacteroidales	f__Porphyromonadaceae	g__Lascolabacillus	s__Lascolabacillus_massiliensis	t__SGB1999
2003	no	NA	NA	k__Bacteria	p__Bacteroidetes	c__Bacteroidia	o__Bacteroidales	f__Porphyromonadaceae	g__Porphyromonadaceae_unclassified	s__Porphyromonadaceae_bacterium	t__SGB2003
2008	no	NA	NA	k__Bacteria	p__Bacteroidetes	c__Bacteroidia	o__Bacteroidales	f__Porphyromonadaceae	g__Porphyromonadaceae_unclassified	s__Porphyromonadaceae_bacterium_KHP3R9	t__SGB2008
2009	no	NA	NA	k__Bacteria	p__Bacteroidetes	c__Bacteroidia	o__Bacteroidales	f__Porphyromonadaceae	g__Porphyromonadaceae_unclassified	s__Porphyromonadaceae_bacterium_NLAE_zl_C104	t__SGB2009
2010	no	NA	NA	k__Bacteria	p__Bacteroidetes	c__Bacteroidia	o__Bacteroidales	f__Dysgonamonadaceae	g__Proteiniphilum	s__Proteiniphilum_acetatigenes	t__SGB2010
2015	no	NA	NA	k__Bacteria	p__Bacteroidetes	c__Bacteroidia	o__Bacteroidales	f__Porphyromonadaceae	g__Porphyromonas	s__Porphyromonas_SGB2015	t__SGB2015
2016	yes	Porphyromonas endodontalis	28124	k__Bacteria	p__Bacteroidetes	c__Bacteroidia	o__Bacteroidales	f__Porphyromonadaceae	g__Porphyromonas	s__Porphyromonas_endodontalis	t__SGB2016
2018	no	NA	NA	k__Bacteria	p__Bacteroidetes	c__CFGB618	o__OFGB618	f__FGB618	g__GGB1455	s__GGB1455_SGB2018	t__SGB2018
2019	no	NA	NA	k__Bacteria	p__Bacteroidetes	c__CFGB618	o__OFGB618	f__FGB618	g__GGB1456	s__GGB1456_SGB2019	t__SGB2019
2020	no	NA	NA	k__Bacteria	p__Bacteroidetes	c__CFGB619	o__OFGB619	f__FGB619	g__GGB1457	s__GGB1457_SGB2020	t__SGB2020
2021	no	NA	NA	k__Bacteria	p__Bacteroidetes	c__CFGB619	o__OFGB619	f__FGB619	g__GGB1458	s__GGB1458_SGB2021	t__SGB2021
2023	no	NA	NA	k__Bacteria	p__Chlamydiae	c__CFGB620	o__OFGB620	f__FGB620	g__GGB1460	s__GGB1460_SGB2023	t__SGB2023
2024	no	NA	NA	k__Bacteria	p__Bacteroidetes	c__CFGB620	o__OFGB620	f__FGB620	g__GGB1461	s__GGB1461_SGB2024	t__SGB2024
2025	no	NA	NA	k__Bacteria	p__Bacteroidetes	c__CFGB620	o__OFGB620	f__FGB620	g__GGB1462	s__GGB1462_SGB2025	t__SGB2025
2036	no	NA	NA	k__Bacteria	p__Bacteroidetes	c__Bacteroidia	o__Bacteroidales	f__Porphyromonadaceae	g__Porphyromonas	s__Porphyromonas_catoniae	t__SGB2036
2037	no	NA	NA	k__Bacteria	p__Bacteroidetes	c__Bacteroidia	o__Bacteroidales	f__Porphyromonadaceae	g__GGB1472	s__GGB1472_SGB2037	t__SGB2037
2038	no	NA	NA	k__Bacteria	p__Bacteroidetes	c__Bacteroidia	o__Bacteroidales	f__Porphyromonadaceae	g__GGB1472	s__GGB1472_SGB2038	t__SGB2038
2039	no	NA	NA	k__Bacteria	p__Bacteroidetes	c__Bacteroidia	o__Bacteroidales	f__Porphyromonadaceae	g__GGB1473	s__GGB1473_SGB2039	t__SGB2039
2040	no	NA	NA	k__Bacteria	p__Bacteroidetes	c__Bacteroidia	o__Bacteroidales	f__Porphyromonadaceae	g__GGB1474	s__GGB1474_SGB2040	t__SGB2040
2041	no	NA	NA	k__Bacteria	p__Bacteroidetes	c__Bacteroidia	o__Bacteroidales	f__Porphyromonadaceae	g__Porphyromonas	s__Porphyromonas_sp_oral_taxon_278	t__SGB2041
2042	no	NA	NA	k__Bacteria	p__Bacteroidetes	c__Bacteroidia	o__Bacteroidales	f__Porphyromonadaceae	g__Porphyromonas	s__Porphyromonas_SGB2042	t__SGB2042
2043	no	NA	NA	k__Bacteria	p__Bacteroidetes	c__Bacteroidia	o__Bacteroidales	f__Porphyromonadaceae	g__Porphyromonadaceae_unclassified	s__Porphyromonadaceae_bacterium_KA00676	t__SGB2043
2044	no	NA	NA	k__Bacteria	p__Bacteroidetes	c__Bacteroidia	o__Bacteroidales	f__Porphyromonadaceae	g__Porphyromonas	s__Porphyromonas_SGB2044	t__SGB2044
2047	no	NA	NA	k__Bacteria	p__Bacteroidetes	c__Bacteroidia	o__Bacteroidales	f__Tannerellaceae	g__Tannerella	s__Tannerella_sp_oral_taxon_808	t__SGB2047
2048	no	NA	NA	k__Bacteria	p__Bacteroidetes	c__Bacteroidia	o__Bacteroidales	f__Tannerellaceae	g__Tannerella	s__Tannerella_sp_oral_taxon_HOT_286	t__SGB2048
2049	no	NA	NA	k__Bacteria	p__Bacteroidetes	c__Bacteroidia	o__Bacteroidales	f__Tannerellaceae	g__Tannerella	s__Tannerella_SGB2049	t__SGB2049
2050	no	NA	NA	k__Bacteria	p__Bacteroidetes	c__Bacteroidia	o__Bacteroidales	f__Bacteroidales_unclassified	g__Bacteroidales_unclassified	s__Bacteroidales_bacterium_Barb4	t__SGB2050
2051	no	NA	NA	k__Bacteria	p__Bacteroidetes	c__Bacteroidia	o__Bacteroidales	f__Bacteroidales_unclassified	g__Bacteroidales_unclassified	s__Bacteroidales_bacterium_Barb7	t__SGB2051
2052	no	NA	NA	k__Bacteria	p__Bacteroidetes	c__Bacteroidetes_unclassified	o__Bacteroidetes_unclassified	f__Bacteroidetes_unclassified	g__Bacteroidetes_unclassified	s__Bacteroidetes_bacterium_oral_taxon_272	t__SGB2052
2053	yes	Tannerella forsythia	28112	k__Bacteria	p__Bacteroidetes	c__Bacteroidia	o__Bacteroidales	f__Tannerellaceae	g__Tannerella	s__Tannerella_forsythia	t__SGB2053
2054	no	NA	NA	k__Bacteria	p__Bacteroidetes	c__Bacteroidia	o__Bacteroidales	f__Tannerellaceae	g__Tannerella	s__Tannerella_SGB2054	t__SGB2054
2055	no	NA	NA	k__Bacteria	p__Bacteroidetes	c__Bacteroidia	o__Bacteroidales	f__Porphyromonadaceae	g__Porphyromonas	s__Porphyromonas_macacae	t__SGB2055
2056	no	NA	NA	k__Bacteria	p__Bacteroidetes	c__Bacteroidia	o__Bacteroidales	f__Porphyromonadaceae	g__Porphyromonas	s__Porphyromonas_gulae	t__SGB2056
2057	yes	Porphyromonas gingivalis	837	k__Bacteria	p__Bacteroidetes	c__Bacteroidia	o__Bacteroidales	f__Porphyromonadaceae	g__Porphyromonas	s__Porphyromonas_gingivalis	t__SGB2057
2058	no	NA	NA	k__Bacteria	p__Bacteroidetes	c__Bacteroidia	o__Bacteroidales	f__Porphyromonadaceae	g__Porphyromonas	s__Porphyromonas_sp_COT_290_OH860	t__SGB2058
2059	no	NA	NA	k__Bacteria	p__Bacteroidetes	c__Bacteroidia	o__Bacteroidales	f__Porphyromonadaceae	g__Porphyromonas	s__Porphyromonas_sp_COT_239_OH1446	t__SGB2059
2060	no	NA	NA	k__Bacteria	p__Bacteroidetes	c__Bacteroidia	o__Bacteroidales	f__Porphyromonadaceae	g__Porphyromonas	s__Porphyromonas_cangingivalis	t__SGB2060
2061	no	NA	NA	k__Bacteria	p__Bacteroidetes	c__Bacteroidia	o__Bacteroidales	f__Porphyromonadaceae	g__Porphyromonas	s__Porphyromonas_canoris	t__SGB2061
2062	no	NA	NA	k__Bacteria	p__Bacteroidetes	c__Bacteroidia	o__Bacteroidales	f__Porphyromonadaceae	g__Porphyromonas	s__Porphyromonas_crevioricanis	t__SGB2062
2063	no	NA	NA	k__Bacteria	p__Bacteroidetes	c__Bacteroidia	o__Bacteroidales	f__Porphyromonadaceae	g__Porphyromonas	s__Porphyromonas_gingivicanis	t__SGB2063
2064	no	NA	NA	k__Bacteria	p__Bacteroidetes	c__Bacteroidia	o__Bacteroidales	f__Porphyromonadaceae	g__Porphyromonas	s__Porphyromonas_circumdentaria	t__SGB2064
2065	no	NA	NA	k__Bacteria	p__Bacteroidetes	c__CFGB627	o__OFGB627	f__FGB627	g__GGB1490	s__GGB1490_SGB2065	t__SGB2065
2066	no	NA	NA	k__Bacteria	p__Bacteroidetes	c__CFGB627	o__OFGB627	f__FGB627	g__GGB1491	s__GGB1491_SGB2066	t__SGB2066
2067	no	NA	NA	k__Bacteria	p__Bacteroidetes	c__CFGB628	o__OFGB628	f__FGB628	g__GGB1492	s__GGB1492_SGB2067	t__SGB2067
2068	no	NA	NA	k__Bacteria	p__Bacteroidetes	c__Bacteroidia	o__Bacteroidales	f__Muribaculaceae	g__GGB1493	s__GGB1493_SGB2068	t__SGB2068
2069	no	NA	NA	k__Bacteria	p__Bacteroidetes	c__Bacteroidia	o__Bacteroidales	f__Muribaculaceae	g__GGB1494	s__GGB1494_SGB2069	t__SGB2069
2070	no	NA	NA	k__Bacteria	p__Bacteroidetes	c__Bacteroidia	o__Bacteroidales	f__Muribaculaceae	g__GGB1494	s__GGB1494_SGB2070	t__SGB2070
2071	no	NA	NA	k__Bacteria	p__Bacteroidetes	c__Bacteroidia	o__Bacteroidales	f__Muribaculaceae	g__Muribaculaceae_unclassified	s__Bacteroidales_bacterium_H9	t__SGB2071
2072	no	NA	NA	k__Bacteria	p__Bacteroidetes	c__Bacteroidia	o__Bacteroidales	f__Muribaculaceae	g__GGB1496	s__GGB1496_SGB2072	t__SGB2072
2073	no	NA	NA	k__Bacteria	p__Bacteroidetes	c__Bacteroidia	o__Bacteroidales	f__Muribaculaceae	g__GGB1496	s__GGB1496_SGB2073	t__SGB2073
2075	no	NA	NA	k__Bacteria	p__Bacteroidetes	c__Bacteroidia	o__Bacteroidales	f__Prevotellaceae	g__Prevotella	s__Prevotella_SGB2075	t__SGB2075
2076	no	NA	NA	k__Bacteria	p__Bacteroidetes	c__Bacteroidia	o__Bacteroidales	f__Prevotellaceae	g__Prevotella	s__Prevotella_sp_CAG_873	t__SGB2076
2077	no	NA	NA	k__Bacteria	p__Bacteroidetes	c__CFGB631	o__OFGB631	f__FGB631	g__GGB1498	s__GGB1498_SGB2077	t__SGB2077
2080	no	NA	NA	k__Bacteria	p__Bacteroidetes	c__Bacteroidia	o__Bacteroidales	f__Muribaculaceae	g__GGB1501	s__GGB1501_SGB2080	t__SGB2080
2082	no	NA	NA	k__Bacteria	p__Bacteroidetes	c__Bacteroidia	o__Bacteroidales	f__Muribaculaceae	g__Muribaculaceae_unclassified	s__Bacteroidales_bacterium_M5	t__SGB2082
2083	no	NA	NA	k__Bacteria	p__Bacteroidetes	c__Bacteroidia	o__Bacteroidales	f__Muribaculaceae	g__Muribaculaceae_unclassified	s__Muribaculaceae_unclassified_SGB2083	t__SGB2083
2084	no	NA	NA	k__Bacteria	p__Bacteroidetes	c__Bacteroidia	o__Bacteroidales	f__Barnesiellaceae	g__Barnesiella	s__Barnesiella_sp	t__SGB2084
2085	no	NA	NA	k__Bacteria	p__Bacteroidetes	c__Bacteroidia	o__Bacteroidales	f__Bacteroidales_unclassified	g__Bacteroidales_unclassified	s__Bacteroidales_bacterium	t__SGB2085
2087	no	NA	NA	k__Bacteria	p__Bacteroidetes	c__Bacteroidia	o__Bacteroidales	f__Muribaculaceae	g__Muribaculaceae_unclassified	s__Muribaculaceae_bacterium_Isolate-102_(HZI)	t__SGB2087
2088	no	NA	NA	k__Bacteria	p__Bacteroidetes	c__Bacteroidia	o__Bacteroidales	f__Muribaculaceae	g__Muribaculum	s__Muribaculum_intestinale	t__SGB2088
2089	no	NA	NA	k__Bacteria	p__Bacteroidetes	c__Bacteroidia	o__Bacteroidales	f__Muribaculaceae	g__Muribaculaceae_unclassified	s__Bacteroidales_bacterium_M1	t__SGB2089
2090	no	NA	NA	k__Bacteria	p__Bacteroidetes	c__Bacteroidia	o__Bacteroidales	f__Muribaculaceae	g__GGB1510	s__GGB1510_SGB2090	t__SGB2090
2091	no	NA	NA	k__Bacteria	p__Bacteroidetes	c__Bacteroidia	o__Bacteroidales	f__Bacteroidaceae	g__Bacteroides	s__Bacteroides_sp_CAG_927	t__SGB2091
2092	no	NA	NA	k__Bacteria	p__Bacteroidetes	c__Bacteroidia	o__Bacteroidales	f__Muribaculaceae	g__GGB1512	s__GGB1512_SGB2092	t__SGB2092
2093	no	NA	NA	k__Bacteria	p__Bacteroidetes	c__Bacteroidia	o__Bacteroidales	f__Muribaculaceae	g__GGB1513	s__GGB1513_SGB2093	t__SGB2093
2094	no	NA	NA	k__Bacteria	p__Bacteroidetes	c__Bacteroidia	o__Bacteroidales	f__Muribaculaceae	g__Muribaculaceae_unclassified	s__Bacteroidales_bacterium_H1	t__SGB2094
2095	no	NA	NA	k__Bacteria	p__Bacteroidetes	c__Bacteroidia	o__Bacteroidales	f__Muribaculaceae	g__Muribaculaceae_unclassified	s__Bacteroidales_bacterium_M7	t__SGB2095
2097	no	NA	NA	k__Bacteria	p__Bacteroidetes	c__Bacteroidia	o__Bacteroidales	f__Prevotellaceae	g__GGB1517	s__GGB1517_SGB2097	t__SGB2097
2098	no	NA	NA	k__Bacteria	p__Bacteroidetes	c__Bacteroidia	o__Bacteroidales	f__Prevotellaceae	g__GGB1517	s__GGB1517_SGB2098	t__SGB2098
2099	no	NA	NA	k__Bacteria	p__Bacteroidetes	c__Bacteroidia	o__Bacteroidales	f__Prevotellaceae	g__GGB1518	s__GGB1518_SGB2099	t__SGB2099
2100	no	NA	NA	k__Bacteria	p__Bacteroidetes	c__Bacteroidia	o__Bacteroidales	f__Prevotellaceae	g__GGB1518	s__GGB1518_SGB2100	t__SGB2100
2101	no	NA	NA	k__Bacteria	p__Bacteroidetes	c__Bacteroidia	o__Bacteroidales	f__Prevotellaceae	g__GGB1519	s__GGB1519_SGB2101	t__SGB2101
2103	no	NA	NA	k__Bacteria	p__Bacteroidetes	c__Bacteroidia	o__Bacteroidales	f__Prevotellaceae	g__GGB1521	s__GGB1521_SGB2103	t__SGB2103
2104	no	NA	NA	k__Bacteria	p__Bacteroidetes	c__Bacteroidia	o__Bacteroidales	f__Prevotellaceae	g__GGB1522	s__GGB1522_SGB2104	t__SGB2104
2105	no	NA	NA	k__Bacteria	p__Bacteroidetes	c__Bacteroidia	o__Bacteroidales	f__Prevotellaceae	g__GGB1523	s__GGB1523_SGB2105	t__SGB2105
2106	no	NA	NA	k__Bacteria	p__Bacteroidetes	c__Bacteroidia	o__Bacteroidales	f__Prevotellaceae	g__GGB1524	s__GGB1524_SGB2106	t__SGB2106
2107	no	NA	NA	k__Bacteria	p__Bacteroidetes	c__Bacteroidia	o__Bacteroidales	f__Prevotellaceae	g__GGB1525	s__GGB1525_SGB2107	t__SGB2107
2108	no	NA	NA	k__Bacteria	p__Bacteroidetes	c__Bacteroidia	o__Bacteroidales	f__Prevotellaceae	g__GGB1526	s__GGB1526_SGB2108	t__SGB2108
2109	no	NA	NA	k__Bacteria	p__Bacteroidetes	c__Bacteroidia	o__Bacteroidales	f__Prevotellaceae	g__GGB1526	s__GGB1526_SGB2109	t__SGB2109
2110	no	NA	NA	k__Bacteria	p__Bacteroidetes	c__Bacteroidia	o__Bacteroidales	f__Prevotellaceae	g__GGB1527	s__GGB1527_SGB2110	t__SGB2110
2111	no	NA	NA	k__Bacteria	p__Bacteroidetes	c__Bacteroidia	o__Bacteroidales	f__Prevotellaceae	g__GGB1528	s__GGB1528_SGB2111	t__SGB2111
2112	no	NA	NA	k__Bacteria	p__Bacteroidetes	c__Bacteroidia	o__Bacteroidales	f__Prevotellaceae	g__GGB1529	s__GGB1529_SGB2112	t__SGB2112
2113	no	NA	NA	k__Bacteria	p__Bacteroidetes	c__Bacteroidia	o__Bacteroidales	f__Prevotellaceae	g__GGB1530	s__GGB1530_SGB2113	t__SGB2113
2114	no	NA	NA	k__Bacteria	p__Bacteroidetes	c__Bacteroidia	o__Bacteroidales	f__Prevotellaceae	g__GGB1531	s__GGB1531_SGB2114	t__SGB2114
2115	no	NA	NA	k__Bacteria	p__Bacteroidetes	c__Bacteroidia	o__Bacteroidales	f__Prevotellaceae	g__GGB1532	s__GGB1532_SGB2115	t__SGB2115
2116	no	NA	NA	k__Bacteria	p__Bacteroidetes	c__Bacteroidia	o__Bacteroidales	f__Prevotellaceae	g__GGB1533	s__GGB1533_SGB2116	t__SGB2116
2118	no	NA	NA	k__Bacteria	p__Bacteroidetes	c__Bacteroidia	o__Bacteroidales	f__Prevotellaceae	g__GGB1535	s__GGB1535_SGB2118	t__SGB2118
2119	no	NA	NA	k__Bacteria	p__Bacteroidetes	c__Bacteroidia	o__Bacteroidales	f__Muribaculaceae	g__Muribaculaceae_unclassified	s__Bacteroidales_bacterium_H5	t__SGB2119
2120	no	NA	NA	k__Bacteria	p__Bacteroidetes	c__Bacteroidia	o__Bacteroidales	f__Prevotellaceae	g__GGB1537	s__GGB1537_SGB2120	t__SGB2120
2121	no	NA	NA	k__Bacteria	p__Bacteroidetes	c__Bacteroidia	o__Bacteroidales	f__Muribaculaceae	g__Muribaculaceae_unclassified	s__Bacteroidales_bacterium_H2	t__SGB2121
2122	no	NA	NA	k__Bacteria	p__Bacteroidetes	c__Bacteroidia	o__Bacteroidales	f__Prevotellaceae	g__GGB1539	s__GGB1539_SGB2122	t__SGB2122
2124	no	NA	NA	k__Bacteria	p__Bacteroidetes	c__Bacteroidia	o__Bacteroidales	f__Prevotellaceae	g__GGB1541	s__GGB1541_SGB2124	t__SGB2124
2125	no	NA	NA	k__Bacteria	p__Bacteroidetes	c__Bacteroidia	o__Bacteroidales	f__Prevotellaceae	g__GGB1542	s__GGB1542_SGB2125	t__SGB2125
2126	no	NA	NA	k__Bacteria	p__Bacteroidetes	c__Bacteroidia	o__Bacteroidales	f__Muribaculaceae	g__Muribaculaceae_unclassified	s__Bacteroidales_bacterium_H3	t__SGB2126
2127	no	NA	NA	k__Bacteria	p__Bacteroidetes	c__Bacteroidia	o__Bacteroidales	f__Prevotellaceae	g__GGB1544	s__GGB1544_SGB2127	t__SGB2127
2128	no	NA	NA	k__Bacteria	p__Bacteroidetes	c__Bacteroidia	o__Bacteroidales	f__Prevotellaceae	g__GGB1545	s__GGB1545_SGB2128	t__SGB2128
2129	no	NA	NA	k__Bacteria	p__Bacteroidetes	c__Bacteroidia	o__Bacteroidales	f__Prevotellaceae	g__GGB1545	s__GGB1545_SGB2129	t__SGB2129
2131	no	NA	NA	k__Bacteria	p__Bacteroidetes	c__Bacteroidia	o__Bacteroidales	f__Prevotellaceae	g__GGB1547	s__GGB1547_SGB2131	t__SGB2131
2132	no	NA	NA	k__Bacteria	p__Bacteroidetes	c__Bacteroidia	o__Bacteroidales	f__Prevotellaceae	g__GGB1548	s__GGB1548_SGB2132	t__SGB2132
2133	no	NA	NA	k__Bacteria	p__Bacteroidetes	c__Bacteroidia	o__Bacteroidales	f__Prevotellaceae	g__GGB1549	s__GGB1549_SGB2133	t__SGB2133
2134	no	NA	NA	k__Bacteria	p__Bacteroidetes	c__Bacteroidia	o__Bacteroidales	f__Prevotellaceae	g__GGB1550	s__GGB1550_SGB2134	t__SGB2134
2135	no	NA	NA	k__Bacteria	p__Bacteroidetes	c__Bacteroidia	o__Bacteroidales	f__Prevotellaceae	g__GGB1550	s__GGB1550_SGB2135	t__SGB2135
2136	no	NA	NA	k__Bacteria	p__Bacteroidetes	c__Bacteroidia	o__Bacteroidales	f__Prevotellaceae	g__GGB1551	s__GGB1551_SGB2136	t__SGB2136
2137	no	NA	NA	k__Bacteria	p__Bacteroidetes	c__Bacteroidia	o__Bacteroidales	f__Prevotellaceae	g__GGB1551	s__GGB1551_SGB2137	t__SGB2137
2138	no	NA	NA	k__Bacteria	p__Bacteroidetes	c__Bacteroidia	o__Bacteroidales	f__Prevotellaceae	g__GGB1552	s__GGB1552_SGB2138	t__SGB2138
2139	no	NA	NA	k__Bacteria	p__Bacteroidetes	c__Bacteroidia	o__Bacteroidales	f__Prevotellaceae	g__GGB1553	s__GGB1553_SGB2139	t__SGB2139
2140	no	NA	NA	k__Bacteria	p__Bacteroidetes	c__Bacteroidia	o__Bacteroidales	f__Prevotellaceae	g__GGB1553	s__GGB1553_SGB2140	t__SGB2140
2141	no	NA	NA	k__Bacteria	p__Bacteroidetes	c__Bacteroidia	o__Bacteroidales	f__Muribaculaceae	g__Muribaculaceae_unclassified	s__Bacteroidales_bacterium_H10	t__SGB2141
2142	no	NA	NA	k__Bacteria	p__Bacteroidetes	c__Bacteroidia	o__Bacteroidales	f__Muribaculaceae	g__GGB1555	s__GGB1555_SGB2142	t__SGB2142
2143	no	NA	NA	k__Bacteria	p__Bacteroidetes	c__CFGB637	o__OFGB637	f__FGB637	g__GGB1556	s__GGB1556_SGB2143	t__SGB2143
2145	no	NA	NA	k__Bacteria	p__Bacteroidetes	c__CFGB637	o__OFGB637	f__FGB637	g__GGB1558	s__GGB1558_SGB2145	t__SGB2145
2146	no	NA	NA	k__Bacteria	p__Firmicutes	c__CFGB637	o__OFGB637	f__FGB637	g__GGB1559	s__GGB1559_SGB2146	t__SGB2146
2148	no	NA	NA	k__Bacteria	p__Bacteroidetes	c__CFGB637	o__OFGB637	f__FGB637	g__GGB1561	s__GGB1561_SGB2148	t__SGB2148
2149	no	NA	NA	k__Bacteria	p__Bacteroidetes	c__CFGB637	o__OFGB637	f__FGB637	g__GGB1562	s__GGB1562_SGB2149	t__SGB2149
2153	no	NA	NA	k__Bacteria	p__Bacteroidetes	c__CFGB640	o__OFGB640	f__FGB640	g__GGB1566	s__GGB1566_SGB2153	t__SGB2153
2154	no	NA	NA	k__Bacteria	p__Bacteroidetes	c__Bacteroidia	o__Bacteroidales	f__Prevotellaceae	g__Prevotella	s__Prevotella_sp_CAG_485	t__SGB2154
2155	no	NA	NA	k__Bacteria	p__Bacteroidetes	c__Bacteroidia	o__Bacteroidales	f__Prevotellaceae	g__GGB1568	s__GGB1568_SGB2155	t__SGB2155
2156	no	NA	NA	k__Bacteria	p__Bacteroidetes	c__Bacteroidia	o__Bacteroidales	f__Prevotellaceae	g__GGB1569	s__GGB1569_SGB2156	t__SGB2156
2158	no	NA	NA	k__Bacteria	p__Bacteroidetes	c__CFGB642	o__OFGB642	f__FGB642	g__GGB1571	s__GGB1571_SGB2158	t__SGB2158
2159	no	NA	NA	k__Bacteria	p__Bacteroidetes	c__CFGB642	o__OFGB642	f__FGB642	g__GGB1572	s__GGB1572_SGB2159	t__SGB2159
2160	no	NA	NA	k__Bacteria	p__Bacteroidetes	c__CFGB642	o__OFGB642	f__FGB642	g__GGB1573	s__GGB1573_SGB2160	t__SGB2160
2161	no	NA	NA	k__Bacteria	p__Bacteroidetes	c__CFGB642	o__OFGB642	f__FGB642	g__GGB1574	s__GGB1574_SGB2161	t__SGB2161
2162	no	NA	NA	k__Bacteria	p__Bacteroidetes	c__CFGB642	o__OFGB642	f__FGB642	g__GGB1575	s__GGB1575_SGB2162	t__SGB2162
2163	no	NA	NA	k__Bacteria	p__Bacteroidetes	c__CFGB642	o__OFGB642	f__FGB642	g__GGB1575	s__GGB1575_SGB2163	t__SGB2163
2164	no	NA	NA	k__Bacteria	p__Bacteroidetes	c__CFGB642	o__OFGB642	f__FGB642	g__GGB1575	s__GGB1575_SGB2164	t__SGB2164
2165	no	NA	NA	k__Bacteria	p__Bacteroidetes	c__CFGB642	o__OFGB642	f__FGB642	g__GGB1575	s__GGB1575_SGB2165	t__SGB2165
2166	no	NA	NA	k__Bacteria	p__Actinobacteria	c__CFGB642	o__OFGB642	f__FGB642	g__GGB1575	s__GGB1575_SGB2166	t__SGB2166
2167	no	NA	NA	k__Bacteria	p__Bacteroidetes	c__CFGB642	o__OFGB642	f__FGB642	g__GGB1576	s__GGB1576_SGB2167	t__SGB2167
2168	no	NA	NA	k__Bacteria	p__Bacteroidetes	c__CFGB642	o__OFGB642	f__FGB642	g__GGB1577	s__GGB1577_SGB2168	t__SGB2168
2169	no	NA	NA	k__Bacteria	p__Bacteroidetes	c__CFGB642	o__OFGB642	f__FGB642	g__GGB1578	s__GGB1578_SGB2169	t__SGB2169
2171	no	NA	NA	k__Bacteria	p__Bacteroidetes	c__CFGB642	o__OFGB642	f__FGB642	g__GGB1580	s__GGB1580_SGB2171	t__SGB2171
2173	no	NA	NA	k__Bacteria	p__Bacteroidetes	c__CFGB642	o__OFGB642	f__FGB642	g__GGB1582	s__GGB1582_SGB2173	t__SGB2173
2174	no	NA	NA	k__Bacteria	p__Bacteroidetes	c__CFGB642	o__OFGB642	f__FGB642	g__GGB1583	s__GGB1583_SGB2174	t__SGB2174
2175	no	NA	NA	k__Bacteria	p__Bacteroidetes	c__CFGB642	o__OFGB642	f__FGB642	g__GGB1584	s__GGB1584_SGB2175	t__SGB2175
2176	no	NA	NA	k__Bacteria	p__Bacteroidetes	c__CFGB642	o__OFGB642	f__FGB642	g__GGB1585	s__GGB1585_SGB2176	t__SGB2176
2180	no	NA	NA	k__Bacteria	p__Bacteroidetes	c__Bacteroidia	o__Bacteroidales	f__Rikenellaceae	g__GGB1589	s__GGB1589_SGB2180	t__SGB2180
2181	no	NA	NA	k__Bacteria	p__Bacteroidetes	c__Bacteroidia	o__Bacteroidales	f__Rikenellaceae	g__Alistipes	s__Alistipes_SGB2181	t__SGB2181
2182	no	NA	NA	k__Bacteria	p__Bacteroidetes	c__Bacteroidia	o__Bacteroidales	f__Rikenellaceae	g__Alistipes	s__Alistipes_SGB2182	t__SGB2182
2183	no	NA	NA	k__Bacteria	p__Bacteroidetes	c__Bacteroidia	o__Bacteroidales	f__Rikenellaceae	g__Alistipes	s__Alistipes_SGB2183	t__SGB2183
2184	no	NA	NA	k__Bacteria	p__Bacteroidetes	c__Bacteroidia	o__Bacteroidales	f__Rikenellaceae	g__Alistipes	s__Alistipes_SGB2184	t__SGB2184
2185	no	NA	NA	k__Bacteria	p__Bacteroidetes	c__Bacteroidia	o__Bacteroidales	f__Rikenellaceae	g__Alistipes	s__Alistipes_sp_CAG_831	t__SGB2185
2186	no	NA	NA	k__Bacteria	p__Bacteroidetes	c__Bacteroidia	o__Bacteroidales	f__Rikenellaceae	g__GGB1591	s__GGB1591_SGB2186	t__SGB2186
2191	no	NA	NA	k__Bacteria	p__Bacteroidetes	c__CFGB648	o__OFGB648	f__FGB648	g__GGB1596	s__GGB1596_SGB2191	t__SGB2191
2206	no	NA	NA	k__Bacteria	p__Bacteroidetes	c__Bacteroidia	o__Bacteroidales	f__Bacteroidales_unclassified	g__Bacteroidales_unclassified	s__Bacteroidales_bacterium_WCE2004	t__SGB2206
2208	no	NA	NA	k__Bacteria	p__Bacteroidetes	c__CFGB651	o__OFGB651	f__FGB651	g__GGB1611	s__GGB1611_SGB2208	t__SGB2208
2209	no	NA	NA	k__Bacteria	p__Bacteroidetes	c__CFGB651	o__OFGB651	f__FGB651	g__GGB1612	s__GGB1612_SGB2209	t__SGB2209
2210	no	NA	NA	k__Bacteria	p__Bacteroidetes	c__CFGB652	o__OFGB652	f__FGB652	g__GGB1613	s__GGB1613_SGB2210	t__SGB2210
2212	no	NA	NA	k__Bacteria	p__Bacteroidetes	c__CFGB653	o__OFGB653	f__FGB653	g__GGB1615	s__GGB1615_SGB2212	t__SGB2212
2214	no	NA	NA	k__Bacteria	p__Bacteroidetes	c__Bacteroidia	o__Bacteroidales	f__Bacteroidaceae	g__Bacteroides	s__Bacteroides_sp_CAG_1060	t__SGB2214
2215	no	NA	NA	k__Bacteria	p__Bacteroidetes	c__Bacteroidia	o__Bacteroidales	f__Bacteroidaceae	g__GGB1618	s__GGB1618_SGB2215	t__SGB2215
2218	no	NA	NA	k__Bacteria	p__Bacteroidetes	c__Bacteroidia	o__Bacteroidales	f__Bacteroidaceae	g__GGB1620	s__GGB1620_SGB2218	t__SGB2218
2219	no	NA	NA	k__Bacteria	p__Bacteroidetes	c__Bacteroidia	o__Bacteroidales	f__Bacteroidaceae	g__GGB1621	s__GGB1621_SGB2219	t__SGB2219
2220	no	NA	NA	k__Bacteria	p__Bacteroidetes	c__Bacteroidia	o__Bacteroidales	f__Bacteroidaceae	g__GGB1621	s__GGB1621_SGB2220	t__SGB2220
2221	no	NA	NA	k__Bacteria	p__Bacteroidetes	c__Bacteroidia	o__Bacteroidales	f__Bacteroidaceae	g__GGB1622	s__GGB1622_SGB2221	t__SGB2221
2225	no	NA	NA	k__Bacteria	p__Bacteroidetes	c__Bacteroidia	o__Bacteroidales	f__Bacteroidales_unclassified	g__Bacteroidales_unclassified	s__Bacteroidales_bacterium_WCE2008	t__SGB2225
2227	no	NA	NA	k__Bacteria	p__Bacteroidetes	c__Bacteroidia	o__Bacteroidales	f__Rikenellaceae	g__Alistipes	s__Alistipes_sp_CAG_514	t__SGB2227
2228	no	NA	NA	k__Bacteria	p__Bacteroidetes	c__Bacteroidia	o__Bacteroidales	f__Rikenellaceae	g__Alistipes	s__Alistipes_SGB2228	t__SGB2228
2229	no	NA	NA	k__Bacteria	p__Bacteroidetes	c__Bacteroidia	o__Bacteroidales	f__Rikenellaceae	g__Alistipes	s__Alistipes_SGB2229	t__SGB2229
2230	no	NA	NA	k__Bacteria	p__Bacteroidetes	c__Bacteroidia	o__Bacteroidales	f__Rikenellaceae	g__Alistipes	s__Alistipes_sp_CAG_435	t__SGB2230
2237	no	NA	NA	k__Bacteria	p__Bacteroidetes	c__Bacteroidia	o__Bacteroidales	f__Bacteroidaceae	g__GGB1629	s__GGB1629_SGB2237	t__SGB2237
2238	no	NA	NA	k__Bacteria	p__Bacteroidetes	c__Bacteroidia	o__Bacteroidales	f__Bacteroidaceae	g__Bacteroides	s__Bacteroides_sp_CAG_770	t__SGB2238
2239	no	NA	NA	k__Bacteria	p__Bacteroidetes	c__Bacteroidia	o__Bacteroidales	f__Bacteroidaceae	g__Bacteroides	s__Bacteroides_sp_CAG_709	t__SGB2239
2240	no	NA	NA	k__Bacteria	p__Bacteroidetes	c__Bacteroidia	o__Bacteroidales	f__Bacteroidaceae	g__Bacteroides	s__Bacteroides_sp_CAG_545	t__SGB2240
2241	no	NA	NA	k__Bacteria	p__Bacteroidetes	c__Bacteroidia	o__Bacteroidales	f__Bacteroidaceae	g__GGB1633	s__GGB1633_SGB2241	t__SGB2241
2246	no	NA	NA	k__Bacteria	p__Bacteroidetes	c__Bacteroidia	o__Bacteroidales	f__Bacteroidaceae	g__GGB1635	s__GGB1635_SGB2246	t__SGB2246
2247	no	NA	NA	k__Bacteria	p__Bacteroidetes	c__Bacteroidia	o__Bacteroidales	f__Bacteroidaceae	g__GGB1636	s__GGB1636_SGB2247	t__SGB2247
2252	no	NA	NA	k__Bacteria	p__Bacteroidetes	c__Bacteroidia	o__Bacteroidales	f__Paludibacteraceae	g__Paludibacter	s__Paludibacter_sp_SCN_50_10	t__SGB2252
2269	no	NA	NA	k__Bacteria	p__Bacteria_unclassified	c__Bacteria_unclassified	o__Bacteria_unclassified	f__Bacteria_unclassified	g__Bacteria_unclassified	s__bacterium_F082	t__SGB2269
2275	no	NA	NA	k__Bacteria	p__Bacteroidetes	c__CFGB667	o__OFGB667	f__FGB667	g__GGB1661	s__GGB1661_SGB2275	t__SGB2275
2276	no	NA	NA	k__Bacteria	p__Bacteroidetes	c__CFGB667	o__OFGB667	f__FGB667	g__GGB1662	s__GGB1662_SGB2276	t__SGB2276
2277	no	NA	NA	k__Bacteria	p__Bacteroidetes	c__CFGB667	o__OFGB667	f__FGB667	g__GGB1662	s__GGB1662_SGB2277	t__SGB2277
2278	no	NA	NA	k__Bacteria	p__Bacteroidetes	c__CFGB668	o__OFGB668	f__FGB668	g__GGB1663	s__GGB1663_SGB2278	t__SGB2278
2279	no	NA	NA	k__Bacteria	p__Bacteroidetes	c__CFGB668	o__OFGB668	f__FGB668	g__GGB1663	s__GGB1663_SGB2279	t__SGB2279
2284	no	NA	NA	k__Bacteria	p__Bacteroidetes	c__Bacteroidia	o__Bacteroidales	f__Rikenellaceae	g__Rikenella	s__Rikenella_microfusus	t__SGB2284
2285	no	NA	NA	k__Bacteria	p__Bacteroidetes	c__CFGB671	o__OFGB671	f__FGB671	g__GGB1669	s__GGB1669_SGB2285	t__SGB2285
2286	no	NA	NA	k__Bacteria	p__Bacteroidetes	c__Bacteroidia	o__Bacteroidales	f__Rikenellaceae	g__Alistipes	s__Alistipes_inops	t__SGB2286
2287	no	NA	NA	k__Bacteria	p__Bacteroidetes	c__Bacteroidia	o__Bacteroidales	f__Rikenellaceae	g__GGB1671	s__GGB1671_SGB2287	t__SGB2287
2288	no	NA	NA	k__Bacteria	p__Bacteroidetes	c__Bacteroidia	o__Bacteroidales	f__Rikenellaceae	g__GGB1672	s__GGB1672_SGB2288	t__SGB2288
2289	no	NA	NA	k__Bacteria	p__Bacteroidetes	c__Bacteroidia	o__Bacteroidales	f__Rikenellaceae	g__GGB1672	s__GGB1672_SGB2289	t__SGB2289
2290	no	NA	NA	k__Bacteria	p__Bacteroidetes	c__Bacteroidia	o__Bacteroidales	f__Rikenellaceae	g__Alistipes	s__Alistipes_obesi	t__SGB2290
2291	no	NA	NA	k__Bacteria	p__Bacteroidetes	c__Bacteroidia	o__Bacteroidales	f__Rikenellaceae	g__Alistipes	s__Alistipes_SGB2291	t__SGB2291
2292	no	NA	NA	k__Bacteria	p__Bacteroidetes	c__Bacteroidia	o__Bacteroidales	f__Rikenellaceae	g__Alistipes	s__Alistipes_sp_CHKCI003	t__SGB2292
2293	no	NA	NA	k__Bacteria	p__Bacteroidetes	c__Bacteroidia	o__Bacteroidales	f__Rikenellaceae	g__Alistipes	s__Alistipes_SGB2293	t__SGB2293
2294	no	NA	NA	k__Bacteria	p__Bacteroidetes	c__Bacteroidia	o__Bacteroidales	f__Rikenellaceae	g__Alistipes	s__Alistipes_SGB2294	t__SGB2294
2295	no	NA	NA	k__Bacteria	p__Bacteroidetes	c__Bacteroidia	o__Bacteroidales	f__Rikenellaceae	g__Alistipes	s__Alistipes_shahii	t__SGB2295
2296	no	NA	NA	k__Bacteria	p__Bacteroidetes	c__Bacteroidia	o__Bacteroidales	f__Rikenellaceae	g__Alistipes	s__Alistipes_senegalensis	t__SGB2296
2297	no	NA	NA	k__Bacteria	p__Bacteroidetes	c__Bacteroidia	o__Bacteroidales	f__Rikenellaceae	g__Alistipes	s__Alistipes_SGB2297	t__SGB2297
2298	no	NA	NA	k__Bacteria	p__Bacteroidetes	c__Bacteroidia	o__Bacteroidales	f__Rikenellaceae	g__Alistipes	s__Alistipes_sp	t__SGB2298
2299	no	NA	NA	k__Bacteria	p__Bacteroidetes	c__Bacteroidia	o__Bacteroidales	f__Rikenellaceae	g__Alistipes	s__Alistipes_timonensis	t__SGB2299
2300	no	NA	NA	k__Bacteria	p__Bacteroidetes	c__Bacteroidia	o__Bacteroidales	f__Rikenellaceae	g__Alistipes	s__Alistipes_SGB2300	t__SGB2300
2301	no	NA	NA	k__Bacteria	p__Bacteroidetes	c__Bacteroidia	o__Bacteroidales	f__Rikenellaceae	g__Alistipes	s__Alistipes_finegoldii	t__SGB2301
2302	no	NA	NA	k__Bacteria	p__Bacteroidetes	c__Bacteroidia	o__Bacteroidales	f__Rikenellaceae	g__Alistipes	s__Alistipes_SGB2302	t__SGB2302
2303	no	NA	NA	k__Bacteria	p__Bacteroidetes	c__Bacteroidia	o__Bacteroidales	f__Rikenellaceae	g__Alistipes	s__Alistipes_onderdonkii	t__SGB2303
2304	no	NA	NA	k__Bacteria	p__Bacteroidetes	c__Bacteroidia	o__Bacteroidales	f__Rikenellaceae	g__Alistipes	s__Alistipes_sp	t__SGB2304
2305	no	NA	NA	k__Bacteria	p__Bacteroidetes	c__Bacteroidia	o__Bacteroidales	f__Rikenellaceae	g__Alistipes	s__Alistipes_SGB2305	t__SGB2305
2306	no	NA	NA	k__Bacteria	p__Bacteroidetes	c__Bacteroidia	o__Bacteroidales	f__Rikenellaceae	g__Alistipes	s__Alistipes_sp_An66	t__SGB2306
2307	no	NA	NA	k__Bacteria	p__Bacteroidetes	c__Bacteroidia	o__Bacteroidales	f__Rikenellaceae	g__Alistipes	s__Alistipes_SGB2307	t__SGB2307
2308	no	NA	NA	k__Bacteria	p__Bacteroidetes	c__Bacteroidia	o__Bacteroidales	f__Rikenellaceae	g__Alistipes	s__Alistipes_sp_An54	t__SGB2308
2309	no	NA	NA	k__Bacteria	p__Bacteroidetes	c__Bacteroidia	o__Bacteroidales	f__Rikenellaceae	g__Alistipes	s__Alistipes_SGB2309	t__SGB2309
2310	no	NA	NA	k__Bacteria	p__Bacteroidetes	c__Bacteroidia	o__Bacteroidales	f__Rikenellaceae	g__GGB1679	s__GGB1679_SGB2310	t__SGB2310
2311	no	NA	NA	k__Bacteria	p__Bacteroidetes	c__Bacteroidia	o__Bacteroidales	f__Rikenellaceae	g__GGB1679	s__GGB1679_SGB2311	t__SGB2311
2312	no	NA	NA	k__Bacteria	p__Bacteroidetes	c__Bacteroidia	o__Bacteroidales	f__Rikenellaceae	g__GGB1680	s__GGB1680_SGB2312	t__SGB2312
2313	no	NA	NA	k__Bacteria	p__Bacteroidetes	c__Bacteroidia	o__Bacteroidales	f__Rikenellaceae	g__Alistipes	s__Alistipes_sp_CAG_268	t__SGB2313
2315	no	NA	NA	k__Bacteria	p__Bacteroidetes	c__Bacteroidia	o__Bacteroidales	f__Rikenellaceae	g__GGB1683	s__GGB1683_SGB2315	t__SGB2315
2317	no	NA	NA	k__Bacteria	p__Bacteroidetes	c__Bacteroidia	o__Bacteroidales	f__Rikenellaceae	g__GGB1685	s__GGB1685_SGB2317	t__SGB2317
2318	no	NA	NA	k__Bacteria	p__Bacteroidetes	c__Bacteroidia	o__Bacteroidales	f__Rikenellaceae	g__Alistipes	s__Alistipes_sp	t__SGB2318
2320	no	NA	NA	k__Bacteria	p__Bacteroidetes	c__Bacteroidia	o__Bacteroidales	f__Rikenellaceae	g__GGB1688	s__GGB1688_SGB2320	t__SGB2320
2321	no	NA	NA	k__Bacteria	p__Bacteroidetes	c__Bacteroidia	o__Bacteroidales	f__Rikenellaceae	g__GGB1689	s__GGB1689_SGB2321	t__SGB2321
2322	no	NA	NA	k__Bacteria	p__Bacteroidetes	c__Bacteroidia	o__Bacteroidales	f__Rikenellaceae	g__GGB1690	s__GGB1690_SGB2322	t__SGB2322
2323	no	NA	NA	k__Bacteria	p__Bacteroidetes	c__Bacteroidia	o__Bacteroidales	f__Rikenellaceae	g__GGB1691	s__GGB1691_SGB2323	t__SGB2323
2324	no	NA	NA	k__Bacteria	p__Bacteroidetes	c__Bacteroidia	o__Bacteroidales	f__Rikenellaceae	g__GGB1691	s__GGB1691_SGB2324	t__SGB2324
2325	no	NA	NA	k__Bacteria	p__Bacteroidetes	c__Bacteroidia	o__Bacteroidales	f__Rikenellaceae	g__Alistipes	s__Alistipes_indistinctus	t__SGB2325
2326	no	NA	NA	k__Bacteria	p__Bacteroidetes	c__Bacteroidia	o__Bacteroidales	f__Rikenellaceae	g__Alistipes	s__Alistipes_sp_AF48_12	t__SGB2326
2327	no	NA	NA	k__Bacteria	p__Bacteroidetes	c__Bacteroidia	o__Bacteroidales	f__Rikenellaceae	g__Alistipes	s__Alistipes_SGB2327	t__SGB2327
2328	no	NA	NA	k__Bacteria	p__Bacteroidetes	c__Bacteroidia	o__Bacteroidales	f__Rikenellaceae	g__Alistipes	s__Alistipes_ihumii	t__SGB2328
2329	no	NA	NA	k__Bacteria	p__Bacteroidetes	c__Bacteroidia	o__Bacteroidales	f__Rikenellaceae	g__GGB1695	s__GGB1695_SGB2329	t__SGB2329
2336	no	NA	NA	k__Bacteria	p__Bacteroidetes	c__Cytophagia	o__Cytophagales	f__Amoebophilaceae	g__Candidatus_Cardinium	s__Cardinium_endosymbiont_of_Encarsia_pergandiella	t__SGB2336
2337	no	NA	NA	k__Bacteria	p__Bacteroidetes	c__Cytophagia	o__Cytophagales	f__Amoebophilaceae	g__Candidatus_Cardinium	s__Cardinium_endosymbiont_of_Bemisia_tabaci	t__SGB2337
2339	no	NA	NA	k__Bacteria	p__Bacteroidetes	c__Cytophagia	o__Cytophagales	f__Amoebophilaceae	g__Candidatus_Amoebophilus	s__Candidatus_Amoebophilus_asiaticus	t__SGB2339
2340	no	NA	NA	k__Bacteria	p__Candidatus_Delongbacteria	c__Candidatus_Delongbacteria_unclassified	o__Candidatus_Delongbacteria_unclassified	f__Candidatus_Delongbacteria_unclassified	g__Candidatus_Delongbacteria_unclassified	s__Candidatus_Delongbacteria_bacterium	t__SGB2340
2342	no	NA	NA	k__Bacteria	p__Bacteria_unclassified	c__Bacteria_unclassified	o__Bacteria_unclassified	f__Bacteria_unclassified	g__Bacteria_unclassified	s__bacterium_B13_2017	t__SGB2342
2348	no	NA	NA	k__Bacteria	p__Balneolaeota	c__Balneolia	o__Balneolales	f__Balneolaceae	g__Balneola	s__Balneola_sp	t__SGB2348
2349	no	NA	NA	k__Bacteria	p__Balneolaeota	c__Balneolia	o__Balneolales	f__Balneolaceae	g__Balneola	s__Balneola_sp_EhC07	t__SGB2349
2350	no	NA	NA	k__Bacteria	p__Balneolaeota	c__Balneolia	o__Balneolales	f__Balneolaceae	g__Balneola	s__Balneola_sp	t__SGB2350
2352	no	NA	NA	k__Bacteria	p__Balneolaeota	c__Balneolia	o__Balneolales	f__Balneolaceae	g__Balneola	s__Balneola_sp	t__SGB2352
2362	no	NA	NA	k__Bacteria	p__Bacteroidetes	c__Bacteroidetes_unclassified	o__Bacteroidetes_unclassified	f__Bacteroidetes_unclassified	g__Bacteroidetes_unclassified	s__Bacteroidetes_bacterium_RBG_13_42_15	t__SGB2362
2365	no	NA	NA	k__Bacteria	p__Bacteroidetes	c__Bacteroidetes_unclassified	o__Bacteroidetes_unclassified	f__Bacteroidetes_unclassified	g__Bacteroidetes_unclassified	s__Bacteroidetes_bacterium_GWF2_40_14	t__SGB2365
2367	no	NA	NA	k__Bacteria	p__Bacteroidetes	c__Bacteroidia	o__Bacteroidales	f__Bacteroidales_unclassified	g__Bacteroidales_unclassified	s__Bacteroidales_bacterium_CF	t__SGB2367
2376	no	NA	NA	k__Bacteria	p__Bacteroidetes	c__Bacteroidetes_unclassified	o__Bacteroidetes_unclassified	f__Bacteroidetes_unclassified	g__Bacteroidetes_unclassified	s__Bacteroidetes_bacterium_HGW_Bacteroidetes_9	t__SGB2376
2378	no	NA	NA	k__Bacteria	p__Bacteroidetes	c__Bacteroidia	o__Bacteroidales	f__Lentimicrobiaceae	g__Lentimicrobium	s__Lentimicrobium_saccharophilum	t__SGB2378
2389	no	NA	NA	k__Bacteria	p__Bacteroidetes	c__Bacteroidia	o__Marinilabiliales	f__Marinilabiliaceae	g__Saccharicrinis	s__Saccharicrinis_fermentans	t__SGB2389
2394	no	NA	NA	k__Bacteria	p__Bacteroidetes	c__Bacteroidia	o__Marinilabiliales	f__Marinilabiliaceae	g__Thermophagus	s__Thermophagus_xiamenensis	t__SGB2394
2397	no	NA	NA	k__Bacteria	p__Bacteroidetes	c__Bacteroidetes_unclassified	o__Bacteroidetes_unclassified	f__Bacteroidetes_unclassified	g__Bacteroidetes_unclassified	s__Bacteroidetes_bacterium_GWF2_49_14	t__SGB2397
2398	no	NA	NA	k__Bacteria	p__Bacteroidetes	c__Bacteroidia	o__Marinilabiliales	f__Marinilabiliaceae	g__Geofilum	s__Geofilum_rubicundum	t__SGB2398
2400	no	NA	NA	k__Bacteria	p__Bacteroidetes	c__Bacteroidia	o__Marinilabiliales	f__Marinilabiliaceae	g__Alkalitalea	s__Alkalitalea_saponilacus	t__SGB2400
2403	no	NA	NA	k__Bacteria	p__Bacteroidetes	c__Bacteroidia	o__Marinilabiliales	f__Prolixibacteraceae	g__Sunxiuqinia	s__Sunxiuqinia_dokdonensis	t__SGB2403
2404	no	NA	NA	k__Bacteria	p__Bacteroidetes	c__Bacteroidia	o__Marinilabiliales	f__Prolixibacteraceae	g__Sunxiuqinia	s__Sunxiuqinia_elliptica	t__SGB2404
2405	no	NA	NA	k__Bacteria	p__Bacteroidetes	c__Bacteroidia	o__Marinilabiliales	f__Prolixibacteraceae	g__Draconibacterium	s__Draconibacterium_orientale	t__SGB2405
2406	no	NA	NA	k__Bacteria	p__Bacteroidetes	c__Bacteroidia	o__Marinilabiliales	f__Prolixibacteraceae	g__Draconibacterium	s__Draconibacterium_sediminis	t__SGB2406
2407	no	NA	NA	k__Bacteria	p__Bacteroidetes	c__Bacteroidia	o__Marinilabiliales	f__Prolixibacteraceae	g__Mariniphaga	s__Mariniphaga_anaerophila	t__SGB2407
2408	no	NA	NA	k__Bacteria	p__Bacteroidetes	c__Bacteroidia	o__Marinilabiliales	f__Prolixibacteraceae	g__Tangfeifania	s__Tangfeifania_diversioriginum	t__SGB2408
2410	no	NA	NA	k__Bacteria	p__Bacteroidetes	c__Bacteroidia	o__Marinilabiliales	f__Marinifilaceae	g__Marinifilaceae_unclassified	s__Marinifilaceae_bacterium_SPP2	t__SGB2410
2411	no	NA	NA	k__Bacteria	p__Bacteroidetes	c__Bacteroidia	o__Marinilabiliales	f__Marinifilaceae	g__Ancylomarina	s__Ancylomarina_sp	t__SGB2411
2412	no	NA	NA	k__Bacteria	p__Bacteroidetes	c__Bacteroidia	o__Marinilabiliales	f__Marinifilaceae	g__Labilibaculum	s__Labilibaculum_filiforme	t__SGB2412
2413	no	NA	NA	k__Bacteria	p__Bacteroidetes	c__Bacteroidia	o__Marinilabiliales	f__Salinivirgaceae	g__Salinivirga	s__Salinivirga_cyanobacteriivorans	t__SGB2413
2414	no	NA	NA	k__Bacteria	p__Bacteroidetes	c__Bacteroidia	o__Marinilabiliales	f__Salinivirgaceae	g__Salinivirgaceae_unclassified	s__Salinivirgaceae_bacterium	t__SGB2414
2420	no	NA	NA	k__Bacteria	p__Bacteroidetes	c__Flavobacteriia	o__Flavobacteriales	f__Cryomorphaceae	g__Cryomorphaceae_unclassified	s__Cryomorphaceae_bacterium	t__SGB2420
2421	no	NA	NA	k__Bacteria	p__Bacteroidetes	c__Flavobacteriia	o__Flavobacteriales	f__Cryomorphaceae	g__Cryomorphaceae_unclassified	s__Cryomorphaceae_bacterium	t__SGB2421
2425	no	NA	NA	k__Bacteria	p__Bacteroidetes	c__Flavobacteriia	o__Flavobacteriales	f__Crocinitomicaceae	g__Brumimicrobium	s__Brumimicrobium_sp_LHR20	t__SGB2425
2427	no	NA	NA	k__Bacteria	p__Bacteroidetes	c__Flavobacteriia	o__Flavobacteriales	f__Crocinitomicaceae	g__Lishizhenia	s__Lishizhenia_tianjinensis	t__SGB2427
2432	no	NA	NA	k__Bacteria	p__Bacteroidetes	c__Flavobacteriia	o__Flavobacteriales	f__Crocinitomicaceae	g__Fluviicola	s__Fluviicola_taffensis	t__SGB2432
2438	no	NA	NA	k__Bacteria	p__Kiritimatiellaeota	c__Kiritimatiellae	o__Kiritimatiellales	f__Kiritimatiellaceae	g__Kiritimatiellaceae_unclassified	s__Kiritimatiellaceae_bacterium_TMED266	t__SGB2438
2446	no	NA	NA	k__Bacteria	p__Bacteroidetes	c__Bacteroidetes_unclassified	o__Bacteroidetes_unclassified	f__Bacteroidetes_unclassified	g__Bacteroidetes_unclassified	s__Bacteroidetes_bacterium_RIFCSPLOWO2_12_FULL_31_6	t__SGB2446
2448	no	NA	NA	k__Bacteria	p__Bacteroidetes	c__Flavobacteriia	o__Flavobacteriales	f__Cryomorphaceae	g__Cryomorphaceae_unclassified	s__Cryomorphaceae_bacterium_BACL11_MAG_121001_bin54	t__SGB2448
2450	no	NA	NA	k__Bacteria	p__Bacteroidetes	c__Bacteroidetes_unclassified	o__Bacteroidetes_unclassified	f__Bacteroidetes_unclassified	g__Bacteroidetes_unclassified	s__Bacteroidetes_bacterium_HGW_Bacteroidetes_12	t__SGB2450
2454	no	NA	NA	k__Bacteria	p__Bacteroidetes	c__Bacteroidetes_unclassified	o__Bacteroidetes_unclassified	f__Bacteroidetes_unclassified	g__Bacteroidetes_unclassified	s__Bacteroidetes_bacterium_CG02_land_8_20_14_3_00_31_25	t__SGB2454
2456	no	NA	NA	k__Bacteria	p__Bacteroidetes	c__Bacteroidetes_unclassified	o__Bacteroidetes_unclassified	f__Bacteroidetes_unclassified	g__Bacteroidetes_unclassified	s__Bacteroidetes_bacterium_GWF2_33_38	t__SGB2456
2461	no	NA	NA	k__Bacteria	p__Bacteroidetes	c__Bacteroidetes_unclassified	o__Bacteroidetes_unclassified	f__Bacteroidetes_unclassified	g__Bacteroidetes_unclassified	s__Bacteroidetes_bacterium_GWA2_33_15	t__SGB2461
2462	no	NA	NA	k__Bacteria	p__Bacteroidetes	c__Bacteroidetes_unclassified	o__Bacteroidetes_unclassified	f__Bacteroidetes_unclassified	g__Bacteroidetes_unclassified	s__Bacteroidetes_bacterium_GWA2_30_7	t__SGB2462
2464	no	NA	NA	k__Bacteria	p__Bacteroidetes	c__Sphingobacteriia	o__Sphingobacteriales	f__Sphingobacteriales_unclassified	g__Sphingobacteriales_unclassified	s__Sphingobacteriales_bacterium_41_5	t__SGB2464
2465	no	NA	NA	k__Bacteria	p__Bacteroidetes	c__Cytophagia	o__Cytophagales	f__Cytophagaceae	g__Flexibacter	s__Flexibacter_flexilis	t__SGB2465
2468	no	NA	NA	k__Bacteria	p__Bacteroidetes	c__Bacteroidetes_unclassified	o__Bacteroidetes_unclassified	f__Bacteroidetes_unclassified	g__Bacteroidetes_unclassified	s__Bacteroidetes_bacterium_OLB10	t__SGB2468
2469	no	NA	NA	k__Bacteria	p__Bacteroidetes	c__Bacteroidetes_unclassified	o__Bacteroidetes_unclassified	f__Bacteroidetes_unclassified	g__Bacteroidetes_unclassified	s__Bacteroidetes_bacterium_37_13	t__SGB2469
2473	no	NA	NA	k__Bacteria	p__Bacteroidetes	c__Bacteroidetes_unclassified	o__Bacteroidetes_unclassified	f__Bacteroidetes_unclassified	g__Bacteroidetes_unclassified	s__Bacteroidetes_bacterium_UKL13_3	t__SGB2473
2476	no	NA	NA	k__Bacteria	p__Bacteroidetes	c__Flavobacteriia	o__Flavobacteriales	f__Flavobacteriaceae	g__GGB1832	s__GGB1832_SGB2476	t__SGB2476
2477	no	NA	NA	k__Bacteria	p__Bacteroidetes	c__Flavobacteriia	o__Flavobacteriales	f__Flavobacteriaceae	g__GGB1833	s__GGB1833_SGB2477	t__SGB2477
2478	no	NA	NA	k__Bacteria	p__Bacteroidetes	c__Flavobacteriia	o__Flavobacteriales	f__Flavobacteriaceae	g__Capnocytophaga	s__Capnocytophaga_sp_oral_taxon_338	t__SGB2478
2479	yes	Capnocytophaga gingivalis	1017	k__Bacteria	p__Bacteroidetes	c__Flavobacteriia	o__Flavobacteriales	f__Flavobacteriaceae	g__Capnocytophaga	s__Capnocytophaga_gingivalis	t__SGB2479
2480	no	NA	NA	k__Bacteria	p__Bacteroidetes	c__Flavobacteriia	o__Flavobacteriales	f__Flavobacteriaceae	g__Capnocytophaga	s__Capnocytophaga_SGB2480	t__SGB2480
2482	no	NA	NA	k__Bacteria	p__Bacteroidetes	c__Flavobacteriia	o__Flavobacteriales	f__Flavobacteriaceae	g__Capnocytophaga	s__Capnocytophaga_SGB2482	t__SGB2482
2483	yes	Capnocytophaga granulosa	45242	k__Bacteria	p__Bacteroidetes	c__Flavobacteriia	o__Flavobacteriales	f__Flavobacteriaceae	g__Capnocytophaga	s__Capnocytophaga_granulosa	t__SGB2483
2485	no	NA	NA	k__Bacteria	p__Bacteroidetes	c__Flavobacteriia	o__Flavobacteriales	f__Flavobacteriaceae	g__Capnocytophaga	s__Capnocytophaga_SGB2485	t__SGB2485
2486	no	NA	NA	k__Bacteria	p__Bacteroidetes	c__Flavobacteriia	o__Flavobacteriales	f__Flavobacteriaceae	g__Capnocytophaga	s__Capnocytophaga_sp_oral_taxon_863	t__SGB2486
2487	yes	Capnocytophaga haemolytica	45243	k__Bacteria	p__Bacteroidetes	c__Flavobacteriia	o__Flavobacteriales	f__Flavobacteriaceae	g__Capnocytophaga	s__Capnocytophaga_haemolytica	t__SGB2487
2488	no	NA	NA	k__Bacteria	p__Bacteroidetes	c__Flavobacteriia	o__Flavobacteriales	f__Flavobacteriaceae	g__GGB1838	s__GGB1838_SGB2488	t__SGB2488
2489	no	NA	NA	k__Bacteria	p__Bacteroidetes	c__Flavobacteriia	o__Flavobacteriales	f__Flavobacteriaceae	g__Capnocytophaga	s__Capnocytophaga_sp_oral_taxon_332	t__SGB2489
2490	no	NA	NA	k__Bacteria	p__Bacteroidetes	c__Flavobacteriia	o__Flavobacteriales	f__Flavobacteriaceae	g__GGB1840	s__GGB1840_SGB2490	t__SGB2490
2491	no	NA	NA	k__Bacteria	p__Bacteroidetes	c__Flavobacteriia	o__Flavobacteriales	f__Flavobacteriaceae	g__Capnocytophaga	s__Capnocytophaga_SGB2491	t__SGB2491
2492	no	NA	NA	k__Bacteria	p__Bacteroidetes	c__Flavobacteriia	o__Flavobacteriales	f__Flavobacteriaceae	g__Capnocytophaga	s__Capnocytophaga_SGB2492	t__SGB2492
2493	no	NA	NA	k__Bacteria	p__Bacteroidetes	c__Flavobacteriia	o__Flavobacteriales	f__Flavobacteriaceae	g__Capnocytophaga	s__Capnocytophaga_SGB2493	t__SGB2493
2495	no	NA	NA	k__Bacteria	p__Bacteroidetes	c__Flavobacteriia	o__Flavobacteriales	f__Flavobacteriaceae	g__Capnocytophaga	s__Capnocytophaga_leadbetteri	t__SGB2495
2496	no	NA	NA	k__Bacteria	p__Bacteroidetes	c__Flavobacteriia	o__Flavobacteriales	f__Flavobacteriaceae	g__Capnocytophaga	s__Capnocytophaga_SGB2496	t__SGB2496
2497	yes	Capnocytophaga ochracea	1018	k__Bacteria	p__Bacteroidetes	c__Flavobacteriia	o__Flavobacteriales	f__Flavobacteriaceae	g__Capnocytophaga	s__Capnocytophaga_ochracea	t__SGB2497
2498	no	NA	NA	k__Bacteria	p__Bacteroidetes	c__Flavobacteriia	o__Flavobacteriales	f__Flavobacteriaceae	g__Capnocytophaga	s__Capnocytophaga_sp_ChDC_OS43	t__SGB2498
2499	no	NA	NA	k__Bacteria	p__Bacteroidetes	c__Flavobacteriia	o__Flavobacteriales	f__Flavobacteriaceae	g__Capnocytophaga	s__Capnocytophaga_SGB2499	t__SGB2499
2500	no	NA	NA	k__Bacteria	p__Bacteroidetes	c__Flavobacteriia	o__Flavobacteriales	f__Flavobacteriaceae	g__Capnocytophaga	s__Capnocytophaga_SGB2500	t__SGB2500
2502	yes	Capnocytophaga sputigena	1019	k__Bacteria	p__Bacteroidetes	c__Flavobacteriia	o__Flavobacteriales	f__Flavobacteriaceae	g__Capnocytophaga	s__Capnocytophaga_sputigena	t__SGB2502
2503	no	NA	NA	k__Bacteria	p__Bacteroidetes	c__Flavobacteriia	o__Flavobacteriales	f__Flavobacteriaceae	g__GGB1843	s__GGB1843_SGB2503	t__SGB2503
2504	no	NA	NA	k__Bacteria	p__Bacteroidetes	c__Flavobacteriia	o__Flavobacteriales	f__Flavobacteriaceae	g__GGB1843	s__GGB1843_SGB2504	t__SGB2504
2505	no	NA	NA	k__Bacteria	p__Bacteroidetes	c__Flavobacteriia	o__Flavobacteriales	f__Flavobacteriaceae	g__GGB1843	s__GGB1843_SGB2505	t__SGB2505
2506	no	NA	NA	k__Bacteria	p__Bacteroidetes	c__Flavobacteriia	o__Flavobacteriales	f__Flavobacteriaceae	g__GGB1843	s__GGB1843_SGB2506	t__SGB2506
2507	no	NA	NA	k__Bacteria	p__Bacteroidetes	c__Flavobacteriia	o__Flavobacteriales	f__Flavobacteriaceae	g__GGB1843	s__GGB1843_SGB2507	t__SGB2507
2508	no	NA	NA	k__Bacteria	p__Bacteroidetes	c__Flavobacteriia	o__Flavobacteriales	f__Flavobacteriaceae	g__GGB1843	s__GGB1843_SGB2508	t__SGB2508
2509	no	NA	NA	k__Bacteria	p__Bacteroidetes	c__Flavobacteriia	o__Flavobacteriales	f__Flavobacteriaceae	g__GGB1843	s__GGB1843_SGB2509	t__SGB2509
2510	no	NA	NA	k__Bacteria	p__Bacteroidetes	c__Flavobacteriia	o__Flavobacteriales	f__Flavobacteriaceae	g__GGB1843	s__GGB1843_SGB2510	t__SGB2510
2511	no	NA	NA	k__Bacteria	p__Bacteroidetes	c__Flavobacteriia	o__Flavobacteriales	f__Flavobacteriaceae	g__GGB1843	s__GGB1843_SGB2511	t__SGB2511
2512	no	NA	NA	k__Bacteria	p__Bacteroidetes	c__Flavobacteriia	o__Flavobacteriales	f__Flavobacteriaceae	g__GGB1843	s__GGB1843_SGB2512	t__SGB2512
2513	no	NA	NA	k__Bacteria	p__Bacteroidetes	c__Flavobacteriia	o__Flavobacteriales	f__Flavobacteriaceae	g__GGB1843	s__GGB1843_SGB2513	t__SGB2513
2514	no	NA	NA	k__Bacteria	p__Bacteroidetes	c__Flavobacteriia	o__Flavobacteriales	f__Flavobacteriaceae	g__GGB1843	s__GGB1843_SGB2514	t__SGB2514
2515	no	NA	NA	k__Bacteria	p__Bacteroidetes	c__Flavobacteriia	o__Flavobacteriales	f__Flavobacteriaceae	g__GGB1843	s__GGB1843_SGB2515	t__SGB2515
2516	no	NA	NA	k__Bacteria	p__Bacteroidetes	c__Flavobacteriia	o__Flavobacteriales	f__Flavobacteriaceae	g__GGB1843	s__GGB1843_SGB2516	t__SGB2516
2517	no	NA	NA	k__Bacteria	p__Bacteroidetes	c__Flavobacteriia	o__Flavobacteriales	f__Flavobacteriaceae	g__GGB1843	s__GGB1843_SGB2517	t__SGB2517
2518	no	NA	NA	k__Bacteria	p__Bacteroidetes	c__Flavobacteriia	o__Flavobacteriales	f__Flavobacteriaceae	g__GGB1843	s__GGB1843_SGB2518	t__SGB2518
2519	no	NA	NA	k__Bacteria	p__Bacteroidetes	c__Flavobacteriia	o__Flavobacteriales	f__Flavobacteriaceae	g__GGB1843	s__GGB1843_SGB2519	t__SGB2519
2520	no	NA	NA	k__Bacteria	p__Bacteroidetes	c__Flavobacteriia	o__Flavobacteriales	f__Flavobacteriaceae	g__GGB1843	s__GGB1843_SGB2520	t__SGB2520
2521	no	NA	NA	k__Bacteria	p__Bacteroidetes	c__Flavobacteriia	o__Flavobacteriales	f__Flavobacteriaceae	g__GGB1843	s__GGB1843_SGB2521	t__SGB2521
2522	no	NA	NA	k__Bacteria	p__Bacteroidetes	c__Flavobacteriia	o__Flavobacteriales	f__Flavobacteriaceae	g__GGB1843	s__GGB1843_SGB2522	t__SGB2522
2523	no	NA	NA	k__Bacteria	p__Bacteroidetes	c__Flavobacteriia	o__Flavobacteriales	f__Flavobacteriaceae	g__GGB1843	s__GGB1843_SGB2523	t__SGB2523
2524	no	NA	NA	k__Bacteria	p__Bacteroidetes	c__Flavobacteriia	o__Flavobacteriales	f__Flavobacteriaceae	g__GGB1843	s__GGB1843_SGB2524	t__SGB2524
2526	no	NA	NA	k__Bacteria	p__Bacteroidetes	c__Flavobacteriia	o__Flavobacteriales	f__Flavobacteriaceae	g__GGB1843	s__GGB1843_SGB2526	t__SGB2526
2527	no	NA	NA	k__Bacteria	p__Bacteroidetes	c__Flavobacteriia	o__Flavobacteriales	f__Flavobacteriaceae	g__GGB1843	s__GGB1843_SGB2527	t__SGB2527
2528	no	NA	NA	k__Bacteria	p__Bacteroidetes	c__Flavobacteriia	o__Flavobacteriales	f__Flavobacteriaceae	g__GGB1843	s__GGB1843_SGB2528	t__SGB2528
2529	no	NA	NA	k__Bacteria	p__Bacteroidetes	c__Flavobacteriia	o__Flavobacteriales	f__Flavobacteriaceae	g__GGB1843	s__GGB1843_SGB2529	t__SGB2529
2530	no	NA	NA	k__Bacteria	p__Bacteroidetes	c__Flavobacteriia	o__Flavobacteriales	f__Flavobacteriaceae	g__GGB1843	s__GGB1843_SGB2530	t__SGB2530
2531	no	NA	NA	k__Bacteria	p__Bacteroidetes	c__Flavobacteriia	o__Flavobacteriales	f__Flavobacteriaceae	g__GGB1843	s__GGB1843_SGB2531	t__SGB2531
2532	no	NA	NA	k__Bacteria	p__Bacteroidetes	c__Flavobacteriia	o__Flavobacteriales	f__Flavobacteriaceae	g__GGB1844	s__GGB1844_SGB2532	t__SGB2532
2533	no	NA	NA	k__Bacteria	p__Bacteroidetes	c__Flavobacteriia	o__Flavobacteriales	f__Flavobacteriaceae	g__GGB1845	s__GGB1845_SGB2533	t__SGB2533
2534	no	NA	NA	k__Bacteria	p__Bacteroidetes	c__Flavobacteriia	o__Flavobacteriales	f__Flavobacteriaceae	g__Cloacibacterium	s__Cloacibacterium_normanense	t__SGB2534
2536	no	NA	NA	k__Bacteria	p__Bacteroidetes	c__Flavobacteriia	o__Flavobacteriales	f__Flavobacteriaceae	g__Riemerella	s__Riemerella_anatipestifer	t__SGB2536
2537	no	NA	NA	k__Bacteria	p__Bacteroidetes	c__Flavobacteriia	o__Flavobacteriales	f__Flavobacteriaceae	g__Riemerella	s__Riemerella_columbipharyngis	t__SGB2537
2539	no	NA	NA	k__Bacteria	p__Bacteroidetes	c__Flavobacteriia	o__Flavobacteriales	f__Flavobacteriaceae	g__Cruoricaptor	s__Cruoricaptor_ignavus	t__SGB2539
2540	yes	Elizabethkingia meningoseptica	238	k__Bacteria	p__Bacteroidetes	c__Flavobacteriia	o__Flavobacteriales	f__Flavobacteriaceae	g__Elizabethkingia	s__Elizabethkingia_meningoseptica	t__SGB2540
2541	no	NA	NA	k__Bacteria	p__Bacteroidetes	c__Flavobacteriia	o__Flavobacteriales	f__Flavobacteriaceae	g__Elizabethkingia	s__Elizabethkingia_ursingii	t__SGB2541
2542	no	NA	NA	k__Bacteria	p__Bacteroidetes	c__Flavobacteriia	o__Flavobacteriales	f__Flavobacteriaceae	g__Elizabethkingia	s__Elizabethkingia_anophelis	t__SGB2542
2543	no	NA	NA	k__Bacteria	p__Bacteroidetes	c__Flavobacteriia	o__Flavobacteriales	f__Flavobacteriaceae	g__Elizabethkingia	s__Elizabethkingia_bruuniana	t__SGB2543
2544	no	NA	NA	k__Bacteria	p__Bacteroidetes	c__Flavobacteriia	o__Flavobacteriales	f__Flavobacteriaceae	g__Elizabethkingia	s__Elizabethkingia_miricola	t__SGB2544
2545	no	NA	NA	k__Bacteria	p__Bacteroidetes	c__Flavobacteriia	o__Flavobacteriales	f__Flavobacteriaceae	g__Chryseobacterium	s__Chryseobacterium_halperniae	t__SGB2545
2546	no	NA	NA	k__Bacteria	p__Bacteroidetes	c__Flavobacteriia	o__Flavobacteriales	f__Flavobacteriaceae	g__Chryseobacterium	s__Chryseobacterium_sp_FH1	t__SGB2546
2547	no	NA	NA	k__Bacteria	p__Bacteroidetes	c__Flavobacteriia	o__Flavobacteriales	f__Flavobacteriaceae	g__Chryseobacterium	s__Chryseobacterium_sp_FP211_J200	t__SGB2547
2548	no	NA	NA	k__Bacteria	p__Bacteroidetes	c__Flavobacteriia	o__Flavobacteriales	f__Flavobacteriaceae	g__Chryseobacterium	s__Chryseobacterium_bovis	t__SGB2548
2549	no	NA	NA	k__Bacteria	p__Bacteroidetes	c__Flavobacteriia	o__Flavobacteriales	f__Flavobacteriaceae	g__Chryseobacterium	s__Chryseobacterium_hominis	t__SGB2549
2553	no	NA	NA	k__Bacteria	p__Bacteroidetes	c__Flavobacteriia	o__Flavobacteriales	f__Flavobacteriaceae	g__Chryseobacterium	s__Chryseobacterium_hungaricum	t__SGB2553
2554	no	NA	NA	k__Bacteria	p__Bacteroidetes	c__Flavobacteriia	o__Flavobacteriales	f__Flavobacteriaceae	g__Chryseobacterium	s__Chryseobacterium_zeae	t__SGB2554
2555	no	NA	NA	k__Bacteria	p__Bacteroidetes	c__Flavobacteriia	o__Flavobacteriales	f__Flavobacteriaceae	g__Chryseobacterium	s__Chryseobacterium_molle	t__SGB2555
2557	no	NA	NA	k__Bacteria	p__Bacteroidetes	c__Flavobacteriia	o__Flavobacteriales	f__Flavobacteriaceae	g__Chryseobacterium	s__Chryseobacterium_sp_Leaf394	t__SGB2557
2558	no	NA	NA	k__Bacteria	p__Bacteroidetes	c__Flavobacteriia	o__Flavobacteriales	f__Flavobacteriaceae	g__Chryseobacterium	s__Chryseobacterium_sp_Leaf404	t__SGB2558
2559	no	NA	NA	k__Bacteria	p__Bacteroidetes	c__Flavobacteriia	o__Flavobacteriales	f__Flavobacteriaceae	g__Chryseobacterium	s__Chryseobacterium_piscicola	t__SGB2559
2560	no	NA	NA	k__Bacteria	p__Bacteroidetes	c__Flavobacteriia	o__Flavobacteriales	f__Flavobacteriaceae	g__Chryseobacterium	s__Chryseobacterium_formosense	t__SGB2560
2561	no	NA	NA	k__Bacteria	p__Bacteroidetes	c__Flavobacteriia	o__Flavobacteriales	f__Flavobacteriaceae	g__Chryseobacterium	s__Chryseobacterium_sp_MOF25P	t__SGB2561
2562	no	NA	NA	k__Bacteria	p__Bacteroidetes	c__Flavobacteriia	o__Flavobacteriales	f__Flavobacteriaceae	g__Chryseobacterium	s__Chryseobacterium_balustinum	t__SGB2562
2563	no	NA	NA	k__Bacteria	p__Bacteroidetes	c__Flavobacteriia	o__Flavobacteriales	f__Flavobacteriaceae	g__Chryseobacterium	s__Chryseobacterium_scophthalmum	t__SGB2563
2564	no	NA	NA	k__Bacteria	p__Bacteroidetes	c__Flavobacteriia	o__Flavobacteriales	f__Flavobacteriaceae	g__Chryseobacterium	s__Chryseobacterium_indoltheticum	t__SGB2564
2565	no	NA	NA	k__Bacteria	p__Bacteroidetes	c__Flavobacteriia	o__Flavobacteriales	f__Flavobacteriaceae	g__Chryseobacterium	s__Chryseobacterium_greenlandense	t__SGB2565
2566	no	NA	NA	k__Bacteria	p__Bacteroidetes	c__Flavobacteriia	o__Flavobacteriales	f__Flavobacteriaceae	g__Chryseobacterium	s__Chryseobacterium_sp_JAH	t__SGB2566
2567	no	NA	NA	k__Bacteria	p__Bacteroidetes	c__Flavobacteriia	o__Flavobacteriales	f__Flavobacteriaceae	g__Chryseobacterium	s__Chryseobacterium_mucoviscidosis	t__SGB2567
2568	no	NA	NA	k__Bacteria	p__Bacteroidetes	c__Flavobacteriia	o__Flavobacteriales	f__Flavobacteriaceae	g__Chryseobacterium	s__Chryseobacterium_gleum	t__SGB2568
2569	no	NA	NA	k__Bacteria	p__Bacteroidetes	c__Flavobacteriia	o__Flavobacteriales	f__Flavobacteriaceae	g__Chryseobacterium	s__Chryseobacterium_sp_P1_3	t__SGB2569
2570	no	NA	NA	k__Bacteria	p__Bacteroidetes	c__Flavobacteriia	o__Flavobacteriales	f__Flavobacteriaceae	g__Chryseobacterium	s__Chryseobacterium_indologenes	t__SGB2570
2571	no	NA	NA	k__Bacteria	p__Bacteroidetes	c__Flavobacteriia	o__Flavobacteriales	f__Flavobacteriaceae	g__Chryseobacterium	s__Chryseobacterium_sp_ISE14	t__SGB2571
2572	no	NA	NA	k__Bacteria	p__Bacteroidetes	c__Flavobacteriia	o__Flavobacteriales	f__Flavobacteriaceae	g__Chryseobacterium	s__Chryseobacterium_lactis	t__SGB2572
2574	no	NA	NA	k__Bacteria	p__Bacteroidetes	c__Flavobacteriia	o__Flavobacteriales	f__Flavobacteriaceae	g__Chryseobacterium	s__Chryseobacterium_arthrosphaerae	t__SGB2574
2575	no	NA	NA	k__Bacteria	p__Bacteroidetes	c__Flavobacteriia	o__Flavobacteriales	f__Flavobacteriaceae	g__Chryseobacterium	s__Chryseobacterium_culicis	t__SGB2575
2576	no	NA	NA	k__Bacteria	p__Bacteroidetes	c__Flavobacteriia	o__Flavobacteriales	f__Flavobacteriaceae	g__Chryseobacterium	s__Chryseobacterium_gleum	t__SGB2576
2577	no	NA	NA	k__Bacteria	p__Bacteroidetes	c__Flavobacteriia	o__Flavobacteriales	f__Flavobacteriaceae	g__Chryseobacterium	s__Chryseobacterium_cucumeris	t__SGB2577
2578	no	NA	NA	k__Bacteria	p__Bacteroidetes	c__Flavobacteriia	o__Flavobacteriales	f__Flavobacteriaceae	g__Chryseobacterium	s__Chryseobacterium_sp_RU33C	t__SGB2578
2579	no	NA	NA	k__Bacteria	p__Bacteroidetes	c__Flavobacteriia	o__Flavobacteriales	f__Flavobacteriaceae	g__Chryseobacterium	s__Chryseobacterium_viscerum	t__SGB2579
2580	no	NA	NA	k__Bacteria	p__Bacteroidetes	c__Flavobacteriia	o__Flavobacteriales	f__Flavobacteriaceae	g__Chryseobacterium	s__Chryseobacterium_joostei	t__SGB2580
2581	no	NA	NA	k__Bacteria	p__Bacteroidetes	c__Flavobacteriia	o__Flavobacteriales	f__Flavobacteriaceae	g__Chryseobacterium	s__Chryseobacterium_oncorhynchi	t__SGB2581
2582	no	NA	NA	k__Bacteria	p__Bacteroidetes	c__Flavobacteriia	o__Flavobacteriales	f__Flavobacteriaceae	g__Chryseobacterium	s__Chryseobacterium_artocarpi	t__SGB2582
2583	no	NA	NA	k__Bacteria	p__Bacteroidetes	c__Flavobacteriia	o__Flavobacteriales	f__Flavobacteriaceae	g__Chryseobacterium	s__Chryseobacterium_ureilyticum	t__SGB2583
2584	no	NA	NA	k__Bacteria	p__Bacteroidetes	c__Flavobacteriia	o__Flavobacteriales	f__Flavobacteriaceae	g__Chryseobacterium	s__Chryseobacterium_contaminans	t__SGB2584
2585	no	NA	NA	k__Bacteria	p__Bacteroidetes	c__Flavobacteriia	o__Flavobacteriales	f__Flavobacteriaceae	g__Chryseobacterium	s__Chryseobacterium_sp_StRB126	t__SGB2585
2586	no	NA	NA	k__Bacteria	p__Bacteroidetes	c__Flavobacteriia	o__Flavobacteriales	f__Flavobacteriaceae	g__Chryseobacterium	s__Chryseobacterium_jejuense	t__SGB2586
2587	no	NA	NA	k__Bacteria	p__Bacteroidetes	c__Flavobacteriia	o__Flavobacteriales	f__Flavobacteriaceae	g__Chryseobacterium	s__Chryseobacterium_sp_PMSZPI	t__SGB2587
2588	no	NA	NA	k__Bacteria	p__Bacteroidetes	c__Flavobacteriia	o__Flavobacteriales	f__Flavobacteriaceae	g__Chryseobacterium	s__Chryseobacterium_sp	t__SGB2588
2589	no	NA	NA	k__Bacteria	p__Bacteroidetes	c__Flavobacteriia	o__Flavobacteriales	f__Flavobacteriaceae	g__Chryseobacterium	s__Chryseobacterium_indologenes	t__SGB2589
2591	no	NA	NA	k__Bacteria	p__Bacteroidetes	c__Flavobacteriia	o__Flavobacteriales	f__Flavobacteriaceae	g__Chryseobacterium	s__Chryseobacterium_vrystaatense	t__SGB2591
2592	no	NA	NA	k__Bacteria	p__Bacteroidetes	c__Flavobacteriia	o__Flavobacteriales	f__Flavobacteriaceae	g__Chryseobacterium	s__Chryseobacterium_sp_JM1	t__SGB2592
2593	no	NA	NA	k__Bacteria	p__Bacteroidetes	c__Flavobacteriia	o__Flavobacteriales	f__Flavobacteriaceae	g__Chryseobacterium	s__Chryseobacterium_oleae	t__SGB2593
2594	no	NA	NA	k__Bacteria	p__Bacteroidetes	c__Flavobacteriia	o__Flavobacteriales	f__Flavobacteriaceae	g__Chryseobacterium	s__Chryseobacterium_carnipullorum	t__SGB2594
2595	no	NA	NA	k__Bacteria	p__Bacteroidetes	c__Flavobacteriia	o__Flavobacteriales	f__Flavobacteriaceae	g__Chryseobacterium	s__Chryseobacterium_shigense	t__SGB2595
2596	no	NA	NA	k__Bacteria	p__Bacteroidetes	c__Flavobacteriia	o__Flavobacteriales	f__Flavobacteriaceae	g__Chryseobacterium	s__Chryseobacterium_sp_52	t__SGB2596
2597	no	NA	NA	k__Bacteria	p__Bacteroidetes	c__Flavobacteriia	o__Flavobacteriales	f__Flavobacteriaceae	g__Chryseobacterium	s__Chryseobacterium_angstadtii	t__SGB2597
2598	no	NA	NA	k__Bacteria	p__Bacteroidetes	c__Flavobacteriia	o__Flavobacteriales	f__Flavobacteriaceae	g__Chryseobacterium	s__Chryseobacterium_oranimense	t__SGB2598
2599	no	NA	NA	k__Bacteria	p__Bacteroidetes	c__Flavobacteriia	o__Flavobacteriales	f__Flavobacteriaceae	g__Chryseobacterium	s__Chryseobacterium_sp_BLS98	t__SGB2599
2600	no	NA	NA	k__Bacteria	p__Bacteroidetes	c__Flavobacteriia	o__Flavobacteriales	f__Flavobacteriaceae	g__Chryseobacterium	s__Chryseobacterium_luteum	t__SGB2600
2601	no	NA	NA	k__Bacteria	p__Bacteroidetes	c__Flavobacteriia	o__Flavobacteriales	f__Flavobacteriaceae	g__Chryseobacterium	s__Chryseobacterium_kwangjuense	t__SGB2601
2602	no	NA	NA	k__Bacteria	p__Bacteroidetes	c__Flavobacteriia	o__Flavobacteriales	f__Flavobacteriaceae	g__Chryseobacterium	s__Chryseobacterium_piperi	t__SGB2602
2603	no	NA	NA	k__Bacteria	p__Bacteroidetes	c__Flavobacteriia	o__Flavobacteriales	f__Flavobacteriaceae	g__Chryseobacterium	s__Chryseobacterium_sp_T16E_39	t__SGB2603
2604	no	NA	NA	k__Bacteria	p__Bacteroidetes	c__Flavobacteriia	o__Flavobacteriales	f__Flavobacteriaceae	g__Chryseobacterium	s__Chryseobacterium_takakiae	t__SGB2604
2606	no	NA	NA	k__Bacteria	p__Bacteroidetes	c__Flavobacteriia	o__Flavobacteriales	f__Flavobacteriaceae	g__Chryseobacterium	s__Chryseobacterium_taeanense	t__SGB2606
2607	no	NA	NA	k__Bacteria	p__Bacteroidetes	c__Flavobacteriia	o__Flavobacteriales	f__Flavobacteriaceae	g__Chryseobacterium	s__Chryseobacterium_taichungense	t__SGB2607
2608	no	NA	NA	k__Bacteria	p__Bacteroidetes	c__Flavobacteriia	o__Flavobacteriales	f__Flavobacteriaceae	g__Chryseobacterium	s__Chryseobacterium_sp_IHB_B_17019	t__SGB2608
2609	no	NA	NA	k__Bacteria	p__Bacteroidetes	c__Flavobacteriia	o__Flavobacteriales	f__Flavobacteriaceae	g__Chryseobacterium	s__Chryseobacterium_wanjuense	t__SGB2609
2610	no	NA	NA	k__Bacteria	p__Bacteroidetes	c__Flavobacteriia	o__Flavobacteriales	f__Flavobacteriaceae	g__Chryseobacterium	s__Chryseobacterium_sp_RU37D	t__SGB2610
2611	no	NA	NA	k__Bacteria	p__Bacteroidetes	c__Flavobacteriia	o__Flavobacteriales	f__Flavobacteriaceae	g__Chryseobacterium	s__Chryseobacterium_taiwanense	t__SGB2611
2612	no	NA	NA	k__Bacteria	p__Bacteroidetes	c__Flavobacteriia	o__Flavobacteriales	f__Flavobacteriaceae	g__Chryseobacterium	s__Chryseobacterium_geocarposphaerae	t__SGB2612
2613	no	NA	NA	k__Bacteria	p__Bacteroidetes	c__Flavobacteriia	o__Flavobacteriales	f__Flavobacteriaceae	g__Chryseobacterium	s__Chryseobacterium_arachidis	t__SGB2613
2615	no	NA	NA	k__Bacteria	p__Bacteroidetes	c__Flavobacteriia	o__Flavobacteriales	f__Flavobacteriaceae	g__Chryseobacterium	s__Chryseobacterium_sp_Leaf405	t__SGB2615
2616	no	NA	NA	k__Bacteria	p__Bacteroidetes	c__Flavobacteriia	o__Flavobacteriales	f__Flavobacteriaceae	g__Chryseobacterium	s__Chryseobacterium_sp_ERMR1_04	t__SGB2616
2617	no	NA	NA	k__Bacteria	p__Bacteroidetes	c__Flavobacteriia	o__Flavobacteriales	f__Flavobacteriaceae	g__Chryseobacterium	s__Chryseobacterium_polytrichastri	t__SGB2617
2618	no	NA	NA	k__Bacteria	p__Bacteroidetes	c__Flavobacteriia	o__Flavobacteriales	f__Flavobacteriaceae	g__Chryseobacterium	s__Chryseobacterium_glaciei	t__SGB2618
2619	no	NA	NA	k__Bacteria	p__Bacteroidetes	c__Flavobacteriia	o__Flavobacteriales	f__Flavobacteriaceae	g__Chryseobacterium	s__Chryseobacterium_limigenitum	t__SGB2619
2620	no	NA	NA	k__Bacteria	p__Bacteroidetes	c__Flavobacteriia	o__Flavobacteriales	f__Flavobacteriaceae	g__Chryseobacterium	s__Chryseobacterium_soldanellicola	t__SGB2620
2621	no	NA	NA	k__Bacteria	p__Bacteroidetes	c__Flavobacteriia	o__Flavobacteriales	f__Flavobacteriaceae	g__Chryseobacterium	s__Chryseobacterium_sp_FH2	t__SGB2621
2622	no	NA	NA	k__Bacteria	p__Bacteroidetes	c__Flavobacteriia	o__Flavobacteriales	f__Flavobacteriaceae	g__Chryseobacterium	s__Chryseobacterium_soli	t__SGB2622
2623	no	NA	NA	k__Bacteria	p__Bacteroidetes	c__Flavobacteriia	o__Flavobacteriales	f__Flavobacteriaceae	g__Chryseobacterium	s__Chryseobacterium_sp	t__SGB2623
2624	no	NA	NA	k__Bacteria	p__Bacteroidetes	c__Flavobacteriia	o__Flavobacteriales	f__Flavobacteriaceae	g__Chryseobacterium	s__Chryseobacterium_sp_Leaf201	t__SGB2624
2625	no	NA	NA	k__Bacteria	p__Bacteroidetes	c__Flavobacteriia	o__Flavobacteriales	f__Flavobacteriaceae	g__Chryseobacterium	s__Chryseobacterium_sp_Leaf180	t__SGB2625
2626	no	NA	NA	k__Bacteria	p__Bacteroidetes	c__Flavobacteriia	o__Flavobacteriales	f__Flavobacteriaceae	g__Soonwooa	s__Soonwooa_buanensis	t__SGB2626
2628	no	NA	NA	k__Bacteria	p__Bacteroidetes	c__Flavobacteriia	o__Flavobacteriales	f__Flavobacteriaceae	g__Chryseobacterium	s__Chryseobacterium_humi	t__SGB2628
2629	no	NA	NA	k__Bacteria	p__Bacteroidetes	c__Flavobacteriia	o__Flavobacteriales	f__Flavobacteriaceae	g__Chryseobacterium	s__Chryseobacterium_frigidisoli	t__SGB2629
2630	no	NA	NA	k__Bacteria	p__Bacteroidetes	c__Flavobacteriia	o__Flavobacteriales	f__Flavobacteriaceae	g__Chryseobacterium	s__Chryseobacterium_jeonii	t__SGB2630
2631	no	NA	NA	k__Bacteria	p__Bacteroidetes	c__Flavobacteriia	o__Flavobacteriales	f__Flavobacteriaceae	g__Chryseobacterium	s__Chryseobacterium_chaponense	t__SGB2631
2633	no	NA	NA	k__Bacteria	p__Bacteroidetes	c__Flavobacteriia	o__Flavobacteriales	f__Flavobacteriaceae	g__Chryseobacterium	s__Chryseobacterium_antarcticum	t__SGB2633
2635	no	NA	NA	k__Bacteria	p__Bacteroidetes	c__Flavobacteriia	o__Flavobacteriales	f__Flavobacteriaceae	g__Chryseobacterium	s__Chryseobacterium_solincola	t__SGB2635
2636	no	NA	NA	k__Bacteria	p__Bacteroidetes	c__Flavobacteriia	o__Flavobacteriales	f__Flavobacteriaceae	g__Chryseobacterium	s__Chryseobacterium_koreense	t__SGB2636
2641	no	NA	NA	k__Bacteria	p__Bacteroidetes	c__Flavobacteriia	o__Flavobacteriales	f__Flavobacteriaceae	g__Chryseobacterium	s__Chryseobacterium_haifense	t__SGB2641
2642	no	NA	NA	k__Bacteria	p__Bacteroidetes	c__Flavobacteriia	o__Flavobacteriales	f__Flavobacteriaceae	g__Flavobacteriaceae_unclassified	s__Flavobacteriaceae_bacterium_JJC	t__SGB2642
2643	no	NA	NA	k__Bacteria	p__Bacteroidetes	c__Flavobacteriia	o__Flavobacteriales	f__Flavobacteriaceae	g__Chryseobacterium	s__Chryseobacterium_taklimakanense	t__SGB2643
2644	no	NA	NA	k__Bacteria	p__Bacteroidetes	c__Flavobacteriia	o__Flavobacteriales	f__Flavobacteriaceae	g__Flavobacteriaceae_unclassified	s__Flavobacteriaceae_bacterium_3519_10	t__SGB2644
2647	no	NA	NA	k__Bacteria	p__Bacteroidetes	c__Flavobacteriia	o__Flavobacteriales	f__Cryomorphaceae	g__Cryomorphaceae_unclassified	s__Cryomorphaceae_bacterium	t__SGB2647
2659	no	NA	NA	k__Bacteria	p__Bacteroidetes	c__Flavobacteriia	o__Flavobacteriales	f__Crocinitomicaceae	g__Crocinitomicaceae_unclassified	s__Crocinitomicaceae_bacterium	t__SGB2659
2660	no	NA	NA	k__Bacteria	p__Bacteroidetes	c__Bacteroidetes_unclassified	o__Bacteroidetes_unclassified	f__Bacteroidetes_unclassified	g__Bacteroidetes_unclassified	s__Bacteroidetes_bacterium_RIFCSPLOWO2_12_FULL_37_12	t__SGB2660
2661	no	NA	NA	k__Bacteria	p__Bacteroidetes	c__Bacteroidetes_unclassified	o__Bacteroidetes_unclassified	f__Bacteroidetes_unclassified	g__Bacteroidetes_unclassified	s__Bacteroidetes_bacterium_RIFCSPHIGHO2_02_FULL_44_7	t__SGB2661
2662	no	NA	NA	k__Bacteria	p__Bacteroidetes	c__Flavobacteriia	o__Flavobacteriia_unclassified	f__Flavobacteriia_unclassified	g__Flavobacteriia_unclassified	s__Flavobacteria_bacterium_MS024_2A	t__SGB2662
2666	no	NA	NA	k__Bacteria	p__Bacteroidetes	c__Flavobacteriia	o__Flavobacteriales	f__Cryomorphaceae	g__Cryomorphaceae_unclassified	s__Cryomorphaceae_bacterium_BACL29_MAG_121220_bin8	t__SGB2666
2667	no	NA	NA	k__Bacteria	p__Bacteroidetes	c__Flavobacteriia	o__Flavobacteriales	f__Cryomorphaceae	g__Cryomorphaceae_unclassified	s__Cryomorphaceae_bacterium_MED_G14	t__SGB2667
2668	no	NA	NA	k__Bacteria	p__Bacteroidetes	c__Flavobacteriia	o__Flavobacteriales	f__Cryomorphaceae	g__Cryomorphaceae_unclassified	s__Cryomorphaceae_bacterium_MED_G11	t__SGB2668
2674	no	NA	NA	k__Bacteria	p__Proteobacteria	c__Gammaproteobacteria	o__Thiotrichales	f__Thiotrichales_unclassified	g__Thiotrichales_unclassified	s__Thiotrichales_bacterium_TMED285	t__SGB2674
2676	no	NA	NA	k__Bacteria	p__Bacteroidetes	c__Flavobacteriia	o__Flavobacteriales	f__Flavobacteriaceae	g__Formosa	s__Formosa_sp_Hel3_A1_48	t__SGB2676
2677	no	NA	NA	k__Bacteria	p__Bacteroidetes	c__Flavobacteriia	o__Flavobacteriales	f__Flavobacteriaceae	g__Formosa	s__Formosa_sp_Hel1_33_131	t__SGB2677
2679	no	NA	NA	k__Bacteria	p__Bacteroidetes	c__Flavobacteriia	o__Flavobacteriales	f__Flavobacteriaceae	g__Polaribacter	s__Polaribacter_sp_BACL8_MAG_120531_bin13	t__SGB2679
2683	no	NA	NA	k__Bacteria	p__Bacteroidetes	c__Flavobacteriia	o__Flavobacteriales	f__Flavobacteriaceae	g__Robiginitalea	s__Robiginitalea_biformata	t__SGB2683
2684	no	NA	NA	k__Bacteria	p__Bacteroidetes	c__Flavobacteriia	o__Flavobacteriales	f__Flavobacteriaceae	g__Robiginitalea	s__Robiginitalea_myxolifaciens	t__SGB2684
2685	no	NA	NA	k__Bacteria	p__Bacteroidetes	c__Flavobacteriia	o__Flavobacteriales	f__Flavobacteriaceae	g__Muricauda	s__Muricauda_lutaonensis	t__SGB2685
2686	no	NA	NA	k__Bacteria	p__Bacteroidetes	c__Flavobacteriia	o__Flavobacteriales	f__Flavobacteriaceae	g__Muricauda	s__Muricauda_sp	t__SGB2686
2689	no	NA	NA	k__Bacteria	p__Bacteroidetes	c__Flavobacteriia	o__Flavobacteriales	f__Flavobacteriaceae	g__Muricauda	s__Muricauda_ruestringensis	t__SGB2689
2690	no	NA	NA	k__Bacteria	p__Bacteroidetes	c__Flavobacteriia	o__Flavobacteriales	f__Flavobacteriaceae	g__Muricauda	s__Muricauda_sp_ES_050	t__SGB2690
2691	no	NA	NA	k__Bacteria	p__Bacteroidetes	c__Flavobacteriia	o__Flavobacteriales	f__Flavobacteriaceae	g__Muricauda	s__Muricauda_zhangzhouensis	t__SGB2691
2692	no	NA	NA	k__Bacteria	p__Bacteroidetes	c__Flavobacteriia	o__Flavobacteriales	f__Flavobacteriaceae	g__Muricauda	s__Muricauda_antarctica	t__SGB2692
2694	no	NA	NA	k__Bacteria	p__Bacteroidetes	c__Flavobacteriia	o__Flavobacteriales	f__Flavobacteriaceae	g__Flagellimonas	s__Flagellimonas_eckloniae	t__SGB2694
2695	no	NA	NA	k__Bacteria	p__Bacteroidetes	c__Flavobacteriia	o__Flavobacteriales	f__Flavobacteriaceae	g__Spongiibacterium	s__Spongiibacterium_pacificum	t__SGB2695
2696	no	NA	NA	k__Bacteria	p__Bacteroidetes	c__Flavobacteriia	o__Flavobacteriales	f__Flavobacteriaceae	g__Spongiibacterium	s__Spongiibacterium_flavum	t__SGB2696
2697	no	NA	NA	k__Bacteria	p__Bacteroidetes	c__Flavobacteriia	o__Flavobacteriales	f__Flavobacteriaceae	g__Croceitalea	s__Croceitalea_dokdonensis	t__SGB2697
2699	no	NA	NA	k__Bacteria	p__Bacteroidetes	c__Flavobacteriia	o__Flavobacteriales	f__Flavobacteriaceae	g__Flavobacterium	s__Flavobacterium_sp	t__SGB2699
2700	no	NA	NA	k__Bacteria	p__Bacteroidetes	c__Flavobacteriia	o__Flavobacteriales	f__Flavobacteriaceae	g__Zobellia	s__Zobellia_sp_OII3	t__SGB2700
2701	no	NA	NA	k__Bacteria	p__Bacteroidetes	c__Flavobacteriia	o__Flavobacteriales	f__Flavobacteriaceae	g__Zobellia	s__Zobellia_uliginosa	t__SGB2701
2702	no	NA	NA	k__Bacteria	p__Bacteroidetes	c__Flavobacteriia	o__Flavobacteriales	f__Flavobacteriaceae	g__Pseudozobellia	s__Pseudozobellia_thermophila	t__SGB2702
2703	no	NA	NA	k__Bacteria	p__Bacteroidetes	c__Flavobacteriia	o__Flavobacteriales	f__Flavobacteriaceae	g__Flavobacteriaceae_unclassified	s__Flavobacteriaceae_bacterium_MAR_2009_75	t__SGB2703
2704	no	NA	NA	k__Bacteria	p__Bacteroidetes	c__Flavobacteriia	o__Flavobacteriales	f__Flavobacteriaceae	g__Pricia	s__Pricia_antarctica	t__SGB2704
2705	no	NA	NA	k__Bacteria	p__Bacteroidetes	c__Flavobacteriia	o__Flavobacteriales	f__Flavobacteriaceae	g__Kriegella	s__Kriegella_aquimaris	t__SGB2705
2706	no	NA	NA	k__Bacteria	p__Bacteroidetes	c__Flavobacteriia	o__Flavobacteriales	f__Flavobacteriaceae	g__Sediminicola	s__Sediminicola_luteus	t__SGB2706
2709	no	NA	NA	k__Bacteria	p__Bacteroidetes	c__Flavobacteriia	o__Flavobacteriales	f__Cryomorphaceae	g__Cryomorphaceae_unclassified	s__Cryomorphaceae_bacterium_BACL21_MAG_121220_bin10	t__SGB2709
2711	no	NA	NA	k__Bacteria	p__Bacteroidetes	c__Flavobacteriia	o__Flavobacteriales	f__Flavobacteriaceae	g__Aequorivita	s__Aequorivita_viscosa	t__SGB2711
2712	no	NA	NA	k__Bacteria	p__Bacteroidetes	c__Flavobacteriia	o__Flavobacteriales	f__Flavobacteriaceae	g__Aequorivita	s__Aequorivita_soesokkakensis	t__SGB2712
2713	no	NA	NA	k__Bacteria	p__Bacteroidetes	c__Flavobacteriia	o__Flavobacteriales	f__Flavobacteriaceae	g__Aequorivita	s__Aequorivita_sp	t__SGB2713
2714	no	NA	NA	k__Bacteria	p__Bacteroidetes	c__Flavobacteriia	o__Flavobacteriales	f__Flavobacteriaceae	g__Aequorivita	s__Aequorivita_sp	t__SGB2714
2715	no	NA	NA	k__Bacteria	p__Bacteroidetes	c__Flavobacteriia	o__Flavobacteriales	f__Flavobacteriaceae	g__Aequorivita	s__Vitellibacter_aquimaris	t__SGB2715
2717	no	NA	NA	k__Bacteria	p__Bacteroidetes	c__Flavobacteriia	o__Flavobacteriales	f__Flavobacteriaceae	g__Aequorivita	s__Aequorivita_sublithincola	t__SGB2717
2719	no	NA	NA	k__Bacteria	p__Bacteroidetes	c__Flavobacteriia	o__Flavobacteriales	f__Flavobacteriaceae	g__Flavobacteriaceae_unclassified	s__Flavobacteriaceae_bacterium	t__SGB2719
2722	no	NA	NA	k__Bacteria	p__Bacteroidetes	c__Flavobacteriia	o__Flavobacteriales	f__Flavobacteriaceae	g__Galbibacter	s__Galbibacter_marinus	t__SGB2722
2723	no	NA	NA	k__Bacteria	p__Bacteroidetes	c__Flavobacteriia	o__Flavobacteriales	f__Flavobacteriaceae	g__Sinomicrobium	s__Sinomicrobium_oceani	t__SGB2723
2726	no	NA	NA	k__Bacteria	p__Bacteroidetes	c__Flavobacteriia	o__Flavobacteriales	f__Flavobacteriaceae	g__Nonlabens	s__Nonlabens_spongiae	t__SGB2726
2728	no	NA	NA	k__Bacteria	p__Bacteroidetes	c__Flavobacteriia	o__Flavobacteriales	f__Flavobacteriaceae	g__Gilvibacter	s__Gilvibacter_sp_SZ_19	t__SGB2728
2729	no	NA	NA	k__Bacteria	p__Bacteroidetes	c__Flavobacteriia	o__Flavobacteriales	f__Flavobacteriaceae	g__Ulvibacter	s__Ulvibacter_sp_MAR_2010_11	t__SGB2729
2731	no	NA	NA	k__Bacteria	p__Bacteroidetes	c__Flavobacteriia	o__Flavobacteriales	f__Flavobacteriaceae	g__Ulvibacter	s__Ulvibacter_sp_LPB0005	t__SGB2731
2732	no	NA	NA	k__Bacteria	p__Bacteroidetes	c__Flavobacteriia	o__Flavobacteriales	f__Flavobacteriaceae	g__Ulvibacter	s__Ulvibacter_litoralis	t__SGB2732
2733	no	NA	NA	k__Bacteria	p__Bacteroidetes	c__Bacteroidetes_unclassified	o__Bacteroidetes_unclassified	f__Bacteroidetes_unclassified	g__Bacteroidetes_unclassified	s__unidentified_eubacterium_SCB49	t__SGB2733
2734	no	NA	NA	k__Bacteria	p__Bacteroidetes	c__Flavobacteriia	o__Flavobacteriales	f__Flavobacteriaceae	g__Croceibacter	s__Croceibacter_atlanticus	t__SGB2734
2735	no	NA	NA	k__Bacteria	p__Bacteroidetes	c__Flavobacteriia	o__Flavobacteriales	f__Flavobacteriaceae	g__Flavobacteriaceae_unclassified	s__Flavobacteriaceae_bacterium	t__SGB2735
2738	no	NA	NA	k__Bacteria	p__Bacteroidetes	c__Flavobacteriia	o__Flavobacteriales	f__Flavobacteriaceae	g__Leeuwenhoekiella	s__Leeuwenhoekiella_sp	t__SGB2738
2739	no	NA	NA	k__Bacteria	p__Bacteroidetes	c__Flavobacteriia	o__Flavobacteriales	f__Flavobacteriaceae	g__Leeuwenhoekiella	s__Leeuwenhoekiella_palythoae	t__SGB2739
2740	no	NA	NA	k__Bacteria	p__Bacteroidetes	c__Flavobacteriia	o__Flavobacteriales	f__Flavobacteriaceae	g__Leeuwenhoekiella	s__Leeuwenhoekiella_sp	t__SGB2740
2741	no	NA	NA	k__Bacteria	p__Bacteroidetes	c__Flavobacteriia	o__Flavobacteriales	f__Flavobacteriaceae	g__Leeuwenhoekiella	s__Leeuwenhoekiella_nanhaiensis	t__SGB2741
2742	no	NA	NA	k__Bacteria	p__Bacteroidetes	c__Flavobacteriia	o__Flavobacteriales	f__Flavobacteriaceae	g__Salinimicrobium	s__Salinimicrobium_catena	t__SGB2742
2743	no	NA	NA	k__Bacteria	p__Bacteroidetes	c__Flavobacteriia	o__Flavobacteriales	f__Flavobacteriaceae	g__Salinimicrobium	s__Salinimicrobium_sediminis	t__SGB2743
2744	no	NA	NA	k__Bacteria	p__Bacteroidetes	c__Flavobacteriia	o__Flavobacteriales	f__Flavobacteriaceae	g__Gillisia	s__Gillisia_limnaea	t__SGB2744
2746	no	NA	NA	k__Bacteria	p__Bacteroidetes	c__Flavobacteriia	o__Flavobacteriales	f__Flavobacteriaceae	g__Joostella	s__Joostella_marina	t__SGB2746
2747	no	NA	NA	k__Bacteria	p__Bacteroidetes	c__Flavobacteriia	o__Flavobacteriales	f__Flavobacteriaceae	g__Leeuwenhoekiella	s__Leeuwenhoekiella_marinoflava	t__SGB2747
2748	no	NA	NA	k__Bacteria	p__Bacteroidetes	c__Flavobacteriia	o__Flavobacteriales	f__Flavobacteriaceae	g__Gillisia	s__Gillisia_sp_Hel1_33_143	t__SGB2748
2749	no	NA	NA	k__Bacteria	p__Bacteroidetes	c__Flavobacteriia	o__Flavobacteriales	f__Flavobacteriaceae	g__Lutibacter	s__Lutibacter_sp_LPB0138	t__SGB2749
2750	no	NA	NA	k__Bacteria	p__Bacteroidetes	c__Flavobacteriia	o__Flavobacteriales	f__Flavobacteriaceae	g__Zunongwangia	s__Zunongwangia_profunda	t__SGB2750
2751	no	NA	NA	k__Bacteria	p__Bacteroidetes	c__Flavobacteriia	o__Flavobacteriales	f__Flavobacteriaceae	g__Zunongwangia	s__Zunongwangia_atlantica	t__SGB2751
2752	no	NA	NA	k__Bacteria	p__Bacteroidetes	c__Flavobacteriia	o__Flavobacteriales	f__Flavobacteriaceae	g__Zunongwangia	s__Zunongwangia_mangrovi	t__SGB2752
2753	no	NA	NA	k__Bacteria	p__Bacteroidetes	c__Flavobacteriia	o__Flavobacteriales	f__Flavobacteriaceae	g__Mesonia	s__Mesonia_sp	t__SGB2753
2754	no	NA	NA	k__Bacteria	p__Bacteroidetes	c__Flavobacteriia	o__Flavobacteriales	f__Flavobacteriaceae	g__Mesonia	s__Mesonia_phycicola	t__SGB2754
2755	no	NA	NA	k__Bacteria	p__Bacteroidetes	c__Flavobacteriia	o__Flavobacteriales	f__Flavobacteriaceae	g__Salegentibacter	s__Salegentibacter_salinarum	t__SGB2755
2756	no	NA	NA	k__Bacteria	p__Bacteroidetes	c__Flavobacteriia	o__Flavobacteriales	f__Flavobacteriaceae	g__Salegentibacter	s__Salegentibacter_sp_T436	t__SGB2756
2757	no	NA	NA	k__Bacteria	p__Bacteroidetes	c__Flavobacteriia	o__Flavobacteriales	f__Flavobacteriaceae	g__Salegentibacter	s__Salegentibacter_salegens	t__SGB2757
2758	no	NA	NA	k__Bacteria	p__Bacteroidetes	c__Flavobacteriia	o__Flavobacteriales	f__Flavobacteriaceae	g__Salegentibacter	s__Salegentibacter_mishustinae	t__SGB2758
2759	no	NA	NA	k__Bacteria	p__Bacteroidetes	c__Flavobacteriia	o__Flavobacteriales	f__Flavobacteriaceae	g__Salegentibacter	s__Salegentibacter_salarius	t__SGB2759
2760	no	NA	NA	k__Bacteria	p__Bacteroidetes	c__Flavobacteriia	o__Flavobacteriales	f__Flavobacteriaceae	g__Salegentibacter	s__Salegentibacter_holothuriorum	t__SGB2760
2761	no	NA	NA	k__Bacteria	p__Bacteroidetes	c__Flavobacteriia	o__Flavobacteriales	f__Flavobacteriaceae	g__Salegentibacter	s__Salegentibacter_flavus	t__SGB2761
2762	no	NA	NA	k__Bacteria	p__Bacteroidetes	c__Flavobacteriia	o__Flavobacteriales	f__Flavobacteriaceae	g__Salegentibacter	s__Salegentibacter_echinorum	t__SGB2762
2763	no	NA	NA	k__Bacteria	p__Bacteroidetes	c__Flavobacteriia	o__Flavobacteriales	f__Flavobacteriaceae	g__Gramella	s__Gramella_flava	t__SGB2763
2764	no	NA	NA	k__Bacteria	p__Bacteroidetes	c__Flavobacteriia	o__Flavobacteriales	f__Flavobacteriaceae	g__Gramella	s__Gramella_forsetii	t__SGB2764
2765	no	NA	NA	k__Bacteria	p__Bacteroidetes	c__Flavobacteriia	o__Flavobacteriales	f__Flavobacteriaceae	g__Gramella	s__Gramella_sp_MAR_2010_147	t__SGB2765
2766	no	NA	NA	k__Bacteria	p__Bacteroidetes	c__Flavobacteriia	o__Flavobacteriales	f__Flavobacteriaceae	g__Gramella	s__Gramella_echinicola	t__SGB2766
2767	no	NA	NA	k__Bacteria	p__Bacteroidetes	c__Flavobacteriia	o__Flavobacteriales	f__Flavobacteriaceae	g__Gramella	s__Gramella_sp_LPB0144	t__SGB2767
2768	no	NA	NA	k__Bacteria	p__Bacteroidetes	c__Flavobacteriia	o__Flavobacteriales	f__Flavobacteriaceae	g__Arenibacter	s__Arenibacter_algicola	t__SGB2768
2769	no	NA	NA	k__Bacteria	p__Bacteroidetes	c__Flavobacteriia	o__Flavobacteriales	f__Flavobacteriaceae	g__Arenibacter	s__Arenibacter_palladensis	t__SGB2769
2770	no	NA	NA	k__Bacteria	p__Bacteroidetes	c__Flavobacteriia	o__Flavobacteriales	f__Flavobacteriaceae	g__Arenibacter	s__Arenibacter_troitsensis	t__SGB2770
2771	no	NA	NA	k__Bacteria	p__Bacteroidetes	c__Flavobacteriia	o__Flavobacteriales	f__Flavobacteriaceae	g__Arenibacter	s__Arenibacter_nanhaiticus	t__SGB2771
2772	no	NA	NA	k__Bacteria	p__Bacteroidetes	c__Flavobacteriia	o__Flavobacteriales	f__Flavobacteriaceae	g__Maribacter	s__Maribacter_sp_HTCC2170	t__SGB2772
2773	no	NA	NA	k__Bacteria	p__Bacteroidetes	c__Flavobacteriia	o__Flavobacteriales	f__Flavobacteriaceae	g__Flavobacteriaceae_unclassified	s__Flavobacteriaceae_bacterium	t__SGB2773
2774	no	NA	NA	k__Bacteria	p__Bacteroidetes	c__Flavobacteriia	o__Flavobacteriales	f__Flavobacteriaceae	g__Cellulophaga	s__Cellulophaga_lytica	t__SGB2774
2775	no	NA	NA	k__Bacteria	p__Bacteroidetes	c__Flavobacteriia	o__Flavobacteriales	f__Flavobacteriaceae	g__Algibacter	s__Algibacter_sp_RHA_19	t__SGB2775
2776	no	NA	NA	k__Bacteria	p__Bacteroidetes	c__Flavobacteriia	o__Flavobacteriales	f__Flavobacteriaceae	g__Cellulophaga	s__Cellulophaga_fucicola	t__SGB2776
2777	no	NA	NA	k__Bacteria	p__Bacteroidetes	c__Flavobacteriia	o__Flavobacteriales	f__Flavobacteriaceae	g__Cellulophaga	s__Cellulophaga_baltica	t__SGB2777
2778	no	NA	NA	k__Bacteria	p__Bacteroidetes	c__Flavobacteriia	o__Flavobacteriales	f__Flavobacteriaceae	g__Cellulophaga	s__Cellulophaga_algicola	t__SGB2778
2779	no	NA	NA	k__Bacteria	p__Bacteroidetes	c__Flavobacteriia	o__Flavobacteriales	f__Flavobacteriaceae	g__Cellulophaga	s__Cellulophaga_tyrosinoxydans	t__SGB2779
2780	no	NA	NA	k__Bacteria	p__Bacteroidetes	c__Flavobacteriia	o__Flavobacteriales	f__Flavobacteriaceae	g__Maribacter	s__Maribacter_cobaltidurans	t__SGB2780
2781	no	NA	NA	k__Bacteria	p__Bacteroidetes	c__Flavobacteriia	o__Flavobacteriales	f__Flavobacteriaceae	g__Maribacter	s__Maribacter_sp_4G9	t__SGB2781
2782	no	NA	NA	k__Bacteria	p__Bacteroidetes	c__Flavobacteriia	o__Flavobacteriales	f__Flavobacteriaceae	g__Maribacter	s__Maribacter_sp	t__SGB2782
2783	no	NA	NA	k__Bacteria	p__Bacteroidetes	c__Flavobacteriia	o__Flavobacteriales	f__Flavobacteriaceae	g__Maribacter	s__Maribacter_aquivivus	t__SGB2783
2784	no	NA	NA	k__Bacteria	p__Bacteroidetes	c__Flavobacteriia	o__Flavobacteriales	f__Flavobacteriaceae	g__Maribacter	s__Maribacter_ulvicola	t__SGB2784
2785	no	NA	NA	k__Bacteria	p__Bacteroidetes	c__Flavobacteriia	o__Flavobacteriales	f__Flavobacteriaceae	g__Maribacter	s__Maribacter_dokdonensis	t__SGB2785
2786	no	NA	NA	k__Bacteria	p__Bacteroidetes	c__Flavobacteriia	o__Flavobacteriales	f__Flavobacteriaceae	g__Maribacter	s__Maribacter_sedimenticola	t__SGB2786
2787	no	NA	NA	k__Bacteria	p__Bacteroidetes	c__Flavobacteriia	o__Flavobacteriales	f__Flavobacteriaceae	g__Maribacter	s__Maribacter_sp_T28	t__SGB2787
2788	no	NA	NA	k__Bacteria	p__Bacteroidetes	c__Flavobacteriia	o__Flavobacteriales	f__Flavobacteriaceae	g__Maribacter	s__Maribacter_orientalis	t__SGB2788
2789	no	NA	NA	k__Bacteria	p__Bacteroidetes	c__Flavobacteriia	o__Flavobacteriales	f__Flavobacteriaceae	g__Maribacter	s__Maribacter_arcticus	t__SGB2789
2790	no	NA	NA	k__Bacteria	p__Bacteroidetes	c__Flavobacteriia	o__Flavobacteriales	f__Flavobacteriaceae	g__Croceivirga	s__Croceivirga_radicis	t__SGB2790
2791	no	NA	NA	k__Bacteria	p__Bacteroidetes	c__Flavobacteriia	o__Flavobacteriales	f__Flavobacteriaceae	g__Sediminicola	s__Sediminicola_sp_YIK13	t__SGB2791
2792	no	NA	NA	k__Bacteria	p__Bacteroidetes	c__Flavobacteriia	o__Flavobacteriales	f__Flavobacteriaceae	g__Kordia	s__Kordia_algicida	t__SGB2792
2793	no	NA	NA	k__Bacteria	p__Bacteroidetes	c__Flavobacteriia	o__Flavobacteriales	f__Flavobacteriaceae	g__Flavobacteriaceae_unclassified	s__Flavobacteriaceae_bacterium_UJ101	t__SGB2793
2794	no	NA	NA	k__Bacteria	p__Bacteroidetes	c__Flavobacteriia	o__Flavobacteriales	f__Flavobacteriaceae	g__Flavobacteriaceae_unclassified	s__Flavobacteriaceae_bacterium	t__SGB2794
2795	no	NA	NA	k__Bacteria	p__Bacteroidetes	c__Flavobacteriia	o__Flavobacteriales	f__Flavobacteriaceae	g__Mangrovimonas	s__Mangrovimonas_yunxiaonensis	t__SGB2795
2796	no	NA	NA	k__Bacteria	p__Bacteroidetes	c__Flavobacteriia	o__Flavobacteriales	f__Flavobacteriaceae	g__Aquimarina	s__Aquimarina_atlantica	t__SGB2796
2797	no	NA	NA	k__Bacteria	p__Bacteroidetes	c__Flavobacteriia	o__Flavobacteriales	f__Flavobacteriaceae	g__Aquimarina	s__Aquimarina_sp_MAR_2010_214	t__SGB2797
2798	no	NA	NA	k__Bacteria	p__Bacteroidetes	c__Flavobacteriia	o__Flavobacteriales	f__Flavobacteriaceae	g__Aquimarina	s__Aquimarina_sp_AD10	t__SGB2798
2799	no	NA	NA	k__Bacteria	p__Bacteroidetes	c__Flavobacteriia	o__Flavobacteriales	f__Flavobacteriaceae	g__Aquimarina	s__Aquimarina_spongiae	t__SGB2799
2800	no	NA	NA	k__Bacteria	p__Bacteroidetes	c__Flavobacteriia	o__Flavobacteriales	f__Flavobacteriaceae	g__Aquimarina	s__Aquimarina_amphilecti	t__SGB2800
2801	no	NA	NA	k__Bacteria	p__Bacteroidetes	c__Flavobacteriia	o__Flavobacteriales	f__Cryomorphaceae	g__Cryomorphaceae_unclassified	s__Cryomorphaceae_bacterium_BACL22_MAG_120619_bin32	t__SGB2801
2802	no	NA	NA	k__Bacteria	p__Bacteroidetes	c__Flavobacteriia	o__Flavobacteriales	f__Flavobacteriaceae	g__Flavobacteriaceae_unclassified	s__Flavobacteriaceae_bacterium_CG_4_10_14_0_8_um_filter_31_99	t__SGB2802
2803	no	NA	NA	k__Bacteria	p__Bacteroidetes	c__Flavobacteriia	o__Flavobacteriales	f__Flavobacteriaceae	g__Wenyingzhuangia	s__Wenyingzhuangia_fucanilytica	t__SGB2803
2804	no	NA	NA	k__Bacteria	p__Bacteroidetes	c__Flavobacteriia	o__Flavobacteriales	f__Flavobacteriaceae	g__Wenyingzhuangia	s__Wenyingzhuangia_marina	t__SGB2804
2805	no	NA	NA	k__Bacteria	p__Bacteroidetes	c__Flavobacteriia	o__Flavobacteriales	f__Flavobacteriaceae	g__Lutibacter	s__Lutibacter_oricola	t__SGB2805
2806	no	NA	NA	k__Bacteria	p__Bacteroidetes	c__Flavobacteriia	o__Flavobacteriales	f__Flavobacteriaceae	g__Lutibacter	s__Lutibacter_agarilyticus	t__SGB2806
2807	no	NA	NA	k__Bacteria	p__Bacteroidetes	c__Flavobacteriia	o__Flavobacteriales	f__Flavobacteriaceae	g__Lutibacter	s__Lutibacter_maritimus	t__SGB2807
2808	no	NA	NA	k__Bacteria	p__Bacteroidetes	c__Flavobacteriia	o__Flavobacteriales	f__Flavobacteriaceae	g__Lutibacter	s__Lutibacter_flavus	t__SGB2808
2809	no	NA	NA	k__Bacteria	p__Bacteroidetes	c__Flavobacteriia	o__Flavobacteriales	f__Flavobacteriaceae	g__Lutibacter	s__Lutibacter_profundi	t__SGB2809
2811	no	NA	NA	k__Bacteria	p__Bacteroidetes	c__Flavobacteriia	o__Flavobacteriales	f__Flavobacteriaceae	g__Tenacibaculum	s__Tenacibaculum_sp_MAR_2009_124	t__SGB2811
2812	no	NA	NA	k__Bacteria	p__Bacteroidetes	c__Flavobacteriia	o__Flavobacteriales	f__Flavobacteriaceae	g__Tenacibaculum	s__Tenacibaculum_maritimum	t__SGB2812
2813	no	NA	NA	k__Bacteria	p__Bacteroidetes	c__Flavobacteriia	o__Flavobacteriales	f__Flavobacteriaceae	g__Tenacibaculum	s__Tenacibaculum_sp_SZ_18	t__SGB2813
2814	no	NA	NA	k__Bacteria	p__Bacteroidetes	c__Flavobacteriia	o__Flavobacteriales	f__Flavobacteriaceae	g__Tenacibaculum	s__Tenacibaculum_jejuense	t__SGB2814
2815	no	NA	NA	k__Bacteria	p__Bacteroidetes	c__Flavobacteriia	o__Flavobacteriales	f__Flavobacteriaceae	g__Tenacibaculum	s__Tenacibaculum_discolor	t__SGB2815
2816	no	NA	NA	k__Bacteria	p__Bacteroidetes	c__Flavobacteriia	o__Flavobacteriales	f__Flavobacteriaceae	g__Tenacibaculum	s__Tenacibaculum_mesophilum	t__SGB2816
2817	no	NA	NA	k__Bacteria	p__Bacteroidetes	c__Flavobacteriia	o__Flavobacteriales	f__Flavobacteriaceae	g__Tenacibaculum	s__Tenacibaculum_dicentrarchi	t__SGB2817
2818	no	NA	NA	k__Bacteria	p__Bacteroidetes	c__Flavobacteriia	o__Flavobacteriales	f__Flavobacteriaceae	g__Tenacibaculum	s__Tenacibaculum_finnmarkense	t__SGB2818
2819	no	NA	NA	k__Bacteria	p__Bacteroidetes	c__Flavobacteriia	o__Flavobacteriales	f__Flavobacteriaceae	g__Tenacibaculum	s__Tenacibaculum_sp_TNO020	t__SGB2819
2820	no	NA	NA	k__Bacteria	p__Bacteroidetes	c__Flavobacteriia	o__Flavobacteriales	f__Flavobacteriaceae	g__Tenacibaculum	s__Tenacibaculum_soleae	t__SGB2820
2821	no	NA	NA	k__Bacteria	p__Bacteroidetes	c__Flavobacteriia	o__Flavobacteriales	f__Flavobacteriaceae	g__Tenacibaculum	s__Tenacibaculum_sp_Bg11_29	t__SGB2821
2822	no	NA	NA	k__Bacteria	p__Bacteroidetes	c__Flavobacteriia	o__Flavobacteriales	f__Flavobacteriaceae	g__Tenacibaculum	s__Tenacibaculum_holothuriorum	t__SGB2822
2823	no	NA	NA	k__Bacteria	p__Bacteroidetes	c__Flavobacteriia	o__Flavobacteriales	f__Flavobacteriaceae	g__Tenacibaculum	s__Tenacibaculum_sp_E3R01	t__SGB2823
2824	no	NA	NA	k__Bacteria	p__Bacteroidetes	c__Flavobacteriia	o__Flavobacteriales	f__Flavobacteriaceae	g__Polaribacter	s__Polaribacter_sp_Hel1_33_49	t__SGB2824
2825	no	NA	NA	k__Bacteria	p__Bacteroidetes	c__Flavobacteriia	o__Flavobacteriales	f__Flavobacteriaceae	g__Polaribacter	s__Polaribacter_sp_SA4_10	t__SGB2825
2826	no	NA	NA	k__Bacteria	p__Bacteroidetes	c__Flavobacteriia	o__Flavobacteriales	f__Flavobacteriaceae	g__Polaribacter	s__Polaribacter_dokdonensis	t__SGB2826
2827	no	NA	NA	k__Bacteria	p__Bacteroidetes	c__Flavobacteriia	o__Flavobacteriales	f__Flavobacteriaceae	g__Polaribacter	s__Polaribacter_sp_MED152	t__SGB2827
2828	no	NA	NA	k__Bacteria	p__Bacteroidetes	c__Flavobacteriia	o__Flavobacteriales	f__Flavobacteriaceae	g__Polaribacter	s__Polaribacter_vadi	t__SGB2828
2829	no	NA	NA	k__Bacteria	p__Bacteroidetes	c__Flavobacteriia	o__Flavobacteriales	f__Flavobacteriaceae	g__Polaribacter	s__Polaribacter_reichenbachii	t__SGB2829
2830	no	NA	NA	k__Bacteria	p__Bacteroidetes	c__Flavobacteriia	o__Flavobacteriales	f__Flavobacteriaceae	g__Polaribacter	s__Polaribacter_atrinae	t__SGB2830
2831	no	NA	NA	k__Bacteria	p__Bacteroidetes	c__Flavobacteriia	o__Flavobacteriales	f__Flavobacteriaceae	g__Polaribacter	s__Polaribacter_sejongensis	t__SGB2831
2832	no	NA	NA	k__Bacteria	p__Bacteroidetes	c__Flavobacteriia	o__Flavobacteriales	f__Flavobacteriaceae	g__Polaribacter	s__Polaribacter_sp_Hel1_85	t__SGB2832
2833	no	NA	NA	k__Bacteria	p__Bacteroidetes	c__Flavobacteriia	o__Flavobacteriales	f__Flavobacteriaceae	g__Polaribacter	s__Polaribacter_sp_SA4_12	t__SGB2833
2834	no	NA	NA	k__Bacteria	p__Bacteroidetes	c__Flavobacteriia	o__Flavobacteriales	f__Flavobacteriaceae	g__Polaribacter	s__Polaribacter_sp_KT25b	t__SGB2834
2835	no	NA	NA	k__Bacteria	p__Bacteroidetes	c__Flavobacteriia	o__Flavobacteriales	f__Flavobacteriaceae	g__Polaribacter	s__Polaribacter_sp_KT_15	t__SGB2835
2836	no	NA	NA	k__Bacteria	p__Bacteroidetes	c__Flavobacteriia	o__Flavobacteriales	f__Flavobacteriaceae	g__Polaribacter	s__Polaribacter_sp_ALD11	t__SGB2836
2837	no	NA	NA	k__Bacteria	p__Bacteroidetes	c__Flavobacteriia	o__Flavobacteriales	f__Flavobacteriaceae	g__Tenacibaculum	s__Tenacibaculum_todarodis	t__SGB2837
2838	no	NA	NA	k__Bacteria	p__Bacteroidetes	c__Flavobacteriia	o__Flavobacteriales	f__Flavobacteriaceae	g__Polaribacter	s__Polaribacter_irgensii	t__SGB2838
2839	no	NA	NA	k__Bacteria	p__Bacteroidetes	c__Flavobacteriia	o__Flavobacteriales	f__Flavobacteriaceae	g__Flavobacteriaceae_unclassified	s__Flavobacteriaceae_bacterium_CG_4_9_14_3_um_filter_33_16	t__SGB2839
2841	no	NA	NA	k__Bacteria	p__Bacteroidetes	c__Flavobacteriia	o__Flavobacteriales	f__Flavobacteriaceae	g__Confluentibacter	s__Confluentibacter_sp_3B	t__SGB2841
2843	no	NA	NA	k__Bacteria	p__Bacteroidetes	c__Flavobacteriia	o__Flavobacteriales	f__Flavobacteriaceae	g__Winogradskyella	s__Winogradskyella_sp_PC_19	t__SGB2843
2844	no	NA	NA	k__Bacteria	p__Bacteroidetes	c__Flavobacteriia	o__Flavobacteriales	f__Flavobacteriaceae	g__Winogradskyella	s__Winogradskyella_jejuensis	t__SGB2844
2845	no	NA	NA	k__Bacteria	p__Bacteroidetes	c__Flavobacteriia	o__Flavobacteriales	f__Flavobacteriaceae	g__Flavobacteriaceae_unclassified	s__Flavobacteriaceae_bacterium	t__SGB2845
2847	no	NA	NA	k__Bacteria	p__Bacteroidetes	c__Flavobacteriia	o__Flavobacteriales	f__Flavobacteriaceae	g__Winogradskyella	s__Winogradskyella_sp_J14_2	t__SGB2847
2848	no	NA	NA	k__Bacteria	p__Bacteroidetes	c__Flavobacteriia	o__Flavobacteriales	f__Flavobacteriaceae	g__Winogradskyella	s__Winogradskyella_psychrotolerans	t__SGB2848
2849	no	NA	NA	k__Bacteria	p__Bacteroidetes	c__Flavobacteriia	o__Flavobacteriales	f__Flavobacteriaceae	g__Winogradskyella	s__Winogradskyella_thalassocola	t__SGB2849
2850	no	NA	NA	k__Bacteria	p__Bacteroidetes	c__Flavobacteriia	o__Flavobacteriales	f__Flavobacteriaceae	g__Winogradskyella	s__Winogradskyella_sediminis	t__SGB2850
2851	no	NA	NA	k__Bacteria	p__Bacteroidetes	c__Flavobacteriia	o__Flavobacteriales	f__Flavobacteriales_unclassified	g__Flavobacteriales_unclassified	s__Flavobacteriales_bacterium_ALC_1	t__SGB2851
2852	no	NA	NA	k__Bacteria	p__Bacteroidetes	c__Flavobacteriia	o__Flavobacteriales	f__Flavobacteriaceae	g__Winogradskyella	s__Winogradskyella_sp_PG_2	t__SGB2852
2854	no	NA	NA	k__Bacteria	p__Bacteroidetes	c__Flavobacteriia	o__Flavobacteriales	f__Flavobacteriaceae	g__Winogradskyella	s__Winogradskyella_sp_WNB302	t__SGB2854
2855	no	NA	NA	k__Bacteria	p__Bacteroidetes	c__Flavobacteriia	o__Flavobacteriales	f__Flavobacteriaceae	g__Formosa	s__Formosa_sp_Hel1_31_208	t__SGB2855
2856	no	NA	NA	k__Bacteria	p__Bacteroidetes	c__Flavobacteriia	o__Flavobacteriales	f__Flavobacteriaceae	g__Xanthomarina	s__Xanthomarina_sp	t__SGB2856
2858	no	NA	NA	k__Bacteria	p__Bacteroidetes	c__Flavobacteriia	o__Flavobacteriales	f__Flavobacteriaceae	g__Bizionia	s__Bizionia_sp_APA_3	t__SGB2858
2859	no	NA	NA	k__Bacteria	p__Bacteroidetes	c__Flavobacteriia	o__Flavobacteriales	f__Flavobacteriaceae	g__Bizionia	s__Bizionia_echini	t__SGB2859
2861	no	NA	NA	k__Bacteria	p__Bacteroidetes	c__Flavobacteriia	o__Flavobacteriales	f__Flavobacteriaceae	g__Bizionia	s__Bizionia_argentinensis	t__SGB2861
2862	no	NA	NA	k__Bacteria	p__Bacteroidetes	c__Flavobacteriia	o__Flavobacteriales	f__Flavobacteriaceae	g__Hanstruepera	s__Hanstruepera_neustonica	t__SGB2862
2863	no	NA	NA	k__Bacteria	p__Bacteroidetes	c__Flavobacteriia	o__Flavobacteriales	f__Flavobacteriaceae	g__Formosa	s__Formosa_agariphila	t__SGB2863
2864	no	NA	NA	k__Bacteria	p__Bacteroidetes	c__Flavobacteriia	o__Flavobacteriales	f__Flavobacteriaceae	g__Formosa	s__Formosa_algae	t__SGB2864
2865	no	NA	NA	k__Bacteria	p__Bacteroidetes	c__Flavobacteriia	o__Flavobacteriales	f__Flavobacteriaceae	g__Gaetbulibacter	s__Gaetbulibacter_sp_5U11	t__SGB2865
2867	no	NA	NA	k__Bacteria	p__Bacteroidetes	c__Flavobacteriia	o__Flavobacteriales	f__Flavobacteriaceae	g__Olleya	s__Olleya_namhaensis	t__SGB2867
2868	no	NA	NA	k__Bacteria	p__Bacteroidetes	c__Flavobacteriia	o__Flavobacteriales	f__Flavobacteriaceae	g__Olleya	s__Olleya_sp_Bg11_27	t__SGB2868
2869	no	NA	NA	k__Bacteria	p__Bacteroidetes	c__Flavobacteriia	o__Flavobacteriales	f__Flavobacteriaceae	g__Lacinutrix	s__Lacinutrix_sp_MedPE_SW	t__SGB2869
2870	no	NA	NA	k__Bacteria	p__Bacteroidetes	c__Flavobacteriia	o__Flavobacteriales	f__Flavobacteriaceae	g__Lacinutrix	s__Lacinutrix_venerupis	t__SGB2870
2871	no	NA	NA	k__Bacteria	p__Bacteroidetes	c__Flavobacteriia	o__Flavobacteriales	f__Flavobacteriaceae	g__Lacinutrix	s__Lacinutrix_sp_Bg11_31	t__SGB2871
2872	no	NA	NA	k__Bacteria	p__Bacteroidetes	c__Flavobacteriia	o__Flavobacteriales	f__Flavobacteriaceae	g__Bizionia	s__Bizionia_paragorgiae	t__SGB2872
2873	no	NA	NA	k__Bacteria	p__Bacteroidetes	c__Flavobacteriia	o__Flavobacteriales	f__Flavobacteriaceae	g__Jejuia	s__Jejuia_pallidilutea	t__SGB2873
2874	no	NA	NA	k__Bacteria	p__Bacteroidetes	c__Flavobacteriia	o__Flavobacteriales	f__Flavobacteriaceae	g__Hyunsoonleella	s__Hyunsoonleella_jejuensis	t__SGB2874
2876	no	NA	NA	k__Bacteria	p__Bacteroidetes	c__Flavobacteriia	o__Flavobacteriales	f__Flavobacteriaceae	g__Seonamhaeicola	s__Seonamhaeicola_sp_S2_3	t__SGB2876
2877	no	NA	NA	k__Bacteria	p__Bacteroidetes	c__Flavobacteriia	o__Flavobacteriales	f__Flavobacteriaceae	g__Tamlana	s__Tamlana_sp_s12	t__SGB2877
2878	no	NA	NA	k__Bacteria	p__Bacteroidetes	c__Flavobacteriia	o__Flavobacteriales	f__Flavobacteriaceae	g__Tamlana	s__Tamlana_sp_UJ94	t__SGB2878
2879	no	NA	NA	k__Bacteria	p__Bacteroidetes	c__Flavobacteriia	o__Flavobacteriales	f__Flavobacteriaceae	g__Siansivirga	s__Siansivirga_zeaxanthinifaciens	t__SGB2879
2880	no	NA	NA	k__Bacteria	p__Bacteroidetes	c__Flavobacteriia	o__Flavobacteriales	f__Flavobacteriaceae	g__Tamlana	s__Tamlana_nanhaiensis	t__SGB2880
2881	no	NA	NA	k__Bacteria	p__Bacteroidetes	c__Flavobacteriia	o__Flavobacteriales	f__Flavobacteriaceae	g__Tamlana	s__Tamlana_sedimentorum	t__SGB2881
2882	no	NA	NA	k__Bacteria	p__Bacteroidetes	c__Flavobacteriia	o__Flavobacteriales	f__Flavobacteriaceae	g__Algibacter	s__Algibacter_lectus	t__SGB2882
2883	no	NA	NA	k__Bacteria	p__Bacteroidetes	c__Flavobacteriia	o__Flavobacteriales	f__Flavobacteriaceae	g__Algibacter	s__Algibacter_pectinivorans	t__SGB2883
2884	no	NA	NA	k__Bacteria	p__Bacteroidetes	c__Flavobacteriia	o__Flavobacteriales	f__Flavobacteriaceae	g__Arenitalea	s__Arenitalea_lutea	t__SGB2884
2885	no	NA	NA	k__Bacteria	p__Bacteroidetes	c__Flavobacteriia	o__Flavobacteriales	f__Flavobacteriaceae	g__Flaviramulus	s__Flaviramulus_basaltis	t__SGB2885
2886	no	NA	NA	k__Bacteria	p__Bacteroidetes	c__Flavobacteriia	o__Flavobacteriales	f__Flavobacteriaceae	g__Algibacter	s__Algibacter_aquaticus	t__SGB2886
2887	no	NA	NA	k__Bacteria	p__Bacteroidetes	c__Flavobacteriia	o__Flavobacteriales	f__Flavobacteriaceae	g__Gaetbulibacter	s__Gaetbulibacter_sp_4G1	t__SGB2887
2888	no	NA	NA	k__Bacteria	p__Bacteroidetes	c__Flavobacteriia	o__Flavobacteriales	f__Flavobacteriaceae	g__Algibacter	s__Algibacter_alginicilyticus	t__SGB2888
2889	no	NA	NA	k__Bacteria	p__Bacteroidetes	c__Flavobacteriia	o__Flavobacteriales	f__Flavobacteriaceae	g__Flavivirga	s__Flavivirga_eckloniae	t__SGB2889
2890	no	NA	NA	k__Bacteria	p__Bacteroidetes	c__Bacteroidetes_unclassified	o__Bacteroidetes_unclassified	f__Bacteroidetes_unclassified	g__Bacteroidetes_unclassified	s__Bacteroidetes_bacterium_MedPE_SWsnd_G2	t__SGB2890
2891	no	NA	NA	k__Bacteria	p__Bacteroidetes	c__Flavobacteriia	o__Flavobacteriales	f__Flavobacteriaceae	g__Gelidibacter	s__Gelidibacter_algens	t__SGB2891
2893	no	NA	NA	k__Bacteria	p__Bacteroidetes	c__Flavobacteriia	o__Flavobacteriales	f__Flavobacteriaceae	g__Mangrovimonas	s__Mangrovimonas_sp	t__SGB2893
2894	no	NA	NA	k__Bacteria	p__Bacteroidetes	c__Flavobacteriia	o__Flavobacteriales	f__Flavobacteriaceae	g__Kordia	s__Kordia_sp	t__SGB2894
2896	no	NA	NA	k__Bacteria	p__Bacteroidetes	c__Flavobacteriia	o__Flavobacteriales	f__Flavobacteriaceae	g__Flavobacteriaceae_unclassified	s__Flavobacteriaceae_bacterium_MAR_2010_188	t__SGB2896
2897	no	NA	NA	k__Bacteria	p__Bacteroidetes	c__Flavobacteriia	o__Flavobacteriales	f__Flavobacteriaceae	g__Dokdonia	s__Dokdonia_donghaensis	t__SGB2897
2898	no	NA	NA	k__Bacteria	p__Bacteroidetes	c__Flavobacteriia	o__Flavobacteriales	f__Flavobacteriaceae	g__Dokdonia	s__Dokdonia_sp_4H_3_7_5	t__SGB2898
2899	no	NA	NA	k__Bacteria	p__Bacteroidetes	c__Flavobacteriia	o__Flavobacteriales	f__Flavobacteriaceae	g__Dokdonia	s__Dokdonia_pacifica	t__SGB2899
2900	no	NA	NA	k__Bacteria	p__Bacteroidetes	c__Flavobacteriia	o__Flavobacteriales	f__Flavobacteriaceae	g__Nonlabens	s__Nonlabens_sediminis	t__SGB2900
2901	no	NA	NA	k__Bacteria	p__Bacteroidetes	c__Flavobacteriia	o__Flavobacteriales	f__Flavobacteriaceae	g__Nonlabens	s__Nonlabens_agnitus	t__SGB2901
2902	no	NA	NA	k__Bacteria	p__Bacteroidetes	c__Flavobacteriia	o__Flavobacteriales	f__Flavobacteriaceae	g__Nonlabens	s__Nonlabens_sp_Hel1_33_55	t__SGB2902
2903	no	NA	NA	k__Bacteria	p__Bacteroidetes	c__Flavobacteriia	o__Flavobacteriales	f__Flavobacteriaceae	g__Nonlabens	s__Nonlabens_marinus	t__SGB2903
2904	no	NA	NA	k__Bacteria	p__Bacteroidetes	c__Flavobacteriia	o__Flavobacteriales	f__Flavobacteriaceae	g__Nonlabens	s__Nonlabens_ulvanivorans	t__SGB2904
2905	no	NA	NA	k__Bacteria	p__Bacteroidetes	c__Flavobacteriia	o__Flavobacteriales	f__Flavobacteriaceae	g__Nonlabens	s__Nonlabens_ulvanivorans	t__SGB2905
2906	no	NA	NA	k__Bacteria	p__Bacteroidetes	c__Flavobacteriia	o__Flavobacteriia_unclassified	f__Flavobacteriia_unclassified	g__Flavobacteriia_unclassified	s__Flavobacteria_bacterium_BBFL7	t__SGB2906
2907	no	NA	NA	k__Bacteria	p__Bacteroidetes	c__Flavobacteriia	o__Flavobacteriales	f__Flavobacteriaceae	g__Nonlabens	s__Nonlabens_dokdonensis	t__SGB2907
2908	no	NA	NA	k__Bacteria	p__Bacteroidetes	c__Flavobacteriia	o__Flavobacteriales	f__Flavobacteriaceae	g__Nonlabens	s__Nonlabens_sp_MB_3u_79	t__SGB2908
2909	no	NA	NA	k__Bacteria	p__Bacteroidetes	c__Flavobacteriia	o__Flavobacteriales	f__Flavobacteriaceae	g__Psychroflexus	s__Psychroflexus_halocasei	t__SGB2909
2910	no	NA	NA	k__Bacteria	p__Bacteroidetes	c__Flavobacteriia	o__Flavobacteriales	f__Flavobacteriaceae	g__Psychroflexus	s__Psychroflexus_salarius	t__SGB2910
2911	no	NA	NA	k__Bacteria	p__Bacteroidetes	c__Flavobacteriia	o__Flavobacteriales	f__Flavobacteriaceae	g__Psychroflexus	s__Psychroflexus_torquis	t__SGB2911
2912	no	NA	NA	k__Bacteria	p__Bacteroidetes	c__Flavobacteriia	o__Flavobacteriales	f__Flavobacteriaceae	g__Psychroflexus	s__Psychroflexus_sp_MES1_P1E	t__SGB2912
2913	no	NA	NA	k__Bacteria	p__Bacteroidetes	c__Flavobacteriia	o__Flavobacteriales	f__Flavobacteriaceae	g__Psychroflexus	s__Psychroflexus_gondwanensis	t__SGB2913
2914	no	NA	NA	k__Bacteria	p__Bacteroidetes	c__Flavobacteriia	o__Flavobacteriales	f__Flavobacteriaceae	g__Psychroflexus	s__Psychroflexus_sediminis	t__SGB2914
2915	no	NA	NA	k__Bacteria	p__Bacteroidetes	c__Flavobacteriia	o__Flavobacteriales	f__Flavobacteriaceae	g__Flavobacterium	s__Flavobacterium_marinum	t__SGB2915
2916	no	NA	NA	k__Bacteria	p__Bacteroidetes	c__Flavobacteriia	o__Flavobacteriales	f__Flavobacteriaceae	g__Flavobacterium	s__Flavobacterium_ummariense	t__SGB2916
2918	no	NA	NA	k__Bacteria	p__Bacteroidetes	c__Flavobacteriia	o__Flavobacteriales	f__Flavobacteriaceae	g__Flavobacteriaceae_unclassified	s__Flavobacteriaceae_bacterium_UR159	t__SGB2918
2919	no	NA	NA	k__Bacteria	p__Bacteroidetes	c__Sphingobacteriia	o__Sphingobacteriales	f__Sphingobacteriaceae	g__Pseudopedobacter	s__Pseudopedobacter_saltans	t__SGB2919
2920	no	NA	NA	k__Bacteria	p__Bacteroidetes	c__Flavobacteriia	o__Flavobacteriales	f__Flavobacteriaceae	g__Moheibacter	s__Moheibacter_sediminis	t__SGB2920
2921	no	NA	NA	k__Bacteria	p__Bacteroidetes	c__Cytophagia	o__Cytophagales	f__Cytophagaceae	g__Emticicia	s__Emticicia_sp_TH156	t__SGB2921
2922	no	NA	NA	k__Bacteria	p__Bacteroidetes	c__Cytophagia	o__Cytophagales	f__Cytophagaceae	g__Leadbetterella	s__Leadbetterella_byssophila	t__SGB2922
2924	no	NA	NA	k__Bacteria	p__Bacteroidetes	c__Flavobacteriia	o__Flavobacteriales	f__Flavobacteriaceae	g__Bergeyella	s__Bergeyella_zoohelcum	t__SGB2924
2925	no	NA	NA	k__Bacteria	p__Bacteroidetes	c__Flavobacteriia	o__Flavobacteriales	f__Flavobacteriaceae	g__Capnocytophaga	s__Capnocytophaga_canis	t__SGB2925
2926	yes	Capnocytophaga canimorsus	28188	k__Bacteria	p__Bacteroidetes	c__Flavobacteriia	o__Flavobacteriales	f__Flavobacteriaceae	g__Capnocytophaga	s__Capnocytophaga_canimorsus	t__SGB2926
2927	yes	Capnocytophaga cynodegmi	28189	k__Bacteria	p__Bacteroidetes	c__Flavobacteriia	o__Flavobacteriales	f__Flavobacteriaceae	g__Capnocytophaga	s__Capnocytophaga_cynodegmi	t__SGB2927
2928	no	NA	NA	k__Bacteria	p__Bacteroidetes	c__Flavobacteriia	o__Flavobacteriales	f__Flavobacteriaceae	g__Capnocytophaga	s__Capnocytophaga_stomatis	t__SGB2928
2929	no	NA	NA	k__Bacteria	p__Bacteroidetes	c__Flavobacteriia	o__Flavobacteriales	f__Flavobacteriaceae	g__Zhouia	s__Zhouia_amylolytica	t__SGB2929
2930	no	NA	NA	k__Bacteria	p__Bacteroidetes	c__Flavobacteriia	o__Flavobacteriales	f__Flavobacteriaceae	g__Imtechella	s__Imtechella_halotolerans	t__SGB2930
2931	no	NA	NA	k__Bacteria	p__Bacteroidetes	c__Flavobacteriia	o__Flavobacteriales	f__Flavobacteriaceae	g__Pustulibacterium	s__Pustulibacterium_marinum	t__SGB2931
2932	no	NA	NA	k__Bacteria	p__Bacteroidetes	c__Flavobacteriia	o__Flavobacteriales	f__Flavobacteriaceae	g__Apibacter	s__Apibacter_mensalis	t__SGB2932
2933	no	NA	NA	k__Bacteria	p__Bacteroidetes	c__Flavobacteriia	o__Flavobacteriales	f__Flavobacteriaceae	g__Flavobacterium	s__Flavobacterium_lindanitolerans	t__SGB2933
2934	no	NA	NA	k__Bacteria	p__Bacteroidetes	c__Flavobacteriia	o__Flavobacteriales	f__Flavobacteriaceae	g__Flavobacterium	s__Flavobacterium_noncentrifugens	t__SGB2934
2935	no	NA	NA	k__Bacteria	p__Bacteroidetes	c__Flavobacteriia	o__Flavobacteriales	f__Flavobacteriaceae	g__Flavobacterium	s__Flavobacterium_caeni	t__SGB2935
2937	no	NA	NA	k__Bacteria	p__Bacteroidetes	c__Flavobacteriia	o__Flavobacteriales	f__Flavobacteriaceae	g__Flavobacterium	s__Flavobacterium_sp_BFFFF1	t__SGB2937
2938	no	NA	NA	k__Bacteria	p__Bacteroidetes	c__Bacteroidetes_unclassified	o__Bacteroidetes_unclassified	f__Bacteroidetes_unclassified	g__Bacteroidetes_unclassified	s__Bacteroidetes_bacterium_HGW_Bacteroidetes_23	t__SGB2938
2941	no	NA	NA	k__Bacteria	p__Bacteroidetes	c__Bacteroidetes_unclassified	o__Bacteroidetes_unclassified	f__Bacteroidetes_unclassified	g__Bacteroidetes_unclassified	s__Bacteroidetes_bacterium_HGW_Bacteroidetes_2	t__SGB2941
2944	no	NA	NA	k__Bacteria	p__Bacteroidetes	c__Flavobacteriia	o__Flavobacteriales	f__Flavobacteriaceae	g__Flavobacterium	s__Flavobacterium_fontis	t__SGB2944
2945	no	NA	NA	k__Bacteria	p__Bacteroidetes	c__Flavobacteriia	o__Flavobacteriales	f__Flavobacteriaceae	g__Flavobacterium	s__Flavobacterium_branchiophilum	t__SGB2945
2946	no	NA	NA	k__Bacteria	p__Bacteroidetes	c__Flavobacteriia	o__Flavobacteriales	f__Flavobacteriaceae	g__Flavobacterium	s__Flavobacterium_aquatile	t__SGB2946
2947	no	NA	NA	k__Bacteria	p__Bacteroidetes	c__Flavobacteriia	o__Flavobacteriales	f__Flavobacteriaceae	g__Flavobacterium	s__Flavobacterium_psychrophilum	t__SGB2947
2948	no	NA	NA	k__Bacteria	p__Bacteroidetes	c__Flavobacteriia	o__Flavobacteriales	f__Flavobacteriaceae	g__Flavobacterium	s__Flavobacterium_swingsii	t__SGB2948
2949	no	NA	NA	k__Bacteria	p__Bacteroidetes	c__Flavobacteriia	o__Flavobacteriales	f__Flavobacteriaceae	g__Flavobacterium	s__Flavobacterium_sp	t__SGB2949
2952	no	NA	NA	k__Bacteria	p__Bacteroidetes	c__Flavobacteriia	o__Flavobacteriales	f__Flavobacteriaceae	g__Flavobacterium	s__Flavobacterium_fluvii	t__SGB2952
2953	no	NA	NA	k__Bacteria	p__Bacteroidetes	c__Flavobacteriia	o__Flavobacteriales	f__Flavobacteriaceae	g__Flavobacterium	s__Flavobacterium_frigoris	t__SGB2953
2954	no	NA	NA	k__Bacteria	p__Bacteroidetes	c__Flavobacteriia	o__Flavobacteriales	f__Flavobacteriaceae	g__Flavobacterium	s__Flavobacterium_degerlachei	t__SGB2954
2955	no	NA	NA	k__Bacteria	p__Bacteroidetes	c__Flavobacteriia	o__Flavobacteriales	f__Flavobacteriaceae	g__Flavobacterium	s__Flavobacterium_gillisiae	t__SGB2955
2956	no	NA	NA	k__Bacteria	p__Bacteroidetes	c__Flavobacteriia	o__Flavobacteriales	f__Flavobacteriaceae	g__Flavobacterium	s__Flavobacterium_frigoris	t__SGB2956
2957	no	NA	NA	k__Bacteria	p__Bacteroidetes	c__Flavobacteriia	o__Flavobacteriales	f__Flavobacteriaceae	g__Flavobacterium	s__Flavobacterium_sp_ALD4	t__SGB2957
2958	no	NA	NA	k__Bacteria	p__Bacteroidetes	c__Flavobacteriia	o__Flavobacteriales	f__Flavobacteriaceae	g__Flavobacterium	s__Flavobacterium_granuli	t__SGB2958
2959	no	NA	NA	k__Bacteria	p__Bacteroidetes	c__Flavobacteriia	o__Flavobacteriales	f__Flavobacteriaceae	g__Flavobacterium	s__Flavobacterium_segetis	t__SGB2959
2960	no	NA	NA	k__Bacteria	p__Bacteroidetes	c__Flavobacteriia	o__Flavobacteriales	f__Flavobacteriaceae	g__Flavobacterium	s__Flavobacterium_micromati	t__SGB2960
2961	no	NA	NA	k__Bacteria	p__Bacteroidetes	c__Flavobacteriia	o__Flavobacteriales	f__Flavobacteriaceae	g__Flavobacterium	s__Flavobacterium_fryxellicola	t__SGB2961
2962	no	NA	NA	k__Bacteria	p__Bacteroidetes	c__Flavobacteriia	o__Flavobacteriales	f__Flavobacteriaceae	g__Flavobacterium	s__Flavobacterium_omnivorum	t__SGB2962
2963	no	NA	NA	k__Bacteria	p__Bacteroidetes	c__Flavobacteriia	o__Flavobacteriales	f__Flavobacteriaceae	g__Flavobacterium	s__Flavobacterium_xanthum	t__SGB2963
2964	no	NA	NA	k__Bacteria	p__Bacteroidetes	c__Flavobacteriia	o__Flavobacteriales	f__Flavobacteriaceae	g__Flavobacterium	s__Flavobacterium_sp	t__SGB2964
2965	no	NA	NA	k__Bacteria	p__Bacteroidetes	c__Flavobacteriia	o__Flavobacteriales	f__Flavobacteriaceae	g__Flavobacterium	s__Flavobacterium_sinopsychrotolerans	t__SGB2965
2966	no	NA	NA	k__Bacteria	p__Bacteroidetes	c__Flavobacteriia	o__Flavobacteriales	f__Flavobacteriaceae	g__Flavobacterium	s__Flavobacterium_xueshanense	t__SGB2966
2967	no	NA	NA	k__Bacteria	p__Bacteroidetes	c__Flavobacteriia	o__Flavobacteriales	f__Flavobacteriaceae	g__Flavobacterium	s__Flavobacterium_urumqiense	t__SGB2967
2968	no	NA	NA	k__Bacteria	p__Bacteroidetes	c__Flavobacteriia	o__Flavobacteriales	f__Flavobacteriaceae	g__Flavobacterium	s__Flavobacterium_xinjiangense	t__SGB2968
2969	no	NA	NA	k__Bacteria	p__Bacteroidetes	c__Flavobacteriia	o__Flavobacteriales	f__Flavobacteriaceae	g__Flavobacterium	s__Flavobacterium_sp_AED	t__SGB2969
2970	no	NA	NA	k__Bacteria	p__Bacteroidetes	c__Flavobacteriia	o__Flavobacteriales	f__Flavobacteriaceae	g__Flavobacterium	s__Flavobacterium_sp_FPG59	t__SGB2970
2971	no	NA	NA	k__Bacteria	p__Bacteroidetes	c__Flavobacteriia	o__Flavobacteriales	f__Flavobacteriaceae	g__Flavobacterium	s__Flavobacterium_crassostreae	t__SGB2971
2972	no	NA	NA	k__Bacteria	p__Bacteroidetes	c__Flavobacteriia	o__Flavobacteriales	f__Flavobacteriaceae	g__Flavobacterium	s__Flavobacterium_hydatis	t__SGB2972
2973	no	NA	NA	k__Bacteria	p__Bacteroidetes	c__Flavobacteriia	o__Flavobacteriales	f__Flavobacteriaceae	g__Flavobacterium	s__Flavobacterium_sp_JRM	t__SGB2973
2974	no	NA	NA	k__Bacteria	p__Bacteroidetes	c__Flavobacteriia	o__Flavobacteriales	f__Flavobacteriaceae	g__Flavobacterium	s__Flavobacterium_hercynium	t__SGB2974
2975	no	NA	NA	k__Bacteria	p__Bacteroidetes	c__Flavobacteriia	o__Flavobacteriales	f__Flavobacteriaceae	g__Flavobacterium	s__Flavobacterium_sp_IR1	t__SGB2975
2976	no	NA	NA	k__Bacteria	p__Bacteroidetes	c__Flavobacteriia	o__Flavobacteriales	f__Flavobacteriaceae	g__Flavobacterium	s__Flavobacterium_sp_CF136	t__SGB2976
2977	no	NA	NA	k__Bacteria	p__Bacteroidetes	c__Flavobacteriia	o__Flavobacteriales	f__Flavobacteriaceae	g__Flavobacterium	s__Flavobacterium_chungangense	t__SGB2977
2978	no	NA	NA	k__Bacteria	p__Bacteroidetes	c__Flavobacteriia	o__Flavobacteriales	f__Flavobacteriaceae	g__Flavobacterium	s__Flavobacterium_anhuiense	t__SGB2978
2980	no	NA	NA	k__Bacteria	p__Bacteroidetes	c__Flavobacteriia	o__Flavobacteriales	f__Flavobacteriaceae	g__Flavobacterium	s__Flavobacterium_phragmitis	t__SGB2980
2981	no	NA	NA	k__Bacteria	p__Bacteroidetes	c__Flavobacteriia	o__Flavobacteriales	f__Flavobacteriaceae	g__Flavobacterium	s__Flavobacterium_sp	t__SGB2981
2982	no	NA	NA	k__Bacteria	p__Bacteroidetes	c__Flavobacteriia	o__Flavobacteriales	f__Flavobacteriaceae	g__Flavobacterium	s__Flavobacterium_plurextorum	t__SGB2982
2983	no	NA	NA	k__Bacteria	p__Bacteroidetes	c__Flavobacteriia	o__Flavobacteriales	f__Flavobacteriaceae	g__Flavobacterium	s__Flavobacterium_sp	t__SGB2983
2984	no	NA	NA	k__Bacteria	p__Bacteroidetes	c__Flavobacteriia	o__Flavobacteriales	f__Flavobacteriaceae	g__Flavobacterium	s__Flavobacterium_sp_fv08	t__SGB2984
2985	no	NA	NA	k__Bacteria	p__Bacteroidetes	c__Flavobacteriia	o__Flavobacteriales	f__Flavobacteriaceae	g__Flavobacterium	s__Flavobacterium_sp_VMW	t__SGB2985
2987	no	NA	NA	k__Bacteria	p__Bacteroidetes	c__Flavobacteriia	o__Flavobacteriales	f__Flavobacteriaceae	g__Flavobacterium	s__Flavobacterium_sp_Root186	t__SGB2987
2988	no	NA	NA	k__Bacteria	p__Bacteroidetes	c__Flavobacteriia	o__Flavobacteriales	f__Flavobacteriaceae	g__Flavobacterium	s__Flavobacterium_defluvii	t__SGB2988
2989	no	NA	NA	k__Bacteria	p__Bacteroidetes	c__Flavobacteriia	o__Flavobacteriales	f__Flavobacteriaceae	g__Flavobacterium	s__Flavobacterium_sp_Root901	t__SGB2989
2990	no	NA	NA	k__Bacteria	p__Bacteroidetes	c__Flavobacteriia	o__Flavobacteriales	f__Flavobacteriaceae	g__Flavobacterium	s__Flavobacterium_johnsoniae	t__SGB2990
2991	no	NA	NA	k__Bacteria	p__Bacteroidetes	c__Flavobacteriia	o__Flavobacteriales	f__Flavobacteriaceae	g__Flavobacterium	s__Flavobacterium_johnsoniae	t__SGB2991
2992	no	NA	NA	k__Bacteria	p__Bacteroidetes	c__Flavobacteriia	o__Flavobacteriales	f__Flavobacteriaceae	g__Flavobacterium	s__Flavobacterium_spartansii	t__SGB2992
2993	no	NA	NA	k__Bacteria	p__Bacteroidetes	c__Flavobacteriia	o__Flavobacteriales	f__Flavobacteriaceae	g__Flavobacterium	s__Flavobacterium_reichenbachii	t__SGB2993
2994	no	NA	NA	k__Bacteria	p__Bacteroidetes	c__Flavobacteriia	o__Flavobacteriales	f__Flavobacteriaceae	g__Flavobacterium	s__Flavobacterium_hibernum	t__SGB2994
2995	no	NA	NA	k__Bacteria	p__Bacteroidetes	c__Flavobacteriia	o__Flavobacteriales	f__Flavobacteriaceae	g__Flavobacterium	s__Flavobacterium_sp_9	t__SGB2995
2996	no	NA	NA	k__Bacteria	p__Bacteroidetes	c__Flavobacteriia	o__Flavobacteriales	f__Flavobacteriaceae	g__Flavobacterium	s__Flavobacterium_sp_ov086	t__SGB2996
2997	no	NA	NA	k__Bacteria	p__Bacteroidetes	c__Flavobacteriia	o__Flavobacteriales	f__Flavobacteriaceae	g__Flavobacterium	s__Flavobacterium_aquidurense	t__SGB2997
2998	no	NA	NA	k__Bacteria	p__Bacteroidetes	c__Flavobacteriia	o__Flavobacteriales	f__Flavobacteriaceae	g__Flavobacterium	s__Flavobacterium_piscis	t__SGB2998
2999	no	NA	NA	k__Bacteria	p__Bacteroidetes	c__Flavobacteriia	o__Flavobacteriales	f__Flavobacteriaceae	g__Flavobacterium	s__Flavobacterium_aquidurense	t__SGB2999
3000	no	NA	NA	k__Bacteria	p__Bacteroidetes	c__Flavobacteriia	o__Flavobacteriales	f__Flavobacteriaceae	g__Flavobacterium	s__Flexibacter_sp_ATCC_35103	t__SGB3000
3001	no	NA	NA	k__Bacteria	p__Bacteroidetes	c__Flavobacteriia	o__Flavobacteriales	f__Flavobacteriaceae	g__Flavobacterium	s__Flavobacterium_sp_Leaf82	t__SGB3001
3002	no	NA	NA	k__Bacteria	p__Bacteroidetes	c__Flavobacteriia	o__Flavobacteriales	f__Flavobacteriaceae	g__Flavobacterium	s__Flavobacterium_araucananum	t__SGB3002
3003	no	NA	NA	k__Bacteria	p__Bacteroidetes	c__Flavobacteriia	o__Flavobacteriales	f__Flavobacteriaceae	g__Flavobacterium	s__Flavobacterium_aquidurense	t__SGB3003
3004	no	NA	NA	k__Bacteria	p__Bacteroidetes	c__Flavobacteriia	o__Flavobacteriales	f__Flavobacteriaceae	g__Flavobacterium	s__Flavobacterium_saccharophilum	t__SGB3004
3005	no	NA	NA	k__Bacteria	p__Bacteroidetes	c__Flavobacteriia	o__Flavobacteriales	f__Flavobacteriaceae	g__Flavobacterium	s__Flavobacterium_sp_Root420	t__SGB3005
3006	no	NA	NA	k__Bacteria	p__Bacteroidetes	c__Flavobacteriia	o__Flavobacteriales	f__Flavobacteriaceae	g__Flavobacterium	s__Flavobacterium_pectinovorum	t__SGB3006
3007	no	NA	NA	k__Bacteria	p__Bacteroidetes	c__Flavobacteriia	o__Flavobacteriales	f__Flavobacteriaceae	g__Flavobacteriaceae_unclassified	s__Flavobacteriaceae_bacterium_CRH	t__SGB3007
[truncated: 21,737 more rows]
