# Supplementary material for: Population-level impacts of antibiotic usage on the human gut microbiome
Source: Nat Commun. 2023 Mar 2;14:1191. doi: 10.1038/s41467-023-36633-7 (PMC9981903; doi:10.1038/s41467-023-36633-7)
Supplement: Supplementary file 6 — Source Data [file 41467_2023_36633_MOESM6_ESM.zip › Source Data/Figure 5/country_AMR_gene_cpg_summary_stats.tsv]

country	sample_size	median.all	up_quar.all	low_quar.all	median.plas	up_quar.plas	low_quar.plas	median.non_plas	up_quar.non_plas	low_quar.non_plas	median.msp_clr	up_quar.msp_clr	low_quar.msp_clr	median.ssp_clr	up_quar.ssp_clr	low_quar.ssp_clr	median.unc_clr	up_quar.unc_clr	low_quar.unc_clr	median.plas_or_msp	up_quar.plas_or_msp	low_quar.plas_or_msp	median.neither_plas_msp	up_quar.neither_plas_msp	low_quar.neither_plas_msp
AUT	16	0.41021173839	0.54547789036375	0.36262585533275	0.0684155209501	0.123580868895	0.032725380514825	0.306509146895	0.42845814968	0.20458591387275	0.399811750449	0.5331487366285	0.264052177503	0	0.01199281521285	0	0.00085066467495	0.004444352933105	0	0.399811750449	0.53589525327475	0.26978850135625	0.001729158023645	0.0141909146032	0
BGD	4	0.8183619188485	1.15539255829525	0.613509760526	0.736226804161	0.86752250793875	0.5426035574775	0.1333848287195	0.3094639684205	0.1005619990156	0.756157588688	0.99655316981275	0.52020326528525	0.0622043301605	0.24211137669275	0	0	0.010034507030825	0	0.8183619188485	1.05006315644775	0.613509760526	0	0.1053294018465	0
CAN	36	0.6615221817845	1.2520996027025	0.48354603031675	0.2348322486225	0.44128090285575	0.145969320957	0.438687499781	0.5709617934755	0.197311878009	0.578396108511	1.0319717004775	0.407405781906	0.005934183859995	0.0610501857216	0	0.017039125138	0.0840962746927	0	0.603545350199	1.178735544945	0.43406388546675	0.05232112380375	0.12144487384725	0.00209016449209
CHN	340	1.876151534105	2.6877079271225	1.43731731078	0.949088856293	1.4144784820025	0.606468199395	0.8642634125385	1.4500520158525	0.54867535090975	1.72930460161	2.2967325705625	1.2573664491875	0.0215513767204	0.2115975726065	0	0.0049878586622	0.022175418717025	0	1.74482782264	2.3186558966175	1.29465954145	0.0268495345884	0.2572213905955	0
DEU	103	0.929589786267	1.333656365925	0.633529951321	0.242147424116	0.4895693302695	0.0925595031046	0.532388881373	0.857622189682	0.349003240799	0.798521810079	1.015158578585	0.5951654763435	0	0	0	0	0.0295996161748	0	0.813034206098	1.039356298285	0.5993638325775	0	0.0419092727243	0
DNK	401	0.681446814838	1.16925238647	0.417824999169	0.220432743092	0.456412266017	0.0855457244655	0.37160911249	0.655226793991	0.215969428872	0.616860848489	0.995742880459	0.382012597907	0.00289403008972	0.0432828107386	0	0	0.00856371822546	0	0.63080076251	1.00865108644	0.392758008728	0.00585341814068	0.0565753717621	0
ESP	139	1.24479211774	1.91364744094	0.8970585159515	0.528367537086	0.8483471460635	0.299932584457	0.644763513453	1.136492254825	0.419823215719	1.17083512233	1.71252736603	0.809894927161	0.0120106595823	0.114745129106	0	0.00517134152332	0.04699626326445	0	1.17530168403	1.764564911795	0.8247393333095	0.0307417867186	0.148505682486	0
FRA	62	1.307354073405	2.0059841404775	1.0219183980075	0.7028098278485	1.0761137358175	0.38359763793225	0.5942543277255	0.8312991514895	0.29553803682125	1.150922458125	1.5473159573075	0.86669013464825	0.01503182817165	0.21570444621875	0	0.003060891249615	0.01199513149615	0	1.16234138894	1.5762663728325	0.86669013464825	0.0301995178591	0.224570239766	0.0048402487701625
ISR	956	0.777824501056	1.15042568422	0.52817263357175	0.331717678879	0.56795906841375	0.1742466176415	0.381178826565	0.5900513008	0.22664422078625	0.712512358352	1.0257925133775	0.48760771582275	0	0.0219914518756	0	0	0.015378608709175	0	0.7268282727475	1.0573515892875	0.5023834701725	0	0.03390324169545	0
ITA	33	1.4836870605	2.10596924377	0.731798972296	0.5384889363	0.715588784823	0.202344702321	0.646039276889	1.16783682681	0.321930723722	1.0776853019	1.99811948981	0.66636601192	0	0.0538452170875	0	0	0.0174958806395	0	1.0776853019	2.10596924377	0.668973520654	0	0.0523746085658	0
KAZ	168	1.189196454955	1.80240679797	0.76858468943175	0.522437040549	0.8921140379055	0.24974501657125	0.58351942099	0.9740495775475	0.33733021384975	1.059423330265	1.64452415115	0.67010510735775	0.006529305480615	0.09376010675505	0	0.00304035288951	0.020239961321625	0	1.06705147055	1.6634213229275	0.6853765587455	0.02059042208525	0.16711831377275	0
MDG	112	1.31637996313	3.20637542863	0.65213681209625	0.2403737144535	0.46120397301075	0.11192898152975	1.020791412815	2.8627610163675	0.3937604572395	0.750594886405	1.3162442637325	0.44640507996	0.480048977045	1.9169160175625	0.01598588151975	0.001991230789915	0.030895326860275	0	0.8074661249075	1.420073267775	0.50022174784475	0.4432732433425	1.9072317148275	0.013008068942375
NLD	470	0.353941045016	0.55108099158525	0.228600882513	0.1308719694885	0.2753790081395	0.051793462575425	0.189383363547	0.2925641212695	0.1149088775765	0.32651216547	0.517492975436	0.213719251494	0	0.007192664606995	0	0	0.010623927441125	0	0.3361206720825	0.54045111131825	0.22041835518625	0	0.012039065111325	0
SWE	109	0.703338072838	1.04945390693	0.468668307197	0.19887185364	0.346489091535	0.0781486075716	0.449210668813	0.743351747151	0.245303766198	0.614632762487	0.89487780989	0.398305376912	0.0107608164002	0.089860260109	0	0.00100787619516	0.0112324477154	0	0.631916093826	0.898055918638	0.40479743922	0.0114390238718	0.105561651329	0.000625531132673
USA	147	1.30916033906	1.862689997465	0.9622472169305	0.510359396863	0.953318300189	0.2540053430525	0.689042870942	1.0014613658215	0.4438786715715	1.26759039359	1.76988875648	0.883301461013	0	0.0177704963326	0	0	0.004401376713845	0	1.27427646267	1.834671596465	0.895679314723	0.00175943821891	0.0172837688428	0
