# Supplementary material for: Population-level impacts of antibiotic usage on the human gut microbiome
Source: Nat Commun. 2023 Mar 2;14:1191. doi: 10.1038/s41467-023-36633-7 (PMC9981903; doi:10.1038/s41467-023-36633-7)
Supplement: Supplementary file 6 — Source Data [file 41467_2023_36633_MOESM6_ESM.zip › Source Data/Figure 5/cpg_country_median.who_set.kendall_pearson_test.tsv]

AMU	test.size	outlier	AMR_variable	kendall_tau	kendall_p	pearson_cor	pearson_p
WHO.DDDpk	10	None	median.all	0.733333333333333	0.00221285273368599	0.816587803877815	0.00394238700826375
WHO.DDDpk	10	None	median.plas	0.688888888888889	0.00468694885361542	0.840620891941099	0.00231808676998808
WHO.DDDpk	10	None	median.non_plas	0.644444444444444	0.0091484788359788	0.706588336072941	0.0223459785218735
WHO.DDDpk	10	None	median.msp_clr	0.644444444444444	0.0091484788359788	0.75284095971908	0.0119650265108779
WHO.DDDpk	10	None	median.ssp_clr	0.453539420224974	0.0781408726453857	0.401530482934025	0.250092007516184
WHO.DDDpk	10	None	median.unc_clr	0.310316445417088	0.228091676230934	0.101063933511778	0.781166906990099
WHO.DDDpk	10	None	median.plas_or_msp	0.6	0.0166661155202821	0.752499895026384	0.0120257999573548
