# Supplementary material for: Population-level impacts of antibiotic usage on the human gut microbiome
Source: Nat Commun. 2023 Mar 2;14:1191. doi: 10.1038/s41467-023-36633-7 (PMC9981903; doi:10.1038/s41467-023-36633-7)
Supplement: Supplementary file 6 — Source Data [file 41467_2023_36633_MOESM6_ESM.zip › Source Data/Figure 5/cpg_country_median.who_set.shapiro_wilk_test.tsv]

set	variable	shapiro_wilk.w	shapiro_wilk.p
who.cpg	median.all	0.933651114154747	0.48474918410022
who.cpg	median.plas	0.891261080962765	0.175205837753986
who.cpg	median.non_plas	0.930755403731278	0.455363466658294
who.cpg	median.msp_clr	0.898664260366091	0.21180730667772
who.cpg	median.ssp_clr	0.862532450152236	0.0817334221924586
who.cpg	median.unc_clr	0.635398418687069	0.000146563517218396
