# Supplementary material for: Population-level impacts of antibiotic usage on the human gut microbiome
Source: Nat Commun. 2023 Mar 2;14:1191. doi: 10.1038/s41467-023-36633-7 (PMC9981903; doi:10.1038/s41467-023-36633-7)
Supplement: Supplementary file 6 — Source Data [file 41467_2023_36633_MOESM6_ESM.zip › Source Data/Figure 6/abx_exposure_time_series.palleja.read_based.rsi.tsv]

sample	bg_bray	famp_bray	rsi	total_cpg
ERAS1_Dag0	0.30768758191985	0.7060247794784	-0.39833719755855	0.934023280598988
ERAS1_Dag180	0.284054914412408	0.600080887785584	-0.316025973373175	0.826253326121461
ERAS1_Dag42	0.292870918093927	0.688784164814325	-0.395913246720397	0.73520871325997
ERAS1_Dag8	0.885998701133805	0.297155830706277	0.588842870427528	3.83003872910576
ERAS10_Dag0	0.275080302152751	0.640480543474836	-0.365400241322085	0.821546221133602
ERAS10_Dag180	0.57824757937398	0.301699957001763	0.276547622372217	2.16240501707245
ERAS10_Dag42	0.365940761901549	0.641861391865883	-0.275920629964333	2.29010132506219
ERAS10_Dag8	0.943495061912507	0.402382702246888	0.541112359665619	19.2539860719656
ERAS11_Dag0	0.42050928722368	0.656279914296637	-0.235770627072958	0.881819668912476
ERAS11_Dag180	0.303187713541275	0.692832182267394	-0.389644468726119	0.956385973007583
ERAS11_Dag42	0.395432256339579	0.724310534350078	-0.328878278010499	0.725736463903883
ERAS11_Dag4opt	0.702468999978274	0.931398474112186	-0.228929474133913	1.44194660953782
ERAS11_Dag8	0.946189433063519	0.429511604495964	0.516677828567555	17.4802184639583
ERAS12_Dag0	0.743258538813985	0.262884820646301	0.480373718167683	1.31334768147032
ERAS12_Dag180	0.63116991030949	0.295079978859968	0.336089931449523	1.43607600825678
ERAS12_Dag42	0.546375488650246	0.424652927566586	0.12172256108366	1.15787084069793
ERAS12_Dag4opt	0.97802805432104	0.414555055150101	0.56347299917094	37.4615346893423
ERAS12_Dag8	0.8265810142521	0.243862181010802	0.582718833241297	2.60995388499466
ERAS2_Dag0	0.317784691132456	0.558661873581376	-0.240877182448919	2.58306835994505
ERAS2_Dag180	0.326073515934209	0.692941826440611	-0.366868310506403	1.01431303893261
ERAS2_Dag42	0.727417581398763	0.2316535883592	0.495763993039563	4.22844351067526
ERAS2_Dag4opt	0.730868612623968	0.929101052259856	-0.198232439635888	3.05479636337577
ERAS2_Dag8	0.717152490723633	0.215633589846974	0.501518900876659	4.36467469642648
ERAS3_Dag0	0.268314760321939	0.612745724617282	-0.344430964295343	1.32398123509499
ERAS3_Dag180	0.244192318347563	0.586458270880169	-0.342265952532607	1.73842390615468
ERAS3_Dag4	0.576237678246398	0.820103724443915	-0.243866046197517	3.1916996526739
ERAS3_Dag42	0.607295107604471	0.214979650869994	0.392315456734477	2.8048320012865
ERAS3_Dag8	0.81753215401344	0.382268863892099	0.435263290121341	11.4842791346875
ERAS4_Dag0	0.364581723451539	0.552317121485375	-0.187735398033836	0.965041767816684
ERAS4_Dag180	0.330150480670996	0.455144330804668	-0.124993850133673	2.7476762159569
ERAS4_Dag42	0.614572682541382	0.152862647368779	0.461710035172603	2.38782050391903
ERAS4_Dag4opt	0.510681404670048	0.812716074330943	-0.302034669660895	0.644964615592398
ERAS4_Dag8opt	0.876931714234831	0.365008739411534	0.511922974823297	4.99162855981812
ERAS5_Dag0	0.551391050251943	0.215690593814141	0.335700456437802	1.89642217458126
ERAS5_Dag180	0.352359478209137	0.675765761031764	-0.323406282822628	1.26792111296198
ERAS5_Dag4	0.917016548134634	0.387866292277509	0.529150255857125	37.2719537050047
ERAS5_Dag42	0.646446617697462	0.302832758155289	0.343613859542173	1.48071168033814
ERAS5_Dag8	0.832944619154196	0.270770356859108	0.562174262295087	4.43854906157804
ERAS6_Dag0	0.291422015404323	0.671328610477232	-0.379906595072909	1.40767759200591
ERAS6_Dag180	0.386324364097276	0.475085255370342	-0.0887608912730657	2.0932173396973
ERAS6_Dag42	0.213884457101752	0.637386993933749	-0.423502536831998	1.68547027261973
ERAS6_Dag4opt	0.909216928743886	0.962473810892404	-0.0532568821485182	0.79117128092503
ERAS6_Dag8opt	0.854993263631353	0.216610841846432	0.638382421784921	1.88157022550988
ERAS7_Dag0	0.257547118762154	0.575831163746602	-0.318284044984448	3.32722060487585
ERAS7_Dag180	0.267113813198189	0.67365855670146	-0.406544743503271	2.26782756019172
ERAS7_Dag42	0.307185723752707	0.619129529611796	-0.31194380585909	2.67319994507537
ERAS7_Dag4opt	0.749961092288064	0.682037803167828	0.0679232891202356	7.96646473586354
ERAS7_Dag8	0.802848559937771	0.334787173127556	0.468061386810215	17.3148100327009
ERAS8_Dag0	0.270774377876501	0.602303362047874	-0.331528984171373	2.72403975677542
ERAS8_Dag180	0.251896101209375	0.609652585903112	-0.357756484693737	2.02115751717129
ERAS8_Dag42	0.260764640931787	0.618616279485152	-0.357851638553364	2.94401312816214
ERAS8_Dag8	0.820752091767247	0.356062816702894	0.464689275064353	10.6528116814975
ERAS9_Dag0	0.371383252500649	0.685366526104626	-0.313983273603977	2.13409797420969
ERAS9_Dag180	0.217837569959506	0.671393682201241	-0.453556112241735	1.3287289445578
ERAS9_Dag4	0.744213916491648	0.909227204205056	-0.165013287713409	0.600920363762621
ERAS9_Dag42	0.502752622255823	0.313436358066468	0.189316264189355	2.13940971971686
ERAS9_Dag8	0.914253347022641	0.351916012530414	0.562337334492227	9.31196179954906
