# Supplementary material for: Population-level impacts of antibiotic usage on the human gut microbiome
Source: Nat Commun. 2023 Mar 2;14:1191. doi: 10.1038/s41467-023-36633-7 (PMC9981903; doi:10.1038/s41467-023-36633-7)
Supplement: Supplementary file 6 — Source Data [file 41467_2023_36633_MOESM6_ESM.zip › Source Data/Figure 6/abx_exposure_time_series.read_based.baseline_vs_timepoint.paired_wilcox.tsv]

variable	timepoint	wilcox.paired.p	bh.fdr
read_based_RSI	0	0.0390625	0.104166666666667
read_based_RSI	8	0.00048828125	0.001953125
read_based_RSI	42	0.26611328125	0.354817708333334
read_based_RSI	180	0.4697265625	0.536830357142857
read_based_CPG	0	0.1640625	0.328125
read_based_CPG	8	0.00048828125	0.001953125
read_based_CPG	42	0.26611328125	0.354817708333334
read_based_CPG	180	0.85009765625	0.85009765625
