# Supplementary material for: Population-level impacts of antibiotic usage on the human gut microbiome
Source: Nat Commun. 2023 Mar 2;14:1191. doi: 10.1038/s41467-023-36633-7 (PMC9981903; doi:10.1038/s41467-023-36633-7)
Supplement: Supplementary file 6 — Source Data [file 41467_2023_36633_MOESM6_ESM.zip › Source Data/Figure 6/sample.Palleja_2018.cpg_sum_by_clu_attr.tsv]

sample	cpg_sum.uncatalogued_in_ref_clu	cpg_sum.lca_HGT_class.single-species	cpg_sum.lca_HGT_class.multi-species	cpg_sum.lca_HGT_class.unclassified	cpg_sum.lca_phylum.p__Proteobacteria	cpg_sum.lca_phylum.p__Firmicutes	cpg_sum.lca_phylum.p__Bacteroidetes	cpg_sum.lca_phylum.p__Actinobacteria	cpg_sum.lca_phylum.other phyla	cpg_sum.lca_phylum.multi-phyla	cpg_sum.lca_phylum.unclassified	cpg_sum.plasmidnet_class.plasmid-linked	cpg_sum.plasmidnet_class.plasmid-unlinked	cpg_sum.pathogen_class.pathogen-linked	cpg_sum.pathogen_class.pathogen-unlinked	cpg_sum.resident_class.resident-linked	cpg_sum.resident_class.resident-unlinked	cpg_sum.RT_class.both-rt-sgbs-linked	cpg_sum.RT_class.major-rt-sgbs-linked	cpg_sum.RT_class.minor-rt-sgbs-linked	cpg_sum.RT_class.rt-sgbs-unlinked
ERAS10_Dag0	0.013250846883247793	0	0.7785445746822314	0.18932079466145904	0	0	0.7785445746822314	0	0	0	0.18932079466145904	0.9678653693436904	0	0.8430872443955485	0.12477812494814192	0.9678653693436904	0	0.02988549174356639	0.03465717796975074	0	0.9033226996303733
ERAS10_Dag180	0.030133701408590657	0.022478388826520326	0.34518541034916883	0.7485747890684469	0.006836900837594772	0.010250916976968052	0.330016539848335	0	0	0.020559441512791307	0.7485747890684469	1.1148139352404205	0.0014246530037153443	1.024230070838155	0.09200851740598087	1.0854282297543767	0.030810358489759358	0.21071167415614658	0.49230644398500434	0.006836900837594772	0.4063835692653903
ERAS10_Dag42	0.01479909611989281	0	0.37238892515991007	2.4394472744330225	0	0.01796281758542088	0.35442610757448917	0	0	0	2.4394472744330225	2.811836199592933	0	0.9330685675266667	1.8787676320662663	2.793873382007512	0.01796281758542088	0.08175786477577865	0.4968845951763988	0.08109320471310295	2.1521005349276523
ERAS10_Dag8	4.230384485743472	8.485688646851589	0.33926604075269623	0	8.492859407112437	0.035833100165402955	0	0	0	0.29626218032644336	0	2.0468284752666754	6.77812621233761	7.54913556439584	1.2758191232084468	0.942474023374644	7.882480664229642	0	0	0.942474023374644	7.882480664229642
ERAS11_Dag0	0.004882925193927409	0.009424928730651202	0.06427692563179847	0.20580557494124277	0	0.020067469501805466	0.05363438486064421	0	0	0	0.20580557494124277	0.27950742930369243	0	0.259439959801887	0.020067469501805466	0.27950742930369243	0	0.19269434352080614	0.010412779633350052	0.01334099255824085	0.06305931359129541
ERAS11_Dag180	0.0024981091010798386	0	0.02685665483602492	0.29601544559954396	0	0	0.02014548669047291	0	0	0.0067111681455520105	0.29601544559954396	0.31616093229001685	0.0067111681455520105	0.1655903337238732	0.15728176671169566	0.31616093229001685	0.0067111681455520105	0.09495022927689936	0.05049461775650092	0.15057059856614366	0.02685665483602492
ERAS11_Dag42	0	0.0030497718158093456	0.2568292830699051	0.048282481802237445	0	0.0030497718158093456	0.04983425537900909	0	0	0.206995027690896	0.048282481802237445	0.3081615366879519	0	0.09811673718124653	0.21004479950670535	0.10116650899705587	0.206995027690896	0.03136103998225928	0.01997121363578751	0	0.2568292830699051
ERAS11_Dag4opt	0	0	0	0.12535402666078505	0	0	0	0	0	0	0.12535402666078505	0.12535402666078505	0	0.002709630681093186	0.12264439597969187	0.12535402666078505	0	0.002709630681093186	0.12042951259643501	0	0.002214883383256857
ERAS11_Dag8	0.8809367089780337	4.15042625551664	3.4798606447039093	0.45730230620035023	7.469266792855126	0	0	0	0	0.16102010736542594	0.45730230620035023	4.519366659747394	3.5682225466735056	7.914558645953707	0.17303056046719548	6.498173099383637	1.589416107037264	0.0670022313500861	0.09187782188284523	6.321239121970974	1.607470031216996
ERAS12_Dag0	0.011075425240566716	0.024135595851523854	0.006351307851104557	0.6051201691401686	0.024135595851523854	0	0.0031025184506013586	0	0	0.0032487894005031985	0.6051201691401686	0.6287763440074323	0.006830728835364732	0.6196623065876603	0.01594476625513673	0.6323582834422938	0.0032487894005031985	0.06912846623500758	0.5185667404240363	0.02886458147801497	0.01904728470573809
ERAS12_Dag180	0	0.010300762748220614	0.028119335847774735	0.45692182610317067	0.005258715516683535	0.005042047231537079	0.025246972623715634	0	0	0.0028723632240591013	0.45692182610317067	0.4897510636905554	0.005590861008610608	0.49246956147510684	0.0028723632240591013	0.48742751424356984	0.007914410455596179	0.38631866280967986	0.06594201885437574	0.00991985995579857	0.03316138307931181
ERAS12_Dag42	0	0	0.02923671741174203	0.7619580752395941	0	0	0.02923671741174203	0	0	0	0.7619580752395941	0.7911947926513362	0	0.7666262495126257	0.02456854313871045	0.7911947926513362	0	0.21800490446930637	0.5193846276315773	0	0.05380526055045248
ERAS12_Dag4opt	0.34614759386391863	12.226178188202871	0.9023952187340766	0	12.869673097464931	0	0	0	0	0.25890030947201564	0	10.750407106912668	2.378166300024287	12.869673097464931	0.25890030947201564	12.62087219966406	0.5077012072728897	0	0	12.62087219966406	0.5077012072728897
ERAS12_Dag8	0.03256342468661105	1.3359917483306354	0.24083762537744557	0.32737261965548364	1.408271088542057	0	0.1176848211724565	0	0	0.05087346399356736	0.32737261965548364	1.5950584815863778	0.3091435117771856	1.8231024175514927	0.08109957581207058	1.7877936477637824	0.11640834559978103	0.0085425292630531	0.28860397857392733	1.3427362069358433	0.2643192785907407
ERAS1_Dag0	0	0.005014648193802189	0	0.4180822734979588	0	0.0017085542898920816	0.003306093903910107	0	0	0	0.4180822734979588	0.423096921691761	0	0.16149163927067414	0.2616052824210869	0.423096921691761	0	0.11515365220335078	0.043031893163413264	0	0.264911376324997
ERAS1_Dag180	0	0	0.08309498167720036	0.4170256309892659	0	0.0025342142916267123	0.06668862874648603	0	0	0.01387213863908762	0.4170256309892659	0.48624847402737864	0.01387213863908762	0.41955984528089263	0.08056076738557365	0.48624847402737864	0.01387213863908762	0.2560870556614843	0.16347278961940828	0	0.08056076738557365
ERAS1_Dag42	0	0.0059859003608777155	0	0.2619254312612555	0	0	0.0059859003608777155	0	0	0	0.2619254312612555	0.2679113316221332	0	0.26466882889863047	0.003242502723502765	0.2679113316221332	0	0.15296955053167755	0.10571337800607518	0	0.009228403084380481
ERAS1_Dag8	0.029994524786875924	1.3754445564584241	0.5067482606927999	0.7225870979436054	1.6625643631639966	0	0.14826298637468113	0	0	0.07136546761254645	0.7225870979436054	1.967648803103886	0.637131111990944	2.533414447482284	0.07136546761254645	2.2305572699513245	0.3742226451435058	0.01408145740297769	0.4067115494357916	1.6615012767378738	0.5224856315181869
ERAS2_Dag0	0	0.021843512312312123	0.059455255108784355	1.3022045117889876	0.00874968363256979	0.0024521348795509606	0.05236401931358752	0	0	0.017732929595388205	1.3022045117889876	1.3641119017773227	0.01939137743276116	1.2351786315140985	0.14832464769598547	1.3657703496146956	0.017732929595388205	0.7971504992789552	0.14793532421340955	0.1632297604930536	0.2751876952246654
ERAS2_Dag180	0	0	0.0380441821773399	0.3392180712559094	0	0	0.021908998500183262	0	0	0.01613518367715664	0.3392180712559094	0.3772622534332493	0	0.36112706975609266	0.01613518367715664	0.36112706975609266	0.01613518367715664	0.27443473595969015	0.010310111627940665	0.048032118337406525	0.04448528750821195
ERAS2_Dag42	0.03613436737776065	1.2521317889515715	0.7552385096008201	0.5632689409984155	1.5275524807733007	0	0.08528030700981376	0	0	0.3945375107692773	0.5632689409984155	2.0066939706405	0.5639452689103076	2.1761017287815285	0.3945375107692773	2.1761017287815285	0.3945375107692773	0.37440069258228936	0.015479743152606848	1.6918270451763173	0.48893175863959387
ERAS2_Dag4opt	0	0.04251028925686182	0	0.6323640265866335	0	0.04251028925686182	0	0	0	0	0.6323640265866335	0.6748743158434953	0	0.6323640265866335	0.04251028925686182	0.6323640265866335	0.04251028925686182	0.6323640265866335	0	0	0.04251028925686182
ERAS2_Dag8	0.14192764792528575	0.8656206881913275	0.1149297762159785	1.0725505725293376	0.9480910705972942	0	0	0	0	0.03245939381001177	1.0725505725293376	1.231620810481479	0.821480226455165	1.737430273380191	0.3156707635564518	1.804425525662434	0.24867551127420867	0.2923599878521312	0.6786043473920885	0.751444444664807	0.33069225702761723
ERAS3_Dag0	0.0013445310778766237	0.15059225332208215	0.05186450616945264	0.31109033865656704	0	0.1665158851526144	0.018620505259488336	0	0	0.01732036907943206	0.31109033865656704	0.5082601784281795	0.005286919719922247	0.3334446750659397	0.18010242308216212	0.49622672906866977	0.01732036907943206	0.21346101895955436	0.07689094452844336	0.027641256129294935	0.19555387853080913
ERAS3_Dag180	0	0.15303409661832496	0.004346522257414983	0.3713848824618161	0	0.03400398906696003	0.1233766298087799	0	0	0	0.3713848824618161	0.5287655013375561	0	0.3757314047192311	0.15303409661832496	0.5287655013375561	0	0.29959792009454095	0.0578320449481278	0.013954917419147337	0.15738061887573995
ERAS3_Dag4	0.005949479701662845	0.002777326239514758	0	0.3530040231733413	0	0.002777326239514758	0	0	0	0	0.3530040231733413	0.35578134941285605	0	0	0.35578134941285605	0.35578134941285605	0	0	0	0	0.35578134941285605
ERAS3_Dag42	0.0041648330719970495	0.12807002901385758	0.1033447946575683	0.6707443736060555	0.03765211435257308	0.1183274826797646	0.07242380907153825	0	0	0.003011417567549939	0.6707443736060555	0.8960472006348635	0.0061119966426178614	0.755223381767263	0.14693581551021842	0.8991477797099315	0.003011417567549939	0.3429145168187512	0.28714375644624485	0.05274129943072877	0.21935962458175667
ERAS3_Dag8	0.3191719967895964	2.917541082289697	0.6198213200834133	2.7127520426245195	3.0082188601687534	0	0.3296918272425458	0	0	0.19945171496181133	2.7127520426245195	4.026736975645485	2.2233774693521444	4.275457224038473	1.9746572209591569	3.1331216477461217	3.116992797251509	0.10148523839858745	2.45221814517598	0.09067777787905609	3.6057332835440072
ERAS4_Dag0	0	0.005621301107736919	0.14087762958938466	0.1994198153101408	0	0.005621301107736919	0.14087762958938466	0	0	0	0.1994198153101408	0.34591874600726236	0	0.2913872068787171	0.05453153912854526	0.34591874600726236	0	0.1913700626981294	0	0	0.15454868330913296
ERAS4_Dag180	0	0.09628451384591408	0.045045108714338075	0.6688834007793021	0	0.09628451384591408	0.045045108714338075	0	0	0	0.6688834007793021	0.7139285094936402	0.09628451384591408	0.7139285094936402	0.09628451384591408	0.8102130233395541	0	0.2645909281625025	0.3664228287354091	0.03151691456290187	0.1476823518787408
ERAS4_Dag42	0	0.3515725188328037	0.2542464541034162	0.3504834916879606	0.3739602280781241	0	0.1327876880927896	0	0	0.09907105676530618	0.3504834916879606	0.7534315589262517	0.20287090569792857	0.8393217269490455	0.11698073767513457	0.857231407858874	0.09907105676530618	0.12336233194305517	0.1834422495656806	0.3997294573475205	0.24976842576792416
ERAS4_Dag4opt	0	0	0.06148921575599693	0.00904196706337417	0	0	0	0	0	0.06148921575599693	0.00904196706337417	0.00904196706337417	0.06148921575599693	0.00904196706337417	0.06148921575599693	0.00904196706337417	0.06148921575599693	0.00904196706337417	0	0	0.06148921575599693
ERAS4_Dag8opt	0.10955876061484618	1.5442901664422417	0.740372584904585	0.3187999386513213	2.0831730623139806	0.0062964030320195995	0	0	0	0.19519328600082492	0.3187999386513213	1.9187897482787601	0.6846729417193871	2.2366593126448158	0.3668033773533316	1.626196403814127	0.9772662861840204	0.04085116034881693	0	1.6213292304403877	0.9412822992089431
ERAS5_Dag0	0.0030294754433971872	0.041647054248961195	0.3180223158729465	0.5201285334212278	0.0416417574819049	0.003197895159728794	0.2962239954205592	0	0	0.018605722059714773	0.5201285334212278	0.8445867141705796	0.0352111893725558	0.775956965380832	0.10384093816230326	0.8579942863236918	0.021803617219443572	0.3165367620792272	0.1189702953229678	0.044225912558077986	0.4000649335828625
ERAS5_Dag180	0	0.03799491850754184	0.1930808421826624	0.2505908022756922	0	0.03799491850754184	0.05366521291181146	0	0	0.13941562927085094	0.2505908022756922	0.41535502938879243	0.06631153357710393	0.24636137761605134	0.23530518534984507	0.30425601518750367	0.17741054777839277	0.18893882368525172	0.017836526632567823	0	0.27489121264807687
ERAS5_Dag4	1.8585686923058866	17.77558854419583	1.4315924467354604	0.08580809761206903	18.981492381283346	0	0	0	0	0.2256886096479513	0.08580809761206903	14.508009054541857	4.784980034001502	19.06730047889541	0.2256886096479513	19.06730047889541	0.2256886096479513	0.0039229174235644775	0.032240812086513665	19.031136749385336	0.2256886096479513
ERAS5_Dag42	0.08432005804999047	0.12298406119521467	0.022652582777759896	0.3385161403611505	0.07120045601442672	0.051783605180787964	0.01087294643972768	0	0	0.011779636338032216	0.3385161403611505	0.40117269198166616	0.08298009235245894	0.29953848870371425	0.18461429563041082	0.3493890868008782	0.13476369753324688	0.09373731160435153	0.19492823065963505	0	0.19548724207013846
ERAS5_Dag8	0.07333318034612823	2.8143509214293934	0.44884522587989845	0.0624972517090821	2.443791985676808	0.018353681248249692	0.41007608251112737	0	0	0.39097439787310584	0.0624972517090821	2.534831639984089	0.7908617590342849	2.845874398822726	0.47981900019564905	2.8555883416521706	0.4701050573662047	0.052783308879637766	0	2.38301500743196	0.8898950827067765
ERAS6_Dag0	0.006370940202183132	0	0.4087328464677509	0.3119730075171918	0	0.00331148060583928	0.3709884680494278	0	0	0.034432897812483765	0.3119730075171918	0.7207058539849428	0	0.5881165792743828	0.13258927471055998	0.686272956172459	0.034432897812483765	0.026676895654781665	0.1904512155701732	0	0.5035777427599879
ERAS6_Dag180	0.06066633555585286	0	0.21413305955675782	0.5580873721983782	0.0032521545440618864	0	0.19556495460563142	0	0	0.015315950407064518	0.5580873721983782	0.7569044813480714	0.015315950407064518	0.6117051020601492	0.16051532969498677	0.7569044813480714	0.015315950407064518	0.22913666934248045	0.18034972326913312	0.006653754842904222	0.35608028430061817
ERAS6_Dag42	0.0039153350205118525	0.035558422144067924	0.0906904120843081	0.6732289740046453	0	0.019241845760041374	0.07594304881650979	0	0	0.03106393965182485	0.6732289740046453	0.7953131213127045	0.004164686920316787	0.505540801006526	0.2939370072264954	0.7684138685811964	0.03106393965182485	0.11508888769121607	0.07621714372340363	0.11538915948601725	0.4927826173323845
ERAS6_Dag4opt	0	0	0	0.14574991821450467	0	0	0	0	0	0	0.14574991821450467	0.14574991821450467	0	0.14574991821450467	0	0.14574991821450467	0	0.14574991821450467	0	0	0
ERAS6_Dag8opt	0.016574016624912532	0.6616480655274839	0.19161859562245673	0.16727552030884796	0.6786374542429203	0	0	0	0	0.1746292069070203	0.16727552030884796	0.8721987104065744	0.14834347105221427	0.8459129745517683	0.1746292069070203	0.8459129745517683	0.1746292069070203	0	0.16727552030884796	0.6786374542429203	0.1746292069070203
ERAS7_Dag0	0.011042957466596143	0.018475482485409256	0.38476655138463606	0.697209621210694	0	0.3379740370284388	0.05435513072376613	0	0	0.01091286611784039	0.697209621210694	1.0811877895151851	0.019263865565554022	0.7346655923512639	0.3657860627294753	1.0710633064774897	0.029388348603249646	0.3963279039611822	0.6131539629112447	0	0.0909697882083123
ERAS7_Dag180	0	0.011844129169049365	0.6038190128196448	0.18698878146228975	0	0.035109523042503456	0.4794018443035142	0	0	0.1011517746426765	0.18698878146228975	0.7945796279618835	0.008072295489100515	0.5652756230086553	0.2373763004423287	0.693427853319207	0.10922407013177701	0.0753173091530729	0.04136553078541995	0	0.6859690835124911
ERAS7_Dag42	0.02520301223977556	0.0232595821933971	0.3608200136645802	1.6068905947513923	0	0.20272272455155774	0.1813568713064196	0	0	0	1.6068905947513923	1.9723153622191094	0.018654828390260045	1.669503623484479	0.3214665671248907	1.9677106084159723	0.0232595821933971	0.2724417199653323	1.4504104999649134	0	0.26811797067912396
ERAS7_Dag4opt	0.8983925973446169	0.0944281515416743	0	0.028671385925340125	0	0.0944281515416743	0	0	0	0	0.028671385925340125	0.03463944553264061	0.08846009193437382	0.09733791093376055	0.025761626533253874	0.028671385925340125	0.0944281515416743	0	0.01979356692595339	0.0041130779883207826	0.09919289255274026
ERAS7_Dag8	0.38307111298063157	9.31559821680211	1.4457423591520646	0.7680343445453446	10.055103836906397	0.18507821475164848	0.15631168939699225	0	0	0.3648468348991338	0.7680343445453446	5.63275083144693	5.896624089052599	10.560490338382467	0.9688845821170491	5.894796770766001	5.634578149733527	0.15555427725559273	0.1539300266980035	5.020668353559612	6.199222262986321
ERAS8_Dag0	0	0	0.365739123337591	1.591944457343067	0	0	0.365739123337591	0	0	0	1.591944457343067	1.9576835806806578	0	1.8201037962880307	0.13757978439262725	1.9576835806806578	0	1.0579622797430979	0.19925511831053805	0.010624403958529713	0.6898417786684925
ERAS8_Dag180	0	0.002354379083651058	0.4735411198729308	0.5418645388313585	0	0.025109302289192652	0.4479687300044725	0	0	0.0028174666629167213	0.5418645388313585	1.0177600377879408	0	0.8634082913974918	0.15435174639044855	1.014942571125024	0.0028174666629167213	0.34612444352986116	0.15022733330341564	0.005171845746567779	0.5162364152080957
ERAS8_Dag42	0	0.0031798944885379674	0.6794423244883648	0.5647502154388788	0	0	0.6826222189769028	0	0	0	0.5647502154388788	1.2473724344157813	0	1.1917415084989302	0.05563092591685094	1.2473724344157813	0	0.44640448902613006	0.05231653132604434	0	0.7486514140636071
ERAS8_Dag8	0.08375005407761399	4.278319020827032	0.9272908429659221	3.759287784331714	5.022319011009002	0	0	0.004488158821426647	0	0.1788026939625241	3.759287784331714	7.756350806564504	1.2085468415601646	8.67790481037717	0.28699283774749623	8.764300318042245	0.20059733008242095	0.985978165986967	1.366429674505644	6.397190376598277	0.21529943103377808
ERAS9_Dag0	0	0.04192354926000992	0.16376879225575525	1.0146375389026605	0.011475015574010566	0.04192354926000992	0.15229377668174468	0	0	0	1.0146375389026605	1.2203298804184257	0	1.0463380633189854	0.1739918170994404	1.2203298804184257	0	0.36756717325682225	0.5009898001122717	0.025487313268146662	0.3262855937811851
ERAS9_Dag180	0	0	0.15295373644719618	0.38937525242768634	0	0	0.08541919173055239	0	0	0.06753454471664379	0.38937525242768634	0.5423289888748826	0	0.47479444415823874	0.06753454471664379	0.47479444415823874	0.06753454471664379	0.14000983680539256	0.12874743600714622	0.0033544826930588076	0.27021723336928494
ERAS9_Dag4	0	0	0.022433483078071373	0.07495384472475053	0	0	0	0	0	0.022433483078071373	0.07495384472475053	0.0973873278028219	0	0.002831441088875604	0.0945558867139463	0.07495384472475053	0.022433483078071373	0.002831441088875604	0	0.07212240363587492	0.022433483078071373
ERAS9_Dag42	0.004263263490067333	0	0.18552352579750941	0.5265804191594257	0	0.05473248136052224	0.06456990375295985	0	0	0.06622114068402732	0.5265804191594257	0.6573714635964129	0.05473248136052224	0.5911503229123856	0.12095362204454956	0.6458828042729078	0.06622114068402732	0.21663730520839225	0.3646755953115557	0	0.1307910444369872
ERAS9_Dag8	0.02745248918950015	5.5930450033861945	1.8523420436287166	0.2896590999361473	6.928597518069864	0.025040797350461715	0	0	0	0.4917487315945851	0.2896590999361473	5.320363066974191	2.4146830799768697	7.2210119991094235	0.5140341478416348	7.214979846872787	0.5200663000782726	0.2896590999361473	0	6.9508829343169145	0.49450411269799704
