# Supplementary material for: Population-level impacts of antibiotic usage on the human gut microbiome
Source: Nat Commun. 2023 Mar 2;14:1191. doi: 10.1038/s41467-023-36633-7 (PMC9981903; doi:10.1038/s41467-023-36633-7)
Supplement: Supplementary file 6 — Source Data [file 41467_2023_36633_MOESM6_ESM.zip › Source Data/Figure 7/binary_newman_computeModule.count_cluster_type_per_module.tsv]

Binary.Newman.Module	cluster	nonpatho_linked	patho_linked	both_linked	plasmid_linked	plasmid_not_linked	lca_p_actinobacteria	lca_p_bacteroidetes	lca_p_firmicutes	lca_p_proteobacteria	lca_p_multiphyla	pathogen_linked	pathogen_not_linked	resident_linked	resident_not_linked	amu_corr_strong	amu_corr_not_strong
1	4	4	0	0	1	3	0	0	1	0	3	4	0	3	1	0	4
2	16	0	14	2	2	14	0	0	0	14	2	16	0	3	13	0	16
3	11	3	4	4	5	6	0	0	1	4	6	10	1	6	5	0	11
4	8	2	6	0	0	8	0	6	0	0	2	8	0	3	5	0	8
5	46	1	45	0	0	46	0	1	0	45	0	46	0	1	45	0	46
6	57	1	56	0	2	55	0	1	0	56	0	56	1	1	56	0	57
7	11	11	0	0	3	8	0	4	7	0	0	0	11	7	4	0	11
8	6	4	0	2	5	1	0	0	0	0	6	5	1	6	0	0	6
9	55	19	35	1	3	52	0	0	0	55	0	41	14	1	54	0	55
10	3	2	0	1	1	2	0	0	1	0	2	2	1	2	1	0	3
11	15	2	11	2	3	12	0	0	13	0	2	14	1	3	12	0	15
12	40	9	28	3	10	30	0	0	11	18	11	35	5	15	25	0	40
13	73	51	5	17	42	31	0	22	5	0	46	57	16	69	4	8	65
14	50	48	0	2	6	44	0	0	7	38	5	8	42	33	17	0	50
15	26	26	0	0	3	23	0	2	20	0	4	3	23	26	0	0	26
16	55	54	1	0	4	51	0	0	10	45	0	10	45	1	54	0	55
17	791	3	788	0	152	639	1	0	0	778	12	791	0	17	774	2	789
18	54	37	17	0	2	52	0	0	0	53	1	54	0	1	53	0	54
19	90	10	80	0	25	65	1	0	5	76	8	86	4	13	77	0	90
20	13	13	0	0	3	10	0	2	6	0	5	6	7	9	4	2	11
21	19	18	0	1	5	14	0	0	2	13	4	4	15	8	11	0	19
22	4	4	0	0	4	0	0	0	2	0	2	2	2	2	2	0	4
