# Supplementary material for: Population-level impacts of antibiotic usage on the human gut microbiome
Source: Nat Commun. 2023 Mar 2;14:1191. doi: 10.1038/s41467-023-36633-7 (PMC9981903; doi:10.1038/s41467-023-36633-7)
Supplement: Supplementary file 6 — Source Data [file 41467_2023_36633_MOESM6_ESM.zip › Source Data/Figure 7/binary_newman_computeModule.count_sgb_type_per_module.tsv]

Binary.Newman.Module	SGB	human_pathogen	non_pathogen	gut_resident	infrequent_colonizer	rt_major	rt_minor	rt_none
1	2	0	2	1	1	0	1	1
2	18	2	16	9	9	0	1	17
3	9	2	7	7	2	0	3	6
4	3	1	2	3	0	0	0	3
5	3	2	1	1	2	0	1	2
6	2	1	1	1	1	0	1	1
7	3	0	3	2	1	0	0	3
8	10	2	8	7	3	0	0	10
9	3	1	2	1	2	0	1	2
10	5	0	5	4	1	0	0	5
11	4	2	2	2	2	1	0	3
12	16	3	13	11	5	3	0	13
13	97	7	90	89	8	9	5	83
14	12	1	11	7	5	0	1	11
15	6	0	6	6	0	2	0	4
16	3	1	2	0	3	0	0	3
17	3	1	2	3	0	0	1	2
18	3	1	2	1	2	0	1	2
19	8	3	5	6	2	0	1	7
20	9	0	9	8	1	1	0	8
21	6	1	5	2	4	0	0	6
22	4	0	4	2	2	0	0	4
