# Supplementary material for: Population-level impacts of antibiotic usage on the human gut microbiome
Source: Nat Commun. 2023 Mar 2;14:1191. doi: 10.1038/s41467-023-36633-7 (PMC9981903; doi:10.1038/s41467-023-36633-7)
Supplement: Supplementary file 6 — Source Data [file 41467_2023_36633_MOESM6_ESM.zip › Source Data/Figure 7/hc_nonsingle_obs_bipartite_network.HQ_MAG_based.tab]

cluster	sgbid	sgb	n_orf	cluster_patho	cluster_abx	cluster_plas	cluster_mob	cluster_index
A04_01_1FE__NODE_6091_length_4646_cov_36.7432_5	10068	sgb_10068	117	Patho	MDR	non-plasmid-plasmid	single	arg_2
A09_02_1FE__NODE_68_length_101025_cov_771.205_60	10068	sgb_10068	5	Patho	MDR	non-plasmid	single	arg_10
A13_01_1FE__NODE_1577_length_10932_cov_4.85676_3	10068	sgb_10068	159	Patho	MDR	non-plasmid	single	arg_11
A14_01_1FE__NODE_11370_length_1546_cov_38.8001_1	10068	sgb_10068	35	Patho	MDR	non-plasmid-plasmid	single	arg_14
A20_01_1FE__NODE_26_length_52009_cov_72.4815_42	10068	sgb_10068	2	Patho	MLSB	plasmid	single	arg_28
A41_01_1FE__NODE_1142_length_11724_cov_26.5096_7	10068	sgb_10068	46	Patho	MDR	non-plasmid-plasmid	single	arg_31
A43_02_1FE__NODE_317_length_17517_cov_4.53407_1	10068	sgb_10068	3	Patho	Fluoroquinolone	non-plasmid	single	arg_33
A59_01_1FE__NODE_86_length_61235_cov_4.64039_27	10068	sgb_10068	6	Patho	MDR	non-plasmid	single	arg_36
A62_01_1FE__NODE_15140_length_2609_cov_43.87_2	10068	sgb_10068	2	Patho	Peptide	non-plasmid	single	arg_37
A62_01_1FE__NODE_442_length_30491_cov_51.4191_5	10068	sgb_10068	2	Patho	MDR	non-plasmid	single	arg_38
A62_03_1FE__NODE_3_length_230280_cov_102.455_77	10068	sgb_10068	10	Patho	Peptide	non-plasmid	single	arg_39
A66_02_1FE__NODE_374_length_21597_cov_147.952_3	10068	sgb_10068	4	Patho	Peptide	non-plasmid	single	arg_40
A69_01_1FE__NODE_2171_length_6668_cov_7.97611_1	10068	sgb_10068	5	Patho	MDR	non-plasmid	single	arg_42
A69_02_1FE__NODE_6502_length_3022_cov_24.1614_2	10068	sgb_10068	2	Patho	Peptide	non-plasmid-plasmid	single	arg_43
A81_01_1FE__NODE_32_length_76293_cov_7.57209_4	10139	sgb_10139	2	Comm	Fluoroquinolone	non-plasmid	single	arg_46
A81_01_1FE__NODE_475_length_29157_cov_9.42093_8	10139	sgb_10139	3	Comm	MDR	non-plasmid	single	arg_47
A81_03_1FE__NODE_152_length_55934_cov_6.32447_38	10139	sgb_10139	2	Comm	Aminoglycoside	non-plasmid	single	arg_48
A88_02_1FE__NODE_1347_length_11461_cov_259.014_6	10068	sgb_10068	20	Patho	Peptide	non-plasmid	single	arg_51
A88_02_1FE__NODE_24127_length_1217_cov_2.4105_2	1855	sgb_1855	60	Patho	Beta-lactam	non-plasmid	single	arg_53
A88_02_1FE__NODE_366_length_28314_cov_224.373_13	10068	sgb_10068	8	Patho	MDR	non-plasmid	single	arg_54
A91_02_1FE__NODE_1490_length_10071_cov_15.418_8	1836	sgb_1836	2	Comm	Beta-lactam	non-plasmid-plasmid	single	arg_55
A92_01_1FE__NODE_171_length_48512_cov_13.7342_24	10068	sgb_10068	2	Patho	MDR	non-plasmid	single	arg_56
A94_01_1FE__NODE_21473_length_1504_cov_3.25259_2	10139	sgb_10139	2	Comm	MDR	non-plasmid	single	arg_59
alien-11-877-0__NODE_2028_length_5454_cov_2.72495_4	7985	sgb_7985	8	Comm	MLSB	plasmid-non-plasmid	single	arg_61
AS128raw__NODE_10808_length_2600_cov_2.27819_4	10068	sgb_10068	3	Patho	MDR	non-plasmid	single	arg_66
AS130raw__NODE_1400_length_11131_cov_10.5991_1	10068	sgb_10068	2	Patho	MDR	non-plasmid	single	arg_68
AS134raw__NODE_12431_length_1683_cov_1.76106_3	10068	sgb_10068	4	Patho	MDR	non-plasmid	single	arg_70
AS19raw__NODE_1101_length_19160_cov_3.42732_10	10068	sgb_10068	13	Patho	MDR	non-plasmid-plasmid	single	arg_71
AS19raw__NODE_13740_length_1779_cov_2.48144_1	10068	sgb_10068	19	Patho	MDR	non-plasmid	single	arg_72
AS36raw__NODE_7571_length_1760_cov_2.92551_1	10068	sgb_10068	29	Patho	Fluoroquinolone	non-plasmid	single	arg_76
AS3raw__NODE_62_length_115854_cov_4.74858_30	10068	sgb_10068	13	Patho	MDR	non-plasmid	single	arg_78
AS51_6__NODE_21155_length_706_cov_21.1029_1	1814	sgb_1814	2	Comm	MLSB	non-plasmid-plasmid	multi	arg_79
AS51_6__NODE_21155_length_706_cov_21.1029_1	4262	sgb_4262	2	Comm	MLSB	non-plasmid-plasmid	multi	arg_79
AS51_6__NODE_21155_length_706_cov_21.1029_1	4367	sgb_4367	2	Comm	MLSB	non-plasmid-plasmid	multi	arg_79
AS51_6__NODE_21155_length_706_cov_21.1029_1	4644	sgb_4644	2	Comm	MLSB	non-plasmid-plasmid	multi	arg_79
AS62_3__NODE_30675_length_817_cov_4.50262_1	15316	sgb_15316	2	Comm	MLSB	plasmid-non-plasmid	multi	arg_82
AS62_3__NODE_30675_length_817_cov_4.50262_1	1812	sgb_1812	2	Comm	MLSB	plasmid-non-plasmid	multi	arg_82
AS62_3__NODE_30675_length_817_cov_4.50262_1	1814	sgb_1814	6	Comm	MLSB	plasmid-non-plasmid	multi	arg_82
AS62_3__NODE_30675_length_817_cov_4.50262_1	1815	sgb_1815	2	Comm	MLSB	plasmid-non-plasmid	multi	arg_82
AS62_3__NODE_30675_length_817_cov_4.50262_1	1844	sgb_1844	2	Comm	MLSB	plasmid-non-plasmid	multi	arg_82
AS62_3__NODE_30675_length_817_cov_4.50262_1	1891	sgb_1891	3	Comm	MLSB	plasmid-non-plasmid	multi	arg_82
AS62_3__NODE_30675_length_817_cov_4.50262_1	1899	sgb_1899	2	Comm	MLSB	plasmid-non-plasmid	multi	arg_82
AS62_3__NODE_30675_length_817_cov_4.50262_1	4280	sgb_4280	2	Comm	MLSB	plasmid-non-plasmid	multi	arg_82
AS62_3__NODE_30675_length_817_cov_4.50262_1	4367	sgb_4367	4	Comm	MLSB	plasmid-non-plasmid	multi	arg_82
AS62_3__NODE_30675_length_817_cov_4.50262_1	4532	sgb_4532	2	Comm	MLSB	plasmid-non-plasmid	multi	arg_82
AS62_3__NODE_30675_length_817_cov_4.50262_1	4644	sgb_4644	2	Comm	MLSB	plasmid-non-plasmid	multi	arg_82
AS62_3__NODE_30675_length_817_cov_4.50262_1	4925	sgb_4925	2	Comm	MLSB	plasmid-non-plasmid	multi	arg_82
AS62_3__NODE_30675_length_817_cov_4.50262_1	4933	sgb_4933	2	Comm	MLSB	plasmid-non-plasmid	multi	arg_82
AS62_3__NODE_30675_length_817_cov_4.50262_1	4940	sgb_4940	2	Comm	MLSB	plasmid-non-plasmid	multi	arg_82
AS62_3__NODE_30675_length_817_cov_4.50262_1	5045	sgb_5045	2	Comm	MLSB	plasmid-non-plasmid	multi	arg_82
AS62_3__NODE_30675_length_817_cov_4.50262_1	5065	sgb_5065	2	Comm	MLSB	plasmid-non-plasmid	multi	arg_82
AS62_3__NODE_30675_length_817_cov_4.50262_1	6796	sgb_6796	2	Comm	MLSB	plasmid-non-plasmid	multi	arg_82
AS62_3__NODE_30675_length_817_cov_4.50262_1	6806	sgb_6806	2	Comm	MLSB	plasmid-non-plasmid	multi	arg_82
AS64raw__NODE_3591_length_3576_cov_2.23516_3	10068	sgb_10068	3	Patho	MDR	non-plasmid	single	arg_83
AS6raw__NODE_9560_length_3575_cov_3.6304_1	10068	sgb_10068	46	Patho	MDR	non-plasmid	single	arg_85
AS80raw__NODE_1566_length_10313_cov_32.8315_8	10068	sgb_10068	10	Patho	MDR	non-plasmid	single	arg_100
AS99raw__NODE_104_length_84659_cov_5.49177_83	5792	sgb_5792	2	Comm	MLSB	non-plasmid	single	arg_105
CA_C10002IS2028FE_t4M15__NODE_1513_length_1594_cov_4.17544_1	10079	sgb_10079	2	Patho	MDR	non-plasmid	single	arg_106
CA_C10003IS2038SA_t2M15__NODE_7739_length_261_cov_0.839806_1	10068	sgb_10068	2	Patho	MLSB	plasmid	single	arg_107
CA_C10005IS2077FE_t4M15__NODE_24_length_194216_cov_67.769_82	10068	sgb_10068	17	Patho	MDR	non-plasmid	single	arg_108
CA_C10005IS2077FE_t5M15__NODE_6_length_391451_cov_124.375_48	10068	sgb_10068	5	Patho	MDR	non-plasmid	single	arg_109
CA_C10008IS2127FE_t3M15__NODE_21_length_68835_cov_5.38452_34	10130	sgb_10130	2	Patho	MDR	non-plasmid	single	arg_112
CA_C10019IS2329FE_t4M15__NODE_6_length_356083_cov_205.835_198	10079	sgb_10079	2	Patho	Peptide	non-plasmid	single	arg_115
CA_C10019IS2329FE_t5M16__NODE_66_length_72760_cov_14.3579_61	10114	sgb_10114	5	Comm	Fosfomycin	non-plasmid	single	arg_116
CA_C10020IS2347FE_t4M15__NODE_135_length_34218_cov_97.2544_16	10130	sgb_10130	3	Patho	Peptide	non-plasmid	single	arg_117
CA_C10020IS2347FE_t4M15__NODE_4_length_340714_cov_88.0162_85	10130	sgb_10130	4	Patho	MDR	non-plasmid	single	arg_118
CA_C10026IS2465FE_t4M16__NODE_54_length_97894_cov_79.8109_27	10068	sgb_10068	71	Patho	Fosfomycin	non-plasmid	single	arg_120
CA_C10031IS2541FE_t5M16__NODE_350_length_10460_cov_5.72263_8	3996	sgb_3996	4	PathoComm	Tetracycline	non-plasmid	multi	arg_122
CA_C10031IS2541FE_t5M16__NODE_350_length_10460_cov_5.72263_8	4617	sgb_4617	3	PathoComm	Tetracycline	non-plasmid	multi	arg_122
CA_C10031IS2541FE_t5M16__NODE_350_length_10460_cov_5.72263_8	4758	sgb_4758	2	PathoComm	Tetracycline	non-plasmid	multi	arg_122
CA_C10032IS2555FE_t3M15__NODE_94_length_37389_cov_5.41903_40	7967	sgb_7967	15	Patho	Diaminopyrimidine	plasmid-non-plasmid	single	arg_123
CA_C10032IS2559FE_t4M15__NODE_17_length_224753_cov_248.643_33	10083	sgb_10083	2	Patho	MDR	non-plasmid	single	arg_124
CA_C10042IS2739FE_t5M16__NODE_39_length_98548_cov_154.048_81	10068	sgb_10068	6	Patho	MDR	non-plasmid	single	arg_127
CA_C10043IS2749FE_t2M16__NODE_8_length_138865_cov_12.3127_47	7962	sgb_7962	12	Patho	Diaminopyrimidine	non-plasmid	single	arg_128
CA_C10049IS2866FE_t5M16__NODE_1615_length_1257_cov_3.11231_1	10068	sgb_10068	11	Patho	MDR	non-plasmid	single	arg_130
CA_C10052IS2920FE_t5M16__NODE_938_length_12295_cov_7.38056_6	10083	sgb_10083	3	Patho	MDR	non-plasmid	single	arg_132
CA_C10055IS2962FE_t1M16__NODE_2100_length_3915_cov_4.02668_3	10130	sgb_10130	2	Patho	MDR	non-plasmid	single	arg_133
CCIS05314658ST-4-0__NODE_36028_length_1210_cov_1.97056_1	10068	sgb_10068	4	Patho	Peptide	non-plasmid	single	arg_134
CCIS11015875ST-4-0__NODE_781_length_18401_cov_8.75035_3	10068	sgb_10068	7	Patho	MDR	non-plasmid	single	arg_135
CCIS11354283ST-4-0__NODE_18648_length_1617_cov_2.21895_2	10068	sgb_10068	116	Patho	MDR	non-plasmid-plasmid	single	arg_136
CCIS17669415ST-4-0__NODE_14555_length_2151_cov_7.75811_1	15078	sgb_15078	2	Comm	Tetracycline	non-plasmid	multi	arg_137
CCIS17669415ST-4-0__NODE_14555_length_2151_cov_7.75811_1	15254	sgb_15254	2	Comm	Tetracycline	non-plasmid	multi	arg_137
CCIS21278152ST-4-0__NODE_36_length_117982_cov_4.8242_51	10209	sgb_10209	5	Patho	MDR	non-plasmid	single	arg_138
CCIS21278152ST-4-0__NODE_51_length_100695_cov_5.26839_37	10209	sgb_10209	4	Patho	Peptide	non-plasmid	single	arg_139
CCIS32105356ST-4-0__NODE_36885_length_915_cov_1.68023_1	10068	sgb_10068	276	Patho	MDR	non-plasmid-plasmid	single	arg_140
CCIS32452666ST-4-0__NODE_713_length_27849_cov_3.30395_6	10209	sgb_10209	5	Patho	MDR	non-plasmid	single	arg_142
CCIS38765456ST-20-0__NODE_9892_length_4574_cov_4.69861_2	10068	sgb_10068	7	Patho	MDR	non-plasmid-plasmid	single	arg_145
CCIS41692898ST-4-0__NODE_31664_length_1104_cov_2.21449_1	10068	sgb_10068	2	Patho	MLSB	plasmid	single	arg_146
CCIS44743950ST-4-0__NODE_1616_length_19827_cov_3.66756_18	10068	sgb_10068	7	Patho	Fluoroquinolone	non-plasmid	single	arg_147
CCIS47745468ST-4-0__NODE_4839_length_6648_cov_5.77324_4	10209	sgb_10209	5	Patho	MDR	non-plasmid	single	arg_149
CCIS47745468ST-4-0__NODE_6626_length_5088_cov_7.0002_4	10209	sgb_10209	5	Patho	Beta-lactam	non-plasmid	single	arg_150
CCIS52370277ST-4-0__NODE_785_length_34277_cov_3.17614_1	10068	sgb_10068	5	Patho	MDR	non-plasmid	single	arg_153
CCIS59903910ST-4-0__NODE_17123_length_1497_cov_11.1588_1	14809	sgb_14809	5	Comm	MLSB	plasmid-non-plasmid	single	arg_157
CCIS63448910ST-4-0__NODE_1185_length_13735_cov_6.36637_6	10068	sgb_10068	109	Patho	MDR	non-plasmid-plasmid	single	arg_159
CCIS81887263ST-4-0__NODE_3687_length_11504_cov_3.93484_8	10068	sgb_10068	9	Patho	MDR	non-plasmid	single	arg_181
CCIS83445808ST-4-0__NODE_30632_length_1425_cov_2.71533_1	10068	sgb_10068	3	PathoComm	Tetracycline	plasmid	multi	arg_183
CCIS83445808ST-4-0__NODE_30632_length_1425_cov_2.71533_1	9701	sgb_9701	3	PathoComm	Tetracycline	plasmid	multi	arg_183
CCIS83445808ST-4-0__NODE_30632_length_1425_cov_2.71533_1	9992	sgb_9992	2	PathoComm	Tetracycline	plasmid	multi	arg_183
CCIS85214191ST-3-0__NODE_3205_length_3969_cov_3.33802_2	10068	sgb_10068	3	Patho	MDR	non-plasmid	single	arg_185
CCIS88007743ST-4-0__NODE_5976_length_5898_cov_21.3563_6	10068	sgb_10068	2	Patho	MDR	non-plasmid	single	arg_187
CCMD40701343ST-21-0__NODE_40764_length_698_cov_1.42146_1	4303	sgb_4303	2	Comm	MLSB	non-plasmid	multi	arg_190
CCMD40701343ST-21-0__NODE_40764_length_698_cov_1.42146_1	4925	sgb_4925	2	Comm	MLSB	non-plasmid	multi	arg_190
CCMD63399960ST-21-0__NODE_1815_length_21634_cov_5.21331_2	10068	sgb_10068	29	Patho	MDR	non-plasmid	single	arg_191
CCMD63399960ST-21-0__NODE_1815_length_21634_cov_5.21331_3	10068	sgb_10068	6	Patho	MDR	non-plasmid	single	arg_192
CCMD64776337ST-21-0__NODE_4289_length_7801_cov_9.71495_7	10068	sgb_10068	2	Patho	MDR	non-plasmid	single	arg_194
CCMD95433940ST-21-0__NODE_7886_length_5237_cov_3.20552_6	4196	sgb_4196	2	Comm	Glycopeptide	non-plasmid-plasmid	multi	arg_196
CCMD95433940ST-21-0__NODE_7886_length_5237_cov_3.20552_6	4198	sgb_4198	88	Comm	Glycopeptide	non-plasmid-plasmid	multi	arg_196
CCMD95433940ST-21-0__NODE_7886_length_5237_cov_3.20552_6	4285	sgb_4285	10	Comm	Glycopeptide	non-plasmid-plasmid	multi	arg_196
CCMD95433940ST-21-0__NODE_7886_length_5237_cov_3.20552_6	4644	sgb_4644	3	Comm	Glycopeptide	non-plasmid-plasmid	multi	arg_196
CF_TNFC002IS_t1M15__NODE_107_length_19326_cov_5.85092_4	12320	sgb_12320	2	Patho	MDR	non-plasmid	single	arg_197
CF_TNFC038IS_t2M15__NODE_42_length_18618_cov_22.989_14	7061	sgb_7061	2	Comm	Tetracycline	plasmid	single	arg_199
CF_TNFC051IS_t3M15__NODE_478_length_14089_cov_5.98247_1	12320	sgb_12320	2	Patho	Triclosan	non-plasmid	single	arg_203
CON-007__NODE_917_length_23427_cov_13.4419_20	10068	sgb_10068	7	Patho	Fluoroquinolone	non-plasmid	single	arg_206
CON-017__NODE_968_length_20757_cov_4.55159_18	6962	sgb_6962	3	Comm	Amphenicol	plasmid	single	arg_207
CON-028__NODE_1853_length_10205_cov_19.4206_3	10068	sgb_10068	9	Patho	MDR	non-plasmid-plasmid	single	arg_208
CON-028__NODE_6435_length_3063_cov_3.05386_4	10115	sgb_10115	3	Patho	MDR	non-plasmid	single	arg_210
CON-038__NODE_5266_length_4285_cov_2.01631_1	10068	sgb_10068	97	Patho	MDR	non-plasmid	single	arg_211
CON-042__NODE_65_length_115992_cov_38.8599_90	10068	sgb_10068	44	Patho	MDR	non-plasmid-plasmid	single	arg_212
CON-048__NODE_3092_length_4433_cov_3.93627_2	10112	sgb_10112	2	Comm	Fluoroquinolone	non-plasmid	single	arg_214
CON-052__NODE_18940_length_1679_cov_1.5548_1	4583	sgb_4583	2	Comm	MLSB	non-plasmid-plasmid	multi	arg_216
CON-052__NODE_18940_length_1679_cov_1.5548_1	4584	sgb_4584	2	Comm	MLSB	non-plasmid-plasmid	multi	arg_216
CON-052__NODE_18940_length_1679_cov_1.5548_1	4588	sgb_4588	3	Comm	MLSB	non-plasmid-plasmid	multi	arg_216
CON-052__NODE_18940_length_1679_cov_1.5548_1	4844	sgb_4844	2	Comm	MLSB	non-plasmid-plasmid	multi	arg_216
CON-068__NODE_192_length_60523_cov_7.93354_44	10139	sgb_10139	5	Comm	MDR	non-plasmid	single	arg_223
CON-078__NODE_3039_length_6511_cov_16.7229_2	10068	sgb_10068	3	Patho	Peptide	non-plasmid	single	arg_225
CON-084__NODE_19129_length_948_cov_3.82195_1	1836	sgb_1836	3	Comm	Beta-lactam	non-plasmid	single	arg_227
CON-094__NODE_19517_length_1238_cov_8.17329_1	1475	sgb_1475	2	PathoComm	Beta-lactam	non-plasmid-plasmid	multi	arg_228
CON-094__NODE_19517_length_1238_cov_8.17329_1	1507	sgb_1507	3	PathoComm	Beta-lactam	non-plasmid-plasmid	multi	arg_228
CON-094__NODE_19517_length_1238_cov_8.17329_1	1557	sgb_1557	3	PathoComm	Beta-lactam	non-plasmid-plasmid	multi	arg_228
CON-094__NODE_19517_length_1238_cov_8.17329_1	1613	sgb_1613	7	PathoComm	Beta-lactam	non-plasmid-plasmid	multi	arg_228
CON-094__NODE_19517_length_1238_cov_8.17329_1	1626	sgb_1626	3	PathoComm	Beta-lactam	non-plasmid-plasmid	multi	arg_228
CON-094__NODE_19517_length_1238_cov_8.17329_1	1662	sgb_1662	2	PathoComm	Beta-lactam	non-plasmid-plasmid	multi	arg_228
CON-094__NODE_19517_length_1238_cov_8.17329_1	1679	sgb_1679	2	PathoComm	Beta-lactam	non-plasmid-plasmid	multi	arg_228
CON-094__NODE_19517_length_1238_cov_8.17329_1	1812	sgb_1812	2	PathoComm	Beta-lactam	non-plasmid-plasmid	multi	arg_228
CON-094__NODE_19517_length_1238_cov_8.17329_1	1814	sgb_1814	63	PathoComm	Beta-lactam	non-plasmid-plasmid	multi	arg_228
CON-094__NODE_19517_length_1238_cov_8.17329_1	1815	sgb_1815	15	PathoComm	Beta-lactam	non-plasmid-plasmid	multi	arg_228
CON-094__NODE_19517_length_1238_cov_8.17329_1	1830	sgb_1830	12	PathoComm	Beta-lactam	non-plasmid-plasmid	multi	arg_228
CON-094__NODE_19517_length_1238_cov_8.17329_1	1836	sgb_1836	66	PathoComm	Beta-lactam	non-plasmid-plasmid	multi	arg_228
CON-094__NODE_19517_length_1238_cov_8.17329_1	1844	sgb_1844	2	PathoComm	Beta-lactam	non-plasmid-plasmid	multi	arg_228
CON-094__NODE_19517_length_1238_cov_8.17329_1	1855	sgb_1855	5	PathoComm	Beta-lactam	non-plasmid-plasmid	multi	arg_228
CON-094__NODE_19517_length_1238_cov_8.17329_1	1872	sgb_1872	4	PathoComm	Beta-lactam	non-plasmid-plasmid	multi	arg_228
CON-094__NODE_19517_length_1238_cov_8.17329_1	1877	sgb_1877	2	PathoComm	Beta-lactam	non-plasmid-plasmid	multi	arg_228
CON-094__NODE_19517_length_1238_cov_8.17329_1	1891	sgb_1891	7	PathoComm	Beta-lactam	non-plasmid-plasmid	multi	arg_228
CON-094__NODE_19517_length_1238_cov_8.17329_1	1895	sgb_1895	2	PathoComm	Beta-lactam	non-plasmid-plasmid	multi	arg_228
CON-094__NODE_19517_length_1238_cov_8.17329_1	1899	sgb_1899	5	PathoComm	Beta-lactam	non-plasmid-plasmid	multi	arg_228
CON-094__NODE_19517_length_1238_cov_8.17329_1	1903	sgb_1903	11	PathoComm	Beta-lactam	non-plasmid-plasmid	multi	arg_228
CON-094__NODE_19517_length_1238_cov_8.17329_1	1928	sgb_1928	2	PathoComm	Beta-lactam	non-plasmid-plasmid	multi	arg_228
CON-094__NODE_19517_length_1238_cov_8.17329_1	1934	sgb_1934	26	PathoComm	Beta-lactam	non-plasmid-plasmid	multi	arg_228
CON-094__NODE_19517_length_1238_cov_8.17329_1	1949	sgb_1949	6	PathoComm	Beta-lactam	non-plasmid-plasmid	multi	arg_228
CON-094__NODE_19517_length_1238_cov_8.17329_1	1965	sgb_1965	2	PathoComm	Beta-lactam	non-plasmid-plasmid	multi	arg_228
CON-094__NODE_19517_length_1238_cov_8.17329_1	2021	sgb_2021	2	PathoComm	Beta-lactam	non-plasmid-plasmid	multi	arg_228
CON-094__NODE_19517_length_1238_cov_8.17329_1	2240	sgb_2240	3	PathoComm	Beta-lactam	non-plasmid-plasmid	multi	arg_228
CON-094__NODE_19517_length_1238_cov_8.17329_1	2295	sgb_2295	3	PathoComm	Beta-lactam	non-plasmid-plasmid	multi	arg_228
CON-094__NODE_19517_length_1238_cov_8.17329_1	2303	sgb_2303	2	PathoComm	Beta-lactam	non-plasmid-plasmid	multi	arg_228
CON-094__NODE_19517_length_1238_cov_8.17329_1	2318	sgb_2318	25	PathoComm	Beta-lactam	non-plasmid-plasmid	multi	arg_228
CON-094__NODE_19517_length_1238_cov_8.17329_1	4262	sgb_4262	5	PathoComm	Beta-lactam	non-plasmid-plasmid	multi	arg_228
CON-094__NODE_19517_length_1238_cov_8.17329_1	4280	sgb_4280	3	PathoComm	Beta-lactam	non-plasmid-plasmid	multi	arg_228
CON-094__NODE_19517_length_1238_cov_8.17329_1	4644	sgb_4644	2	PathoComm	Beta-lactam	non-plasmid-plasmid	multi	arg_228
CON-094__NODE_19517_length_1238_cov_8.17329_1	4925	sgb_4925	3	PathoComm	Beta-lactam	non-plasmid-plasmid	multi	arg_228
CON-094__NODE_19517_length_1238_cov_8.17329_1	4933	sgb_4933	2	PathoComm	Beta-lactam	non-plasmid-plasmid	multi	arg_228
CON-094__NODE_19517_length_1238_cov_8.17329_1	4940	sgb_4940	3	PathoComm	Beta-lactam	non-plasmid-plasmid	multi	arg_228
CON-101__NODE_27179_length_967_cov_1.15241_2	10115	sgb_10115	3	Patho	Fosfomycin	non-plasmid	single	arg_231
CON-106__NODE_56129_length_349_cov_0.982993_1	10068	sgb_10068	2	Patho	MDR	non-plasmid	single	arg_232
CON-106__NODE_6055_length_2606_cov_10.9957_4	10068	sgb_10068	2	Patho	Fosfomycin	plasmid	single	arg_233
CON-108__NODE_3673_length_2929_cov_4.47634_1	3993	sgb_3993	2	Comm	Aminoglycoside	non-plasmid-plasmid	multi	arg_234
CON-108__NODE_3673_length_2929_cov_4.47634_1	5792	sgb_5792	3	Comm	Aminoglycoside	non-plasmid-plasmid	multi	arg_234
CON-109__NODE_968_length_6691_cov_11.198_4	10068	sgb_10068	5	Patho	Peptide	non-plasmid	single	arg_235
DLF002__NODE_5754_length_1917_cov_1.73201_2	10068	sgb_10068	2	Patho	Peptide	non-plasmid	single	arg_236
DLF007__NODE_3432_length_2319_cov_1.41608_3	10068	sgb_10068	4	Patho	MDR	non-plasmid	single	arg_240
DLF010__NODE_2130_length_6720_cov_3.47592_1	10115	sgb_10115	31	Patho	MDR	non-plasmid	single	arg_243
DLM001__NODE_6893_length_3301_cov_1.99877_1	10068	sgb_10068	23	Patho	MDR	non-plasmid-plasmid	single	arg_246
DLM005__NODE_1358_length_8933_cov_3.12289_9	10068	sgb_10068	7	Patho	MDR	non-plasmid	single	arg_247
DLM015__NODE_11845_length_1308_cov_1.4589_1	10068	sgb_10068	13	Patho	MDR	non-plasmid	single	arg_249
DLM015__NODE_3610_length_3312_cov_1.67332_2	10068	sgb_10068	7	Patho	Peptide	non-plasmid	single	arg_250
DLM028__NODE_257_length_50568_cov_4.8554_25	10112	sgb_10112	2	Comm	Aminoglycoside	non-plasmid	single	arg_251
DOF012__NODE_2110_length_4279_cov_3.79167_3	10068	sgb_10068	2	Patho	MDR	non-plasmid	single	arg_259
DOM005-IE__NODE_634_length_9708_cov_23.0000_ID_49450_5	10130	sgb_10130	5	Patho	Fluoroquinolone	non-plasmid	single	arg_260
DOM005__NODE_119_length_72104_cov_5.79117_68	10130	sgb_10130	3	Patho	MDR	non-plasmid	single	arg_261
DOM005__NODE_712_length_15793_cov_6.103_8	10130	sgb_10130	5	Patho	MDR	non-plasmid	single	arg_262
G69152__NODE_977_length_7659_cov_4.67701_1	10068	sgb_10068	118	Patho	Aminoglycoside	non-plasmid	single	arg_270
G69161__NODE_1265_length_2493_cov_6.69032_2	10068	sgb_10068	12	Patho	Peptide	non-plasmid	single	arg_271
G69161__NODE_1391_length_2283_cov_6.04937_1	10068	sgb_10068	9	Patho	Fluoroquinolone	non-plasmid	single	arg_272
G69205__NODE_2912_length_805_cov_9.21867_1	7966	sgb_7966	2	Comm	Aminoglycoside	non-plasmid	single	arg_274
G69208__NODE_630_length_2589_cov_12.7001_2	7968	sgb_7968	2	Comm	Diaminopyrimidine	non-plasmid	single	arg_275
G69210__NODE_296_length_5607_cov_14.2976_1	10068	sgb_10068	4	Patho	MDR	non-plasmid	single	arg_276
G69210__NODE_3267_length_854_cov_21.7409_1	10068	sgb_10068	2	PathoComm	Beta-lactam	non-plasmid-plasmid	multi	arg_277
G69210__NODE_3267_length_854_cov_21.7409_1	15452	sgb_15452	2	PathoComm	Beta-lactam	non-plasmid-plasmid	multi	arg_277
G69210__NODE_3267_length_854_cov_21.7409_1	9271	sgb_9271	2	PathoComm	Beta-lactam	non-plasmid-plasmid	multi	arg_277
G69217__NODE_120_length_6753_cov_16.9842_9	7962	sgb_7962	14	Patho	MDR	non-plasmid	single	arg_278
G69217__NODE_3814_length_984_cov_5.21744_1	10068	sgb_10068	2	Patho	Aminoglycoside	non-plasmid	single	arg_279
G69224__NODE_3820_length_952_cov_2.76812_2	10068	sgb_10068	53	Patho	MDR	non-plasmid	single	arg_280
G78544__NODE_143_length_12080_cov_9.57148_12	10068	sgb_10068	26	Patho	Peptide	non-plasmid	single	arg_286
G78544__NODE_1777_length_1660_cov_5.1595_1	10068	sgb_10068	12	Patho	Peptide	non-plasmid	single	arg_287
G78544__NODE_3217_length_976_cov_6.18024_2	10068	sgb_10068	5	Patho	MDR	non-plasmid	single	arg_288
G78572__NODE_22626_length_480_cov_2.28471_1	10068	sgb_10068	139	Patho	MDR	non-plasmid-plasmid	single	arg_289
G78646__NODE_1358_length_2115_cov_6.86214_1	10119	sgb_10119	3	Comm	MDR	non-plasmid	single	arg_292
G78677__NODE_5494_length_1200_cov_3.18166_2	10068	sgb_10068	16	Patho	Aminoglycoside	non-plasmid	single	arg_293
G78794__NODE_175_length_12762_cov_9.73519_6	10068	sgb_10068	5	Patho	MLSB	non-plasmid	single	arg_297
G78831__NODE_740_length_5345_cov_6.84121_3	10068	sgb_10068	2	Patho	MDR	non-plasmid	single	arg_298
G78833__NODE_8400_length_999_cov_8.03919_1	1867	sgb_1867	2	Comm	Beta-lactam	non-plasmid	single	arg_299
G78847__NODE_777_length_2699_cov_9.80711_1	4940	sgb_4940	2	Comm	Tetracycline	plasmid	single	arg_300
G78852__NODE_2044_length_1711_cov_4.9372_1	7962	sgb_7962	4	Patho	MDR	non-plasmid	single	arg_301
G78873__NODE_299_length_15153_cov_6.92761_2	10068	sgb_10068	51	Patho	MDR	non-plasmid	single	arg_302
G78881__NODE_2258_length_833_cov_4.19537_1	10068	sgb_10068	423	Patho	MDR	non-plasmid-plasmid	single	arg_304
G78902__NODE_114_length_19018_cov_9.92702_18	7962	sgb_7962	3	Patho	MLSB	non-plasmid	single	arg_306
G78904__NODE_894_length_3054_cov_5.32578_3	10068	sgb_10068	45	Patho	MDR	non-plasmid	single	arg_307
G80150__NODE_201_length_22475_cov_23.7476_21	7966	sgb_7966	2	Comm	MDR	non-plasmid	single	arg_308
G80150__NODE_486_length_10141_cov_19.858_2	7966	sgb_7966	3	Comm	Diaminopyrimidine	non-plasmid	single	arg_309
G80272__NODE_1169_length_9224_cov_7.01211_2	10130	sgb_10130	2	Patho	MDR	non-plasmid	single	arg_310
G80292__NODE_8638_length_865_cov_65.2617_1	10068	sgb_10068	11	PathoComm	Beta-lactam	non-plasmid-plasmid	multi	arg_313
G80292__NODE_8638_length_865_cov_65.2617_1	9701	sgb_9701	3	PathoComm	Beta-lactam	non-plasmid-plasmid	multi	arg_313
G80292__NODE_873_length_2640_cov_68.9826_2	10068	sgb_10068	9	Patho	MDR	non-plasmid	single	arg_314
G80300__NODE_9954_length_1197_cov_4.80998_1	10068	sgb_10068	4	Patho	MDR	non-plasmid	single	arg_315
G80321__NODE_10072_length_1344_cov_430.0000_ID_7508_1	10068	sgb_10068	38	Patho	MDR	non-plasmid	single	arg_316
G80321__NODE_9573_length_1418_cov_4.0000_ID_1062_1	10068	sgb_10068	2	Patho	MDR	non-plasmid	single	arg_317
G80343__NODE_4551_length_2882_cov_8.5352_1	9226	sgb_9226	2	Comm	Sulfonamide	plasmid-non-plasmid	single	arg_319
G80371__NODE_1850_length_2084_cov_5.88664_1	10068	sgb_10068	11	Patho	Peptide	non-plasmid	single	arg_322
G80373__NODE_5484_length_1992_cov_4.09809_2	10068	sgb_10068	2	Patho	Peptide	non-plasmid	single	arg_323
G80428__NODE_20471_length_783_cov_10.8022_1	7967	sgb_7967	22	Patho	Aminoglycoside	non-plasmid-plasmid	single	arg_325
G80451__NODE_613_length_5370_cov_7.965_4	7968	sgb_7968	5	Comm	Diaminopyrimidine	non-plasmid	single	arg_327
G80455__NODE_82_length_31717_cov_42.3991_9	10068	sgb_10068	5	Patho	Peptide	non-plasmid	single	arg_329
G80478__NODE_1221_length_2909_cov_12.3854_1	1814	sgb_1814	2	Comm	Tetracycline	non-plasmid	multi	arg_333
G80478__NODE_1221_length_2909_cov_12.3854_1	4933	sgb_4933	3	Comm	Tetracycline	non-plasmid	multi	arg_333
G80478__NODE_1221_length_2909_cov_12.3854_1	4940	sgb_4940	2	Comm	Tetracycline	non-plasmid	multi	arg_333
G80478__NODE_1221_length_2909_cov_12.3854_1	5111	sgb_5111	5	Comm	Tetracycline	non-plasmid	multi	arg_333
G80483__NODE_5_length_363539_cov_23.4063_99	10119	sgb_10119	2	Comm	MDR	non-plasmid	single	arg_334
G80499__NODE_196_length_15085_cov_7.13819_13	10068	sgb_10068	40	Patho	Aminoglycoside	non-plasmid	single	arg_335
G80503__NODE_2426_length_3768_cov_50.0011_3	10068	sgb_10068	4	Patho	Fluoroquinolone	non-plasmid	single	arg_336
G80515__NODE_708_length_4004_cov_5.59407_4	10068	sgb_10068	3	Patho	Peptide	non-plasmid	single	arg_338
G80530__NODE_104_length_53548_cov_10.8096_23	10115	sgb_10115	36	Patho	MDR	non-plasmid	single	arg_340
G80543__NODE_9711_length_827_cov_3.53756_1	10119	sgb_10119	3	Comm	Peptide	non-plasmid	single	arg_342
G80556__NODE_8_length_182533_cov_144.173_77	10068	sgb_10068	7	Patho	MDR	non-plasmid	single	arg_346
G80560__NODE_229_length_6315_cov_282.535_5	10068	sgb_10068	122	Patho	MDR	non-plasmid-plasmid	single	arg_347
G80564__NODE_665_length_8247_cov_10.0674_1	10068	sgb_10068	9	Patho	MDR	non-plasmid-plasmid	single	arg_348
G80569__NODE_45_length_45390_cov_43.1493_17	10119	sgb_10119	2	Comm	MDR	non-plasmid	single	arg_350
G80598__NODE_976_length_2952_cov_2.44046_1	10068	sgb_10068	2	Patho	Aminoglycoside	non-plasmid	single	arg_358
G80606__NODE_20025_length_401_cov_2.5289_1	10083	sgb_10083	2	Patho	MDR	non-plasmid	single	arg_360
G80606__NODE_395_length_8055_cov_19.0136_1	10068	sgb_10068	3	Patho	Peptide	non-plasmid	single	arg_361
G80620__NODE_1796_length_2604_cov_3.83719_1	10068	sgb_10068	3	Patho	Peptide	non-plasmid	single	arg_362
G80621__NODE_417_length_2756_cov_3.9726_4	10119	sgb_10119	3	Comm	MDR	non-plasmid	single	arg_363
G88692__NODE_40898_length_759_cov_4.23438_1	4367	sgb_4367	2	Comm	Glycopeptide	non-plasmid	single	arg_364
G88722__NODE_10353_length_1829_cov_5.20744_2	1872	sgb_1872	15	Patho	Beta-lactam	non-plasmid	single	arg_367
G88725__NODE_37044_length_568_cov_3.80897_1	1814	sgb_1814	4	PathoComm	Diaminopyrimidine	non-plasmid-plasmid	multi	arg_368
G88725__NODE_37044_length_568_cov_3.80897_1	1872	sgb_1872	2	PathoComm	Diaminopyrimidine	non-plasmid-plasmid	multi	arg_368
G88725__NODE_37044_length_568_cov_3.80897_1	4269	sgb_4269	2	PathoComm	Diaminopyrimidine	non-plasmid-plasmid	multi	arg_368
G88725__NODE_37044_length_568_cov_3.80897_1	4367	sgb_4367	4	PathoComm	Diaminopyrimidine	non-plasmid-plasmid	multi	arg_368
G88725__NODE_37044_length_568_cov_3.80897_1	4532	sgb_4532	5	PathoComm	Diaminopyrimidine	non-plasmid-plasmid	multi	arg_368
G88725__NODE_37044_length_568_cov_3.80897_1	4564	sgb_4564	2	PathoComm	Diaminopyrimidine	non-plasmid-plasmid	multi	arg_368
G88725__NODE_37044_length_568_cov_3.80897_1	4584	sgb_4584	2	PathoComm	Diaminopyrimidine	non-plasmid-plasmid	multi	arg_368
G88725__NODE_37044_length_568_cov_3.80897_1	4608	sgb_4608	5	PathoComm	Diaminopyrimidine	non-plasmid-plasmid	multi	arg_368
G88725__NODE_37044_length_568_cov_3.80897_1	4644	sgb_4644	2	PathoComm	Diaminopyrimidine	non-plasmid-plasmid	multi	arg_368
G88725__NODE_37044_length_568_cov_3.80897_1	4749	sgb_4749	5	PathoComm	Diaminopyrimidine	non-plasmid-plasmid	multi	arg_368
G88725__NODE_37044_length_568_cov_3.80897_1	4758	sgb_4758	7	PathoComm	Diaminopyrimidine	non-plasmid-plasmid	multi	arg_368
G88725__NODE_37044_length_568_cov_3.80897_1	4788	sgb_4788	2	PathoComm	Diaminopyrimidine	non-plasmid-plasmid	multi	arg_368
G88725__NODE_37044_length_568_cov_3.80897_1	4844	sgb_4844	2	PathoComm	Diaminopyrimidine	non-plasmid-plasmid	multi	arg_368
G88725__NODE_37044_length_568_cov_3.80897_1	4925	sgb_4925	6	PathoComm	Diaminopyrimidine	non-plasmid-plasmid	multi	arg_368
G88725__NODE_37044_length_568_cov_3.80897_1	4933	sgb_4933	18	PathoComm	Diaminopyrimidine	non-plasmid-plasmid	multi	arg_368
G88725__NODE_37044_length_568_cov_3.80897_1	4938	sgb_4938	11	PathoComm	Diaminopyrimidine	non-plasmid-plasmid	multi	arg_368
G88725__NODE_37044_length_568_cov_3.80897_1	4940	sgb_4940	13	PathoComm	Diaminopyrimidine	non-plasmid-plasmid	multi	arg_368
G88725__NODE_37044_length_568_cov_3.80897_1	4964	sgb_4964	2	PathoComm	Diaminopyrimidine	non-plasmid-plasmid	multi	arg_368
G88725__NODE_37044_length_568_cov_3.80897_1	5045	sgb_5045	3	PathoComm	Diaminopyrimidine	non-plasmid-plasmid	multi	arg_368
G88725__NODE_37044_length_568_cov_3.80897_1	5051	sgb_5051	2	PathoComm	Diaminopyrimidine	non-plasmid-plasmid	multi	arg_368
G88725__NODE_37044_length_568_cov_3.80897_1	5065	sgb_5065	2	PathoComm	Diaminopyrimidine	non-plasmid-plasmid	multi	arg_368
G88725__NODE_37044_length_568_cov_3.80897_1	5082	sgb_5082	4	PathoComm	Diaminopyrimidine	non-plasmid-plasmid	multi	arg_368
G88725__NODE_37044_length_568_cov_3.80897_1	6744	sgb_6744	3	PathoComm	Diaminopyrimidine	non-plasmid-plasmid	multi	arg_368
G88725__NODE_37044_length_568_cov_3.80897_1	6754	sgb_6754	9	PathoComm	Diaminopyrimidine	non-plasmid-plasmid	multi	arg_368
G88725__NODE_37044_length_568_cov_3.80897_1	6783	sgb_6783	3	PathoComm	Diaminopyrimidine	non-plasmid-plasmid	multi	arg_368
G88725__NODE_37044_length_568_cov_3.80897_1	6796	sgb_6796	9	PathoComm	Diaminopyrimidine	non-plasmid-plasmid	multi	arg_368
G88725__NODE_37044_length_568_cov_3.80897_1	6806	sgb_6806	5	PathoComm	Diaminopyrimidine	non-plasmid-plasmid	multi	arg_368
G88725__NODE_37044_length_568_cov_3.80897_1	714	sgb_714	2	PathoComm	Diaminopyrimidine	non-plasmid-plasmid	multi	arg_368
G88903__NODE_11_length_123506_cov_24.4567_49	10119	sgb_10119	2	Comm	MDR	non-plasmid	single	arg_375
G88914__NODE_15611_length_1236_cov_3.15411_2	10068	sgb_10068	2	Patho	Diaminopyrimidine	plasmid	single	arg_377
G88951__NODE_12664_length_1547_cov_2.83713_2	10068	sgb_10068	3	Patho	MDR	non-plasmid	single	arg_379
G88995__NODE_7072_length_2827_cov_4.09848_2	10068	sgb_10068	2	Patho	MDR	non-plasmid	single	arg_381
G89058__NODE_1124_length_12093_cov_11.2776_7	10079	sgb_10079	2	Patho	MDR	non-plasmid	single	arg_385
G89113__NODE_7343_length_1926_cov_4.15072_2	1836	sgb_1836	194	Comm	Beta-lactam	non-plasmid	single	arg_389
G89146__NODE_6535_length_2750_cov_15.6148_1	1814	sgb_1814	2	Comm	Glycopeptide	non-plasmid	single	arg_391
G89148__NODE_44597_length_639_cov_4.03082_1	13976	sgb_13976	6	PathoComm	MLSB	plasmid-non-plasmid	multi	arg_392
G89148__NODE_44597_length_639_cov_4.03082_1	14114	sgb_14114	3	PathoComm	MLSB	plasmid-non-plasmid	multi	arg_392
G89148__NODE_44597_length_639_cov_4.03082_1	14291	sgb_14291	2	PathoComm	MLSB	plasmid-non-plasmid	multi	arg_392
G89148__NODE_44597_length_639_cov_4.03082_1	14306	sgb_14306	4	PathoComm	MLSB	plasmid-non-plasmid	multi	arg_392
G89148__NODE_44597_length_639_cov_4.03082_1	15313	sgb_15313	2	PathoComm	MLSB	plasmid-non-plasmid	multi	arg_392
G89148__NODE_44597_length_639_cov_4.03082_1	15452	sgb_15452	2	PathoComm	MLSB	plasmid-non-plasmid	multi	arg_392
G89148__NODE_44597_length_639_cov_4.03082_1	1814	sgb_1814	9	PathoComm	MLSB	plasmid-non-plasmid	multi	arg_392
G89148__NODE_44597_length_639_cov_4.03082_1	1815	sgb_1815	4	PathoComm	MLSB	plasmid-non-plasmid	multi	arg_392
G89148__NODE_44597_length_639_cov_4.03082_1	1846	sgb_1846	2	PathoComm	MLSB	plasmid-non-plasmid	multi	arg_392
G89148__NODE_44597_length_639_cov_4.03082_1	1872	sgb_1872	2	PathoComm	MLSB	plasmid-non-plasmid	multi	arg_392
G89148__NODE_44597_length_639_cov_4.03082_1	1891	sgb_1891	2	PathoComm	MLSB	plasmid-non-plasmid	multi	arg_392
G89148__NODE_44597_length_639_cov_4.03082_1	1903	sgb_1903	3	PathoComm	MLSB	plasmid-non-plasmid	multi	arg_392
G89148__NODE_44597_length_639_cov_4.03082_1	1934	sgb_1934	2	PathoComm	MLSB	plasmid-non-plasmid	multi	arg_392
G89148__NODE_44597_length_639_cov_4.03082_1	4285	sgb_4285	2	PathoComm	MLSB	plasmid-non-plasmid	multi	arg_392
G89148__NODE_44597_length_639_cov_4.03082_1	4314	sgb_4314	6	PathoComm	MLSB	plasmid-non-plasmid	multi	arg_392
G89148__NODE_44597_length_639_cov_4.03082_1	4644	sgb_4644	4	PathoComm	MLSB	plasmid-non-plasmid	multi	arg_392
G89148__NODE_44597_length_639_cov_4.03082_1	4933	sgb_4933	2	PathoComm	MLSB	plasmid-non-plasmid	multi	arg_392
G89148__NODE_44597_length_639_cov_4.03082_1	5089	sgb_5089	2	PathoComm	MLSB	plasmid-non-plasmid	multi	arg_392
G89148__NODE_44597_length_639_cov_4.03082_1	5191	sgb_5191	6	PathoComm	MLSB	plasmid-non-plasmid	multi	arg_392
G89148__NODE_44597_length_639_cov_4.03082_1	5193	sgb_5193	3	PathoComm	MLSB	plasmid-non-plasmid	multi	arg_392
G89148__NODE_44597_length_639_cov_4.03082_1	5767	sgb_5767	3	PathoComm	MLSB	plasmid-non-plasmid	multi	arg_392
G89148__NODE_44597_length_639_cov_4.03082_1	5785	sgb_5785	8	PathoComm	MLSB	plasmid-non-plasmid	multi	arg_392
G89148__NODE_44597_length_639_cov_4.03082_1	5809	sgb_5809	2	PathoComm	MLSB	plasmid-non-plasmid	multi	arg_392
G89148__NODE_44597_length_639_cov_4.03082_1	5818	sgb_5818	3	PathoComm	MLSB	plasmid-non-plasmid	multi	arg_392
G89148__NODE_44597_length_639_cov_4.03082_1	6796	sgb_6796	4	PathoComm	MLSB	plasmid-non-plasmid	multi	arg_392
G89148__NODE_44597_length_639_cov_4.03082_1	6806	sgb_6806	3	PathoComm	MLSB	plasmid-non-plasmid	multi	arg_392
G89148__NODE_44597_length_639_cov_4.03082_1	6936	sgb_6936	3	PathoComm	MLSB	plasmid-non-plasmid	multi	arg_392
G89148__NODE_44597_length_639_cov_4.03082_1	6939	sgb_6939	2	PathoComm	MLSB	plasmid-non-plasmid	multi	arg_392
G89148__NODE_44597_length_639_cov_4.03082_1	6962	sgb_6962	8	PathoComm	MLSB	plasmid-non-plasmid	multi	arg_392
G89163__NODE_83586_length_355_cov_2.64667_1	4290	sgb_4290	2	Comm	Glycopeptide	non-plasmid-plasmid	multi	arg_393
G89163__NODE_83586_length_355_cov_2.64667_1	4940	sgb_4940	2	Comm	Glycopeptide	non-plasmid-plasmid	multi	arg_393
G89163__NODE_83586_length_355_cov_2.64667_1	5111	sgb_5111	31	Comm	Glycopeptide	non-plasmid-plasmid	multi	arg_393
G89163__NODE_83586_length_355_cov_2.64667_1	5118	sgb_5118	8	Comm	Glycopeptide	non-plasmid-plasmid	multi	arg_393
G89163__NODE_83586_length_355_cov_2.64667_1	5121	sgb_5121	6	Comm	Glycopeptide	non-plasmid-plasmid	multi	arg_393
G89174__NODE_14305_length_1595_cov_4.11299_1	1836	sgb_1836	13	Comm	Beta-lactam	non-plasmid	single	arg_395
G89274__NODE_20543_length_1017_cov_4.75988_2	5117	sgb_5117	2	Comm	Glycopeptide	non-plasmid	single	arg_396
H1F512951__NODE_2754_length_5332_cov_27.2321_2	1814	sgb_1814	2	Comm	Tetracycline	non-plasmid	multi	arg_404
H1F512951__NODE_2754_length_5332_cov_27.2321_2	1836	sgb_1836	2	Comm	Tetracycline	non-plasmid	multi	arg_404
H1F512951__NODE_2754_length_5332_cov_27.2321_2	1903	sgb_1903	3	Comm	Tetracycline	non-plasmid	multi	arg_404
H1M313811__NODE_15791_length_1846_cov_3.48855_1	10068	sgb_10068	269	Patho	Fluoroquinolone	non-plasmid-plasmid	single	arg_409
H1M412832__NODE_10330_length_1891_cov_1.91776_1	10068	sgb_10068	41	Patho	MDR	non-plasmid-plasmid	single	arg_410
H1M511842__NODE_39986_length_717_cov_25.1103_2	10112	sgb_10112	2	Comm	MDR	non-plasmid	single	arg_413
H1M511842__NODE_6024_length_4053_cov_13.1673_1	10068	sgb_10068	24	Patho	MDR	non-plasmid	single	arg_414
H1M512808__NODE_13543_length_1572_cov_3.20501_1	10115	sgb_10115	70	Patho	MDR	non-plasmid	single	arg_417
H1M513813__NODE_1436_length_9455_cov_34.1614_1	10068	sgb_10068	337	Patho	MDR	non-plasmid	single	arg_420
H1M513813__NODE_746_length_14624_cov_49.9706_12	10115	sgb_10115	2	Patho	MDR	non-plasmid	single	arg_421
H1M513816__NODE_2767_length_12070_cov_4.25293_9	10068	sgb_10068	2	Patho	MDR	non-plasmid	single	arg_422
H1M613825__NODE_736_length_16410_cov_19.2152_2	10130	sgb_10130	2	Patho	MDR	non-plasmid	single	arg_426
H2__NODE_62530_length_366_cov_2.03859_1	10068	sgb_10068	391	Patho	MDR	non-plasmid-plasmid	single	arg_427
H2F413935__NODE_61055_length_591_cov_1.97761_1	10139	sgb_10139	4	Comm	MLSB	non-plasmid	single	arg_431
H2M414102__NODE_5769_length_1649_cov_7.82622_2	10068	sgb_10068	36	Patho	MDR	non-plasmid	single	arg_432
H2M414926__NODE_1752_length_5037_cov_64.4115_1	10068	sgb_10068	3	Patho	MDR	non-plasmid	single	arg_433
H2M414926__NODE_9439_length_1525_cov_10.6823_1	10068	sgb_10068	13	Patho	Beta-lactam	plasmid-non-plasmid	single	arg_435
H2M514905__NODE_409_length_13944_cov_245.283_8	10068	sgb_10068	3	Patho	MDR	non-plasmid	single	arg_438
H2M514917__NODE_2053_length_11444_cov_4.55352_1	10068	sgb_10068	4	Patho	Peptide	non-plasmid	single	arg_439
H3F416103__NODE_4868_length_5167_cov_8.58842_4	10068	sgb_10068	5	Patho	MDR	non-plasmid	single	arg_442
H3M419939__NODE_14169_length_1826_cov_10.1163_2	10068	sgb_10068	3	Patho	Fluoroquinolone	non-plasmid	single	arg_446
H3M419939__NODE_2289_length_8779_cov_20.4515_6	10115	sgb_10115	69	Patho	Peptide	non-plasmid	single	arg_447
H3M514142__NODE_1074_length_4778_cov_10.989_1	10068	sgb_10068	2	Patho	Peptide	non-plasmid	single	arg_450
H3M515920__NODE_9874_length_1129_cov_1.34358_1	10068	sgb_10068	243	Patho	MDR	non-plasmid	single	arg_453
H3M516804__NODE_5407_length_4562_cov_3.66563_2	10068	sgb_10068	70	Patho	MDR	non-plasmid	single	arg_461
H3M517922__NODE_8510_length_1185_cov_277.22_1	1613	sgb_1613	3	Comm	Beta-lactam	non-plasmid-plasmid	multi	arg_463
H3M517922__NODE_8510_length_1185_cov_277.22_1	1617	sgb_1617	4	Comm	Beta-lactam	non-plasmid-plasmid	multi	arg_463
H3M517922__NODE_8510_length_1185_cov_277.22_1	1626	sgb_1626	40	Comm	Beta-lactam	non-plasmid-plasmid	multi	arg_463
H3M517922__NODE_8510_length_1185_cov_277.22_1	1636	sgb_1636	3	Comm	Beta-lactam	non-plasmid-plasmid	multi	arg_463
H3M517922__NODE_8510_length_1185_cov_277.22_1	1644	sgb_1644	7	Comm	Beta-lactam	non-plasmid-plasmid	multi	arg_463
H3M517922__NODE_8510_length_1185_cov_277.22_1	1814	sgb_1814	2	Comm	Beta-lactam	non-plasmid-plasmid	multi	arg_463
H3M518116__NODE_423_length_40915_cov_6.61623_10	10068	sgb_10068	7	Patho	Aminoglycoside	non-plasmid	single	arg_467
H3M615747__NODE_14627_length_1222_cov_1.88089_1	10068	sgb_10068	89	Patho	MDR	non-plasmid	single	arg_468
halbarad-11-773-0__NODE_17362_length_1869_cov_1.88699_2	10068	sgb_10068	15	Patho	Peptide	non-plasmid	single	arg_471
halbarad-11-773-0__NODE_22074_length_1504_cov_1.67495_2	10068	sgb_10068	5	Patho	Aminoglycoside	non-plasmid	single	arg_472
HD-12__NODE_9127_length_2306_cov_247.933_2	1626	sgb_1626	2	Comm	Tetracycline	non-plasmid	multi	arg_473
HD-12__NODE_9127_length_2306_cov_247.933_2	1814	sgb_1814	2	Comm	Tetracycline	non-plasmid	multi	arg_473
HD-12__NODE_9127_length_2306_cov_247.933_2	1836	sgb_1836	2	Comm	Tetracycline	non-plasmid	multi	arg_473
HD-57__NODE_4318_length_4190_cov_1.54317_3	10068	sgb_10068	2	Patho	Aminoglycoside	non-plasmid	single	arg_480
HD-62__NODE_13856_length_1895_cov_2.56793_1	6422	sgb_6422	2	PathoComm	Tetracycline	non-plasmid-plasmid	multi	arg_481
HD-62__NODE_13856_length_1895_cov_2.56793_1	6458	sgb_6458	2	PathoComm	Tetracycline	non-plasmid-plasmid	multi	arg_481
HD-62__NODE_13856_length_1895_cov_2.56793_1	6484	sgb_6484	2	PathoComm	Tetracycline	non-plasmid-plasmid	multi	arg_481
HD-62__NODE_13856_length_1895_cov_2.56793_1	6571	sgb_6571	2	PathoComm	Tetracycline	non-plasmid-plasmid	multi	arg_481
HD-62__NODE_13856_length_1895_cov_2.56793_1	6744	sgb_6744	2	PathoComm	Tetracycline	non-plasmid-plasmid	multi	arg_481
HD-62__NODE_13856_length_1895_cov_2.56793_1	6754	sgb_6754	3	PathoComm	Tetracycline	non-plasmid-plasmid	multi	arg_481
HD-79__NODE_1448_length_15195_cov_8.22523_3	10068	sgb_10068	2	Patho	Fluoroquinolone	non-plasmid	single	arg_483
HD-81__NODE_23217_length_1410_cov_5.32103_3	10068	sgb_10068	2	Patho	Aminoglycoside	plasmid	multi	arg_489
HD-81__NODE_23217_length_1410_cov_5.32103_3	9283	sgb_9283	2	Patho	Aminoglycoside	plasmid	multi	arg_489
HV-13__NODE_307_length_34940_cov_6.87645_15	4198	sgb_4198	2	Comm	Glycopeptide	non-plasmid	single	arg_491
HV-26__NODE_118_length_50737_cov_7.69822_29	10068	sgb_10068	2	Patho	MDR	non-plasmid	single	arg_492
LD-25__NODE_3097_length_7624_cov_3.18576_1	10068	sgb_10068	7	Patho	MDR	non-plasmid	single	arg_500
LD-25__NODE_863_length_25302_cov_3.00293_17	10068	sgb_10068	260	Patho	Peptide	non-plasmid	single	arg_501
LD-31__NODE_1892_length_6848_cov_4.35551_3	10068	sgb_10068	2	Patho	Fosfomycin	non-plasmid	single	arg_513
LD-32__NODE_88_length_104407_cov_22.9543_43	10068	sgb_10068	5	Patho	Peptide	non-plasmid	single	arg_519
LD-40__NODE_492_length_22843_cov_125.679_1	1836	sgb_1836	2	Comm	Tetracycline	non-plasmid-plasmid	multi	arg_524
LD-40__NODE_492_length_22843_cov_125.679_1	1903	sgb_1903	2	Comm	Tetracycline	non-plasmid-plasmid	multi	arg_524
LD-51__NODE_4714_length_5902_cov_4.0797_5	10139	sgb_10139	2	Comm	MDR	non-plasmid	single	arg_526
LD-54__NODE_6531_length_3028_cov_2.27682_2	6191	sgb_6191	2	Patho	Tetracycline	plasmid	single	arg_527
LD-61__NODE_781_length_16708_cov_5.20507_2	10068	sgb_10068	150	Patho	MDR	non-plasmid	single	arg_530
LD-62__NODE_1024_length_7357_cov_3.50479_6	10068	sgb_10068	2	Patho	MDR	non-plasmid	single	arg_532
LD-74__NODE_24534_length_1642_cov_10.1821_1	10139	sgb_10139	5	Comm	MDR	non-plasmid	single	arg_535
LD-88__NODE_1_length_1351411_cov_248.021_1161	10139	sgb_10139	2	Comm	MDR	non-plasmid	single	arg_547
LD-Run1-01__NODE_40_length_62033_cov_132.117_35	10068	sgb_10068	2	Patho	MDR	non-plasmid	single	arg_549
LD-Run1-08__NODE_2_length_312681_cov_21.1847_267	10068	sgb_10068	2	Patho	MDR	non-plasmid	single	arg_553
LD-Run1-11__NODE_14596_length_912_cov_1.48191_1	10068	sgb_10068	4	Patho	Beta-lactam	plasmid-non-plasmid	single	arg_554
LD-Run1-11__NODE_7519_length_1381_cov_1.8175_2	10068	sgb_10068	15	Patho	MDR	non-plasmid	single	arg_555
LD-Run2-07__NODE_269_length_10482_cov_5.80992_7	10068	sgb_10068	13	Patho	Peptide	non-plasmid	single	arg_559
LD-Run2-07__NODE_299_length_9482_cov_5.10226_3	10068	sgb_10068	2	Patho	MDR	non-plasmid	single	arg_560
LD-Run2-08__NODE_115_length_25040_cov_9.71279_1	10068	sgb_10068	2	Patho	Peptide	non-plasmid	single	arg_562
LV-12__NODE_2785_length_3015_cov_1.0348_4	1814	sgb_1814	6	PathoComm	MLSB	non-plasmid-plasmid	multi	arg_571
LV-12__NODE_2785_length_3015_cov_1.0348_4	1815	sgb_1815	3	PathoComm	MLSB	non-plasmid-plasmid	multi	arg_571
LV-12__NODE_2785_length_3015_cov_1.0348_4	1836	sgb_1836	3	PathoComm	MLSB	non-plasmid-plasmid	multi	arg_571
LV-12__NODE_2785_length_3015_cov_1.0348_4	1855	sgb_1855	2	PathoComm	MLSB	non-plasmid-plasmid	multi	arg_571
LV-12__NODE_2785_length_3015_cov_1.0348_4	1872	sgb_1872	2	PathoComm	MLSB	non-plasmid-plasmid	multi	arg_571
LV-12__NODE_2785_length_3015_cov_1.0348_4	1934	sgb_1934	2	PathoComm	MLSB	non-plasmid-plasmid	multi	arg_571
LV-12__NODE_2785_length_3015_cov_1.0348_4	2318	sgb_2318	3	PathoComm	MLSB	non-plasmid-plasmid	multi	arg_571
LV-17__NODE_13476_length_851_cov_1.79146_1	10068	sgb_10068	3	Patho	Aminoglycoside	non-plasmid	single	arg_574
LV-25__NODE_2521_length_2221_cov_2.38366_1	4290	sgb_4290	3	Comm	Amphenicol	non-plasmid-plasmid	single	arg_578
M1.16.ST__NODE_53_length_186995_cov_16.6242_82	10068	sgb_10068	3	Patho	MDR	non-plasmid-plasmid	single	arg_583
M1.22.ST__NODE_235949_length_324_cov_1.71004_1	10115	sgb_10115	5	Patho	MLSB	plasmid-non-plasmid	single	arg_584
M1.23.ST__NODE_3556_length_5668_cov_6.83609_3	10114	sgb_10114	5	Comm	Fluoroquinolone	non-plasmid	single	arg_585
M1.23.ST__NODE_8617_length_2446_cov_5.05521_1	10114	sgb_10114	3	Comm	MDR	non-plasmid	single	arg_587
M1.35.ST__NODE_20852_length_1684_cov_7.94537_2	10115	sgb_10115	5	Patho	Peptide	non-plasmid	single	arg_591
M1.35.ST__NODE_29712_length_1275_cov_4.58443_2	10115	sgb_10115	66	Patho	MDR	non-plasmid	single	arg_592
M1.35.ST__NODE_374_length_44232_cov_6.81585_34	13999	sgb_13999	2	Comm	Amphenicol	non-plasmid	single	arg_593
M1.48.ST__NODE_5157_length_7983_cov_6.14871_1	10068	sgb_10068	3	Patho	MDR	non-plasmid	single	arg_597
M1.52.ST__NODE_276_length_57870_cov_36.4464_54	5809	sgb_5809	3	Comm	Amphenicol	non-plasmid	single	arg_598
M1.59.ST__NODE_603_length_40123_cov_17.0213_29	5809	sgb_5809	11	Comm	Amphenicol	non-plasmid	single	arg_599
M1.6.ST__NODE_34_length_150851_cov_7.4423_27	10068	sgb_10068	27	Patho	MDR	non-plasmid	single	arg_600
M1.61.ST__NODE_3424_length_10461_cov_17.9778_4	10068	sgb_10068	20	Patho	MDR	plasmid-non-plasmid	single	arg_602
M1.63.ST__NODE_700_length_22632_cov_6.09705_5	10068	sgb_10068	45	Patho	MDR	non-plasmid-plasmid	single	arg_603
M1.64.ST__NODE_3272_length_10697_cov_95.4536_6	1814	sgb_1814	6	PathoComm	Tetracycline	non-plasmid-plasmid	multi	arg_604
M1.64.ST__NODE_3272_length_10697_cov_95.4536_6	1815	sgb_1815	3	PathoComm	Tetracycline	non-plasmid-plasmid	multi	arg_604
M1.64.ST__NODE_3272_length_10697_cov_95.4536_6	1829	sgb_1829	2	PathoComm	Tetracycline	non-plasmid-plasmid	multi	arg_604
M1.64.ST__NODE_3272_length_10697_cov_95.4536_6	1830	sgb_1830	3	PathoComm	Tetracycline	non-plasmid-plasmid	multi	arg_604
M1.64.ST__NODE_3272_length_10697_cov_95.4536_6	1836	sgb_1836	10	PathoComm	Tetracycline	non-plasmid-plasmid	multi	arg_604
M1.64.ST__NODE_3272_length_10697_cov_95.4536_6	1855	sgb_1855	2	PathoComm	Tetracycline	non-plasmid-plasmid	multi	arg_604
M1.64.ST__NODE_3272_length_10697_cov_95.4536_6	1872	sgb_1872	2	PathoComm	Tetracycline	non-plasmid-plasmid	multi	arg_604
M1.64.ST__NODE_3272_length_10697_cov_95.4536_6	2227	sgb_2227	2	PathoComm	Tetracycline	non-plasmid-plasmid	multi	arg_604
M1.64.ST__NODE_3272_length_10697_cov_95.4536_6	2230	sgb_2230	3	PathoComm	Tetracycline	non-plasmid-plasmid	multi	arg_604
M1.64.ST__NODE_3272_length_10697_cov_95.4536_6	2303	sgb_2303	3	PathoComm	Tetracycline	non-plasmid-plasmid	multi	arg_604
M1.64.ST__NODE_3272_length_10697_cov_95.4536_6	2318	sgb_2318	4	PathoComm	Tetracycline	non-plasmid-plasmid	multi	arg_604
M1.64.ST__NODE_3272_length_10697_cov_95.4536_6	4938	sgb_4938	2	PathoComm	Tetracycline	non-plasmid-plasmid	multi	arg_604
M1.7.ST__NODE_8095_length_3209_cov_7.26855_1	6191	sgb_6191	2	Patho	Peptide	non-plasmid	single	arg_605
M2.11.ST__NODE_1_length_454598_cov_15.1074_336	10130	sgb_10130	2	Patho	Fosfomycin	non-plasmid	single	arg_606
M2.32.ST__NODE_11541_length_2101_cov_14.5259_3	10115	sgb_10115	26	Patho	Fosfomycin	non-plasmid	single	arg_607
M2.36.ST__NODE_33094_length_1043_cov_10.8259_2	5809	sgb_5809	4	Comm	Amphenicol	non-plasmid	single	arg_608
M2.39.ST__NODE_109797_length_626_cov_17.1506_1	5809	sgb_5809	3	Comm	Amphenicol	non-plasmid	single	arg_612
M2.52.ST__NODE_29311_length_1109_cov_3.29981_1	10068	sgb_10068	43	Patho	MDR	non-plasmid-plasmid	single	arg_617
M2.52.ST__NODE_5078_length_5082_cov_3.63975_1	10114	sgb_10114	3	Comm	Beta-lactam	plasmid-non-plasmid	single	arg_618
MET0103__NODE_46136_length_455_cov_2.4925_1	10114	sgb_10114	5	Comm	MDR	non-plasmid	single	arg_619
MET0240__NODE_282_length_39204_cov_242.7523_ID_34608_2	10130	sgb_10130	3	Patho	MDR	non-plasmid	single	arg_621
MET0295__NODE_6201_length_1422_cov_3.11558_1	10130	sgb_10130	2	Patho	Peptide	non-plasmid	single	arg_626
MG100134__NODE_2081_length_2160_cov_4.43563_1	10068	sgb_10068	73	Patho	MDR	non-plasmid	single	arg_629
MG100141__NODE_31_length_56552_cov_22.1977_24	10130	sgb_10130	2	Patho	MDR	non-plasmid	single	arg_631
MG100141__NODE_42_length_46061_cov_24.2631_12	10130	sgb_10130	4	Patho	Aminoglycoside	non-plasmid	single	arg_632
MG100148__NODE_1253_length_2266_cov_10.5269_1	6148	sgb_6148	14	Comm	Tetracycline	plasmid-non-plasmid	multi	arg_633
MG100148__NODE_1253_length_2266_cov_10.5269_1	6174	sgb_6174	3	Comm	Tetracycline	plasmid-non-plasmid	multi	arg_633
MG100148__NODE_1253_length_2266_cov_10.5269_1	6179	sgb_6179	3	Comm	Tetracycline	plasmid-non-plasmid	multi	arg_633
MG100154__NODE_1565_length_3678_cov_6.49489_3	7967	sgb_7967	17	Patho	MDR	non-plasmid-plasmid	single	arg_635
MG100158__NODE_2869_length_2070_cov_6.21886_1	10068	sgb_10068	105	Patho	MDR	non-plasmid	single	arg_636
MG100161__NODE_9989_length_835_cov_3.94487_1	10068	sgb_10068	87	Patho	MLSB	non-plasmid	single	arg_638
MG100171__NODE_730_length_5056_cov_27.8928_1	4198	sgb_4198	2	Comm	Glycopeptide	non-plasmid	single	arg_640
MG100181__NODE_763_length_4130_cov_19.2373_1	10068	sgb_10068	36	Patho	MDR	non-plasmid-plasmid	single	arg_642
MG100194__NODE_22_length_44575_cov_37.6655_36	10068	sgb_10068	6	Patho	MDR	non-plasmid	single	arg_644
MG100195__NODE_1252_length_2468_cov_11.3817_3	10068	sgb_10068	2	Patho	MDR	non-plasmid	single	arg_645
MH0014__NODE_22233_length_1281_cov_1.18597_1	4196	sgb_4196	9	Comm	Glycopeptide	non-plasmid	multi	arg_647
MH0014__NODE_22233_length_1281_cov_1.18597_1	4197	sgb_4197	27	Comm	Glycopeptide	non-plasmid	multi	arg_647
MH0014__NODE_22233_length_1281_cov_1.18597_1	4198	sgb_4198	16	Comm	Glycopeptide	non-plasmid	multi	arg_647
MH0014__NODE_22233_length_1281_cov_1.18597_1	5117	sgb_5117	2	Comm	Glycopeptide	non-plasmid	multi	arg_647
MH0079__NODE_6233_length_1746_cov_1.06742_3	10068	sgb_10068	10	PathoComm	Aminoglycoside	non-plasmid-plasmid	multi	arg_649
MH0079__NODE_6233_length_1746_cov_1.06742_3	15254	sgb_15254	3	PathoComm	Aminoglycoside	non-plasmid-plasmid	multi	arg_649
MH0079__NODE_6233_length_1746_cov_1.06742_3	2295	sgb_2295	2	PathoComm	Aminoglycoside	non-plasmid-plasmid	multi	arg_649
MH0079__NODE_6233_length_1746_cov_1.06742_3	9226	sgb_9226	25	PathoComm	Aminoglycoside	non-plasmid-plasmid	multi	arg_649
MH0079__NODE_6233_length_1746_cov_1.06742_3	9228	sgb_9228	3	PathoComm	Aminoglycoside	non-plasmid-plasmid	multi	arg_649
MH0079__NODE_6233_length_1746_cov_1.06742_3	9260	sgb_9260	7	PathoComm	Aminoglycoside	non-plasmid-plasmid	multi	arg_649
MH0079__NODE_6233_length_1746_cov_1.06742_3	9271	sgb_9271	2	PathoComm	Aminoglycoside	non-plasmid-plasmid	multi	arg_649
MH0079__NODE_6233_length_1746_cov_1.06742_3	9283	sgb_9283	5	PathoComm	Aminoglycoside	non-plasmid-plasmid	multi	arg_649
MH0095__NODE_604_length_22510_cov_3.24908_12	10068	sgb_10068	14	Patho	MDR	non-plasmid	single	arg_651
MH0121__NODE_78_length_71527_cov_22.016_56	10068	sgb_10068	5	Patho	MDR	non-plasmid	single	arg_653
MH0126__NODE_30_length_129468_cov_3.17965_101	4965	sgb_4965	5	Comm	Glycopeptide	non-plasmid-plasmid	single	arg_654
MH0142__NODE_17360_length_1561_cov_1.19788_1	4933	sgb_4933	3	Comm	Aminoglycoside	plasmid-non-plasmid	multi	arg_655
MH0142__NODE_17360_length_1561_cov_1.19788_1	4940	sgb_4940	2	Comm	Aminoglycoside	plasmid-non-plasmid	multi	arg_655
MH0156__NODE_16411_length_955_cov_2.76778_1	9226	sgb_9226	10	Comm	MLSB	non-plasmid	multi	arg_657
MH0156__NODE_16411_length_955_cov_2.76778_1	9228	sgb_9228	2	Comm	MLSB	non-plasmid	multi	arg_657
MH0157__NODE_16768_length_1759_cov_1.50587_2	4247	sgb_4247	2	Comm	Glycopeptide	non-plasmid	single	arg_658
MH0221__NODE_11_length_390257_cov_8.27187_48	10068	sgb_10068	104	Patho	Peptide	non-plasmid-plasmid	single	arg_663
MH0229__NODE_24522_length_1901_cov_1.80986_1	6422	sgb_6422	7	Comm	Tetracycline	plasmid-non-plasmid	multi	arg_664
MH0229__NODE_24522_length_1901_cov_1.80986_1	6473	sgb_6473	3	Comm	Tetracycline	plasmid-non-plasmid	multi	arg_664
MH0229__NODE_24522_length_1901_cov_1.80986_1	6478	sgb_6478	6	Comm	Tetracycline	plasmid-non-plasmid	multi	arg_664
MH0229__NODE_24522_length_1901_cov_1.80986_1	6484	sgb_6484	2	Comm	Tetracycline	plasmid-non-plasmid	multi	arg_664
MH0229__NODE_24522_length_1901_cov_1.80986_1	6506	sgb_6506	2	Comm	Tetracycline	plasmid-non-plasmid	multi	arg_664
MH0229__NODE_24522_length_1901_cov_1.80986_1	6579	sgb_6579	2	Comm	Tetracycline	plasmid-non-plasmid	multi	arg_664
MH0229__NODE_24522_length_1901_cov_1.80986_1	6754	sgb_6754	2	Comm	Tetracycline	plasmid-non-plasmid	multi	arg_664
MH0260__NODE_16202_length_2146_cov_2.13534_1	6438	sgb_6438	3	Comm	Tetracycline	plasmid-non-plasmid	single	arg_669
MH0275__NODE_434_length_51980_cov_12.7081_21	4198	sgb_4198	17	Comm	Glycopeptide	non-plasmid-plasmid	multi	arg_670
MH0275__NODE_434_length_51980_cov_12.7081_21	4644	sgb_4644	2	Comm	Glycopeptide	non-plasmid-plasmid	multi	arg_670
MH0308__NODE_4527_length_9036_cov_4.26556_3	1836	sgb_1836	3	Comm	MLSB	non-plasmid	single	arg_675
MH0316__NODE_17921_length_2601_cov_4.29458_1	4280	sgb_4280	2	Comm	Glycopeptide	non-plasmid	multi	arg_676
MH0316__NODE_17921_length_2601_cov_4.29458_1	5117	sgb_5117	2	Comm	Glycopeptide	non-plasmid	multi	arg_676
MH0329__NODE_3272_length_9954_cov_2.84918_12	13976	sgb_13976	7	Comm	MLSB	non-plasmid	multi	arg_679
MH0329__NODE_3272_length_9954_cov_2.84918_12	6579	sgb_6579	3	Comm	MLSB	non-plasmid	multi	arg_679
MH0332__NODE_6790_length_2719_cov_1.41554_2	10068	sgb_10068	21	Patho	Peptide	non-plasmid	single	arg_680
MH0348__NODE_135_length_94553_cov_6.67726_20	10068	sgb_10068	3	Patho	Peptide	non-plasmid	single	arg_685
MH0359__NODE_1736_length_15695_cov_3.17845_11	10068	sgb_10068	4	Patho	MDR	non-plasmid	single	arg_688
MH0366__NODE_2852_length_7951_cov_10.9362_8	4196	sgb_4196	22	Comm	Glycopeptide	non-plasmid	single	arg_691
MH0372__NODE_3106_length_9275_cov_4.55575_4	10068	sgb_10068	8	Patho	MDR	non-plasmid-plasmid	single	arg_696
MH0374__NODE_11396_length_3607_cov_2.25169_2	10068	sgb_10068	27	Patho	Peptide	non-plasmid	single	arg_701
MH0383__NODE_7_length_312033_cov_45.6575_75	10068	sgb_10068	3	Patho	Peptide	non-plasmid	single	arg_704
MH0394__NODE_119_length_95259_cov_8.93655_2	10068	sgb_10068	18	Patho	MDR	plasmid-non-plasmid	single	arg_706
MH0397__NODE_5303_length_7103_cov_2.06612_2	10068	sgb_10068	2	Patho	Fosfomycin	non-plasmid	single	arg_708
MH0397__NODE_6121_length_6163_cov_2.639_2	10068	sgb_10068	2	Patho	MDR	non-plasmid	single	arg_709
MH0402__NODE_10538_length_4054_cov_2.44361_4	10068	sgb_10068	2	Patho	MDR	non-plasmid	single	arg_712
MH0415__NODE_169_length_93911_cov_4.73611_79	4173	sgb_4173	5	Comm	Glycopeptide	non-plasmid	single	arg_713
MH0427__NODE_5633_length_4024_cov_37.5132_3	10068	sgb_10068	6	Patho	MDR	non-plasmid-plasmid	single	arg_719
mickey1-11-30-0__NODE_38783_length_1009_cov_8.8543_1	1626	sgb_1626	2	Comm	MLSB	non-plasmid-plasmid	multi	arg_723
mickey1-11-30-0__NODE_38783_length_1009_cov_8.8543_1	1814	sgb_1814	5	Comm	MLSB	non-plasmid-plasmid	multi	arg_723
mickey1-11-30-0__NODE_38783_length_1009_cov_8.8543_1	1815	sgb_1815	10	Comm	MLSB	non-plasmid-plasmid	multi	arg_723
mickey1-11-30-0__NODE_38783_length_1009_cov_8.8543_1	1836	sgb_1836	8	Comm	MLSB	non-plasmid-plasmid	multi	arg_723
mickey1-11-30-0__NODE_38783_length_1009_cov_8.8543_1	1877	sgb_1877	2	Comm	MLSB	non-plasmid-plasmid	multi	arg_723
mickey1-11-30-0__NODE_38783_length_1009_cov_8.8543_1	1903	sgb_1903	4	Comm	MLSB	non-plasmid-plasmid	multi	arg_723
mickey1-11-30-0__NODE_38783_length_1009_cov_8.8543_1	1949	sgb_1949	3	Comm	MLSB	non-plasmid-plasmid	multi	arg_723
mickey1-11-30-0__NODE_38783_length_1009_cov_8.8543_1	2303	sgb_2303	2	Comm	MLSB	non-plasmid-plasmid	multi	arg_723
mickey3-11-7-0__NODE_199_length_52696_cov_5.90741_15	4198	sgb_4198	32	Comm	Glycopeptide	non-plasmid	single	arg_725
MM002.1__NODE_2170_length_3979_cov_5.0000_ID_73386_2	10068	sgb_10068	5	Patho	MDR	non-plasmid	single	arg_730
MM005.3__NODE_2049_length_5408_cov_9.0000_ID_17097_5	12451	sgb_12451	30	Comm	Beta-lactam	non-plasmid	single	arg_732
MM006.2__NODE_832_length_6850_cov_12.0000_ID_5995_1	12451	sgb_12451	30	Comm	MDR	non-plasmid	single	arg_733
MM012.2__NODE_62295_length_440_cov_2.0000_ID_86539_2	1814	sgb_1814	24	PathoComm	Glycopeptide	non-plasmid-plasmid	multi	arg_735
MM012.2__NODE_62295_length_440_cov_2.0000_ID_86539_2	1815	sgb_1815	11	PathoComm	Glycopeptide	non-plasmid-plasmid	multi	arg_735
MM012.2__NODE_62295_length_440_cov_2.0000_ID_86539_2	1836	sgb_1836	5	PathoComm	Glycopeptide	non-plasmid-plasmid	multi	arg_735
MM012.2__NODE_62295_length_440_cov_2.0000_ID_86539_2	1855	sgb_1855	2	PathoComm	Glycopeptide	non-plasmid-plasmid	multi	arg_735
MM012.2__NODE_62295_length_440_cov_2.0000_ID_86539_2	1872	sgb_1872	4	PathoComm	Glycopeptide	non-plasmid-plasmid	multi	arg_735
MM012.2__NODE_62295_length_440_cov_2.0000_ID_86539_2	1891	sgb_1891	2	PathoComm	Glycopeptide	non-plasmid-plasmid	multi	arg_735
MM012.2__NODE_62295_length_440_cov_2.0000_ID_86539_2	1963	sgb_1963	2	PathoComm	Glycopeptide	non-plasmid-plasmid	multi	arg_735
MM012.2__NODE_62295_length_440_cov_2.0000_ID_86539_2	4285	sgb_4285	11	PathoComm	Glycopeptide	non-plasmid-plasmid	multi	arg_735
MM012.2__NODE_62295_length_440_cov_2.0000_ID_86539_2	4290	sgb_4290	6	PathoComm	Glycopeptide	non-plasmid-plasmid	multi	arg_735
MM012.2__NODE_62295_length_440_cov_2.0000_ID_86539_2	4532	sgb_4532	5	PathoComm	Glycopeptide	non-plasmid-plasmid	multi	arg_735
MM012.2__NODE_62295_length_440_cov_2.0000_ID_86539_2	4587	sgb_4587	2	PathoComm	Glycopeptide	non-plasmid-plasmid	multi	arg_735
MM012.2__NODE_62295_length_440_cov_2.0000_ID_86539_2	4588	sgb_4588	2	PathoComm	Glycopeptide	non-plasmid-plasmid	multi	arg_735
MM012.2__NODE_62295_length_440_cov_2.0000_ID_86539_2	4608	sgb_4608	2	PathoComm	Glycopeptide	non-plasmid-plasmid	multi	arg_735
MM012.2__NODE_62295_length_440_cov_2.0000_ID_86539_2	4644	sgb_4644	18	PathoComm	Glycopeptide	non-plasmid-plasmid	multi	arg_735
MM012.2__NODE_62295_length_440_cov_2.0000_ID_86539_2	4652	sgb_4652	8	PathoComm	Glycopeptide	non-plasmid-plasmid	multi	arg_735
MM012.2__NODE_62295_length_440_cov_2.0000_ID_86539_2	4820	sgb_4820	5	PathoComm	Glycopeptide	non-plasmid-plasmid	multi	arg_735
MM012.2__NODE_62295_length_440_cov_2.0000_ID_86539_2	4834	sgb_4834	4	PathoComm	Glycopeptide	non-plasmid-plasmid	multi	arg_735
MM012.2__NODE_62295_length_440_cov_2.0000_ID_86539_2	4844	sgb_4844	24	PathoComm	Glycopeptide	non-plasmid-plasmid	multi	arg_735
MM012.2__NODE_62295_length_440_cov_2.0000_ID_86539_2	4909	sgb_4909	2	PathoComm	Glycopeptide	non-plasmid-plasmid	multi	arg_735
MM012.2__NODE_62295_length_440_cov_2.0000_ID_86539_2	4910	sgb_4910	19	PathoComm	Glycopeptide	non-plasmid-plasmid	multi	arg_735
MM012.2__NODE_62295_length_440_cov_2.0000_ID_86539_2	4914	sgb_4914	6	PathoComm	Glycopeptide	non-plasmid-plasmid	multi	arg_735
MM012.2__NODE_62295_length_440_cov_2.0000_ID_86539_2	4925	sgb_4925	16	PathoComm	Glycopeptide	non-plasmid-plasmid	multi	arg_735
MM012.2__NODE_62295_length_440_cov_2.0000_ID_86539_2	4933	sgb_4933	18	PathoComm	Glycopeptide	non-plasmid-plasmid	multi	arg_735
MM012.2__NODE_62295_length_440_cov_2.0000_ID_86539_2	4936	sgb_4936	2	PathoComm	Glycopeptide	non-plasmid-plasmid	multi	arg_735
MM012.2__NODE_62295_length_440_cov_2.0000_ID_86539_2	4938	sgb_4938	20	PathoComm	Glycopeptide	non-plasmid-plasmid	multi	arg_735
MM012.2__NODE_62295_length_440_cov_2.0000_ID_86539_2	4940	sgb_4940	23	PathoComm	Glycopeptide	non-plasmid-plasmid	multi	arg_735
MM012.2__NODE_62295_length_440_cov_2.0000_ID_86539_2	4951	sgb_4951	3	PathoComm	Glycopeptide	non-plasmid-plasmid	multi	arg_735
MM012.2__NODE_62295_length_440_cov_2.0000_ID_86539_2	5045	sgb_5045	3	PathoComm	Glycopeptide	non-plasmid-plasmid	multi	arg_735
MM012.2__NODE_62295_length_440_cov_2.0000_ID_86539_2	5065	sgb_5065	2	PathoComm	Glycopeptide	non-plasmid-plasmid	multi	arg_735
MM012.2__NODE_62295_length_440_cov_2.0000_ID_86539_2	5090	sgb_5090	4	PathoComm	Glycopeptide	non-plasmid-plasmid	multi	arg_735
MM012.2__NODE_62295_length_440_cov_2.0000_ID_86539_2	5111	sgb_5111	5	PathoComm	Glycopeptide	non-plasmid-plasmid	multi	arg_735
MM012.2__NODE_62295_length_440_cov_2.0000_ID_86539_2	5115	sgb_5115	10	PathoComm	Glycopeptide	non-plasmid-plasmid	multi	arg_735
MM012.2__NODE_62295_length_440_cov_2.0000_ID_86539_2	5117	sgb_5117	20	PathoComm	Glycopeptide	non-plasmid-plasmid	multi	arg_735
MM012.2__NODE_62295_length_440_cov_2.0000_ID_86539_2	5118	sgb_5118	3	PathoComm	Glycopeptide	non-plasmid-plasmid	multi	arg_735
MM012.2__NODE_62295_length_440_cov_2.0000_ID_86539_2	5121	sgb_5121	19	PathoComm	Glycopeptide	non-plasmid-plasmid	multi	arg_735
MM015.1__NODE_4002_length_2298_cov_4.0000_ID_33434_2	12451	sgb_12451	32	Comm	MDR	non-plasmid	single	arg_736
MM019.3__NODE_7102_length_2051_cov_4.0000_ID_30419_1	1814	sgb_1814	7	Comm	Tetracycline	non-plasmid-plasmid	multi	arg_743
MM019.3__NODE_7102_length_2051_cov_4.0000_ID_30419_1	1815	sgb_1815	2	Comm	Tetracycline	non-plasmid-plasmid	multi	arg_743
MM019.3__NODE_7102_length_2051_cov_4.0000_ID_30419_1	1877	sgb_1877	3	Comm	Tetracycline	non-plasmid-plasmid	multi	arg_743
MM019.3__NODE_7102_length_2051_cov_4.0000_ID_30419_1	1891	sgb_1891	3	Comm	Tetracycline	non-plasmid-plasmid	multi	arg_743
MM019.3__NODE_7102_length_2051_cov_4.0000_ID_30419_1	4198	sgb_4198	3	Comm	Tetracycline	non-plasmid-plasmid	multi	arg_743
MM019.3__NODE_7102_length_2051_cov_4.0000_ID_30419_1	4262	sgb_4262	2	Comm	Tetracycline	non-plasmid-plasmid	multi	arg_743
MM019.3__NODE_7102_length_2051_cov_4.0000_ID_30419_1	4303	sgb_4303	3	Comm	Tetracycline	non-plasmid-plasmid	multi	arg_743
MM019.3__NODE_7102_length_2051_cov_4.0000_ID_30419_1	4367	sgb_4367	2	Comm	Tetracycline	non-plasmid-plasmid	multi	arg_743
MM019.3__NODE_7102_length_2051_cov_4.0000_ID_30419_1	4532	sgb_4532	5	Comm	Tetracycline	non-plasmid-plasmid	multi	arg_743
MM019.3__NODE_7102_length_2051_cov_4.0000_ID_30419_1	4584	sgb_4584	3	Comm	Tetracycline	non-plasmid-plasmid	multi	arg_743
MM019.3__NODE_7102_length_2051_cov_4.0000_ID_30419_1	4588	sgb_4588	2	Comm	Tetracycline	non-plasmid-plasmid	multi	arg_743
MM019.3__NODE_7102_length_2051_cov_4.0000_ID_30419_1	4608	sgb_4608	5	Comm	Tetracycline	non-plasmid-plasmid	multi	arg_743
MM019.3__NODE_7102_length_2051_cov_4.0000_ID_30419_1	4644	sgb_4644	6	Comm	Tetracycline	non-plasmid-plasmid	multi	arg_743
MM019.3__NODE_7102_length_2051_cov_4.0000_ID_30419_1	4648	sgb_4648	2	Comm	Tetracycline	non-plasmid-plasmid	multi	arg_743
MM019.3__NODE_7102_length_2051_cov_4.0000_ID_30419_1	4803	sgb_4803	2	Comm	Tetracycline	non-plasmid-plasmid	multi	arg_743
MM019.3__NODE_7102_length_2051_cov_4.0000_ID_30419_1	4844	sgb_4844	4	Comm	Tetracycline	non-plasmid-plasmid	multi	arg_743
MM019.3__NODE_7102_length_2051_cov_4.0000_ID_30419_1	4910	sgb_4910	2	Comm	Tetracycline	non-plasmid-plasmid	multi	arg_743
MM019.3__NODE_7102_length_2051_cov_4.0000_ID_30419_1	4925	sgb_4925	7	Comm	Tetracycline	non-plasmid-plasmid	multi	arg_743
MM019.3__NODE_7102_length_2051_cov_4.0000_ID_30419_1	4938	sgb_4938	3	Comm	Tetracycline	non-plasmid-plasmid	multi	arg_743
MM019.3__NODE_7102_length_2051_cov_4.0000_ID_30419_1	4940	sgb_4940	14	Comm	Tetracycline	non-plasmid-plasmid	multi	arg_743
MM019.3__NODE_7102_length_2051_cov_4.0000_ID_30419_1	4951	sgb_4951	5	Comm	Tetracycline	non-plasmid-plasmid	multi	arg_743
MM019.3__NODE_7102_length_2051_cov_4.0000_ID_30419_1	5075	sgb_5075	2	Comm	Tetracycline	non-plasmid-plasmid	multi	arg_743
MM019.3__NODE_7102_length_2051_cov_4.0000_ID_30419_1	5089	sgb_5089	7	Comm	Tetracycline	non-plasmid-plasmid	multi	arg_743
MM019.3__NODE_7102_length_2051_cov_4.0000_ID_30419_1	5111	sgb_5111	3	Comm	Tetracycline	non-plasmid-plasmid	multi	arg_743
MM019.3__NODE_7102_length_2051_cov_4.0000_ID_30419_1	5736	sgb_5736	3	Comm	Tetracycline	non-plasmid-plasmid	multi	arg_743
MM019.3__NODE_7102_length_2051_cov_4.0000_ID_30419_1	5792	sgb_5792	11	Comm	Tetracycline	non-plasmid-plasmid	multi	arg_743
MM020.3__NODE_416_length_22467_cov_8.0000_ID_15041_11	10068	sgb_10068	7	Patho	MDR	non-plasmid	single	arg_745
MM020.3__NODE_4173_length_3822_cov_6.0000_ID_80021_4	10068	sgb_10068	3	Patho	Peptide	non-plasmid	single	arg_746
MM021.1__NODE_1822_length_4646_cov_8.0000_ID_21630_2	12451	sgb_12451	32	Comm	MDR	non-plasmid-plasmid	single	arg_747
MM022.1__NODE_3775_length_3351_cov_5.0000_ID_93549_2	12451	sgb_12451	31	Comm	MDR	non-plasmid	single	arg_748
MM022.1__NODE_4935_length_2732_cov_12.0000_ID_46154_1	10068	sgb_10068	5	Patho	Peptide	non-plasmid	single	arg_749
MM022.2__NODE_101_length_37763_cov_35.0007_ID_80374_18	10068	sgb_10068	13	Patho	MDR	non-plasmid	single	arg_750
MM022.2__NODE_74_length_41426_cov_41.0000_ID_27777_1	10068	sgb_10068	3	Patho	MDR	non-plasmid	single	arg_751
MM022.3__NODE_16534_length_1755_cov_313.0000_ID_48621_1	10068	sgb_10068	26	Patho	MDR	non-plasmid	single	arg_752
MM023.2__NODE_8516_length_2339_cov_4.0000_ID_30472_1	12451	sgb_12451	32	Comm	MDR	non-plasmid	single	arg_754
MM026.1__NODE_4890_length_1510_cov_7.0000_ID_17501_2	10068	sgb_10068	5	Patho	MDR	non-plasmid	single	arg_756
MM026.1__NODE_757_length_5287_cov_10.0000_ID_29694_5	10068	sgb_10068	14	Patho	MDR	non-plasmid	single	arg_759
MM027.2__NODE_17041_length_1800_cov_7.0000_ID_90686_1	10068	sgb_10068	11	Patho	MDR	non-plasmid	single	arg_761
MM028.1__NODE_207_length_16037_cov_20.0000_ID_13776_7	12451	sgb_12451	31	Comm	Aminoglycoside	non-plasmid	single	arg_763
MM030.2__NODE_1204_length_5639_cov_11.0000_ID_14009_3	12451	sgb_12451	2	Comm	MDR	non-plasmid	single	arg_764
MM032.3__NODE_118851_length_337_cov_3.0000_ID_124229_2	10068	sgb_10068	2	Patho	MLSB	plasmid	single	arg_766
MM037.2__NODE_435_length_7181_cov_7.0000_ID_41063_5	12451	sgb_12451	32	Comm	MDR	non-plasmid	single	arg_769
MM039__NODE_4113_length_1480_cov_4.0000_ID_16090_1	12451	sgb_12451	30	Comm	MDR	non-plasmid	single	arg_770
MM045.2__NODE_392_length_12763_cov_20.0000_ID_110028_7	12451	sgb_12451	31	Comm	MDR	non-plasmid	single	arg_772
MM057.12__NODE_2424_length_6139_cov_14.0000_ID_38456_6	10068	sgb_10068	14	Patho	Peptide	non-plasmid	single	arg_775
MM062.2__NODE_41188_length_601_cov_5.0000_ID_78228_1	10068	sgb_10068	23	Patho	MLSB	non-plasmid	single	arg_777
MM087.1__NODE_203_length_22821_cov_50.0000_ID_48154_24	7962	sgb_7962	2	Patho	MLSB	non-plasmid	single	arg_778
MMRS38954404ST-27-0-0__NODE_1146_length_26647_cov_22.1195_25	4198	sgb_4198	2	Comm	Glycopeptide	non-plasmid	single	arg_790
MMRS41266697ST-27-0-0__NODE_10896_length_2884_cov_7.98374_1	1855	sgb_1855	2	Patho	Beta-lactam	non-plasmid	single	arg_791
MMRS54246132ST-27-0-0__NODE_37143_length_1227_cov_1.73976_1	10116	sgb_10116	2	Patho	MLSB	non-plasmid	single	arg_795
MMRS54316675ST-27-0-0__NODE_584_length_39978_cov_3.9882_33	10068	sgb_10068	14	Patho	MDR	non-plasmid-plasmid	single	arg_796
MMRS64281211ST-27-0-0__NODE_66_length_180896_cov_18.2958_97	10068	sgb_10068	3	Patho	Peptide	non-plasmid	single	arg_797
MMRS84159866ST-27-0-0__NODE_64081_length_832_cov_2.55341_1	1814	sgb_1814	6	Comm	Aminoglycoside	non-plasmid-plasmid	multi	arg_799
MMRS84159866ST-27-0-0__NODE_64081_length_832_cov_2.55341_1	4280	sgb_4280	2	Comm	Aminoglycoside	non-plasmid-plasmid	multi	arg_799
MMRS84159866ST-27-0-0__NODE_64081_length_832_cov_2.55341_1	4537	sgb_4537	2	Comm	Aminoglycoside	non-plasmid-plasmid	multi	arg_799
MMRS84159866ST-27-0-0__NODE_64081_length_832_cov_2.55341_1	4933	sgb_4933	2	Comm	Aminoglycoside	non-plasmid-plasmid	multi	arg_799
MMRS84159866ST-27-0-0__NODE_64081_length_832_cov_2.55341_1	6579	sgb_6579	6	Comm	Aminoglycoside	non-plasmid-plasmid	multi	arg_799
MMRS85382779ST-27-0-0__NODE_123_length_85853_cov_6.94848_21	10068	sgb_10068	2	Patho	Peptide	non-plasmid	single	arg_801
MMRS85382779ST-27-0-0__NODE_129_length_84657_cov_6.36921_64	10068	sgb_10068	2	Patho	MDR	non-plasmid	single	arg_802
MMRS85382779ST-27-0-0__NODE_129_length_84657_cov_6.36921_68	10068	sgb_10068	2	Patho	MDR	plasmid-non-plasmid	single	arg_805
MMRS85382779ST-27-0-0__NODE_3644_length_11471_cov_6.94008_6	10068	sgb_10068	2	Patho	Peptide	non-plasmid	single	arg_808
MMRS85382779ST-27-0-0__NODE_4701_length_9154_cov_6.71986_2	10068	sgb_10068	6	Patho	Peptide	non-plasmid-plasmid	single	arg_809
MMRS85382779ST-27-0-0__NODE_5073_length_8517_cov_8.1138_5	10068	sgb_10068	2	Patho	Fluoroquinolone	non-plasmid	single	arg_810
MMRS92544445ST-27-0-0__NODE_14057_length_1840_cov_1.59048_1	4760	sgb_4760	2	Comm	Glycopeptide	non-plasmid	single	arg_832
MMRS94549160ST-27-0-0__NODE_9988_length_4086_cov_2.86033_1	10068	sgb_10068	2	Patho	Peptide	non-plasmid	single	arg_836
MV_FEI3_t1Q14__NODE_110_length_39141_cov_7.55872_32	10083	sgb_10083	3	Patho	MDR	non-plasmid	single	arg_837
MV_FEI4_t1Q14__NODE_32_length_88083_cov_57.7383_55	10068	sgb_10068	19	Patho	Aminoglycoside	non-plasmid	single	arg_838
MV_FEI4_t2Q15__NODE_504_length_15312_cov_8.96834_10	10068	sgb_10068	29	Patho	MDR	non-plasmid	single	arg_840
N018__NODE_6043_length_5360_cov_311.106_6	1626	sgb_1626	3	Comm	MLSB	non-plasmid	single	arg_841
N022__NODE_1152_length_17099_cov_6.85526_2	10068	sgb_10068	11	Patho	MDR	non-plasmid	single	arg_842
N023__NODE_688_length_17478_cov_7.0004_11	10112	sgb_10112	2	Comm	MDR	non-plasmid	single	arg_845
N041__NODE_43997_length_1030_cov_5.26872_2	4198	sgb_4198	18	Comm	Glycopeptide	non-plasmid	single	arg_849
N264__NODE_11167_length_1949_cov_2.13569_1	10083	sgb_10083	3	Patho	Aminoglycoside	non-plasmid	single	arg_855
N283__NODE_7500_length_3486_cov_115.775_1	1814	sgb_1814	5	PathoComm	Tetracycline	non-plasmid-plasmid	multi	arg_857
N283__NODE_7500_length_3486_cov_115.775_1	1830	sgb_1830	2	PathoComm	Tetracycline	non-plasmid-plasmid	multi	arg_857
N283__NODE_7500_length_3486_cov_115.775_1	1836	sgb_1836	4	PathoComm	Tetracycline	non-plasmid-plasmid	multi	arg_857
N283__NODE_7500_length_3486_cov_115.775_1	1872	sgb_1872	2	PathoComm	Tetracycline	non-plasmid-plasmid	multi	arg_857
N283__NODE_7500_length_3486_cov_115.775_1	1949	sgb_1949	7	PathoComm	Tetracycline	non-plasmid-plasmid	multi	arg_857
N315__NODE_14346_length_3153_cov_12.9283_3	10068	sgb_10068	8	Patho	MDR	non-plasmid	single	arg_865
nHF409542__NODE_3630_length_6779_cov_12.8699_5	10068	sgb_10068	3	Patho	Peptide	non-plasmid	single	arg_867
nHF511704__NODE_256_length_37927_cov_121.962_32	10068	sgb_10068	2	Patho	MDR	non-plasmid	single	arg_868
nHF511704__NODE_256_length_37927_cov_121.962_33	10068	sgb_10068	2	Patho	MDR	non-plasmid	single	arg_869
nHM511712__NODE_6481_length_3352_cov_2.48681_1	10115	sgb_10115	61	Patho	MDR	non-plasmid-plasmid	single	arg_870
nHM511712__NODE_76622_length_448_cov_1.24682_1	10115	sgb_10115	67	Patho	MLSB	non-plasmid	single	arg_871
nHM511717__NODE_1163_length_15154_cov_23.9438_9	10112	sgb_10112	2	Comm	MDR	non-plasmid	single	arg_872
nHM511717__NODE_3155_length_7895_cov_78.6736_1	10139	sgb_10139	4	Comm	Aminoglycoside	non-plasmid	single	arg_873
nHM511735__NODE_3656_length_5127_cov_3.25217_5	10068	sgb_10068	252	Patho	MDR	non-plasmid	single	arg_874
nHM512811__NODE_2887_length_9251_cov_2.76294_3	10115	sgb_10115	69	Patho	MDR	non-plasmid	single	arg_876
nHM612709__NODE_1558_length_8578_cov_7.61399_2	10068	sgb_10068	3	Patho	Aminoglycoside	non-plasmid	single	arg_878
nHM612836__NODE_363_length_26578_cov_147.737_21	10130	sgb_10130	3	Patho	MLSB	non-plasmid	single	arg_884
NLF008__NODE_1916_length_7208_cov_3.56466_4	10068	sgb_10068	2	Patho	MDR	non-plasmid	single	arg_888
NLF009-IE__NODE_18765_length_863_cov_6.0000_ID_123403_1	10068	sgb_10068	7	PathoComm	Sulfonamide	non-plasmid-plasmid	multi	arg_889
NLF009-IE__NODE_18765_length_863_cov_6.0000_ID_123403_1	15254	sgb_15254	4	PathoComm	Sulfonamide	non-plasmid-plasmid	multi	arg_889
NLF009-IE__NODE_18765_length_863_cov_6.0000_ID_123403_1	1836	sgb_1836	3	PathoComm	Sulfonamide	non-plasmid-plasmid	multi	arg_889
NLF009-IE__NODE_18765_length_863_cov_6.0000_ID_123403_1	1934	sgb_1934	2	PathoComm	Sulfonamide	non-plasmid-plasmid	multi	arg_889
NLF009-IE__NODE_18765_length_863_cov_6.0000_ID_123403_1	2295	sgb_2295	2	PathoComm	Sulfonamide	non-plasmid-plasmid	multi	arg_889
NLF009-IE__NODE_18765_length_863_cov_6.0000_ID_123403_1	9226	sgb_9226	31	PathoComm	Sulfonamide	non-plasmid-plasmid	multi	arg_889
NLF009-IE__NODE_18765_length_863_cov_6.0000_ID_123403_1	9228	sgb_9228	3	PathoComm	Sulfonamide	non-plasmid-plasmid	multi	arg_889
NLF009-IE__NODE_18765_length_863_cov_6.0000_ID_123403_1	9260	sgb_9260	4	PathoComm	Sulfonamide	non-plasmid-plasmid	multi	arg_889
NLF009-IE__NODE_18765_length_863_cov_6.0000_ID_123403_1	9271	sgb_9271	2	PathoComm	Sulfonamide	non-plasmid-plasmid	multi	arg_889
NLF009-IE__NODE_18765_length_863_cov_6.0000_ID_123403_1	9273	sgb_9273	2	PathoComm	Sulfonamide	non-plasmid-plasmid	multi	arg_889
NLF009-IE__NODE_18765_length_863_cov_6.0000_ID_123403_1	9280	sgb_9280	3	PathoComm	Sulfonamide	non-plasmid-plasmid	multi	arg_889
NLF009-IE__NODE_18765_length_863_cov_6.0000_ID_123403_1	9283	sgb_9283	4	PathoComm	Sulfonamide	non-plasmid-plasmid	multi	arg_889
NLF015__NODE_1358_length_9511_cov_2.10977_4	10068	sgb_10068	25	Patho	MDR	non-plasmid	single	arg_890
NLF015__NODE_3465_length_3670_cov_2.41189_2	10068	sgb_10068	11	Patho	MDR	non-plasmid	single	arg_891
NLM022__NODE_733_length_19148_cov_12.6115_14	10068	sgb_10068	179	Patho	MDR	non-plasmid-plasmid	single	arg_896
NLM023__NODE_5156_length_4151_cov_2.30371_5	10068	sgb_10068	29	Patho	MDR	non-plasmid	single	arg_899
NLM024__NODE_824_length_14479_cov_3.93823_7	10068	sgb_10068	5	Patho	MLSB	non-plasmid	single	arg_900
NO13__NODE_2392_length_10774_cov_6.41328_1	1836	sgb_1836	788	Comm	Beta-lactam	non-plasmid-plasmid	single	arg_905
NOM004__NODE_1570_length_7054_cov_2.96114_2	10068	sgb_10068	15	Patho	MDR	non-plasmid-plasmid	single	arg_908
NOM026__NODE_420_length_23877_cov_7.98976_17	10115	sgb_10115	16	Patho	Fluoroquinolone	non-plasmid	single	arg_911
NOM028__NODE_8121_length_2188_cov_2.2527_2	17248	sgb_17248	8	Comm	MLSB	non-plasmid	single	arg_912
O2.UC24-1__NODE_300_length_37886_cov_33.4498_1	6617	sgb_6617	2	Comm	Tetracycline	non-plasmid	single	arg_918
O2.UC3-1__NODE_72544_length_568_cov_1.30994_2	10068	sgb_10068	66	Patho	MLSB	non-plasmid	single	arg_921
O2.UC32-1__NODE_24468_length_1654_cov_2.69043_1	1814	sgb_1814	5	PathoComm	MLSB	non-plasmid-plasmid	multi	arg_922
O2.UC32-1__NODE_24468_length_1654_cov_2.69043_1	1830	sgb_1830	2	PathoComm	MLSB	non-plasmid-plasmid	multi	arg_922
O2.UC32-1__NODE_24468_length_1654_cov_2.69043_1	1836	sgb_1836	5	PathoComm	MLSB	non-plasmid-plasmid	multi	arg_922
O2.UC32-1__NODE_24468_length_1654_cov_2.69043_1	1855	sgb_1855	2	PathoComm	MLSB	non-plasmid-plasmid	multi	arg_922
O2.UC32-1__NODE_24468_length_1654_cov_2.69043_1	1877	sgb_1877	2	PathoComm	MLSB	non-plasmid-plasmid	multi	arg_922
O2.UC32-1__NODE_24468_length_1654_cov_2.69043_1	4532	sgb_4532	3	PathoComm	MLSB	non-plasmid-plasmid	multi	arg_922
O2.UC32-1__NODE_24468_length_1654_cov_2.69043_1	4933	sgb_4933	2	PathoComm	MLSB	non-plasmid-plasmid	multi	arg_922
O2.UC32-1__NODE_24468_length_1654_cov_2.69043_1	4940	sgb_4940	2	PathoComm	MLSB	non-plasmid-plasmid	multi	arg_922
O2.UC32-1__NODE_24468_length_1654_cov_2.69043_1	5045	sgb_5045	2	PathoComm	MLSB	non-plasmid-plasmid	multi	arg_922
O2.UC38-1__NODE_196_length_73661_cov_105.577_6	10068	sgb_10068	4	Patho	MDR	non-plasmid	single	arg_924
O2.UC8-1__NODE_87_length_114137_cov_5.37939_85	4262	sgb_4262	3	Comm	Glycopeptide	non-plasmid	multi	arg_929
O2.UC8-1__NODE_87_length_114137_cov_5.37939_85	4285	sgb_4285	2	Comm	Glycopeptide	non-plasmid	multi	arg_929
O2_UC13_0__NODE_1264_length_5748_cov_3.76462_9	4198	sgb_4198	3	Comm	Glycopeptide	non-plasmid	single	arg_930
O2_UC18_0__NODE_4461_length_2691_cov_2.13126_2	1814	sgb_1814	2	Comm	MLSB	non-plasmid	single	arg_931
O2_UC2_2__NODE_17550_length_2103_cov_1.09131_2	1855	sgb_1855	2	Patho	Beta-lactam	non-plasmid	single	arg_932
O2_UC24_2__NODE_25319_length_1211_cov_1.37976_2	10068	sgb_10068	15	Patho	MDR	non-plasmid	single	arg_933
O2_UC38_2__NODE_90_length_67670_cov_11.8161_13	10114	sgb_10114	5	Comm	Peptide	non-plasmid	single	arg_939
O2_UC49_2__NODE_7529_length_3590_cov_1.67185_1	6391	sgb_6391	2	Comm	Tetracycline	plasmid	multi	arg_942
O2_UC49_2__NODE_7529_length_3590_cov_1.67185_1	6747	sgb_6747	2	Comm	Tetracycline	plasmid	multi	arg_942
O2_UC49_2__NODE_7529_length_3590_cov_1.67185_1	6768	sgb_6768	3	Comm	Tetracycline	plasmid	multi	arg_942
O2_UC58_2__NODE_3213_length_8537_cov_3.48078_4	1836	sgb_1836	17	Comm	Beta-lactam	non-plasmid	single	arg_949
OBK2535b__NODE_109_length_18616_cov_92.4131_10	7967	sgb_7967	27	Patho	MDR	non-plasmid	single	arg_952
OBK2535b__NODE_254_length_13263_cov_192.321_3	10068	sgb_10068	2	Patho	MDR	non-plasmid	single	arg_953
OBK2840__NODE_26_length_63421_cov_20.4476_13	10068	sgb_10068	3	Patho	MDR	non-plasmid-plasmid	single	arg_957
OBK2878__NODE_61949_length_558_cov_4.74553_2	1814	sgb_1814	3	PathoComm	Diaminopyrimidine	non-plasmid-plasmid	multi	arg_959
OBK2878__NODE_61949_length_558_cov_4.74553_2	3993	sgb_3993	2	PathoComm	Diaminopyrimidine	non-plasmid-plasmid	multi	arg_959
OBK2878__NODE_61949_length_558_cov_4.74553_2	4327	sgb_4327	2	PathoComm	Diaminopyrimidine	non-plasmid-plasmid	multi	arg_959
OBK2878__NODE_61949_length_558_cov_4.74553_2	4367	sgb_4367	8	PathoComm	Diaminopyrimidine	non-plasmid-plasmid	multi	arg_959
OBK2878__NODE_61949_length_558_cov_4.74553_2	4532	sgb_4532	3	PathoComm	Diaminopyrimidine	non-plasmid-plasmid	multi	arg_959
OBK2878__NODE_61949_length_558_cov_4.74553_2	4540	sgb_4540	4	PathoComm	Diaminopyrimidine	non-plasmid-plasmid	multi	arg_959
OBK2878__NODE_61949_length_558_cov_4.74553_2	4564	sgb_4564	2	PathoComm	Diaminopyrimidine	non-plasmid-plasmid	multi	arg_959
OBK2878__NODE_61949_length_558_cov_4.74553_2	4584	sgb_4584	3	PathoComm	Diaminopyrimidine	non-plasmid-plasmid	multi	arg_959
OBK2878__NODE_61949_length_558_cov_4.74553_2	4588	sgb_4588	3	PathoComm	Diaminopyrimidine	non-plasmid-plasmid	multi	arg_959
OBK2878__NODE_61949_length_558_cov_4.74553_2	4608	sgb_4608	11	PathoComm	Diaminopyrimidine	non-plasmid-plasmid	multi	arg_959
OBK2878__NODE_61949_length_558_cov_4.74553_2	4658	sgb_4658	2	PathoComm	Diaminopyrimidine	non-plasmid-plasmid	multi	arg_959
OBK2878__NODE_61949_length_558_cov_4.74553_2	4749	sgb_4749	2	PathoComm	Diaminopyrimidine	non-plasmid-plasmid	multi	arg_959
OBK2878__NODE_61949_length_558_cov_4.74553_2	4844	sgb_4844	4	PathoComm	Diaminopyrimidine	non-plasmid-plasmid	multi	arg_959
OBK2878__NODE_61949_length_558_cov_4.74553_2	4933	sgb_4933	12	PathoComm	Diaminopyrimidine	non-plasmid-plasmid	multi	arg_959
OBK2878__NODE_61949_length_558_cov_4.74553_2	4938	sgb_4938	5	PathoComm	Diaminopyrimidine	non-plasmid-plasmid	multi	arg_959
OBK2878__NODE_61949_length_558_cov_4.74553_2	4940	sgb_4940	14	PathoComm	Diaminopyrimidine	non-plasmid-plasmid	multi	arg_959
OBK2878__NODE_61949_length_558_cov_4.74553_2	5045	sgb_5045	10	PathoComm	Diaminopyrimidine	non-plasmid-plasmid	multi	arg_959
OBK2878__NODE_61949_length_558_cov_4.74553_2	5115	sgb_5115	2	PathoComm	Diaminopyrimidine	non-plasmid-plasmid	multi	arg_959
OBK2878__NODE_61949_length_558_cov_4.74553_2	5118	sgb_5118	3	PathoComm	Diaminopyrimidine	non-plasmid-plasmid	multi	arg_959
OBK2878__NODE_61949_length_558_cov_4.74553_2	6744	sgb_6744	2	PathoComm	Diaminopyrimidine	non-plasmid-plasmid	multi	arg_959
OBK2878__NODE_61949_length_558_cov_4.74553_2	6754	sgb_6754	7	PathoComm	Diaminopyrimidine	non-plasmid-plasmid	multi	arg_959
OBK2878__NODE_61949_length_558_cov_4.74553_2	7967	sgb_7967	4	PathoComm	Diaminopyrimidine	non-plasmid-plasmid	multi	arg_959
OBK2878__NODE_61949_length_558_cov_4.74553_2	8018	sgb_8018	3	PathoComm	Diaminopyrimidine	non-plasmid-plasmid	multi	arg_959
OBK2971__NODE_2717_length_2647_cov_7.56173_1	10068	sgb_10068	2	Patho	MDR	non-plasmid	single	arg_960
OBK2971__NODE_7203_length_1262_cov_16.0315_1	1814	sgb_1814	12	Comm	MLSB	non-plasmid-plasmid	multi	arg_961
OBK2971__NODE_7203_length_1262_cov_16.0315_1	1815	sgb_1815	6	Comm	MLSB	non-plasmid-plasmid	multi	arg_961
OBK2971__NODE_7203_length_1262_cov_16.0315_1	1836	sgb_1836	8	Comm	MLSB	non-plasmid-plasmid	multi	arg_961
OBK2971__NODE_7203_length_1262_cov_16.0315_1	1891	sgb_1891	6	Comm	MLSB	non-plasmid-plasmid	multi	arg_961
OBK2971__NODE_7203_length_1262_cov_16.0315_1	1965	sgb_1965	2	Comm	MLSB	non-plasmid-plasmid	multi	arg_961
P1E90__NODE_5155_length_5122_cov_5.45096_7	4173	sgb_4173	7	Comm	Aminoglycoside	non-plasmid-plasmid	single	arg_966
P20E90__NODE_36_length_200942_cov_7.00447_99	10068	sgb_10068	22	Patho	MDR	non-plasmid	single	arg_970
P22E90__NODE_32279_length_1209_cov_1.89168_1	10068	sgb_10068	34	Patho	MDR	non-plasmid	single	arg_972
P9E0__NODE_21551_length_1207_cov_2.12934_1	10068	sgb_10068	3	Patho	Aminoglycoside	non-plasmid	single	arg_976
peacemaker-11-918-0__NODE_2379_length_11433_cov_3.44832_2	1836	sgb_1836	6	Comm	Beta-lactam	non-plasmid	single	arg_981
pluto3-11-0-0__NODE_377_length_60587_cov_6.79221_12	10068	sgb_10068	14	Patho	MDR	non-plasmid	single	arg_983
PNP_Main_118__NODE_25_length_174354_cov_38.9854_ID_143079_76	10068	sgb_10068	4	Patho	MDR	non-plasmid	single	arg_988
PNP_Main_158__NODE_31184_length_1221_cov_3.0000_ID_71287_2	4933	sgb_4933	3	Comm	Aminoglycoside	plasmid-non-plasmid	multi	arg_991
PNP_Main_158__NODE_31184_length_1221_cov_3.0000_ID_71287_2	4940	sgb_4940	2	Comm	Aminoglycoside	plasmid-non-plasmid	multi	arg_991
PNP_Main_159__NODE_18213_length_1352_cov_3.0000_ID_101883_1	4247	sgb_4247	2	Comm	Glycopeptide	non-plasmid	single	arg_992
PNP_Main_179__NODE_18457_length_1698_cov_4.9493_ID_79649_1	1472	sgb_1472	2	PathoComm	Tetracycline	non-plasmid-plasmid	multi	arg_994
PNP_Main_179__NODE_18457_length_1698_cov_4.9493_ID_79649_1	1626	sgb_1626	5	PathoComm	Tetracycline	non-plasmid-plasmid	multi	arg_994
PNP_Main_179__NODE_18457_length_1698_cov_4.9493_ID_79649_1	1814	sgb_1814	19	PathoComm	Tetracycline	non-plasmid-plasmid	multi	arg_994
PNP_Main_179__NODE_18457_length_1698_cov_4.9493_ID_79649_1	1815	sgb_1815	7	PathoComm	Tetracycline	non-plasmid-plasmid	multi	arg_994
PNP_Main_179__NODE_18457_length_1698_cov_4.9493_ID_79649_1	1836	sgb_1836	14	PathoComm	Tetracycline	non-plasmid-plasmid	multi	arg_994
PNP_Main_179__NODE_18457_length_1698_cov_4.9493_ID_79649_1	1846	sgb_1846	2	PathoComm	Tetracycline	non-plasmid-plasmid	multi	arg_994
PNP_Main_179__NODE_18457_length_1698_cov_4.9493_ID_79649_1	1877	sgb_1877	2	PathoComm	Tetracycline	non-plasmid-plasmid	multi	arg_994
PNP_Main_179__NODE_18457_length_1698_cov_4.9493_ID_79649_1	1903	sgb_1903	2	PathoComm	Tetracycline	non-plasmid-plasmid	multi	arg_994
PNP_Main_179__NODE_18457_length_1698_cov_4.9493_ID_79649_1	2318	sgb_2318	8	PathoComm	Tetracycline	non-plasmid-plasmid	multi	arg_994
PNP_Main_179__NODE_18457_length_1698_cov_4.9493_ID_79649_1	4290	sgb_4290	2	PathoComm	Tetracycline	non-plasmid-plasmid	multi	arg_994
PNP_Main_179__NODE_18457_length_1698_cov_4.9493_ID_79649_1	7962	sgb_7962	2	PathoComm	Tetracycline	non-plasmid-plasmid	multi	arg_994
PNP_Main_194__NODE_1238_length_20342_cov_8.9921_ID_117407_10	10139	sgb_10139	3	Comm	Fluoroquinolone	non-plasmid	single	arg_1002
PNP_Main_261__NODE_577_length_26972_cov_7.9948_ID_7836_4	4198	sgb_4198	8	Comm	Glycopeptide	non-plasmid	single	arg_1010
PNP_Main_269__NODE_787_length_27370_cov_16.2838_ID_104631_13	4198	sgb_4198	4	Comm	Glycopeptide	non-plasmid	single	arg_1011
PNP_Main_293__NODE_95_length_102255_cov_9.9964_ID_70909_80	10068	sgb_10068	2	Patho	Fluoroquinolone	non-plasmid	single	arg_1013
PNP_Main_370__NODE_19184_length_1611_cov_4.7748_ID_10789_1	14306	sgb_14306	2	Comm	Tetracycline	non-plasmid-plasmid	multi	arg_1022
PNP_Main_370__NODE_19184_length_1611_cov_4.7748_ID_10789_1	15369	sgb_15369	2	Comm	Tetracycline	non-plasmid-plasmid	multi	arg_1022
PNP_Main_370__NODE_19184_length_1611_cov_4.7748_ID_10789_1	1814	sgb_1814	2	Comm	Tetracycline	non-plasmid-plasmid	multi	arg_1022
PNP_Main_370__NODE_19184_length_1611_cov_4.7748_ID_10789_1	4753	sgb_4753	2	Comm	Tetracycline	non-plasmid-plasmid	multi	arg_1022
PNP_Main_370__NODE_19184_length_1611_cov_4.7748_ID_10789_1	4910	sgb_4910	5	Comm	Tetracycline	non-plasmid-plasmid	multi	arg_1022
PNP_Main_370__NODE_19184_length_1611_cov_4.7748_ID_10789_1	4925	sgb_4925	6	Comm	Tetracycline	non-plasmid-plasmid	multi	arg_1022
PNP_Main_370__NODE_19184_length_1611_cov_4.7748_ID_10789_1	4940	sgb_4940	3	Comm	Tetracycline	non-plasmid-plasmid	multi	arg_1022
PNP_Main_370__NODE_19184_length_1611_cov_4.7748_ID_10789_1	4951	sgb_4951	2	Comm	Tetracycline	non-plasmid-plasmid	multi	arg_1022
PNP_Main_370__NODE_19184_length_1611_cov_4.7748_ID_10789_1	5082	sgb_5082	3	Comm	Tetracycline	non-plasmid-plasmid	multi	arg_1022
PNP_Main_370__NODE_19184_length_1611_cov_4.7748_ID_10789_1	5111	sgb_5111	6	Comm	Tetracycline	non-plasmid-plasmid	multi	arg_1022
PNP_Main_370__NODE_19184_length_1611_cov_4.7748_ID_10789_1	9226	sgb_9226	2	Comm	Tetracycline	non-plasmid-plasmid	multi	arg_1022
PNP_Main_381__NODE_89_length_113069_cov_17.1299_ID_26843_43	10068	sgb_10068	2	Patho	MDR	non-plasmid	single	arg_1025
PNP_Main_39__NODE_2813_length_10889_cov_13.0000_ID_32541_3	4198	sgb_4198	2	Comm	Glycopeptide	non-plasmid	single	arg_1027
PNP_Main_430__NODE_9159_length_3097_cov_18.5259_ID_16059_1	4940	sgb_4940	2	Comm	Tetracycline	non-plasmid	single	arg_1047
PNP_Main_461__NODE_9666_length_2192_cov_3.0000_ID_113237_1	1836	sgb_1836	43	Comm	Beta-lactam	non-plasmid	single	arg_1048
PNP_Main_470__NODE_45185_length_825_cov_4.0000_ID_117999_1	10083	sgb_10083	3	Patho	MLSB	non-plasmid	single	arg_1049
PNP_Main_540__NODE_300_length_24785_cov_36.2865_ID_17885_15	10114	sgb_10114	5	Comm	MDR	non-plasmid	single	arg_1059
PNP_Main_580__NODE_739_length_24085_cov_9.0000_ID_109043_10	10068	sgb_10068	12	Patho	MDR	non-plasmid	single	arg_1063
PNP_Main_593__NODE_5173_length_3980_cov_138.2546_ID_4858_2	1814	sgb_1814	24	PathoComm	Tetracycline	non-plasmid-plasmid	multi	arg_1065
PNP_Main_593__NODE_5173_length_3980_cov_138.2546_ID_4858_2	1815	sgb_1815	4	PathoComm	Tetracycline	non-plasmid-plasmid	multi	arg_1065
PNP_Main_593__NODE_5173_length_3980_cov_138.2546_ID_4858_2	1830	sgb_1830	4	PathoComm	Tetracycline	non-plasmid-plasmid	multi	arg_1065
PNP_Main_593__NODE_5173_length_3980_cov_138.2546_ID_4858_2	1836	sgb_1836	27	PathoComm	Tetracycline	non-plasmid-plasmid	multi	arg_1065
PNP_Main_593__NODE_5173_length_3980_cov_138.2546_ID_4858_2	1855	sgb_1855	4	PathoComm	Tetracycline	non-plasmid-plasmid	multi	arg_1065
PNP_Main_593__NODE_5173_length_3980_cov_138.2546_ID_4858_2	1861	sgb_1861	2	PathoComm	Tetracycline	non-plasmid-plasmid	multi	arg_1065
PNP_Main_593__NODE_5173_length_3980_cov_138.2546_ID_4858_2	1877	sgb_1877	3	PathoComm	Tetracycline	non-plasmid-plasmid	multi	arg_1065
PNP_Main_593__NODE_5173_length_3980_cov_138.2546_ID_4858_2	1903	sgb_1903	4	PathoComm	Tetracycline	non-plasmid-plasmid	multi	arg_1065
PNP_Main_593__NODE_5173_length_3980_cov_138.2546_ID_4858_2	4933	sgb_4933	3	PathoComm	Tetracycline	non-plasmid-plasmid	multi	arg_1065
PNP_Main_699__NODE_674_length_31107_cov_10.6901_ID_20287_7	10068	sgb_10068	6	Patho	MDR	non-plasmid	single	arg_1073
PNP_Main_746__NODE_1157_length_12583_cov_12.6049_ID_23341_11	4196	sgb_4196	5	Comm	Glycopeptide	non-plasmid	single	arg_1075
PNP_Main_87__NODE_21774_length_2065_cov_5.0000_ID_104914_3	1814	sgb_1814	2	PathoComm	MLSB	plasmid-non-plasmid	multi	arg_1077
PNP_Main_87__NODE_21774_length_2065_cov_5.0000_ID_104914_3	1872	sgb_1872	2	PathoComm	MLSB	plasmid-non-plasmid	multi	arg_1077
PNP_Main_91__NODE_11236_length_2829_cov_5.0000_ID_61328_1	1836	sgb_1836	5	Comm	Beta-lactam	non-plasmid	single	arg_1078
PNP_Validation_4__NODE_640_length_43499_cov_9.2645_ID_6428_39	10068	sgb_10068	21	Patho	Fluoroquinolone	non-plasmid	single	arg_1082
PNP_Validation_40__NODE_25117_length_1969_cov_150.8676_ID_126307_1	1836	sgb_1836	39	Comm	Beta-lactam	non-plasmid	single	arg_1083
PNP_Validation_5__NODE_3307_length_5438_cov_5.0000_ID_1375_6	1855	sgb_1855	3	Patho	Beta-lactam	non-plasmid	single	arg_1084
PRJNA231909.3106384__NODE_4_length_399892_cov_9.8415_52	10068	sgb_10068	33	Patho	Fluoroquinolone	non-plasmid	single	arg_1086
PRJNA231909.3107345__NODE_817_length_3342_cov_4.38515_4	10068	sgb_10068	17	Patho	Peptide	non-plasmid	single	arg_1087
PRJNA231909.3107859__NODE_9770_length_1263_cov_4.29801_1	10068	sgb_10068	277	Patho	Fosfomycin	non-plasmid-plasmid	single	arg_1088
PRJNA231909.3113114__NODE_321_length_18073_cov_15.9663_7	10068	sgb_10068	9	Patho	MDR	non-plasmid	single	arg_1091
PRJNA231909.3113663__NODE_1_length_621497_cov_37.2529_78	10068	sgb_10068	2	Patho	MDR	non-plasmid	single	arg_1092
PRJNA231909.3113663__NODE_1_length_621497_cov_37.2529_79	10068	sgb_10068	2	Patho	MDR	non-plasmid	single	arg_1093
PRJNA231909.3113669__NODE_1929_length_3836_cov_4.03015_2	10130	sgb_10130	2	Patho	MDR	non-plasmid	single	arg_1094
PRJNA231909.3117624__NODE_1229_length_7867_cov_7.59985_7	1867	sgb_1867	4	Comm	Beta-lactam	non-plasmid-plasmid	single	arg_1096
RA008__NODE_77_length_131529_cov_45.2609_98	10068	sgb_10068	2	Patho	Peptide	non-plasmid	single	arg_1098
RA013__NODE_2145_length_8530_cov_11.9868_7	10139	sgb_10139	3	Comm	MDR	non-plasmid	single	arg_1100
RA013__NODE_62199_length_338_cov_3.35689_1	10115	sgb_10115	2	Patho	Fosfomycin	non-plasmid	single	arg_1101
RA017__NODE_29110_length_1513_cov_3.84294_1	10115	sgb_10115	7	Patho	Fluoroquinolone	non-plasmid	single	arg_1102
RA026__NODE_4175_length_4973_cov_22.9325_2	10115	sgb_10115	4	Patho	Fluoroquinolone	non-plasmid	single	arg_1106
RA031__NODE_3735_length_4631_cov_5.56709_3	10068	sgb_10068	4	Patho	MDR	non-plasmid	single	arg_1107
RA040__NODE_17717_length_2105_cov_41.6059_1	1814	sgb_1814	2	Comm	Tetracycline	plasmid-non-plasmid	single	arg_1111
RA052__NODE_6266_length_3927_cov_4.11131_4	10068	sgb_10068	35	Patho	MDR	non-plasmid	single	arg_1114
RA054__NODE_3885_length_5116_cov_4.83482_6	10115	sgb_10115	12	Patho	Fosfomycin	non-plasmid	single	arg_1115
RA071__NODE_5_length_139346_cov_588.381_37	10068	sgb_10068	14	Patho	MDR	non-plasmid	single	arg_1117
RA103__NODE_20574_length_1933_cov_4.50319_2	10068	sgb_10068	22	Patho	MDR	non-plasmid-plasmid	single	arg_1125
RA103__NODE_36870_length_1185_cov_6.53894_1	10119	sgb_10119	3	Comm	MDR	non-plasmid	single	arg_1126
RA118__NODE_1341_length_15109_cov_29.8493_9	10068	sgb_10068	16	Patho	MDR	non-plasmid-plasmid	single	arg_1127
refseq__NC_009792.1_3694	10079	sgb_10079	2	Patho	MDR	non-plasmid	single	arg_1129
refseq__NC_014121.1_1971	10131	sgb_10131	2	Patho	MDR	non-plasmid	single	arg_1131
refseq__NC_017906.1_2699	10068	sgb_10068	4	Patho	MDR	non-plasmid	single	arg_1135
refseq__NC_018522.1_2577	10115	sgb_10115	11	Patho	Beta-lactam	non-plasmid-plasmid	single	arg_1141
refseq__NC_020181.1_2967	10116	sgb_10116	2	Patho	MDR	non-plasmid	single	arg_1142
refseq__NZ_ADCU02000001.1_1835	10207	sgb_10207	2	Comm	MDR	non-plasmid	single	arg_1143
refseq__NZ_ADKB01000023.1_109	10068	sgb_10068	9	Patho	Peptide	non-plasmid	single	arg_1147
refseq__NZ_ADWT01000057.1_1	10068	sgb_10068	2	Patho	Peptide	non-plasmid	single	arg_1148
refseq__NZ_AEZY02000025.1_840	10068	sgb_10068	5	Patho	Peptide	non-plasmid	single	arg_1153
refseq__NZ_AFAV01000104.1_1	10068	sgb_10068	2	Patho	MDR	non-plasmid	single	arg_1154
refseq__NZ_AGSG01000025.1_1	10068	sgb_10068	77	Patho	MDR	non-plasmid	single	arg_1155
refseq__NZ_AHHL01000102.1_17	10068	sgb_10068	3	Patho	MDR	non-plasmid	single	arg_1156
refseq__NZ_AIEY01000050.1_29	10068	sgb_10068	52	Patho	MDR	non-plasmid	single	arg_1161
refseq__NZ_AIFB01000040.1_4	10068	sgb_10068	2	Patho	MDR	non-plasmid	single	arg_1162
refseq__NZ_AKZD01000031.1_1	12320	sgb_12320	2	Patho	MDR	non-plasmid	single	arg_1167
refseq__NZ_AMJY01000285.1_3	9701	sgb_9701	2	Comm	Tetracycline	plasmid	single	arg_1170
refseq__NZ_ANXQ01000031.1_29	10068	sgb_10068	5	Patho	MDR	non-plasmid	single	arg_1173
refseq__NZ_AOMS01000003.1_346	10083	sgb_10083	2	Patho	MDR	non-plasmid	single	arg_1176
refseq__NZ_AOMS01000027.1_165	10083	sgb_10083	2	Patho	Aminoglycoside	non-plasmid	single	arg_1177
refseq__NZ_AOQO01000030.1_73	10068	sgb_10068	21	Patho	MDR	non-plasmid	single	arg_1178
refseq__NZ_AOQR01000026.1_59	10068	sgb_10068	2	Patho	Peptide	non-plasmid	single	arg_1179
refseq__NZ_AOQU01000062.1_3	10068	sgb_10068	2	Patho	MDR	non-plasmid	single	arg_1180
refseq__NZ_AOQZ01000037.1_27	10068	sgb_10068	44	Patho	MDR	non-plasmid	single	arg_1181
refseq__NZ_AOUE01000016.1_139	10083	sgb_10083	2	Patho	Peptide	non-plasmid	single	arg_1182
refseq__NZ_AP017610.1_726	10068	sgb_10068	2	Patho	Aminoglycoside	non-plasmid	single	arg_1183
refseq__NZ_APNW01000001.1_110	10068	sgb_10068	5	Patho	MDR	non-plasmid	single	arg_1185
refseq__NZ_APYY01000394.1_1	10068	sgb_10068	6	Patho	Peptide	non-plasmid-plasmid	single	arg_1186
refseq__NZ_AQAM01000214.1_13	10068	sgb_10068	2	Patho	MDR	non-plasmid	single	arg_1187
refseq__NZ_AQAP01000374.1_1	10068	sgb_10068	19	Patho	MDR	non-plasmid-plasmid	single	arg_1188
refseq__NZ_AQAZ01000174.1_27	10068	sgb_10068	6	Patho	MDR	non-plasmid	single	arg_1189
refseq__NZ_ARPV01000077.1_1	10139	sgb_10139	5	Comm	MDR	non-plasmid-plasmid	single	arg_1193
refseq__NZ_ARVO01000090.1_1	10115	sgb_10115	13	Patho	Beta-lactam	non-plasmid-plasmid	single	arg_1194
refseq__NZ_AYNJ01000063.1_15	10068	sgb_10068	9	Patho	Fluoroquinolone	non-plasmid	single	arg_1204
refseq__NZ_AYQG01000133.1_1	10068	sgb_10068	6	Patho	MDR	non-plasmid-plasmid	single	arg_1206
refseq__NZ_AYQV01000048.1_1	10068	sgb_10068	130	Patho	MDR	non-plasmid-plasmid	single	arg_1207
refseq__NZ_AYQY01000094.1_3	10068	sgb_10068	175	Patho	MDR	non-plasmid-plasmid	single	arg_1208
refseq__NZ_AZUB01000001.1_1109	10139	sgb_10139	2	Comm	MDR	non-plasmid	single	arg_1209
refseq__NZ_BBKD01000210.1_1	10139	sgb_10139	3	Comm	MDR	non-plasmid	single	arg_1214
refseq__NZ_BDLM01000016.1_24	10068	sgb_10068	6	Patho	MDR	non-plasmid	single	arg_1217
refseq__NZ_BDPR01000003.1_132	10068	sgb_10068	3	Patho	MDR	non-plasmid	single	arg_1220
refseq__NZ_BEEB01000181.1_11	10130	sgb_10130	3	Patho	MDR	non-plasmid	single	arg_1221
refseq__NZ_BEED01000208.1_1	10130	sgb_10130	2	Patho	MDR	non-plasmid	single	arg_1222
refseq__NZ_BEEE01000053.1_116	10130	sgb_10130	5	Patho	MDR	non-plasmid	single	arg_1223
refseq__NZ_BEFR01000004.1_103	10130	sgb_10130	4	Patho	MDR	non-plasmid	single	arg_1224
refseq__NZ_BFCN01000108.1_2	10068	sgb_10068	2	Patho	MDR	non-plasmid	single	arg_1227
refseq__NZ_BGLB01000020.1_17	10114	sgb_10114	5	Comm	MDR	non-plasmid	single	arg_1229
refseq__NZ_BGLC01000094.1_17	10068	sgb_10068	29	Patho	MDR	non-plasmid-plasmid	single	arg_1230
refseq__NZ_BGLG01000017.1_44	10130	sgb_10130	2	Patho	MDR	non-plasmid	single	arg_1231
refseq__NZ_BGLH01000010.1_112	10083	sgb_10083	3	Patho	MDR	non-plasmid	single	arg_1232
refseq__NZ_BGPX01000003.1_162	10068	sgb_10068	14	Patho	MDR	non-plasmid	single	arg_1236
refseq__NZ_BGSZ01000009.1_34	10068	sgb_10068	5	Patho	Peptide	non-plasmid	single	arg_1237
refseq__NZ_BGTN01000159.1_1	10068	sgb_10068	13	Patho	MDR	non-plasmid	single	arg_1238
refseq__NZ_BGVM01000041.1_13	10068	sgb_10068	29	Patho	Peptide	non-plasmid	single	arg_1239
refseq__NZ_BGZG01000007.1_6	10068	sgb_10068	2	Patho	Fluoroquinolone	non-plasmid	single	arg_1240
refseq__NZ_BHWY01000003.1_1649	10083	sgb_10083	2	Patho	Fosfomycin	non-plasmid	single	arg_1242
refseq__NZ_BIIW01000055.1_31	10115	sgb_10115	69	Patho	MDR	non-plasmid-plasmid	single	arg_1248
refseq__NZ_BIIW01000076.1_19	10115	sgb_10115	6	Patho	MDR	non-plasmid-plasmid	single	arg_1249
refseq__NZ_BILS01000024.1_25	10115	sgb_10115	2	Patho	Fosfomycin	non-plasmid	single	arg_1251
refseq__NZ_CAADLD010000405.1_1	12320	sgb_12320	2	Patho	MDR	non-plasmid	single	arg_1253
refseq__NZ_CAADNK010000126.1_33	12320	sgb_12320	2	Patho	MDR	non-plasmid	single	arg_1254
refseq__NZ_CAAHAH010000001.1_378	10115	sgb_10115	3	Patho	MDR	non-plasmid	single	arg_1255
refseq__NZ_CAAHAH010000023.1_6	10115	sgb_10115	15	Patho	Peptide	non-plasmid-plasmid	single	arg_1256
refseq__NZ_CBWH010000020.1_86	10068	sgb_10068	99	Patho	MDR	non-plasmid-plasmid	single	arg_1257
refseq__NZ_CCBR01000298.1_7	10068	sgb_10068	2	Patho	MDR	non-plasmid	single	arg_1258
refseq__NZ_CCBT01000020.1_18	10068	sgb_10068	7	Patho	MDR	non-plasmid	single	arg_1259
refseq__NZ_CCEX01000007.1_2	10115	sgb_10115	67	Patho	MDR	non-plasmid-plasmid	single	arg_1260
refseq__NZ_CCIA01000248.1_1	10115	sgb_10115	2	Patho	Fluoroquinolone	non-plasmid	single	arg_1261
refseq__NZ_CDPS01000277.1_1	10114	sgb_10114	5	Comm	MDR	non-plasmid	single	arg_1264
refseq__NZ_CDQZ01000602.1_1	10114	sgb_10114	6	Comm	MDR	non-plasmid	single	arg_1266
refseq__NZ_CDRC01000557.1_1	10068	sgb_10068	233	Patho	MDR	non-plasmid-plasmid	single	arg_1267
refseq__NZ_CDRS01000134.1_5	10068	sgb_10068	5	Patho	MDR	non-plasmid	single	arg_1268
refseq__NZ_CGFY01000002.1_85	12320	sgb_12320	2	Patho	Triclosan	non-plasmid	single	arg_1269
refseq__NZ_CH482384.1_5592	12320	sgb_12320	2	Patho	MDR	non-plasmid	single	arg_1271
refseq__NZ_CKTN01000002.1_14	8018	sgb_8018	2	PathoComm	Tetracycline	plasmid-non-plasmid	multi	arg_1272
refseq__NZ_CKTN01000002.1_14	8021	sgb_8021	4	PathoComm	Tetracycline	plasmid-non-plasmid	multi	arg_1272
refseq__NZ_CM003707.1_4281	10068	sgb_10068	13	Patho	MDR	non-plasmid	single	arg_1273
refseq__NZ_CP005998.1_1272	10068	sgb_10068	2	Patho	Peptide	non-plasmid	single	arg_1274
refseq__NZ_CP006030.1_2035	7968	sgb_7968	2	Comm	MDR	non-plasmid	single	arg_1276
refseq__NZ_CP006030.1_2127	7968	sgb_7968	2	Comm	Aminoglycoside	non-plasmid	single	arg_1277
refseq__NZ_CP006982.1_5296	12320	sgb_12320	2	Patho	Peptide	non-plasmid	single	arg_1281
refseq__NZ_CP007133.1_3231	10068	sgb_10068	2	Patho	MDR	non-plasmid	single	arg_1282
refseq__NZ_CP007393.1_4382	10068	sgb_10068	2	Patho	MDR	non-plasmid	single	arg_1283
refseq__NZ_CP008905.1_3100	10130	sgb_10130	5	Patho	MDR	non-plasmid-plasmid	single	arg_1288
refseq__NZ_CP009106.2_2748	10068	sgb_10068	16	Patho	MDR	non-plasmid	single	arg_1289
refseq__NZ_CP010453.1_1954	14857	sgb_14857	2	Comm	Tetracycline	non-plasmid-plasmid	multi	arg_1292
refseq__NZ_CP010453.1_1954	15254	sgb_15254	2	Comm	Tetracycline	non-plasmid-plasmid	multi	arg_1292
refseq__NZ_CP010453.1_1954	15286	sgb_15286	2	Comm	Tetracycline	non-plasmid-plasmid	multi	arg_1292
refseq__NZ_CP010453.1_1954	15316	sgb_15316	3	Comm	Tetracycline	non-plasmid-plasmid	multi	arg_1292
refseq__NZ_CP010453.1_1954	1814	sgb_1814	4	Comm	Tetracycline	non-plasmid-plasmid	multi	arg_1292
refseq__NZ_CP010453.1_1954	4198	sgb_4198	5	Comm	Tetracycline	non-plasmid-plasmid	multi	arg_1292
refseq__NZ_CP010453.1_1954	4285	sgb_4285	7	Comm	Tetracycline	non-plasmid-plasmid	multi	arg_1292
refseq__NZ_CP010453.1_1954	4348	sgb_4348	2	Comm	Tetracycline	non-plasmid-plasmid	multi	arg_1292
refseq__NZ_CP010453.1_1954	5792	sgb_5792	2	Comm	Tetracycline	non-plasmid-plasmid	multi	arg_1292
refseq__NZ_CP010453.1_1954	5809	sgb_5809	2	Comm	Tetracycline	non-plasmid-plasmid	multi	arg_1292
refseq__NZ_CP010453.1_1954	5817	sgb_5817	2	Comm	Tetracycline	non-plasmid-plasmid	multi	arg_1292
refseq__NZ_CP010453.1_1954	5818	sgb_5818	2	Comm	Tetracycline	non-plasmid-plasmid	multi	arg_1292
refseq__NZ_CP011539.1_2019	10116	sgb_10116	2	Patho	Fosfomycin	non-plasmid	single	arg_1293
refseq__NZ_CP011584.1_3666	10130	sgb_10130	2	Patho	MDR	non-plasmid	single	arg_1294
refseq__NZ_CP013245.1_606	12320	sgb_12320	2	Patho	MDR	non-plasmid	single	arg_1299
refseq__NZ_CP013253.1_1188	10068	sgb_10068	2	Patho	MDR	non-plasmid	single	arg_1300
refseq__NZ_CP014031.2_3445	10207	sgb_10207	2	Comm	MDR	non-plasmid	single	arg_1302
refseq__NZ_CP014071.1_4253	10112	sgb_10112	2	Comm	Peptide	non-plasmid	single	arg_1303
refseq__NZ_CP014667.1_4273	10068	sgb_10068	7	Patho	MDR	non-plasmid	single	arg_1305
refseq__NZ_CP014696.2_2507	10112	sgb_10112	2	Comm	MDR	non-plasmid-plasmid	single	arg_1306
refseq__NZ_CP016344.1_4372	10114	sgb_10114	6	Comm	MDR	non-plasmid	single	arg_1307
refseq__NZ_CP016755.1_4732	10068	sgb_10068	2	Patho	MDR	non-plasmid	single	arg_1308
refseq__NZ_CP017085.1_1624	9992	sgb_9992	6	Patho	MDR	non-plasmid	single	arg_1310
refseq__NZ_CP017450.1_2429	10119	sgb_10119	3	Comm	MLSB	non-plasmid	single	arg_1311
refseq__NZ_CP017669.1_464	10068	sgb_10068	17	Patho	MDR	non-plasmid	single	arg_1312
refseq__NZ_CP018252.1_3213	10068	sgb_10068	4	Patho	MDR	non-plasmid	single	arg_1315
refseq__NZ_CP020052.1_1769	9992	sgb_9992	6	Patho	Tetracycline	non-plasmid	single	arg_1320
refseq__NZ_CP020089.1_1270	10131	sgb_10131	2	Patho	MDR	non-plasmid	single	arg_1322
refseq__NZ_CP020847.1_1118	10114	sgb_10114	3	Comm	MDR	non-plasmid	single	arg_1328
refseq__NZ_CP021137.1_2722	10130	sgb_10130	2	Patho	Beta-lactam	non-plasmid	single	arg_1329
refseq__NZ_CP022532.1_1063	10130	sgb_10130	3	Patho	MDR	non-plasmid	single	arg_1334
refseq__NZ_CP023820.1_2389	10068	sgb_10068	2	Patho	Peptide	non-plasmid	single	arg_1342
refseq__NZ_CP023839.1_2689	10112	sgb_10112	2	Comm	MDR	non-plasmid	single	arg_1343
refseq__NZ_CP023963.1_1611	10116	sgb_10116	2	Patho	MDR	non-plasmid	single	arg_1344
refseq__NZ_CP024263.1_1787	10068	sgb_10068	2	Patho	Peptide	non-plasmid	single	arg_1345
refseq__NZ_CP024677.1_3583	10083	sgb_10083	3	Patho	Fluoroquinolone	non-plasmid	single	arg_1349
refseq__NZ_CP024680.1_2367	10083	sgb_10083	2	Patho	Peptide	non-plasmid	single	arg_1350
refseq__NZ_CP024880.1_1305	10116	sgb_10116	2	Patho	MDR	non-plasmid	single	arg_1359
refseq__NZ_CP024885.1_1612	10116	sgb_10116	2	Patho	MDR	non-plasmid	single	arg_1360
refseq__NZ_CP024978.1_3305	10068	sgb_10068	6	Patho	MDR	non-plasmid	single	arg_1361
refseq__NZ_CP024992.1_3176	10068	sgb_10068	5	Patho	Peptide	non-plasmid	single	arg_1362
refseq__NZ_CP025716.1_1055	10068	sgb_10068	6	Patho	Fluoroquinolone	non-plasmid-plasmid	single	arg_1363
refseq__NZ_CP025913.1_4038	10068	sgb_10068	2	Patho	MDR	non-plasmid	single	arg_1364
refseq__NZ_CP026536.1_4658	10139	sgb_10139	5	Comm	Beta-lactam	non-plasmid	single	arg_1371
refseq__NZ_CP026828.1_4379	10068	sgb_10068	3	Patho	Aminoglycoside	non-plasmid	single	arg_1376
refseq__NZ_CP026831.1_1548	10068	sgb_10068	2	Patho	Peptide	non-plasmid	single	arg_1377
refseq__NZ_CP027064.2_3601	10114	sgb_10114	2	Comm	MDR	non-plasmid	single	arg_1379
refseq__NZ_CP027430.1_1008	10068	sgb_10068	377	Patho	MDR	non-plasmid-plasmid	single	arg_1380
refseq__NZ_CP027447.1_3097	10068	sgb_10068	15	Patho	MDR	non-plasmid-plasmid	single	arg_1383
refseq__NZ_CP028538.2_1073	10130	sgb_10130	3	Patho	MDR	non-plasmid	single	arg_1391
refseq__NZ_CP029597.1_275	10112	sgb_10112	2	Comm	MDR	non-plasmid	single	arg_1394
refseq__NZ_CP029687.1_1495	10068	sgb_10068	2	Patho	Peptide	non-plasmid	single	arg_1395
refseq__NZ_CP029747.1_382	10068	sgb_10068	3	Patho	MDR	non-plasmid	single	arg_1396
refseq__NZ_CP029802.1_65	10028	sgb_10028	2	Patho	Beta-lactam	non-plasmid	single	arg_1397
refseq__NZ_CP030767.1_4137	10068	sgb_10068	6	Patho	MDR	non-plasmid	single	arg_1399
refseq__NZ_CP032523.1_4930	10068	sgb_10068	6	Patho	Peptide	non-plasmid	single	arg_1407
refseq__NZ_CP032986.1_4090	10068	sgb_10068	333	Patho	MDR	non-plasmid-plasmid	single	arg_1409
refseq__NZ_CP033780.1_1735	10079	sgb_10079	2	Patho	Fluoroquinolone	non-plasmid	single	arg_1413
refseq__NZ_CP033817.1_1622	10116	sgb_10116	2	Patho	MDR	non-plasmid	single	arg_1415
refseq__NZ_CP034129.1_3551	10112	sgb_10112	2	Comm	MDR	non-plasmid	single	arg_1416
refseq__NZ_CP035317.1_3850	10068	sgb_10068	2	Patho	Peptide	plasmid-non-plasmid	single	arg_1420
refseq__NZ_CP037734.1_3524	10083	sgb_10083	3	Patho	MDR	non-plasmid	single	arg_1422
refseq__NZ_CVOH01000027.1_16	10068	sgb_10068	11	Patho	Aminoglycoside	non-plasmid-plasmid	single	arg_1424
refseq__NZ_CWSW01000004.1_56	10068	sgb_10068	251	Patho	Fluoroquinolone	non-plasmid-plasmid	single	arg_1425
refseq__NZ_CWTN01000003.1_73	10068	sgb_10068	50	Patho	MDR	non-plasmid	single	arg_1426
refseq__NZ_CWUR01000019.1_20	10068	sgb_10068	158	Patho	MDR	non-plasmid	single	arg_1427
refseq__NZ_CWWV01000117.1_1	10068	sgb_10068	63	Patho	MDR	non-plasmid	single	arg_1428
refseq__NZ_CXDA01000043.1_19	10068	sgb_10068	51	Patho	Aminoglycoside	non-plasmid	single	arg_1430
refseq__NZ_CXIK01000135.1_8	10068	sgb_10068	9	Patho	MLSB	non-plasmid	single	arg_1431
refseq__NZ_CXXK01000011.1_158	10068	sgb_10068	4	Patho	MDR	non-plasmid	single	arg_1435
refseq__NZ_CXYT01000001.1_557	10068	sgb_10068	63	Patho	MDR	non-plasmid	single	arg_1441
refseq__NZ_CXZO01000001.1_491	10068	sgb_10068	6	Patho	MDR	non-plasmid	single	arg_1443
refseq__NZ_CYCH01000037.1_15	10068	sgb_10068	3	Patho	MDR	non-plasmid	single	arg_1444
refseq__NZ_CYFK01000025.1_36	10068	sgb_10068	12	Patho	MDR	non-plasmid	single	arg_1446
refseq__NZ_CZDQ01000027.1_37	1814	sgb_1814	11	Comm	Tetracycline	plasmid-non-plasmid	multi	arg_1448
refseq__NZ_CZDQ01000027.1_37	1815	sgb_1815	2	Comm	Tetracycline	plasmid-non-plasmid	multi	arg_1448
refseq__NZ_CZDQ01000027.1_37	4198	sgb_4198	2	Comm	Tetracycline	plasmid-non-plasmid	multi	arg_1448
refseq__NZ_CZDQ01000027.1_37	4262	sgb_4262	7	Comm	Tetracycline	plasmid-non-plasmid	multi	arg_1448
refseq__NZ_CZDQ01000027.1_37	4290	sgb_4290	2	Comm	Tetracycline	plasmid-non-plasmid	multi	arg_1448
refseq__NZ_CZDQ01000027.1_37	4584	sgb_4584	3	Comm	Tetracycline	plasmid-non-plasmid	multi	arg_1448
refseq__NZ_CZDQ01000027.1_37	4588	sgb_4588	2	Comm	Tetracycline	plasmid-non-plasmid	multi	arg_1448
refseq__NZ_CZDQ01000027.1_37	4608	sgb_4608	4	Comm	Tetracycline	plasmid-non-plasmid	multi	arg_1448
refseq__NZ_CZDQ01000027.1_37	4753	sgb_4753	3	Comm	Tetracycline	plasmid-non-plasmid	multi	arg_1448
refseq__NZ_CZDQ01000027.1_37	4844	sgb_4844	6	Comm	Tetracycline	plasmid-non-plasmid	multi	arg_1448
refseq__NZ_CZDQ01000027.1_37	4862	sgb_4862	2	Comm	Tetracycline	plasmid-non-plasmid	multi	arg_1448
refseq__NZ_CZDQ01000027.1_37	4886	sgb_4886	3	Comm	Tetracycline	plasmid-non-plasmid	multi	arg_1448
refseq__NZ_CZDQ01000027.1_37	4910	sgb_4910	3	Comm	Tetracycline	plasmid-non-plasmid	multi	arg_1448
refseq__NZ_CZDQ01000027.1_37	4914	sgb_4914	3	Comm	Tetracycline	plasmid-non-plasmid	multi	arg_1448
refseq__NZ_CZDQ01000027.1_37	4921	sgb_4921	2	Comm	Tetracycline	plasmid-non-plasmid	multi	arg_1448
refseq__NZ_CZDQ01000027.1_37	4925	sgb_4925	18	Comm	Tetracycline	plasmid-non-plasmid	multi	arg_1448
refseq__NZ_CZDQ01000027.1_37	4933	sgb_4933	20	Comm	Tetracycline	plasmid-non-plasmid	multi	arg_1448
refseq__NZ_CZDQ01000027.1_37	4938	sgb_4938	3	Comm	Tetracycline	plasmid-non-plasmid	multi	arg_1448
refseq__NZ_CZDQ01000027.1_37	4940	sgb_4940	7	Comm	Tetracycline	plasmid-non-plasmid	multi	arg_1448
refseq__NZ_CZDQ01000027.1_37	4951	sgb_4951	2	Comm	Tetracycline	plasmid-non-plasmid	multi	arg_1448
refseq__NZ_CZDQ01000027.1_37	5065	sgb_5065	7	Comm	Tetracycline	plasmid-non-plasmid	multi	arg_1448
refseq__NZ_CZDQ01000027.1_37	5075	sgb_5075	2	Comm	Tetracycline	plasmid-non-plasmid	multi	arg_1448
refseq__NZ_CZDQ01000027.1_37	5082	sgb_5082	9	Comm	Tetracycline	plasmid-non-plasmid	multi	arg_1448
refseq__NZ_CZDQ01000027.1_37	5111	sgb_5111	3	Comm	Tetracycline	plasmid-non-plasmid	multi	arg_1448
refseq__NZ_CZDQ01000027.1_37	5117	sgb_5117	3	Comm	Tetracycline	plasmid-non-plasmid	multi	arg_1448
refseq__NZ_CZDQ01000027.1_37	9346	sgb_9346	2	Comm	Tetracycline	plasmid-non-plasmid	multi	arg_1448
refseq__NZ_FANT01000230.1_1	6136	sgb_6136	2	Patho	MDR	non-plasmid	single	arg_1451
refseq__NZ_FAVL01000045.1_20	10068	sgb_10068	25	Patho	Fosfomycin	non-plasmid	single	arg_1452
refseq__NZ_FKCW01000021.1_81	10130	sgb_10130	5	Patho	MDR	non-plasmid	single	arg_1465
refseq__NZ_FKDT01000001.1_620	10139	sgb_10139	2	Comm	Aminoglycoside	non-plasmid	single	arg_1468
refseq__NZ_FKFT01000002.1_200	10130	sgb_10130	2	Patho	MDR	non-plasmid	single	arg_1473
refseq__NZ_FLAH01000033.1_10	10119	sgb_10119	2	Comm	MDR	non-plasmid	single	arg_1481
refseq__NZ_FLIT01000060.1_2	10207	sgb_10207	2	Comm	Beta-lactam	non-plasmid	single	arg_1483
refseq__NZ_FLVQ01000013.1_34	10115	sgb_10115	2	Patho	MDR	non-plasmid	single	arg_1488
refseq__NZ_FLXD01000079.1_1	10068	sgb_10068	6	PathoComm	Diaminopyrimidine	non-plasmid-plasmid	multi	arg_1489
refseq__NZ_FLXD01000079.1_1	9260	sgb_9260	2	PathoComm	Diaminopyrimidine	non-plasmid-plasmid	multi	arg_1489
refseq__NZ_FLXD01000079.1_1	9862	sgb_9862	3	PathoComm	Diaminopyrimidine	non-plasmid-plasmid	multi	arg_1489
refseq__NZ_FMXY01000001.1_466	10112	sgb_10112	2	Comm	MLSB	non-plasmid	single	arg_1496
refseq__NZ_FODW01000002.1_479	10139	sgb_10139	2	Comm	Peptide	non-plasmid	single	arg_1497
refseq__NZ_FODW01000002.1_535	10139	sgb_10139	2	Comm	Fluoroquinolone	non-plasmid	single	arg_1498
refseq__NZ_FWGF01000002.1_237	10114	sgb_10114	5	Comm	MDR	non-plasmid	single	arg_1502
refseq__NZ_FWJR01000040.1_2	14507	sgb_14507	4	Comm	MLSB	plasmid	single	arg_1504
refseq__NZ_FWMF01000018.1_37	10115	sgb_10115	3	Patho	MDR	non-plasmid	single	arg_1505
refseq__NZ_FWOT01000003.1_221	10115	sgb_10115	59	Patho	MDR	non-plasmid-plasmid	single	arg_1507
refseq__NZ_FWPE01000014.1_81	10114	sgb_10114	5	Comm	MDR	non-plasmid	single	arg_1508
refseq__NZ_FZET01000037.1_11	10068	sgb_10068	2	Patho	Peptide	non-plasmid	single	arg_1509
refseq__NZ_FZFI01000001.1_303	10068	sgb_10068	19	Patho	MDR	non-plasmid	single	arg_1510
refseq__NZ_FZFI01000005.1_47	10068	sgb_10068	33	Patho	MDR	non-plasmid	single	arg_1511
refseq__NZ_FZFW01000177.1_5	10068	sgb_10068	2	Patho	MDR	non-plasmid	single	arg_1512
refseq__NZ_FZGA01000012.1_58	10068	sgb_10068	41	Patho	MDR	non-plasmid-plasmid	single	arg_1513
refseq__NZ_FZGQ01000148.1_13	10068	sgb_10068	5	Patho	MDR	non-plasmid	single	arg_1514
refseq__NZ_FZGX01000001.1_486	10068	sgb_10068	3	Patho	MDR	non-plasmid	single	arg_1515
refseq__NZ_FZHJ01000240.1_3	10068	sgb_10068	36	Patho	MDR	non-plasmid	single	arg_1516
refseq__NZ_FZIB01000004.1_116	10068	sgb_10068	2	Patho	Peptide	non-plasmid	single	arg_1517
refseq__NZ_FZJO01000042.1_6	10068	sgb_10068	268	Patho	MDR	non-plasmid-plasmid	single	arg_1518
refseq__NZ_FZJY01000021.1_9	10068	sgb_10068	2	Patho	MDR	non-plasmid	single	arg_1519
refseq__NZ_GG749225.1_89	10068	sgb_10068	58	Patho	MDR	non-plasmid	single	arg_1520
refseq__NZ_GG771858.1_6	10068	sgb_10068	7	Patho	Aminoglycoside	non-plasmid	single	arg_1521
refseq__NZ_GL457170.1_70	7962	sgb_7962	2	Patho	MLSB	non-plasmid	single	arg_1522
refseq__NZ_GL884220.1_705	10068	sgb_10068	9	Patho	MDR	non-plasmid	single	arg_1523
refseq__NZ_JDRV01000110.1_3	10068	sgb_10068	3	Patho	MDR	non-plasmid	single	arg_1532
refseq__NZ_JDWQ01000060.1_16	10068	sgb_10068	2	Patho	Sulfonamide	non-plasmid-plasmid	multi	arg_1533
refseq__NZ_JDWQ01000060.1_16	9283	sgb_9283	4	Patho	Sulfonamide	non-plasmid-plasmid	multi	arg_1533
refseq__NZ_JH414803.1_109	10112	sgb_10112	2	Comm	MDR	non-plasmid	single	arg_1535
refseq__NZ_JHDK01000135.1_134	10068	sgb_10068	8	Patho	Fluoroquinolone	non-plasmid	single	arg_1541
refseq__NZ_JHHC01000001.1_80	10068	sgb_10068	23	Patho	MDR	non-plasmid	single	arg_1543
refseq__NZ_JHLA01000079.1_8	10068	sgb_10068	8	Patho	MDR	non-plasmid	single	arg_1544
refseq__NZ_JHLA01000096.1_1	10068	sgb_10068	89	Patho	MDR	non-plasmid-plasmid	single	arg_1545
refseq__NZ_JHNZ01000011.1_51	10068	sgb_10068	3	Patho	MDR	non-plasmid	single	arg_1546
refseq__NZ_JICI01000006.1_301	10068	sgb_10068	2	Patho	Peptide	non-plasmid	single	arg_1552
refseq__NZ_JJMB01000090.1_60	10068	sgb_10068	3	Patho	MDR	non-plasmid	single	arg_1555
refseq__NZ_JMPK01000018.1_36	10209	sgb_10209	5	Patho	MDR	non-plasmid	single	arg_1558
refseq__NZ_JMPK01000018.1_37	10209	sgb_10209	5	Patho	MDR	non-plasmid	single	arg_1559
refseq__NZ_JMPK01000031.1_35	10209	sgb_10209	4	Patho	MDR	non-plasmid	single	arg_1560
refseq__NZ_JMPK01000036.1_13	10209	sgb_10209	4	Patho	MDR	non-plasmid	single	arg_1561
refseq__NZ_JMTA01000005.1_67	10083	sgb_10083	2	Patho	MDR	non-plasmid	single	arg_1563
refseq__NZ_JNCH01000008.1_364	10119	sgb_10119	2	Comm	MDR	non-plasmid	single	arg_1564
refseq__NZ_JNMC01000005.1_157	10068	sgb_10068	86	Patho	MDR	non-plasmid	single	arg_1565
refseq__NZ_JNQY01000001.1_470	10068	sgb_10068	13	Patho	MDR	non-plasmid-plasmid	single	arg_1570
refseq__NZ_JOQH01000004.1_197	10068	sgb_10068	48	Patho	Fluoroquinolone	non-plasmid	single	arg_1571
refseq__NZ_JOQV01000004.1_340	10068	sgb_10068	6	Patho	MDR	non-plasmid-plasmid	single	arg_1572
refseq__NZ_JOQX01000002.1_302	10083	sgb_10083	3	Patho	MDR	non-plasmid	single	arg_1573
refseq__NZ_JOQX01000002.1_304	10083	sgb_10083	2	Patho	MDR	non-plasmid	single	arg_1574
refseq__NZ_JOSD01000036.1_43	10068	sgb_10068	2	Patho	Peptide	non-plasmid	single	arg_1576
refseq__NZ_JOUQ01000030.1_44	19444	sgb_19444	2	Patho	MDR	non-plasmid	single	arg_1577
refseq__NZ_JPQG01000003.1_1222	10068	sgb_10068	11	Patho	MDR	non-plasmid-plasmid	single	arg_1578
refseq__NZ_JPQG01000003.1_579	10068	sgb_10068	16	Patho	Aminoglycoside	non-plasmid	single	arg_1579
refseq__NZ_JPQR01000016.1_30	10068	sgb_10068	259	Patho	MDR	non-plasmid-plasmid	single	arg_1580
refseq__NZ_JRRY01000094.1_160	10068	sgb_10068	5	Patho	MDR	non-plasmid-plasmid	single	arg_1584
refseq__NZ_JRRZ01000007.1_202	10068	sgb_10068	29	Patho	MDR	non-plasmid	single	arg_1585
refseq__NZ_JRSB01000213.1_24	10068	sgb_10068	185	Patho	MDR	non-plasmid-plasmid	single	arg_1586
refseq__NZ_JSCB01000032.1_7	9992	sgb_9992	5	Patho	MDR	non-plasmid	single	arg_1587
refseq__NZ_JSGA01000009.1_38	10068	sgb_10068	4	Patho	Aminoglycoside	non-plasmid	single	arg_1588
refseq__NZ_JSHA01000109.1_2	10068	sgb_10068	6	Patho	MDR	non-plasmid	single	arg_1589
refseq__NZ_JSHS01000076.1_20	10068	sgb_10068	143	Patho	MDR	non-plasmid-plasmid	single	arg_1590
refseq__NZ_JSKA01000038.1_60	10068	sgb_10068	2	Patho	Peptide	non-plasmid	single	arg_1592
refseq__NZ_JSKT01000081.1_17	10068	sgb_10068	2	Patho	MDR	non-plasmid	single	arg_1593
refseq__NZ_JSLJ01000022.1_18	10068	sgb_10068	8	Patho	Fluoroquinolone	non-plasmid	single	arg_1594
refseq__NZ_JSLN01000499.1_30	10068	sgb_10068	9	Patho	Fluoroquinolone	non-plasmid	single	arg_1595
refseq__NZ_JSMX01000103.1_335	10068	sgb_10068	60	Patho	MDR	non-plasmid	single	arg_1596
refseq__NZ_JSQG01000121.1_25	10068	sgb_10068	15	Patho	MDR	non-plasmid	single	arg_1599
refseq__NZ_JSVO01000005.1_123	10068	sgb_10068	69	Patho	MDR	non-plasmid	single	arg_1601
refseq__NZ_JSZC01000013.1_808	10139	sgb_10139	2	Comm	Fosfomycin	non-plasmid	single	arg_1606
refseq__NZ_JTXP01000005.1_120	12320	sgb_12320	2	Patho	MDR	non-plasmid	single	arg_1610
refseq__NZ_JUAU01000025.1_55	12320	sgb_12320	2	Patho	MDR	non-plasmid	single	arg_1612
refseq__NZ_JUHZ01000042.1_5	10116	sgb_10116	2	Patho	MDR	non-plasmid	single	arg_1618
refseq__NZ_JUKA01000007.1_96	10068	sgb_10068	4	Patho	MDR	non-plasmid	single	arg_1619
refseq__NZ_JUPT01000208.1_10	10083	sgb_10083	3	Patho	MDR	non-plasmid	single	arg_1621
refseq__NZ_JUXA01000028.1_65	10068	sgb_10068	2	Patho	Fluoroquinolone	non-plasmid	single	arg_1625
refseq__NZ_JVBX01000001.1_4	10131	sgb_10131	2	Patho	MDR	non-plasmid	single	arg_1628
refseq__NZ_JVBY01000050.1_95	10131	sgb_10131	2	Patho	Fluoroquinolone	non-plasmid	single	arg_1630
refseq__NZ_JVDC01000004.1_22	10083	sgb_10083	3	Patho	Fluoroquinolone	non-plasmid	single	arg_1631
refseq__NZ_JVDD01000094.1_41	10083	sgb_10083	2	Patho	Peptide	non-plasmid	single	arg_1633
refseq__NZ_JVDU01000352.1_7	10114	sgb_10114	4	Comm	Fluoroquinolone	non-plasmid	single	arg_1634
refseq__NZ_JVJE01000063.1_57	10112	sgb_10112	2	Comm	Fluoroquinolone	non-plasmid	single	arg_1637
refseq__NZ_JVKS01000015.1_36	10119	sgb_10119	3	Comm	MDR	non-plasmid	single	arg_1638
refseq__NZ_JVNW01000054.1_6	10130	sgb_10130	4	Patho	MDR	non-plasmid	single	arg_1641
refseq__NZ_JVVQ01000031.1_13	10116	sgb_10116	2	Patho	MDR	non-plasmid	single	arg_1644
refseq__NZ_JWBQ01000050.1_33	7962	sgb_7962	12	Patho	MDR	non-plasmid	single	arg_1648
refseq__NZ_JWBQ01000067.1_115	7962	sgb_7962	2	Patho	MLSB	non-plasmid	single	arg_1649
refseq__NZ_JWCY01000055.1_208	10068	sgb_10068	4	Patho	Peptide	non-plasmid	single	arg_1651
refseq__NZ_JWDQ01000188.1_31	10119	sgb_10119	2	Comm	Aminoglycoside	non-plasmid	single	arg_1652
refseq__NZ_JWGZ01000022.1_156	10207	sgb_10207	2	Comm	MDR	non-plasmid	single	arg_1655
refseq__NZ_JWPV01000038.1_120	10139	sgb_10139	2	Comm	MDR	non-plasmid	single	arg_1658
refseq__NZ_JWRL01000017.1_165	10115	sgb_10115	64	Patho	Aminoglycoside	non-plasmid	single	arg_1661
refseq__NZ_JWYZ01000031.1_9	10068	sgb_10068	4	Patho	MDR	non-plasmid	single	arg_1663
refseq__NZ_JXCH01000016.1_197	10115	sgb_10115	64	Patho	Aminoglycoside	non-plasmid	single	arg_1668
refseq__NZ_JYMH01000053.1_2	10139	sgb_10139	2	Comm	MDR	non-plasmid	single	arg_1671
refseq__NZ_JZMO01000006.1_292	10068	sgb_10068	3	Patho	MDR	non-plasmid	single	arg_1679
refseq__NZ_JZOJ01000072.1_351	10068	sgb_10068	3	Patho	Aminoglycoside	non-plasmid	single	arg_1682
refseq__NZ_JZOL01000031.1_140	10068	sgb_10068	21	Patho	MDR	non-plasmid	single	arg_1683
refseq__NZ_JZON01000031.1_470	10068	sgb_10068	9	Patho	MDR	non-plasmid-plasmid	single	arg_1685
refseq__NZ_JZOV01000089.1_61	10068	sgb_10068	8	Patho	MDR	non-plasmid	single	arg_1687
refseq__NZ_JZPV01000016.1_142	10068	sgb_10068	38	Patho	Peptide	non-plasmid	single	arg_1688
refseq__NZ_JZYQ01000003.1_33	10130	sgb_10130	3	Patho	Fosfomycin	non-plasmid	single	arg_1691
refseq__NZ_JZZW01000015.1_64	10130	sgb_10130	2	Patho	MDR	non-plasmid	single	arg_1695
refseq__NZ_JZZX01000012.1_172	10139	sgb_10139	5	Comm	MDR	plasmid-non-plasmid	single	arg_1696
refseq__NZ_KB731928.1_27	10068	sgb_10068	4	Patho	Peptide	non-plasmid-plasmid	single	arg_1698
refseq__NZ_KB732719.1_86	10068	sgb_10068	35	Patho	MDR	non-plasmid-plasmid	single	arg_1699
refseq__NZ_KB732996.1_755	10068	sgb_10068	4	Patho	MDR	non-plasmid	single	arg_1700
refseq__NZ_KB733069.1_4077	10068	sgb_10068	3	Patho	Peptide	non-plasmid	single	arg_1701
refseq__NZ_KB733069.1_943	10068	sgb_10068	3	Patho	MDR	non-plasmid	single	arg_1702
refseq__NZ_KB733141.1_3830	10068	sgb_10068	2	Patho	Peptide	non-plasmid	single	arg_1708
refseq__NZ_KB945723.1_1	7962	sgb_7962	8	Patho	MDR	non-plasmid	single	arg_1710
refseq__NZ_KB946229.1_131	7970	sgb_7970	8	Comm	Aminoglycoside	non-plasmid	single	arg_1711
refseq__NZ_KE136862.1_206	10068	sgb_10068	92	Patho	MDR	non-plasmid	single	arg_1712
refseq__NZ_KE699213.1_84	10068	sgb_10068	4	Patho	MDR	non-plasmid	single	arg_1713
refseq__NZ_KE700360.1_1286	10068	sgb_10068	2	Patho	MDR	non-plasmid	single	arg_1714
refseq__NZ_KE700788.1_137	10068	sgb_10068	3	Patho	MDR	non-plasmid	single	arg_1715
refseq__NZ_KE701209.1_239	10068	sgb_10068	5	Patho	MDR	non-plasmid	single	arg_1716
refseq__NZ_KE701413.1_1761	10068	sgb_10068	3	Patho	MDR	non-plasmid	single	arg_1717
refseq__NZ_KI303407.1_129	10068	sgb_10068	2	Patho	MDR	non-plasmid	single	arg_1721
refseq__NZ_KI531236.1_66	10068	sgb_10068	18	Patho	MDR	plasmid-non-plasmid	single	arg_1725
refseq__NZ_KI534104.1_128	10068	sgb_10068	40	Patho	MDR	non-plasmid	single	arg_1726
refseq__NZ_KI535633.1_2856	10130	sgb_10130	3	Patho	Peptide	non-plasmid	single	arg_1731
refseq__NZ_KI543566.1_1	10068	sgb_10068	7	Patho	MDR	non-plasmid	single	arg_1732
refseq__NZ_KI929804.1_2238	10068	sgb_10068	8	Patho	MDR	non-plasmid	single	arg_1734
refseq__NZ_KI973119.1_178	10139	sgb_10139	3	Comm	MDR	non-plasmid	single	arg_1737
refseq__NZ_KI973133.1_255	10130	sgb_10130	2	Patho	Peptide	non-plasmid	single	arg_1739
refseq__NZ_KI973163.1_907	10116	sgb_10116	2	Patho	Fluoroquinolone	non-plasmid	single	arg_1742
refseq__NZ_KI973229.1_4080	10130	sgb_10130	3	Patho	MDR	non-plasmid	single	arg_1744
refseq__NZ_KK214763.1_1640	10130	sgb_10130	3	Patho	MDR	non-plasmid	single	arg_1749
refseq__NZ_KK736346.1_139	10068	sgb_10068	14	Patho	Fluoroquinolone	non-plasmid	single	arg_1752
refseq__NZ_KK736550.1_615	10068	sgb_10068	17	Patho	MDR	non-plasmid	single	arg_1754
refseq__NZ_KK736553.1_239	10068	sgb_10068	9	Patho	MDR	non-plasmid	single	arg_1755
refseq__NZ_KK736632.1_532	10114	sgb_10114	3	Comm	Aminoglycoside	non-plasmid	single	arg_1756
refseq__NZ_KK737183.1_4395	10115	sgb_10115	35	Patho	MDR	non-plasmid	single	arg_1757
refseq__NZ_KN150799.1_2974	10131	sgb_10131	2	Patho	MDR	non-plasmid	single	arg_1760
refseq__NZ_KN711472.1_71	10068	sgb_10068	3	Patho	MDR	non-plasmid-plasmid	single	arg_1762
refseq__NZ_KQ087951.1_1137	10068	sgb_10068	3	Patho	MDR	non-plasmid	single	arg_1767
refseq__NZ_KQ089574.1_4580	10112	sgb_10112	2	Comm	MDR	non-plasmid	single	arg_1769
refseq__NZ_KQ089631.1_3873	10114	sgb_10114	5	Comm	MDR	non-plasmid	single	arg_1770
refseq__NZ_KQ089700.1_2654	10115	sgb_10115	54	Patho	MDR	non-plasmid-plasmid	single	arg_1771
refseq__NZ_KQ089818.1_808	10083	sgb_10083	2	Patho	Peptide	non-plasmid	single	arg_1772
refseq__NZ_KQ089848.1_555	10083	sgb_10083	3	Patho	MDR	non-plasmid	single	arg_1773
refseq__NZ_KV791816.1_137	10079	sgb_10079	2	Patho	Fosfomycin	non-plasmid	single	arg_1784
refseq__NZ_KZ160271.1_265	10068	sgb_10068	3	Patho	MDR	non-plasmid-plasmid	single	arg_1787
refseq__NZ_KZ160271.1_340	10068	sgb_10068	35	Patho	MDR	non-plasmid-plasmid	single	arg_1788
refseq__NZ_KZ269867.1_2226	10068	sgb_10068	2	Patho	MDR	non-plasmid	single	arg_1790
refseq__NZ_KZ845729.1_62	1814	sgb_1814	2	PathoComm	Tetracycline	non-plasmid-plasmid	multi	arg_1791
refseq__NZ_KZ845729.1_62	4659	sgb_4659	2	PathoComm	Tetracycline	non-plasmid-plasmid	multi	arg_1791
refseq__NZ_KZ845729.1_62	6962	sgb_6962	7	PathoComm	Tetracycline	non-plasmid-plasmid	multi	arg_1791
refseq__NZ_KZ845729.1_62	8018	sgb_8018	4	PathoComm	Tetracycline	non-plasmid-plasmid	multi	arg_1791
refseq__NZ_KZ845729.1_62	8021	sgb_8021	4	PathoComm	Tetracycline	non-plasmid-plasmid	multi	arg_1791
refseq__NZ_KZ846436.1_242	7968	sgb_7968	6	Comm	MDR	non-plasmid	single	arg_1792
refseq__NZ_LAZG01000011.1_128	10209	sgb_10209	5	Patho	MDR	non-plasmid	single	arg_1797
refseq__NZ_LBLX01000006.1_364	10130	sgb_10130	5	Patho	MDR	non-plasmid	single	arg_1798
refseq__NZ_LDBD01000011.1_98	10116	sgb_10116	2	Patho	MDR	non-plasmid	single	arg_1799
refseq__NZ_LDBF01000013.1_22	10116	sgb_10116	2	Patho	MDR	non-plasmid	single	arg_1800
refseq__NZ_LDNJ01000076.1_70	7968	sgb_7968	5	Comm	MLSB	non-plasmid	single	arg_1806
refseq__NZ_LDPC01000013.1_59	7967	sgb_7967	2	Patho	Tetracycline	non-plasmid	single	arg_1807
refseq__NZ_LDUO01000023.1_123	10139	sgb_10139	2	Comm	Aminoglycoside	non-plasmid	single	arg_1809
refseq__NZ_LDUO01000026.1_123	10139	sgb_10139	2	Comm	MDR	non-plasmid	single	arg_1810
refseq__NZ_LEDB01000033.1_440	10130	sgb_10130	2	Patho	MDR	non-plasmid	single	arg_1812
refseq__NZ_LEDO01000025.1_12	10130	sgb_10130	2	Patho	MDR	non-plasmid-plasmid	single	arg_1814
refseq__NZ_LEFC01000091.1_1	12320	sgb_12320	2	Patho	MDR	non-plasmid	single	arg_1820
refseq__NZ_LEGZ01000004.1_192	12320	sgb_12320	2	Patho	MDR	non-plasmid	single	arg_1821
refseq__NZ_LEIA01000009.1_227	12320	sgb_12320	2	Patho	MDR	non-plasmid	single	arg_1822
refseq__NZ_LEIE01000061.1_6	12320	sgb_12320	2	Patho	MDR	non-plasmid	single	arg_1823
refseq__NZ_LFOI01000010.1_50	10114	sgb_10114	3	Comm	Aminoglycoside	non-plasmid	single	arg_1828
refseq__NZ_LFUC01000009.1_20	10119	sgb_10119	2	Comm	MDR	non-plasmid	single	arg_1830
refseq__NZ_LGMW01000083.1_170	10068	sgb_10068	5	Patho	Peptide	non-plasmid	single	arg_1833
refseq__NZ_LGUO01000007.1_68	7970	sgb_7970	10	Comm	MDR	non-plasmid	single	arg_1834
refseq__NZ_LHAA01000004.1_20	10068	sgb_10068	40	Patho	MDR	non-plasmid-plasmid	single	arg_1835
refseq__NZ_LHCO01000009.1_506	10068	sgb_10068	7	Patho	MDR	non-plasmid	single	arg_1836
refseq__NZ_LJEO02000112.1_129	10139	sgb_10139	5	Comm	MDR	non-plasmid	single	arg_1838
refseq__NZ_LJEZ01000001.1_34	10131	sgb_10131	2	Patho	MDR	non-plasmid	single	arg_1841
refseq__NZ_LJOO01000019.1_2	10115	sgb_10115	4	Patho	Fosfomycin	non-plasmid	single	arg_1844
refseq__NZ_LLYD01000099.1_15	10068	sgb_10068	2	Patho	MDR	non-plasmid	single	arg_1850
refseq__NZ_LLYL01000073.1_21	10068	sgb_10068	2	Patho	MDR	non-plasmid	single	arg_1851
refseq__NZ_LM995786.1_354	10068	sgb_10068	72	Patho	MDR	non-plasmid	single	arg_1852
refseq__NZ_LM996959.1_32	10068	sgb_10068	8	Patho	MDR	non-plasmid	single	arg_1853
refseq__NZ_LNHR01000016.1_46	10068	sgb_10068	12	Patho	MDR	non-plasmid	single	arg_1855
refseq__NZ_LNUC01000008.1_98	10068	sgb_10068	2	Patho	Fosfomycin	non-plasmid	single	arg_1857
refseq__NZ_LNUJ01000007.1_228	10068	sgb_10068	5	Patho	MDR	non-plasmid	single	arg_1858
refseq__NZ_LOIR01000003.1_570	10068	sgb_10068	2	Patho	Peptide	non-plasmid	single	arg_1860
refseq__NZ_LOIT01000253.1_129	10068	sgb_10068	13	Patho	Peptide	non-plasmid	single	arg_1861
refseq__NZ_LPOH01000023.1_2	10130	sgb_10130	4	Patho	MDR	non-plasmid	single	arg_1863
refseq__NZ_LPOJ01000052.1_52	10131	sgb_10131	2	Patho	Peptide	non-plasmid	single	arg_1864
refseq__NZ_LPOJ01000060.1_149	10131	sgb_10131	2	Patho	Peptide	non-plasmid	single	arg_1865
refseq__NZ_LPOS01000005.1_72	10139	sgb_10139	4	Comm	MDR	non-plasmid	single	arg_1866
refseq__NZ_LPOW01000026.1_186	10131	sgb_10131	2	Patho	Fosfomycin	non-plasmid	single	arg_1867
refseq__NZ_LPQK01000004.1_19	10130	sgb_10130	5	Patho	Fluoroquinolone	non-plasmid	single	arg_1869
refseq__NZ_LPTC01000489.1_2	10068	sgb_10068	2	Patho	MDR	non-plasmid	single	arg_1871
refseq__NZ_LQHH01000007.1_52	10119	sgb_10119	2	Comm	MDR	non-plasmid	single	arg_1872
refseq__NZ_LQSL02000003.1_273	10068	sgb_10068	7	Patho	MDR	non-plasmid	single	arg_1874
refseq__NZ_LQTG01000211.1_34	10068	sgb_10068	9	Patho	Peptide	non-plasmid	single	arg_1875
refseq__NZ_LQUO01000050.1_8	10068	sgb_10068	136	Patho	MDR	non-plasmid-plasmid	single	arg_1878
refseq__NZ_LQUP01000016.1_14	10068	sgb_10068	3	Patho	Fluoroquinolone	non-plasmid	single	arg_1879
refseq__NZ_LQVM01000035.1_64	10068	sgb_10068	17	Patho	MDR	non-plasmid	single	arg_1882
refseq__NZ_LQWJ01000103.1_1	10068	sgb_10068	7	Patho	MDR	non-plasmid	single	arg_1883
refseq__NZ_LR130538.1_4955	10114	sgb_10114	5	Comm	MDR	non-plasmid	single	arg_1886
refseq__NZ_LR130543.1_3354	10114	sgb_10114	5	Comm	MDR	non-plasmid	single	arg_1887
refseq__NZ_LR134118.1_3195	10083	sgb_10083	2	Patho	MDR	non-plasmid	single	arg_1889
refseq__NZ_LR134221.1_1717	10068	sgb_10068	6	Patho	MDR	non-plasmid	single	arg_1891
refseq__NZ_LR134221.1_541	10068	sgb_10068	4	Patho	MDR	non-plasmid	single	arg_1892
refseq__NZ_LRAB01000032.1_348	10068	sgb_10068	3	Patho	MDR	non-plasmid	single	arg_1896
refseq__NZ_LREQ01000001.1_329	10130	sgb_10130	3	Patho	Peptide	non-plasmid	single	arg_1899
refseq__NZ_LRIO01000114.1_42	10131	sgb_10131	2	Patho	MDR	non-plasmid	single	arg_1900
refseq__NZ_LRKJ01000119.1_227	10068	sgb_10068	4	Patho	MDR	non-plasmid	single	arg_1907
refseq__NZ_LRZS01000009.1_85	12320	sgb_12320	2	Patho	Triclosan	non-plasmid	single	arg_1919
refseq__NZ_LSAG01000023.1_43	12320	sgb_12320	2	Patho	MDR	non-plasmid	single	arg_1920
refseq__NZ_LSGJ01000151.1_12	10068	sgb_10068	3	Patho	Peptide	non-plasmid	single	arg_1922
refseq__NZ_LUGB01000023.1_37	10083	sgb_10083	2	Patho	Peptide	non-plasmid	single	arg_1925
refseq__NZ_LVME01000297.1_21	10068	sgb_10068	324	Patho	Peptide	non-plasmid-plasmid	single	arg_1927
refseq__NZ_LVNA01000760.1_9	10068	sgb_10068	3	Patho	MDR	non-plasmid	single	arg_1928
refseq__NZ_LVNC01000511.1_2	10068	sgb_10068	269	Patho	MDR	non-plasmid	single	arg_1929
refseq__NZ_LVPU01000078.1_300	10068	sgb_10068	3	Patho	Aminoglycoside	non-plasmid	single	arg_1932
refseq__NZ_LVRO01000002.1_35	10068	sgb_10068	2	Patho	MDR	non-plasmid	single	arg_1933
refseq__NZ_LVTI01000038.1_9	10068	sgb_10068	2	Patho	MDR	non-plasmid	single	arg_1934
refseq__NZ_LVTM01000001.1_60	10068	sgb_10068	5	Patho	MDR	non-plasmid	single	arg_1935
refseq__NZ_LVTM01000287.1_1	10068	sgb_10068	5	Patho	Nucleoside	non-plasmid-plasmid	single	arg_1936
refseq__NZ_LVTQ01000231.1_16	10139	sgb_10139	5	Comm	MDR	non-plasmid	single	arg_1937
refseq__NZ_LVTQ01000241.1_21	10139	sgb_10139	2	Comm	Peptide	non-plasmid	single	arg_1938
refseq__NZ_LVUV01000127.1_7	10116	sgb_10116	2	Patho	MDR	non-plasmid	single	arg_1952
refseq__NZ_LXJO01000186.1_5	10068	sgb_10068	2	Patho	Amphenicol	plasmid	single	arg_1954
refseq__NZ_LXMY01000002.1_27	10115	sgb_10115	2	Patho	Peptide	non-plasmid	single	arg_1955
refseq__NZ_LYAU01000030.1_8	10068	sgb_10068	3	Patho	MDR	plasmid-non-plasmid	single	arg_1957
refseq__NZ_LYBD01000211.1_6	10068	sgb_10068	2	Patho	MDR	non-plasmid	single	arg_1958
refseq__NZ_LYBZ01000297.1_2	10068	sgb_10068	2	Patho	MDR	non-plasmid	single	arg_1959
refseq__NZ_LYCA01000409.1_36	10068	sgb_10068	2	Patho	Fluoroquinolone	non-plasmid	single	arg_1960
refseq__NZ_LYYE01000333.1_2	10068	sgb_10068	3	Patho	MDR	non-plasmid	multi	arg_1962
refseq__NZ_LYYE01000333.1_2	10115	sgb_10115	64	Patho	MDR	non-plasmid	multi	arg_1962
refseq__NZ_LZGB01000024.1_336	10114	sgb_10114	5	Comm	MDR	non-plasmid	single	arg_1964
refseq__NZ_MAMU01000009.1_180	10115	sgb_10115	18	Patho	Fluoroquinolone	non-plasmid-plasmid	single	arg_1966
refseq__NZ_MDCA01000001.1_940	10112	sgb_10112	2	Comm	MDR	non-plasmid	single	arg_1972
refseq__NZ_MDGG01000028.1_1	10068	sgb_10068	91	Patho	MDR	non-plasmid-plasmid	single	arg_1975
refseq__NZ_MDVW01000019.1_300	10139	sgb_10139	2	Comm	MDR	non-plasmid	single	arg_1976
refseq__NZ_MECV01000386.1_14	10068	sgb_10068	21	Patho	Fluoroquinolone	non-plasmid	single	arg_1978
refseq__NZ_MIVP01000013.1_14	10068	sgb_10068	10	Patho	MDR	non-plasmid-plasmid	single	arg_1979
refseq__NZ_MJDR01000004.1_23	7970	sgb_7970	10	Comm	MDR	non-plasmid	single	arg_1984
refseq__NZ_MKGX01000245.1_80	10068	sgb_10068	8	Patho	Peptide	non-plasmid	single	arg_1988
refseq__NZ_MKGY01000056.1_2	10068	sgb_10068	11	Patho	MDR	non-plasmid	single	arg_1989
refseq__NZ_MOIO01000016.1_17	10068	sgb_10068	2	Patho	MDR	non-plasmid	single	arg_1993
refseq__NZ_MOKD01000031.1_9	10068	sgb_10068	2	Patho	MDR	non-plasmid	single	arg_1994
refseq__NZ_MOKH01000006.1_55	10068	sgb_10068	338	Patho	Peptide	non-plasmid	single	arg_1995
refseq__NZ_MOKI01000001.1_249	10068	sgb_10068	4	Patho	MDR	non-plasmid	single	arg_1996
refseq__NZ_MOKI01000006.1_65	10068	sgb_10068	4	Patho	Peptide	non-plasmid	single	arg_1997
refseq__NZ_MOSU01000255.1_1	10114	sgb_10114	4	Comm	MDR	non-plasmid	single	arg_2000
refseq__NZ_MOZD01000005.1_182	10068	sgb_10068	12	Patho	MDR	non-plasmid	single	arg_2002
refseq__NZ_MOZJ01000009.1_120	10068	sgb_10068	2	Patho	MDR	non-plasmid	single	arg_2003
refseq__NZ_MOZN01000009.1_183	10068	sgb_10068	14	Patho	MDR	non-plasmid	single	arg_2005
refseq__NZ_MSSJ01000055.1_4	10115	sgb_10115	64	Patho	MDR	non-plasmid-plasmid	single	arg_2014
refseq__NZ_MTFV01000061.1_109	10131	sgb_10131	2	Patho	MDR	non-plasmid	single	arg_2016
refseq__NZ_MTPO01000093.1_14	9260	sgb_9260	2	Comm	Tetracycline	plasmid	single	arg_2018
refseq__NZ_MTPR01000121.1_4	10068	sgb_10068	3	Patho	MDR	non-plasmid-plasmid	single	arg_2019
refseq__NZ_MTPS01000168.1_21	10068	sgb_10068	5	Patho	MDR	non-plasmid	single	arg_2021
refseq__NZ_MTXX01000013.1_76	10068	sgb_10068	9	Patho	MDR	non-plasmid	single	arg_2023
refseq__NZ_MTZP01000014.1_25	10116	sgb_10116	2	Patho	MDR	non-plasmid	single	arg_2025
refseq__NZ_MUBQ01000023.1_8	10068	sgb_10068	4	Patho	MDR	non-plasmid	single	arg_2026
refseq__NZ_MUDF01000021.1_81	10130	sgb_10130	3	Patho	MDR	non-plasmid	single	arg_2027
refseq__NZ_MVLQ01000001.1_74	10068	sgb_10068	2	Patho	MDR	non-plasmid	single	arg_2029
refseq__NZ_MWXY01000006.1_162	12320	sgb_12320	2	Patho	MDR	non-plasmid	single	arg_2035
refseq__NZ_NADY01000018.1_581	10068	sgb_10068	2	Patho	MDR	non-plasmid	single	arg_2036
refseq__NZ_NADZ01000010.1_94	10068	sgb_10068	3	Patho	MDR	non-plasmid-plasmid	single	arg_2037
refseq__NZ_NAEM01000067.1_41	10068	sgb_10068	2	Patho	MDR	non-plasmid	single	arg_2038
refseq__NZ_NBCY01000105.1_27	10068	sgb_10068	12	Patho	MDR	non-plasmid	single	arg_2040
refseq__NZ_NBDD01000188.1_83	10068	sgb_10068	53	Patho	MDR	non-plasmid	single	arg_2041
refseq__NZ_NBDN01000120.1_111	10068	sgb_10068	14	Patho	Peptide	non-plasmid	single	arg_2042
refseq__NZ_NBKN01000005.1_1	10068	sgb_10068	20	Patho	Aminoglycoside	non-plasmid	single	arg_2044
refseq__NZ_NCPM01000065.1_2	10115	sgb_10115	23	Patho	Beta-lactam	non-plasmid-plasmid	single	arg_2045
refseq__NZ_NCPY01000073.1_35	10112	sgb_10112	2	Comm	MDR	non-plasmid	single	arg_2046
refseq__NZ_NCRR01000001.1_1851	10068	sgb_10068	7	Patho	MDR	non-plasmid	single	arg_2049
refseq__NZ_NDEI01000064.1_2	10115	sgb_10115	3	Patho	Fosfomycin	non-plasmid	single	arg_2050
refseq__NZ_NEEH01000006.1_814	10139	sgb_10139	5	Comm	MDR	non-plasmid	single	arg_2055
refseq__NZ_NENF01000007.1_91	10068	sgb_10068	2	Patho	MDR	non-plasmid	single	arg_2060
refseq__NZ_NENQ01000002.1_108	10068	sgb_10068	2	Patho	Peptide	non-plasmid	single	arg_2061
refseq__NZ_NFBL02000002.1_6	10112	sgb_10112	2	PathoComm	MDR	non-plasmid-plasmid	multi	arg_2064
refseq__NZ_NFBL02000002.1_6	10115	sgb_10115	34	PathoComm	MDR	non-plasmid-plasmid	multi	arg_2064
refseq__NZ_NFTU01000004.1_36	10068	sgb_10068	3	Patho	Peptide	non-plasmid	single	arg_2066
refseq__NZ_NFVO01000026.1_317	10115	sgb_10115	2	Patho	Fosfomycin	non-plasmid	single	arg_2067
refseq__NZ_NGBR01000007.1_141	10068	sgb_10068	123	Patho	Peptide	non-plasmid-plasmid	single	arg_2074
refseq__NZ_NGRD01000001.1_1698	10083	sgb_10083	3	Patho	MDR	non-plasmid	single	arg_2075
refseq__NZ_NGSM01000001.1_479	10119	sgb_10119	2	Comm	Peptide	non-plasmid	single	arg_2077
refseq__NZ_NHQC01000007.1_181	10068	sgb_10068	3	Patho	MDR	non-plasmid	single	arg_2082
refseq__NZ_NHQF01000013.1_88	10068	sgb_10068	10	Patho	MDR	non-plasmid	single	arg_2083
refseq__NZ_NHQG01000030.1_44	10068	sgb_10068	2	Patho	Peptide	non-plasmid	single	arg_2084
refseq__NZ_NIEK01000024.1_275	10068	sgb_10068	84	Patho	MDR	non-plasmid-plasmid	single	arg_2087
refseq__NZ_NIJC01000023.1_75	12320	sgb_12320	2	Patho	MDR	non-plasmid	single	arg_2088
refseq__NZ_NINV01000503.1_3	12320	sgb_12320	2	Patho	Peptide	non-plasmid	single	arg_2089
refseq__NZ_NJJQ01000039.1_34	10068	sgb_10068	3	Patho	MDR	non-plasmid	single	arg_2093
refseq__NZ_NJJX01000020.1_88	10068	sgb_10068	14	Patho	Fluoroquinolone	non-plasmid	single	arg_2094
refseq__NZ_NJNI01000010.1_29	10068	sgb_10068	2	Patho	MDR	non-plasmid	single	arg_2095
refseq__NZ_NJOD01000009.1_18	1814	sgb_1814	4	PathoComm	Tetracycline	non-plasmid-plasmid	multi	arg_2096
refseq__NZ_NJOD01000009.1_18	4532	sgb_4532	2	PathoComm	Tetracycline	non-plasmid-plasmid	multi	arg_2096
refseq__NZ_NJOD01000009.1_18	4540	sgb_4540	6	PathoComm	Tetracycline	non-plasmid-plasmid	multi	arg_2096
refseq__NZ_NJOD01000009.1_18	4940	sgb_4940	3	PathoComm	Tetracycline	non-plasmid-plasmid	multi	arg_2096
refseq__NZ_NJOD01000009.1_18	5045	sgb_5045	5	PathoComm	Tetracycline	non-plasmid-plasmid	multi	arg_2096
refseq__NZ_NJOD01000009.1_18	5075	sgb_5075	17	PathoComm	Tetracycline	non-plasmid-plasmid	multi	arg_2096
refseq__NZ_NJOD01000009.1_18	5077	sgb_5077	2	PathoComm	Tetracycline	non-plasmid-plasmid	multi	arg_2096
refseq__NZ_NJOD01000009.1_18	6744	sgb_6744	4	PathoComm	Tetracycline	non-plasmid-plasmid	multi	arg_2096
refseq__NZ_NJOD01000009.1_18	6754	sgb_6754	3	PathoComm	Tetracycline	non-plasmid-plasmid	multi	arg_2096
refseq__NZ_NJOD01000009.1_18	6806	sgb_6806	3	PathoComm	Tetracycline	non-plasmid-plasmid	multi	arg_2096
refseq__NZ_NJOD01000009.1_18	6962	sgb_6962	6	PathoComm	Tetracycline	non-plasmid-plasmid	multi	arg_2096
refseq__NZ_NJOD01000009.1_18	7979	sgb_7979	2	PathoComm	Tetracycline	non-plasmid-plasmid	multi	arg_2096
refseq__NZ_NJSK01000017.1_88	10068	sgb_10068	2	Patho	MDR	non-plasmid	single	arg_2097
refseq__NZ_NJTX01000016.1_39	10068	sgb_10068	24	Patho	MDR	non-plasmid-plasmid	single	arg_2098
refseq__NZ_NJXT01000008.1_138	10068	sgb_10068	12	Patho	MDR	non-plasmid	single	arg_2102
refseq__NZ_NKEH01000024.1_35	10068	sgb_10068	25	Patho	MDR	non-plasmid-plasmid	single	arg_2103
refseq__NZ_NLGS01000012.1_78	10068	sgb_10068	2	Patho	Peptide	non-plasmid	single	arg_2109
refseq__NZ_NLHK01000009.1_13	10068	sgb_10068	51	Patho	MDR	non-plasmid-plasmid	single	arg_2110
refseq__NZ_NLJT01000055.1_1	10068	sgb_10068	158	Patho	Aminoglycoside	non-plasmid-plasmid	single	arg_2115
refseq__NZ_NLKM01000018.1_77	10068	sgb_10068	92	Patho	MDR	non-plasmid	single	arg_2117
refseq__NZ_NLLX01000002.1_78	10068	sgb_10068	2	Patho	Peptide	non-plasmid	single	arg_2119
refseq__NZ_NLLX01000057.1_26	10068	sgb_10068	6	Patho	MDR	non-plasmid	single	arg_2120
refseq__NZ_NLMY01000018.1_47	10068	sgb_10068	2	Patho	Peptide	non-plasmid	single	arg_2121
refseq__NZ_NLNV01000008.1_109	10068	sgb_10068	4	Patho	MDR	non-plasmid-plasmid	single	arg_2123
refseq__NZ_NLOF01000014.1_83	10068	sgb_10068	2	Patho	MDR	non-plasmid	single	arg_2124
refseq__NZ_NLOV01000034.1_37	10068	sgb_10068	5	Patho	Fluoroquinolone	non-plasmid	single	arg_2125
refseq__NZ_NLOW01000009.1_7	10068	sgb_10068	2	Patho	Aminoglycoside	non-plasmid	single	arg_2127
refseq__NZ_NLOW01000030.1_32	10068	sgb_10068	2	Patho	MDR	non-plasmid	single	arg_2129
refseq__NZ_NLPB01000002.1_64	10068	sgb_10068	12	Patho	Peptide	non-plasmid	single	arg_2130
refseq__NZ_NLQM01000005.1_77	10068	sgb_10068	2	Patho	MDR	non-plasmid	single	arg_2131
refseq__NZ_NLST01000001.1_148	10068	sgb_10068	13	Patho	Peptide	non-plasmid	single	arg_2137
refseq__NZ_NLTA01000118.1_3	10068	sgb_10068	16	Patho	MDR	non-plasmid	single	arg_2138
refseq__NZ_NLUZ01000028.1_11	10068	sgb_10068	2	Patho	MDR	non-plasmid	single	arg_2140
refseq__NZ_NLXL01000009.1_50	10068	sgb_10068	4	Patho	MDR	non-plasmid	single	arg_2141
refseq__NZ_NLYH01000033.1_1	10068	sgb_10068	18	Patho	MDR	non-plasmid	single	arg_2142
refseq__NZ_NLYY01000022.1_40	10068	sgb_10068	3	Patho	MDR	non-plasmid	single	arg_2143
refseq__NZ_NMBK01000015.1_3	10068	sgb_10068	15	Patho	MDR	non-plasmid	single	arg_2146
refseq__NZ_NMDE01000015.1_51	10068	sgb_10068	4	Patho	MDR	non-plasmid	single	arg_2148
refseq__NZ_NMEJ01000056.1_1	10068	sgb_10068	14	Patho	MDR	non-plasmid-plasmid	single	arg_2149
refseq__NZ_NMFY01000026.1_20	10068	sgb_10068	3	Patho	MDR	non-plasmid	single	arg_2151
refseq__NZ_NMGE01000011.1_103	10068	sgb_10068	4	Patho	MDR	non-plasmid	single	arg_2152
refseq__NZ_NMHT01000068.1_73	10068	sgb_10068	2	Patho	Peptide	non-plasmid	single	arg_2156
refseq__NZ_NMIR01000085.1_6	10068	sgb_10068	12	Patho	Aminoglycoside	non-plasmid-plasmid	single	arg_2160
refseq__NZ_NMJA01000045.1_3	10068	sgb_10068	55	Patho	Peptide	non-plasmid-plasmid	single	arg_2161
refseq__NZ_NMJQ01000031.1_49	10068	sgb_10068	3	Patho	MDR	non-plasmid	single	arg_2162
refseq__NZ_NMMF01000012.1_26	10068	sgb_10068	2	Patho	MDR	non-plasmid	single	arg_2163
refseq__NZ_NMMY01000026.1_6	10068	sgb_10068	15	Patho	Aminoglycoside	non-plasmid	single	arg_2165
refseq__NZ_NNSY01000014.1_52	10068	sgb_10068	2	Patho	MDR	non-plasmid	single	arg_2168
refseq__NZ_NNTL01000002.1_247	10068	sgb_10068	2	Patho	Peptide	non-plasmid	single	arg_2170
refseq__NZ_NNUB01000012.1_9	10068	sgb_10068	2	Patho	Fluoroquinolone	non-plasmid	single	arg_2171
refseq__NZ_NNVG01000026.1_57	10068	sgb_10068	54	Patho	Aminoglycoside	non-plasmid	single	arg_2172
refseq__NZ_NNWO01000005.1_292	10068	sgb_10068	15	Patho	MDR	non-plasmid	single	arg_2174
refseq__NZ_NNYB01000040.1_30	10068	sgb_10068	4	Patho	MDR	non-plasmid	single	arg_2175
refseq__NZ_NNYY01000004.1_44	10068	sgb_10068	76	Patho	MDR	non-plasmid	single	arg_2176
refseq__NZ_NNZK01000001.1_528	10068	sgb_10068	2	Patho	Peptide	non-plasmid	single	arg_2177
refseq__NZ_NNZW01000018.1_76	10068	sgb_10068	11	Patho	MDR	non-plasmid-plasmid	single	arg_2178
refseq__NZ_NOBF01000005.1_100	10068	sgb_10068	3	Patho	MDR	non-plasmid	single	arg_2180
refseq__NZ_NOCF01000005.1_39	10068	sgb_10068	36	Patho	MDR	non-plasmid	single	arg_2181
refseq__NZ_NOCX01000015.1_82	10068	sgb_10068	3	Patho	Fluoroquinolone	non-plasmid	single	arg_2182
refseq__NZ_NODK01000033.1_31	10068	sgb_10068	2	Patho	MDR	non-plasmid	single	arg_2184
refseq__NZ_NODN01000018.1_29	10068	sgb_10068	2	Patho	Peptide	non-plasmid	single	arg_2185
refseq__NZ_NODV01000008.1_85	10068	sgb_10068	8	Patho	MDR	non-plasmid	single	arg_2187
refseq__NZ_NODZ01000006.1_38	10068	sgb_10068	7	Patho	Fluoroquinolone	non-plasmid	single	arg_2188
refseq__NZ_NOED01000003.1_75	10068	sgb_10068	2	Patho	MDR	non-plasmid	single	arg_2189
refseq__NZ_NOFK01000110.1_1	10068	sgb_10068	5	Patho	MDR	non-plasmid	single	arg_2190
refseq__NZ_NOFR01000003.1_160	10068	sgb_10068	10	Patho	MDR	non-plasmid	single	arg_2191
refseq__NZ_NOGV01000001.1_158	10068	sgb_10068	2	Patho	MDR	non-plasmid	single	arg_2192
refseq__NZ_NOGW01000029.1_33	10068	sgb_10068	5	Patho	MDR	non-plasmid	single	arg_2193
refseq__NZ_NOHG01000015.1_2	10068	sgb_10068	2	Patho	Peptide	non-plasmid	single	arg_2194
refseq__NZ_NOHM01000055.1_9	10068	sgb_10068	74	Patho	MDR	non-plasmid-plasmid	single	arg_2195
refseq__NZ_NOOR01000008.1_48	10068	sgb_10068	2	Patho	Peptide	non-plasmid	single	arg_2199
refseq__NZ_NOPC01000014.1_63	10068	sgb_10068	87	Patho	MDR	non-plasmid-plasmid	single	arg_2203
refseq__NZ_NOPV01000020.1_43	10068	sgb_10068	2	Patho	MDR	non-plasmid	single	arg_2205
refseq__NZ_NOSB01000086.1_1	10068	sgb_10068	4	Patho	Peptide	non-plasmid	single	arg_2207
refseq__NZ_NOTN01000082.1_1	10068	sgb_10068	134	Patho	MDR	non-plasmid-plasmid	single	arg_2208
refseq__NZ_NOTW01000013.1_10	10068	sgb_10068	21	Patho	MDR	non-plasmid	single	arg_2209
refseq__NZ_NOUL01000002.1_241	10068	sgb_10068	6	Patho	Peptide	non-plasmid	single	arg_2210
refseq__NZ_NPGY01000013.1_46	10114	sgb_10114	2	Comm	MDR	non-plasmid	single	arg_2211
refseq__NZ_NPHU01000006.1_12	10119	sgb_10119	2	Comm	Peptide	non-plasmid	single	arg_2212
refseq__NZ_NPNI01000001.1_793	10131	sgb_10131	2	Patho	MDR	non-plasmid	single	arg_2214
refseq__NZ_NPNM01000005.1_220	10131	sgb_10131	2	Patho	MDR	non-plasmid	single	arg_2216
refseq__NZ_NPNM01000006.1_64	10131	sgb_10131	2	Patho	MDR	non-plasmid	single	arg_2217
refseq__NZ_NPNN01000013.1_49	10131	sgb_10131	2	Patho	MDR	non-plasmid	single	arg_2218
refseq__NZ_NQDE01000005.1_4	10068	sgb_10068	95	Patho	MDR	non-plasmid-plasmid	single	arg_2230
refseq__NZ_NRTG01000170.1_2	10068	sgb_10068	2	Patho	MDR	non-plasmid	single	arg_2236
refseq__NZ_NSAQ01000023.1_22	10068	sgb_10068	9	Patho	MDR	non-plasmid	single	arg_2241
refseq__NZ_NSEQ01000027.1_26	10068	sgb_10068	10	Patho	MDR	non-plasmid-plasmid	single	arg_2243
refseq__NZ_NSER01000050.1_84	10068	sgb_10068	4	Patho	Fosfomycin	non-plasmid	single	arg_2246
refseq__NZ_NSIX01000017.1_74	10131	sgb_10131	2	Patho	Peptide	non-plasmid	single	arg_2247
refseq__NZ_NSKS01000059.1_23	10068	sgb_10068	3	Patho	Peptide	non-plasmid	single	arg_2248
refseq__NZ_NSLD01000109.1_34	10115	sgb_10115	17	Patho	Fluoroquinolone	non-plasmid	single	arg_2249
refseq__NZ_NTNF01000012.1_40	10068	sgb_10068	3	Patho	MDR	non-plasmid	single	arg_2256
refseq__NZ_NTPR01000009.1_6	10068	sgb_10068	34	Patho	MDR	non-plasmid-plasmid	single	arg_2259
refseq__NZ_NTPR01000017.1_57	10068	sgb_10068	2	Patho	MDR	non-plasmid	single	arg_2260
refseq__NZ_NWAH01000092.1_7	10068	sgb_10068	3	Patho	Aminoglycoside	non-plasmid	single	arg_2261
refseq__NZ_NWAP01000016.1_1	10068	sgb_10068	25	Patho	MDR	non-plasmid-plasmid	single	arg_2262
refseq__NZ_NWRU01000011.1_8	10068	sgb_10068	105	Patho	MDR	non-plasmid	single	arg_2265
refseq__NZ_NXHI01000004.1_72	10131	sgb_10131	2	Patho	MDR	non-plasmid	single	arg_2266
refseq__NZ_NXKJ01000015.1_22	10068	sgb_10068	10	Patho	Aminoglycoside	non-plasmid	single	arg_2268
refseq__NZ_NXKX01000408.1_1	14507	sgb_14507	4	Comm	MLSB	plasmid	single	arg_2269
refseq__NZ_PCGB01000011.1_75	7968	sgb_7968	2	Comm	MLSB	non-plasmid	single	arg_2270
refseq__NZ_PCZP01000018.1_4	9271	sgb_9271	3	Comm	Tetracycline	non-plasmid	single	arg_2271
refseq__NZ_PDUN01000036.1_25	7962	sgb_7962	2	Patho	MDR	non-plasmid	single	arg_2273
refseq__NZ_PEDQ01000020.1_12	10068	sgb_10068	9	Patho	Peptide	non-plasmid	single	arg_2274
refseq__NZ_PEGY01000002.1_145	10115	sgb_10115	56	Patho	MDR	non-plasmid	single	arg_2275
refseq__NZ_PGHB01000033.1_27	10068	sgb_10068	90	Patho	MDR	non-plasmid	single	arg_2279
refseq__NZ_PGIS01000002.1_77	10068	sgb_10068	10	Patho	MDR	non-plasmid	single	arg_2280
refseq__NZ_PGIU01000092.1_2	10068	sgb_10068	7	PathoComm	Aminoglycoside	plasmid-non-plasmid	multi	arg_2281
refseq__NZ_PGIU01000092.1_2	15254	sgb_15254	3	PathoComm	Aminoglycoside	plasmid-non-plasmid	multi	arg_2281
refseq__NZ_PGIU01000092.1_2	2295	sgb_2295	2	PathoComm	Aminoglycoside	plasmid-non-plasmid	multi	arg_2281
refseq__NZ_PGIU01000092.1_2	9260	sgb_9260	5	PathoComm	Aminoglycoside	plasmid-non-plasmid	multi	arg_2281
refseq__NZ_PGIU01000092.1_2	9271	sgb_9271	2	PathoComm	Aminoglycoside	plasmid-non-plasmid	multi	arg_2281
refseq__NZ_PGIU01000092.1_2	9283	sgb_9283	2	PathoComm	Aminoglycoside	plasmid-non-plasmid	multi	arg_2281
refseq__NZ_PICX01000152.1_8	10115	sgb_10115	44	Patho	Beta-lactam	non-plasmid	single	arg_2286
refseq__NZ_PIDG01000367.1_1	10115	sgb_10115	63	Patho	MDR	non-plasmid-plasmid	single	arg_2288
refseq__NZ_PIDI01000256.1_1	10115	sgb_10115	2	Patho	MDR	non-plasmid	single	arg_2289
refseq__NZ_PIEE01000524.1_1	10115	sgb_10115	68	Patho	MDR	non-plasmid-plasmid	single	arg_2292
refseq__NZ_PIIR01000018.1_2	10068	sgb_10068	3	Patho	Peptide	non-plasmid	single	arg_2293
refseq__NZ_PJTA01000001.1_332	6191	sgb_6191	2	Patho	Peptide	non-plasmid	single	arg_2300
refseq__NZ_PNRS01000016.1_79	10068	sgb_10068	2	Patho	MDR	non-plasmid	single	arg_2302
refseq__NZ_PNSZ01000018.1_28	10068	sgb_10068	32	Patho	MDR	non-plasmid	single	arg_2303
refseq__NZ_PNZX01000005.1_29	10068	sgb_10068	127	Patho	MDR	non-plasmid-plasmid	single	arg_2304
refseq__NZ_PPDY01000009.1_256	12320	sgb_12320	2	Patho	MDR	non-plasmid	single	arg_2307
refseq__NZ_PSOV01000002.1_431	10068	sgb_10068	25	Patho	MDR	non-plasmid	single	arg_2314
refseq__NZ_PTGT02000010.1_311	10114	sgb_10114	3	Comm	MDR	non-plasmid	single	arg_2318
refseq__NZ_PTML01000068.1_2	10115	sgb_10115	5	Patho	MDR	non-plasmid	single	arg_2323
refseq__NZ_PTMP01000035.1_19	10068	sgb_10068	2	Patho	Peptide	non-plasmid	single	arg_2324
refseq__NZ_PTNB01000005.1_55	10068	sgb_10068	2	Patho	MDR	plasmid-non-plasmid	single	arg_2325
refseq__NZ_PTNB01000016.1_32	10068	sgb_10068	5	Patho	MDR	non-plasmid	single	arg_2326
refseq__NZ_PTRO01000012.1_6	10068	sgb_10068	5	Patho	MDR	non-plasmid	single	arg_2331
refseq__NZ_PTRQ01000003.1_147	10068	sgb_10068	2	Patho	Fluoroquinolone	non-plasmid	single	arg_2332
refseq__NZ_PUSU01000001.1_17	10068	sgb_10068	2	Patho	Peptide	non-plasmid	single	arg_2342
refseq__NZ_PUXB01000018.1_16	10115	sgb_10115	54	Patho	Fluoroquinolone	non-plasmid	single	arg_2343
refseq__NZ_PVPE01000050.1_77	10068	sgb_10068	2	Patho	MDR	non-plasmid	single	arg_2345
refseq__NZ_PYBI01000003.1_185	10068	sgb_10068	8	Patho	Peptide	non-plasmid	single	arg_2347
refseq__NZ_PYGZ01000002.1_365	10130	sgb_10130	4	Patho	Aminoglycoside	non-plasmid	single	arg_2351
refseq__NZ_PYHC01000036.1_21	10130	sgb_10130	2	Patho	MDR	non-plasmid	single	arg_2352
refseq__NZ_QBEA01000013.1_194	12320	sgb_12320	2	Patho	Aminoglycoside	non-plasmid	single	arg_2354
refseq__NZ_QDAI01000002.1_803	10116	sgb_10116	2	Patho	MDR	non-plasmid	single	arg_2355
refseq__NZ_QDKE01000257.1_3	10068	sgb_10068	289	Patho	MDR	non-plasmid-plasmid	single	arg_2359
refseq__NZ_QEMP01000023.1_39	10068	sgb_10068	2	Patho	MDR	non-plasmid	single	arg_2361
refseq__NZ_QESG01000015.1_96	10068	sgb_10068	232	Patho	MDR	non-plasmid-plasmid	single	arg_2363
refseq__NZ_QETB01000001.1_761	14594	sgb_14594	2	Comm	Tetracycline	non-plasmid	single	arg_2364
refseq__NZ_QGGA01000005.1_193	9992	sgb_9992	6	Patho	Amphenicol	non-plasmid	single	arg_2368
refseq__NZ_QHMI01000038.1_2	10130	sgb_10130	5	Patho	MDR	non-plasmid	single	arg_2373
refseq__NZ_QIWN01000007.1_27	10083	sgb_10083	3	Patho	MDR	non-plasmid	single	arg_2374
refseq__NZ_QIXU01000006.1_63	10114	sgb_10114	5	Comm	MDR	non-plasmid	single	arg_2375
refseq__NZ_QIYV01000014.1_54	10114	sgb_10114	5	Comm	MDR	non-plasmid	single	arg_2377
refseq__NZ_QJVI01000215.1_24	10068	sgb_10068	39	Patho	MDR	non-plasmid	single	arg_2378
refseq__NZ_QKON01000002.1_192	10139	sgb_10139	3	Comm	MDR	non-plasmid	single	arg_2380
refseq__NZ_QKPB01000006.1_114	10119	sgb_10119	2	Comm	Fluoroquinolone	non-plasmid	single	arg_2381
refseq__NZ_QLKE01000046.1_2	10068	sgb_10068	5	Patho	Peptide	non-plasmid	single	arg_2388
refseq__NZ_QLKF01000026.1_14	10068	sgb_10068	2	Patho	MDR	non-plasmid	single	arg_2389
refseq__NZ_QMCV01000001.1_1236	10139	sgb_10139	2	Comm	MDR	non-plasmid	single	arg_2391
refseq__NZ_QOFZ01000012.1_108	10068	sgb_10068	3	Patho	Peptide	non-plasmid	single	arg_2394
refseq__NZ_QOMG01000002.1_316	10068	sgb_10068	44	Patho	MDR	non-plasmid	single	arg_2399
refseq__NZ_QOMH01000056.1_11	10068	sgb_10068	3	Patho	MDR	non-plasmid	single	arg_2401
refseq__NZ_QOMR01000057.1_131	10068	sgb_10068	3	Patho	MDR	non-plasmid	single	arg_2402
refseq__NZ_QONF01000055.1_14	10068	sgb_10068	3	Patho	Peptide	non-plasmid	single	arg_2403
refseq__NZ_QONZ01000079.1_165	10068	sgb_10068	4	Patho	MDR	non-plasmid	single	arg_2405
refseq__NZ_QOXD01000014.1_88	10068	sgb_10068	2	Patho	MDR	non-plasmid	single	arg_2406
refseq__NZ_QPIS01000146.1_25	10207	sgb_10207	2	Comm	MDR	non-plasmid	single	arg_2407
refseq__NZ_QPIV01000117.1_130	10207	sgb_10207	2	Comm	MDR	non-plasmid	single	arg_2408
refseq__NZ_QPIV01000120.1_103	10207	sgb_10207	2	Comm	MDR	non-plasmid	single	arg_2409
refseq__NZ_QRAZ02000011.1_41	10207	sgb_10207	2	Comm	MDR	non-plasmid	single	arg_2411
refseq__NZ_QRLX01000016.1_1	17237	sgb_17237	6	Comm	MLSB	non-plasmid-plasmid	multi	arg_2415
refseq__NZ_QRLX01000016.1_1	17244	sgb_17244	5	Comm	MLSB	non-plasmid-plasmid	multi	arg_2415
refseq__NZ_QRLX01000016.1_1	17248	sgb_17248	4	Comm	MLSB	non-plasmid-plasmid	multi	arg_2415
refseq__NZ_QSSP01000036.1_1	1836	sgb_1836	2	Comm	Tetracycline	non-plasmid-plasmid	single	arg_2419
refseq__NZ_QTZZ01000016.1_16	10114	sgb_10114	3	Comm	MDR	non-plasmid	single	arg_2422
refseq__NZ_QUIN01000001.1_57	6744	sgb_6744	2	Patho	Tetracycline	non-plasmid	single	arg_2424
refseq__NZ_QVNG01000005.1_56	10115	sgb_10115	2	Patho	MDR	non-plasmid	single	arg_2430
refseq__NZ_QWMY01000414.1_1	10068	sgb_10068	3	Patho	MDR	non-plasmid	single	arg_2431
refseq__NZ_QWNT01000372.1_1	10068	sgb_10068	18	Patho	MDR	non-plasmid-plasmid	single	arg_2433
refseq__NZ_QWVZ01000004.1_157	10115	sgb_10115	3	Patho	Fosfomycin	non-plasmid	single	arg_2436
refseq__NZ_QWWE01000002.1_294	10115	sgb_10115	7	Patho	MDR	non-plasmid	single	arg_2437
refseq__NZ_QZVZ01000061.1_9	10068	sgb_10068	15	Patho	MDR	non-plasmid	single	arg_2447
refseq__NZ_QZZJ01000003.1_193	12320	sgb_12320	2	Patho	Triclosan	non-plasmid	single	arg_2448
refseq__NZ_RABS01000344.1_28	12320	sgb_12320	2	Patho	Beta-lactam	non-plasmid	single	arg_2449
refseq__NZ_RAFS01000029.1_76	12320	sgb_12320	2	Patho	MDR	non-plasmid	single	arg_2450
refseq__NZ_RCYE01000036.1_9	7966	sgb_7966	2	Comm	MDR	non-plasmid	single	arg_2453
refseq__NZ_RDAI01000005.1_4503	10115	sgb_10115	71	Patho	MDR	non-plasmid	single	arg_2454
refseq__NZ_RDAO01000001.1_9	10115	sgb_10115	67	Patho	Peptide	non-plasmid	single	arg_2455
refseq__NZ_RKJE01000005.1_4637	10068	sgb_10068	7	Patho	MDR	non-plasmid-plasmid	single	arg_2462
refseq__NZ_RKKH01000023.1_22	10068	sgb_10068	2	Patho	MDR	non-plasmid	single	arg_2463
refseq__NZ_RKNG01000002.1_71	7968	sgb_7968	3	Comm	Aminoglycoside	non-plasmid	single	arg_2465
refseq__NZ_RRVX01000001.1_131	10068	sgb_10068	13	Patho	Fosfomycin	non-plasmid	single	arg_2474
refseq__NZ_RXQS01000008.1_155	10130	sgb_10130	2	Patho	MDR	non-plasmid	single	arg_2484
refseq__NZ_RXQX01000012.1_46	10131	sgb_10131	2	Patho	MDR	non-plasmid	single	arg_2485
refseq__NZ_RXRT01000010.1_22	10130	sgb_10130	4	Patho	Beta-lactam	non-plasmid	single	arg_2489
refseq__NZ_RXSJ01000002.1_82	10139	sgb_10139	2	Comm	MDR	non-plasmid	single	arg_2490
refseq__NZ_RZBI01000011.1_9	10068	sgb_10068	6	Patho	MDR	non-plasmid	single	arg_2494
refseq__NZ_RZBW01000008.1_69	10068	sgb_10068	4	Patho	MDR	non-plasmid	single	arg_2495
refseq__NZ_RZBW01000010.1_100	10068	sgb_10068	6	Patho	MDR	non-plasmid	single	arg_2496
refseq__NZ_RZDB01000124.1_1	10068	sgb_10068	12	Patho	Aminoglycoside	non-plasmid	single	arg_2497
refseq__NZ_RZDJ01000138.1_9	10068	sgb_10068	14	Patho	MDR	non-plasmid-plasmid	single	arg_2498
refseq__NZ_RZEM01000006.1_172	10068	sgb_10068	6	Patho	MDR	non-plasmid	single	arg_2499
refseq__NZ_RZVQ01000054.1_60	10083	sgb_10083	3	Patho	MDR	non-plasmid	single	arg_2501
refseq__NZ_RZWC01000117.1_1	10130	sgb_10130	4	Patho	MDR	non-plasmid	single	arg_2503
refseq__NZ_SAHJ01000025.1_53	10068	sgb_10068	267	Patho	MDR	non-plasmid-plasmid	single	arg_2506
refseq__NZ_SBKE01000005.1_155	10068	sgb_10068	5	Patho	Peptide	non-plasmid	single	arg_2509
refseq__NZ_SCIS01000019.1_30	10068	sgb_10068	3	Patho	MDR	non-plasmid	single	arg_2510
refseq__NZ_SCJD01000006.1_133	10068	sgb_10068	5	Patho	MDR	non-plasmid	single	arg_2512
refseq__NZ_SCJD01000016.1_6	10068	sgb_10068	4	Patho	Fluoroquinolone	non-plasmid	single	arg_2513
refseq__NZ_SEJE01000005.1_45	10130	sgb_10130	4	Patho	MDR	non-plasmid	single	arg_2518
refseq__NZ_SEJR01000004.1_1	10068	sgb_10068	2	Patho	Aminoglycoside	non-plasmid	single	arg_2519
refseq__NZ_SEJT01000031.1_63	10079	sgb_10079	2	Patho	MDR	non-plasmid	single	arg_2520
refseq__NZ_SELK01000106.1_13	10083	sgb_10083	2	Patho	MDR	non-plasmid	single	arg_2521
refseq__NZ_SEXJ01000024.1_40	7967	sgb_7967	29	Patho	MLSB	non-plasmid	single	arg_2522
refseq__NZ_SHHQ01000006.1_247	10068	sgb_10068	5	Patho	MDR	non-plasmid	single	arg_2524
refseq__NZ_SHJN01000015.1_48	10068	sgb_10068	2	Patho	MDR	non-plasmid	single	arg_2525
refseq__NZ_SISX01000045.1_27	10209	sgb_10209	4	Patho	MDR	non-plasmid	single	arg_2527
refseq__NZ_SITI01000082.1_63	10209	sgb_10209	3	Patho	Fluoroquinolone	non-plasmid	single	arg_2528
refseq__NZ_SITK01000119.1_29	10207	sgb_10207	2	Comm	Peptide	non-plasmid	single	arg_2529
refseq__NZ_SITN01000045.1_156	10207	sgb_10207	2	Comm	Fluoroquinolone	non-plasmid	single	arg_2530
refseq__NZ_SITN01000047.1_123	10207	sgb_10207	2	Comm	MDR	non-plasmid	single	arg_2531
refseq__NZ_SOPM01000038.1_1	10130	sgb_10130	2	Patho	Aminoglycoside	non-plasmid	single	arg_2538
refseq__NZ_SRMS01000001.1_386	10068	sgb_10068	2	Patho	Peptide	non-plasmid	single	arg_2542
refseq__NZ_SRNG01000001.1_146	10068	sgb_10068	4	Patho	MDR	non-plasmid-plasmid	single	arg_2545
refseq__NZ_UAWE01000009.1_519	10079	sgb_10079	2	Patho	MDR	non-plasmid	single	arg_2548
refseq__NZ_UAWV01000012.1_345	12320	sgb_12320	2	Patho	MDR	non-plasmid	single	arg_2549
refseq__NZ_UCVB01000001.1_253	10068	sgb_10068	2	Patho	MDR	non-plasmid	single	arg_2551
refseq__NZ_UCWC01000006.1_77	10068	sgb_10068	7	Patho	MDR	non-plasmid	single	arg_2552
refseq__NZ_UCXJ01000001.1_309	10068	sgb_10068	110	Patho	MDR	non-plasmid	single	arg_2554
refseq__NZ_UCZI01000012.1_89	10068	sgb_10068	2	Patho	MDR	non-plasmid	single	arg_2556
refseq__NZ_UDCY01000007.1_44	10068	sgb_10068	22	Patho	MDR	non-plasmid-plasmid	single	arg_2560
refseq__NZ_UDGX01000012.1_39	10068	sgb_10068	2	Patho	MDR	non-plasmid	single	arg_2561
refseq__NZ_UDHD01000004.1_320	10068	sgb_10068	3	Patho	MDR	non-plasmid-plasmid	single	arg_2562
refseq__NZ_UDIA01000010.1_56	10068	sgb_10068	2	Patho	MDR	non-plasmid-plasmid	single	arg_2563
refseq__NZ_UFBS01000001.1_769	10115	sgb_10115	3	Patho	MDR	non-plasmid	single	arg_2564
refseq__NZ_UGDN01000003.1_1674	10068	sgb_10068	2	Patho	MDR	non-plasmid	single	arg_2567
refseq__NZ_UGDN01000003.1_1675	10068	sgb_10068	2	Patho	MDR	plasmid-non-plasmid	single	arg_2568
refseq__NZ_UGDP01000001.1_316	10068	sgb_10068	4	Patho	Fluoroquinolone	non-plasmid	single	arg_2569
refseq__NZ_UGDT01000001.1_4014	10068	sgb_10068	18	Patho	MDR	non-plasmid	single	arg_2570
refseq__NZ_UGDU01000003.1_4348	10068	sgb_10068	4	Patho	MDR	non-plasmid	single	arg_2571
refseq__NZ_UGFH01000002.1_1514	10068	sgb_10068	201	Patho	MDR	non-plasmid-plasmid	single	arg_2573
refseq__NZ_UGGD01000002.1_1892	10068	sgb_10068	115	Patho	MDR	non-plasmid-plasmid	single	arg_2574
refseq__NZ_UGGI01000001.1_1654	10068	sgb_10068	43	Patho	Peptide	non-plasmid	single	arg_2575
refseq__NZ_UGGK01000002.1_1427	10068	sgb_10068	20	Patho	Aminoglycoside	non-plasmid	single	arg_2577
refseq__NZ_UGGK01000002.1_710	10068	sgb_10068	31	Patho	MDR	non-plasmid	single	arg_2578
refseq__NZ_UGIS01000001.1_1536	10130	sgb_10130	2	Patho	MDR	non-plasmid	single	arg_2579
refseq__NZ_UGJV01000001.1_1743	10119	sgb_10119	2	Comm	MDR	non-plasmid	single	arg_2582
refseq__NZ_UGKB01000005.1_4107	10115	sgb_10115	2	Patho	Fosfomycin	non-plasmid	single	arg_2583
refseq__NZ_UGMC01000002.1_296	10115	sgb_10115	68	Patho	Peptide	non-plasmid	single	arg_2584
refseq__NZ_UGMJ01000003.1_2384	10119	sgb_10119	2	Comm	MDR	non-plasmid	single	arg_2585
refseq__NZ_UGMM01000004.1_4252	10115	sgb_10115	8	Patho	MDR	non-plasmid	single	arg_2586
refseq__NZ_UIII01000009.1_79	10068	sgb_10068	3	Patho	MDR	non-plasmid	single	arg_2590
refseq__NZ_UIII01000025.1_26	10068	sgb_10068	3	Patho	MDR	non-plasmid	single	arg_2591
refseq__NZ_UIIS01000009.1_28	10068	sgb_10068	49	Patho	MDR	non-plasmid-plasmid	single	arg_2592
refseq__NZ_UIKQ01000002.1_346	10068	sgb_10068	2	Patho	MDR	non-plasmid	single	arg_2594
refseq__NZ_UIKU01000002.1_73	10068	sgb_10068	10	Patho	MDR	non-plasmid	single	arg_2595
refseq__NZ_UILN01000001.1_336	10068	sgb_10068	10	Patho	MDR	non-plasmid	single	arg_2596
refseq__NZ_UIUK01000011.1_129	10115	sgb_10115	3	Patho	Fosfomycin	non-plasmid	single	arg_2597
refseq__NZ_UJFQ01000044.1_4	10115	sgb_10115	11	Patho	Beta-lactam	non-plasmid-plasmid	single	arg_2599
refseq__NZ_UJMV01000015.1_1	10115	sgb_10115	13	Patho	Beta-lactam	non-plasmid	single	arg_2600
refseq__NZ_UKDG01000025.1_58	10115	sgb_10115	29	Patho	MDR	non-plasmid	single	arg_2606
refseq__NZ_UWVI01000001.1_286	10068	sgb_10068	83	Patho	Aminoglycoside	non-plasmid-plasmid	single	arg_2610
RSZAXPI003079-113__NODE_2222_length_11169_cov_3.91344_5	10068	sgb_10068	326	Patho	Peptide	non-plasmid	single	arg_2617
RSZAXPI003098-132__NODE_1286_length_4256_cov_5.78338_5	5792	sgb_5792	23	Comm	MLSB	non-plasmid	single	arg_2621
RSZAXPI003102-140__NODE_164_length_93151_cov_33.4292_1	15272	sgb_15272	2	PathoComm	MLSB	non-plasmid-plasmid	multi	arg_2626
RSZAXPI003102-140__NODE_164_length_93151_cov_33.4292_1	1626	sgb_1626	8	PathoComm	MLSB	non-plasmid-plasmid	multi	arg_2626
RSZAXPI003102-140__NODE_164_length_93151_cov_33.4292_1	1798	sgb_1798	2	PathoComm	MLSB	non-plasmid-plasmid	multi	arg_2626
RSZAXPI003102-140__NODE_164_length_93151_cov_33.4292_1	1814	sgb_1814	9	PathoComm	MLSB	non-plasmid-plasmid	multi	arg_2626
RSZAXPI003102-140__NODE_164_length_93151_cov_33.4292_1	1815	sgb_1815	2	PathoComm	MLSB	non-plasmid-plasmid	multi	arg_2626
RSZAXPI003102-140__NODE_164_length_93151_cov_33.4292_1	1830	sgb_1830	2	PathoComm	MLSB	non-plasmid-plasmid	multi	arg_2626
RSZAXPI003102-140__NODE_164_length_93151_cov_33.4292_1	1836	sgb_1836	12	PathoComm	MLSB	non-plasmid-plasmid	multi	arg_2626
RSZAXPI003102-140__NODE_164_length_93151_cov_33.4292_1	1877	sgb_1877	3	PathoComm	MLSB	non-plasmid-plasmid	multi	arg_2626
RSZAXPI003102-140__NODE_164_length_93151_cov_33.4292_1	4532	sgb_4532	3	PathoComm	MLSB	non-plasmid-plasmid	multi	arg_2626
RSZAXPI003102-140__NODE_164_length_93151_cov_33.4292_1	4644	sgb_4644	3	PathoComm	MLSB	non-plasmid-plasmid	multi	arg_2626
RSZAXPI003102-140__NODE_164_length_93151_cov_33.4292_1	4742	sgb_4742	2	PathoComm	MLSB	non-plasmid-plasmid	multi	arg_2626
RSZAXPI003102-140__NODE_164_length_93151_cov_33.4292_1	4925	sgb_4925	3	PathoComm	MLSB	non-plasmid-plasmid	multi	arg_2626
RSZAXPI003102-140__NODE_164_length_93151_cov_33.4292_1	4933	sgb_4933	3	PathoComm	MLSB	non-plasmid-plasmid	multi	arg_2626
RSZAXPI003102-140__NODE_164_length_93151_cov_33.4292_1	5045	sgb_5045	4	PathoComm	MLSB	non-plasmid-plasmid	multi	arg_2626
RSZAXPI003102-140__NODE_164_length_93151_cov_33.4292_1	5792	sgb_5792	3	PathoComm	MLSB	non-plasmid-plasmid	multi	arg_2626
RSZAXPI003105-143__NODE_246_length_72965_cov_27.7659_5	10131	sgb_10131	2	Patho	MDR	non-plasmid	single	arg_2627
RSZAXPI003105-143__NODE_702_length_34118_cov_78.6811_5	10068	sgb_10068	20	Patho	MDR	non-plasmid	single	arg_2632
RSZAXPI003106-145__NODE_18988_length_1390_cov_40.2592_1	15254	sgb_15254	2	PathoComm	Aminoglycoside	plasmid-non-plasmid	multi	arg_2634
RSZAXPI003106-145__NODE_18988_length_1390_cov_40.2592_1	1891	sgb_1891	2	PathoComm	Aminoglycoside	plasmid-non-plasmid	multi	arg_2634
RSZAXPI003106-145__NODE_18988_length_1390_cov_40.2592_1	4042	sgb_4042	2	PathoComm	Aminoglycoside	plasmid-non-plasmid	multi	arg_2634
RSZAXPI003106-145__NODE_18988_length_1390_cov_40.2592_1	4925	sgb_4925	2	PathoComm	Aminoglycoside	plasmid-non-plasmid	multi	arg_2634
RSZAXPI003106-145__NODE_18988_length_1390_cov_40.2592_1	4933	sgb_4933	4	PathoComm	Aminoglycoside	plasmid-non-plasmid	multi	arg_2634
RSZAXPI003106-145__NODE_18988_length_1390_cov_40.2592_1	4940	sgb_4940	4	PathoComm	Aminoglycoside	plasmid-non-plasmid	multi	arg_2634
RSZAXPI003106-145__NODE_18988_length_1390_cov_40.2592_1	5045	sgb_5045	2	PathoComm	Aminoglycoside	plasmid-non-plasmid	multi	arg_2634
RSZAXPI003106-145__NODE_18988_length_1390_cov_40.2592_1	5075	sgb_5075	5	PathoComm	Aminoglycoside	plasmid-non-plasmid	multi	arg_2634
RSZAXPI003106-145__NODE_18988_length_1390_cov_40.2592_1	6007	sgb_6007	2	PathoComm	Aminoglycoside	plasmid-non-plasmid	multi	arg_2634
RSZAXPI003106-145__NODE_18988_length_1390_cov_40.2592_1	6031	sgb_6031	3	PathoComm	Aminoglycoside	plasmid-non-plasmid	multi	arg_2634
RSZAXPI003106-145__NODE_18988_length_1390_cov_40.2592_1	6447	sgb_6447	2	PathoComm	Aminoglycoside	plasmid-non-plasmid	multi	arg_2634
RSZAXPI003106-145__NODE_18988_length_1390_cov_40.2592_1	6473	sgb_6473	5	PathoComm	Aminoglycoside	plasmid-non-plasmid	multi	arg_2634
RSZAXPI003106-145__NODE_18988_length_1390_cov_40.2592_1	6571	sgb_6571	2	PathoComm	Aminoglycoside	plasmid-non-plasmid	multi	arg_2634
RSZAXPI003106-145__NODE_18988_length_1390_cov_40.2592_1	6579	sgb_6579	3	PathoComm	Aminoglycoside	plasmid-non-plasmid	multi	arg_2634
RSZAXPI003106-145__NODE_18988_length_1390_cov_40.2592_1	6744	sgb_6744	3	PathoComm	Aminoglycoside	plasmid-non-plasmid	multi	arg_2634
RSZAXPI003106-145__NODE_18988_length_1390_cov_40.2592_1	6754	sgb_6754	11	PathoComm	Aminoglycoside	plasmid-non-plasmid	multi	arg_2634
RSZAXPI003106-145__NODE_18988_length_1390_cov_40.2592_1	6796	sgb_6796	2	PathoComm	Aminoglycoside	plasmid-non-plasmid	multi	arg_2634
RSZAXPI003106-145__NODE_18988_length_1390_cov_40.2592_1	6962	sgb_6962	5	PathoComm	Aminoglycoside	plasmid-non-plasmid	multi	arg_2634
RSZAXPI003106-145__NODE_18988_length_1390_cov_40.2592_1	7082	sgb_7082	2	PathoComm	Aminoglycoside	plasmid-non-plasmid	multi	arg_2634
RSZAXPI003106-145__NODE_18988_length_1390_cov_40.2592_1	714	sgb_714	3	PathoComm	Aminoglycoside	plasmid-non-plasmid	multi	arg_2634
RSZAXPI003107-147__NODE_106_length_99331_cov_20.9927_22	10068	sgb_10068	21	Patho	Fosfomycin	non-plasmid	single	arg_2635
S140_a_WGS__NODE_1728_length_4172_ID_4612_4	4262	sgb_4262	3	Comm	Glycopeptide	non-plasmid	single	arg_2636
S150_a_WGS__NODE_6629_length_1792_ID_49585_3	10114	sgb_10114	4	Comm	Beta-lactam	non-plasmid	single	arg_2637
S2_001_006Y1__NODE_5_length_538126_cov_384.179_158	10079	sgb_10079	2	Patho	MDR	non-plasmid	single	arg_2642
S2_001_012G1__NODE_2_length_623973_cov_407.856_576	10079	sgb_10079	2	Patho	MDR	non-plasmid	single	arg_2645
S2_001_013G1__NODE_18_length_192522_cov_405.626_73	10079	sgb_10079	2	Patho	MDR	non-plasmid	single	arg_2646
S2_001_013G1__NODE_2_length_674154_cov_422.369_148	10079	sgb_10079	2	Patho	MDR	non-plasmid	single	arg_2647
S2_001_014G1__NODE_5_length_496109_cov_450.249_399	10079	sgb_10079	2	Patho	MDR	non-plasmid	single	arg_2649
S2_001_021G1__NODE_15_length_198100_cov_306.057_112	10079	sgb_10079	2	Patho	MDR	non-plasmid	single	arg_2653
S2_001_026G1__NODE_2_length_569459_cov_297.685_401	10079	sgb_10079	2	Patho	MDR	non-plasmid	single	arg_2655
S2_001_027G1__NODE_5_length_449065_cov_139.512_251	10079	sgb_10079	2	Patho	MDR	non-plasmid	single	arg_2656
S2_005_005G1__NODE_2_length_401395_cov_25.1862_289	7962	sgb_7962	5	Patho	MLSB	non-plasmid	single	arg_2657
S2_005_022W1__NODE_66_length_47087_cov_6.42373_29	10068	sgb_10068	86	Patho	MDR	non-plasmid-plasmid	single	arg_2658
S46_a_WGS__NODE_635_length_7857_ID_13314_1	10068	sgb_10068	2	Patho	MDR	non-plasmid	single	arg_2694
S526__NODE_295_length_63819_cov_5.60586_26	10068	sgb_10068	9	Patho	MDR	non-plasmid	single	arg_2695
S536__NODE_1207_length_19799_cov_4.34502_13	10068	sgb_10068	3	Patho	MDR	non-plasmid	single	arg_2696
scavenger-11-0-0__NODE_59716_length_812_cov_14.9828_1	1853	sgb_1853	4	Comm	Beta-lactam	non-plasmid	single	arg_2707
SID0005_aaf__NODE_53638_length_707_cov_5.7316_1	1814	sgb_1814	2	Comm	Amphenicol	plasmid-non-plasmid	multi	arg_2708
SID0005_aaf__NODE_53638_length_707_cov_5.7316_1	4540	sgb_4540	2	Comm	Amphenicol	plasmid-non-plasmid	multi	arg_2708
SID0005_aaf__NODE_53638_length_707_cov_5.7316_1	4925	sgb_4925	3	Comm	Amphenicol	plasmid-non-plasmid	multi	arg_2708
SID0005_aaf__NODE_53638_length_707_cov_5.7316_1	4933	sgb_4933	5	Comm	Amphenicol	plasmid-non-plasmid	multi	arg_2708
SID0005_aaf__NODE_53638_length_707_cov_5.7316_1	4940	sgb_4940	2	Comm	Amphenicol	plasmid-non-plasmid	multi	arg_2708
SID0005_aaf__NODE_53638_length_707_cov_5.7316_1	5065	sgb_5065	19	Comm	Amphenicol	plasmid-non-plasmid	multi	arg_2708
SID0005_aaf__NODE_53638_length_707_cov_5.7316_1	6754	sgb_6754	3	Comm	Amphenicol	plasmid-non-plasmid	multi	arg_2708
SID0013_eop__NODE_6221_length_3715_cov_5.51038_4	10068	sgb_10068	23	Patho	Fosfomycin	non-plasmid	single	arg_2722
SID1_12M__NODE_485_length_26809_cov_6.76523_18	10068	sgb_10068	19	Patho	Peptide	non-plasmid	single	arg_2723
SID10_4M__NODE_2262_length_1261_cov_18.5564_1	10068	sgb_10068	6	Patho	Peptide	non-plasmid	single	arg_2725
SID10_B__NODE_17_length_160007_cov_32.6242_66	10068	sgb_10068	12	Patho	Peptide	non-plasmid	single	arg_2726
SID10_B__NODE_58_length_41306_cov_27.0368_23	10068	sgb_10068	2	Patho	MDR	non-plasmid	single	arg_2727
SID1003_aac__NODE_4688_length_3542_cov_5.44652_1	10115	sgb_10115	2	Patho	Peptide	non-plasmid	single	arg_2728
SID1019_aas__NODE_58_length_69171_cov_25.33_64	10068	sgb_10068	19	Patho	MDR	non-plasmid	single	arg_2731
SID1022_aav__NODE_366_length_29389_cov_147.294_23	10068	sgb_10068	8	Patho	MDR	non-plasmid	single	arg_2732
SID1037_bak__NODE_135_length_22161_cov_7.55813_15	10068	sgb_10068	2	Patho	MDR	non-plasmid-plasmid	single	arg_2733
SID1049_baw__NODE_774_length_40187_cov_50.7887_5	10068	sgb_10068	3	Patho	MDR	non-plasmid	single	arg_2734
SID105_12M__NODE_5689_length_2736_cov_2.93696_1	10068	sgb_10068	94	Patho	Aminoglycoside	non-plasmid	single	arg_2736
SID105_4M__NODE_59_length_56639_cov_18.5245_30	10068	sgb_10068	23	Patho	MDR	non-plasmid	single	arg_2737
SID1054_bbb__NODE_6956_length_1673_cov_5.26885_1	14306	sgb_14306	3	PathoComm	MLSB	non-plasmid-plasmid	multi	arg_2738
SID1054_bbb__NODE_6956_length_1673_cov_5.26885_1	1814	sgb_1814	2	PathoComm	MLSB	non-plasmid-plasmid	multi	arg_2738
SID1054_bbb__NODE_6956_length_1673_cov_5.26885_1	5767	sgb_5767	2	PathoComm	MLSB	non-plasmid-plasmid	multi	arg_2738
SID1054_bbb__NODE_6956_length_1673_cov_5.26885_1	5792	sgb_5792	5	PathoComm	MLSB	non-plasmid-plasmid	multi	arg_2738
SID1054_bbb__NODE_6956_length_1673_cov_5.26885_1	5851	sgb_5851	2	PathoComm	MLSB	non-plasmid-plasmid	multi	arg_2738
SID1054_bbb__NODE_6956_length_1673_cov_5.26885_1	6031	sgb_6031	5	PathoComm	MLSB	non-plasmid-plasmid	multi	arg_2738
SID1054_bbb__NODE_6956_length_1673_cov_5.26885_1	8018	sgb_8018	4	PathoComm	MLSB	non-plasmid-plasmid	multi	arg_2738
SID1054_bbb__NODE_6956_length_1673_cov_5.26885_1	8021	sgb_8021	4	PathoComm	MLSB	non-plasmid-plasmid	multi	arg_2738
SID1054_bbb__NODE_6956_length_1673_cov_5.26885_1	9226	sgb_9226	2	PathoComm	MLSB	non-plasmid-plasmid	multi	arg_2738
SID128_4M__NODE_1503_length_7171_cov_9.68592_2	10114	sgb_10114	6	Comm	Peptide	non-plasmid	single	arg_2739
SID130_B__NODE_92_length_11620_cov_286.925_7	10068	sgb_10068	2	Patho	MDR	non-plasmid-plasmid	single	arg_2744
SID130_M__NODE_677_length_37180_cov_6.27978_15	10068	sgb_10068	95	Patho	Peptide	non-plasmid-plasmid	single	arg_2746
SID133_4M__NODE_1806_length_6154_cov_15.273_3	10068	sgb_10068	4	Patho	MDR	non-plasmid	single	arg_2747
SID150_4M__NODE_210_length_19220_cov_4.98789_3	10119	sgb_10119	3	Comm	Fluoroquinolone	non-plasmid	single	arg_2750
SID18_4M__NODE_1864_length_5114_cov_3.98913_2	10115	sgb_10115	59	Patho	MDR	non-plasmid-plasmid	single	arg_2752
SID18_4M__NODE_196_length_61883_cov_15.1811_24	10083	sgb_10083	3	Patho	MDR	non-plasmid	single	arg_2753
SID195_4M__NODE_2185_length_6908_cov_4.14651_5	10207	sgb_10207	2	Comm	MDR	non-plasmid	single	arg_2759
SID229_4M__NODE_11_length_175563_cov_55.1367_111	10068	sgb_10068	81	Patho	Aminoglycoside	non-plasmid	single	arg_2760
SID256_12M__NODE_11384_length_1497_cov_1.30513_1	1861	sgb_1861	2	PathoComm	MLSB	non-plasmid-plasmid	multi	arg_2763
SID256_12M__NODE_11384_length_1497_cov_1.30513_1	8010	sgb_8010	5	PathoComm	MLSB	non-plasmid-plasmid	multi	arg_2763
SID256_12M__NODE_11384_length_1497_cov_1.30513_1	8133	sgb_8133	2	PathoComm	MLSB	non-plasmid-plasmid	multi	arg_2763
SID256_4M__NODE_8_length_156618_cov_43.9464_109	10068	sgb_10068	79	Patho	MDR	non-plasmid	single	arg_2764
SID258_4M__NODE_81_length_62886_cov_88.1438_34	10068	sgb_10068	27	Patho	MDR	non-plasmid	single	arg_2765
SID26_M__NODE_1115_length_17544_cov_3.55572_4	10068	sgb_10068	2	Patho	MDR	non-plasmid	single	arg_2768
SID26_M__NODE_946_length_19678_cov_3.95984_13	10068	sgb_10068	2	Patho	MDR	non-plasmid	single	arg_2770
SID263_4M__NODE_830_length_16472_cov_7.71499_6	10068	sgb_10068	40	Patho	MDR	non-plasmid	single	arg_2771
SID263_B__NODE_263_length_30390_cov_37.6913_27	10068	sgb_10068	12	Patho	Fosfomycin	non-plasmid	single	arg_2773
SID263_M__NODE_1128_length_24344_cov_4.60266_5	10068	sgb_10068	8	Patho	MDR	non-plasmid	single	arg_2774
SID263_M__NODE_14304_length_3396_cov_2.32386_2	10068	sgb_10068	14	Patho	Peptide	non-plasmid-plasmid	single	arg_2775
SID268_B__NODE_279_length_23256_cov_128.791_18	10068	sgb_10068	30	Patho	MDR	non-plasmid	single	arg_2777
SID268_M__NODE_1360_length_22355_cov_27.9782_21	10068	sgb_10068	5	Patho	Peptide	non-plasmid	single	arg_2778
SID275_4M__NODE_96_length_25283_cov_18.5147_23	10068	sgb_10068	3	Patho	Fosfomycin	non-plasmid	single	arg_2779
SID276_B__NODE_51_length_110495_cov_73.3851_45	10068	sgb_10068	100	Patho	MDR	non-plasmid	single	arg_2781
SID276_M__NODE_33777_length_1016_cov_0.958377_3	4198	sgb_4198	3	Comm	Glycopeptide	non-plasmid	single	arg_2782
SID282_4M__NODE_311_length_21743_cov_15.0389_6	10114	sgb_10114	2	Comm	Aminoglycoside	non-plasmid	single	arg_2783
SID31285__NODE_8898_length_4573_cov_1.86543_2	7967	sgb_7967	28	Patho	Diaminopyrimidine	non-plasmid	single	arg_2789
SID31431__NODE_11798_length_3319_cov_2.55882_1	10068	sgb_10068	120	Patho	MDR	non-plasmid	single	arg_2791
SID31446__NODE_14_length_365108_cov_21.9062_71	10119	sgb_10119	3	Comm	MDR	non-plasmid	single	arg_2792
SID31557__NODE_19419_length_933_cov_2.6492_1	5792	sgb_5792	2	Comm	Aminoglycoside	non-plasmid	single	arg_2793
SID31723__NODE_1680_length_9295_cov_2.46807_7	10083	sgb_10083	2	Patho	MDR	non-plasmid	single	arg_2795
SID31866__NODE_1588_length_16773_cov_5.10683_4	10068	sgb_10068	3	Patho	MDR	non-plasmid	single	arg_2798
SID31866__NODE_2549_length_11596_cov_5.21991_9	10068	sgb_10068	3	Patho	MDR	non-plasmid	single	arg_2799
SID31868__NODE_4_length_300772_cov_44.4954_28	10068	sgb_10068	23	Patho	MDR	non-plasmid	single	arg_2801
SID31870__NODE_9535_length_1118_cov_1.75729_2	10068	sgb_10068	10	Patho	Peptide	non-plasmid	single	arg_2802
SID31883__NODE_255_length_63253_cov_42.2336_14	10068	sgb_10068	7	Patho	MDR	non-plasmid	single	arg_2806
SID335_B__NODE_17_length_177901_cov_46.0703_102	10068	sgb_10068	28	Patho	MDR	non-plasmid	single	arg_2809
SID341_4M__NODE_53_length_102034_cov_11.0392_61	10068	sgb_10068	15	Patho	MDR	non-plasmid	single	arg_2810
SID341_B__NODE_1251_length_8838_cov_17.669_7	10119	sgb_10119	2	Comm	MDR	non-plasmid	single	arg_2811
SID341_B__NODE_76_length_86751_cov_18.09_1	10119	sgb_10119	2	Comm	Beta-lactam	non-plasmid	single	arg_2812
SID367_4M__NODE_2204_length_7724_cov_4.77585_4	10068	sgb_10068	11	Patho	MDR	non-plasmid	single	arg_2815
SID377_4M__NODE_1370_length_7755_cov_3.08416_9	10083	sgb_10083	3	Patho	MDR	non-plasmid	single	arg_2816
SID38_M__NODE_123_length_75120_cov_8.50179_16	5792	sgb_5792	4	Comm	MLSB	non-plasmid	single	arg_2818
SID38_M__NODE_2802_length_11686_cov_3.8915_1	10068	sgb_10068	15	Patho	Peptide	non-plasmid	single	arg_2819
SID38_M__NODE_9082_length_3749_cov_3.7837_2	10068	sgb_10068	3	Patho	MDR	non-plasmid	single	arg_2821
SID383_B__NODE_24_length_77087_cov_9.55603_46	10083	sgb_10083	2	Patho	MDR	non-plasmid	single	arg_2823
SID387_4M__NODE_990_length_7954_cov_51.719_5	10068	sgb_10068	8	Patho	Aminoglycoside	non-plasmid	single	arg_2825
SID42_12M__NODE_3682_length_5247_cov_2.52273_5	10068	sgb_10068	24	Patho	Fosfomycin	non-plasmid	single	arg_2827
SID5016_ish__NODE_19155_length_556_cov_3.12974_2	10115	sgb_10115	69	Patho	MDR	non-plasmid-plasmid	single	arg_2828
SID503_B__NODE_8_length_193435_cov_94.2517_117	10068	sgb_10068	24	Patho	MDR	non-plasmid	single	arg_2830
SID51_B__NODE_2_length_527298_cov_285.252_8	10068	sgb_10068	12	Patho	MDR	non-plasmid	single	arg_2834
SID511_M__NODE_24848_length_1749_cov_5.37072_2	1865	sgb_1865	2	Comm	Beta-lactam	non-plasmid	single	arg_2835
SID526_12M__NODE_127_length_105246_cov_6.43579_91	10068	sgb_10068	13	Patho	MDR	non-plasmid	single	arg_2838
SID527_4M__NODE_216_length_22303_cov_18.4675_4	10068	sgb_10068	17	Patho	Peptide	non-plasmid	single	arg_2842
SID527_B__NODE_14_length_90683_cov_250.005_14	10068	sgb_10068	8	Patho	MDR	non-plasmid	single	arg_2843
SID53_4M__NODE_22_length_205583_cov_119.026_152	10068	sgb_10068	14	Patho	MDR	non-plasmid	single	arg_2844
SID53_B__NODE_51_length_78300_cov_156.329_46	10068	sgb_10068	36	Patho	MDR	non-plasmid	single	arg_2845
SID530119__NODE_5194_length_5004_cov_29.2847_2	4940	sgb_4940	3	Comm	Tetracycline	non-plasmid	single	arg_2850
SID530558__NODE_31_length_224155_cov_14.3777_1	1814	sgb_1814	2	Comm	MLSB	non-plasmid	single	arg_2854
SID530705__NODE_606_length_40814_cov_4.17135_3	10083	sgb_10083	3	Patho	MDR	non-plasmid	single	arg_2855
SID530756__NODE_231_length_66209_cov_13.1189_61	10130	sgb_10130	4	Patho	MDR	non-plasmid	single	arg_2857
SID531155__NODE_18738_length_1251_cov_1.70234_1	1836	sgb_1836	14	Comm	Beta-lactam	non-plasmid	single	arg_2859
SID531277__NODE_7362_length_4973_cov_1.94652_2	10068	sgb_10068	11	Patho	Fluoroquinolone	non-plasmid	single	arg_2861
SID532_4M__NODE_4011_length_3812_cov_6.82539_1	10130	sgb_10130	4	Patho	MDR	non-plasmid	single	arg_2867
SID532_4M__NODE_516_length_29411_cov_5.45681_22	10130	sgb_10130	4	Patho	MDR	non-plasmid	single	arg_2868
SID532_B__NODE_4_length_279146_cov_284.148_144	10130	sgb_10130	2	Patho	MDR	non-plasmid	single	arg_2870
SID536_B__NODE_1122_length_4357_cov_185.518_5	14306	sgb_14306	2	PathoComm	Aminoglycoside	plasmid-non-plasmid	multi	arg_2873
SID536_B__NODE_1122_length_4357_cov_185.518_5	1814	sgb_1814	11	PathoComm	Aminoglycoside	plasmid-non-plasmid	multi	arg_2873
SID536_B__NODE_1122_length_4357_cov_185.518_5	1815	sgb_1815	2	PathoComm	Aminoglycoside	plasmid-non-plasmid	multi	arg_2873
SID536_B__NODE_1122_length_4357_cov_185.518_5	1836	sgb_1836	3	PathoComm	Aminoglycoside	plasmid-non-plasmid	multi	arg_2873
SID536_B__NODE_1122_length_4357_cov_185.518_5	1872	sgb_1872	2	PathoComm	Aminoglycoside	plasmid-non-plasmid	multi	arg_2873
SID536_B__NODE_1122_length_4357_cov_185.518_5	3996	sgb_3996	2	PathoComm	Aminoglycoside	plasmid-non-plasmid	multi	arg_2873
SID536_B__NODE_1122_length_4357_cov_185.518_5	4532	sgb_4532	2	PathoComm	Aminoglycoside	plasmid-non-plasmid	multi	arg_2873
SID536_B__NODE_1122_length_4357_cov_185.518_5	4537	sgb_4537	2	PathoComm	Aminoglycoside	plasmid-non-plasmid	multi	arg_2873
SID536_B__NODE_1122_length_4357_cov_185.518_5	4540	sgb_4540	2	PathoComm	Aminoglycoside	plasmid-non-plasmid	multi	arg_2873
SID536_B__NODE_1122_length_4357_cov_185.518_5	4644	sgb_4644	2	PathoComm	Aminoglycoside	plasmid-non-plasmid	multi	arg_2873
SID536_B__NODE_1122_length_4357_cov_185.518_5	4925	sgb_4925	4	PathoComm	Aminoglycoside	plasmid-non-plasmid	multi	arg_2873
SID536_B__NODE_1122_length_4357_cov_185.518_5	4933	sgb_4933	6	PathoComm	Aminoglycoside	plasmid-non-plasmid	multi	arg_2873
SID536_B__NODE_1122_length_4357_cov_185.518_5	5090	sgb_5090	2	PathoComm	Aminoglycoside	plasmid-non-plasmid	multi	arg_2873
SID536_B__NODE_1122_length_4357_cov_185.518_5	5792	sgb_5792	5	PathoComm	Aminoglycoside	plasmid-non-plasmid	multi	arg_2873
SID536_B__NODE_1122_length_4357_cov_185.518_5	6579	sgb_6579	4	PathoComm	Aminoglycoside	plasmid-non-plasmid	multi	arg_2873
SID536_B__NODE_1122_length_4357_cov_185.518_5	7967	sgb_7967	2	PathoComm	Aminoglycoside	plasmid-non-plasmid	multi	arg_2873
SID5395_kej__NODE_3665_length_5330_cov_10.3384_1	10068	sgb_10068	512	Patho	MDR	non-plasmid-plasmid	single	arg_2875
SID5395_kej__NODE_56_length_129406_cov_288.512_92	10115	sgb_10115	39	Patho	MDR	non-plasmid	single	arg_2876
SID544_M__NODE_1959_length_14459_cov_14.1809_5	10068	sgb_10068	2	Patho	Peptide	plasmid-non-plasmid	single	arg_2879
SID546_12M__NODE_3054_length_5157_cov_2.69777_5	10068	sgb_10068	21	Patho	Peptide	non-plasmid	single	arg_2881
SID5495_pls__NODE_8721_length_2697_cov_11.1915_1	10068	sgb_10068	2	Patho	Peptide	non-plasmid	single	arg_2903
SID5636_prt__NODE_541_length_5041_cov_20.0213_6	1872	sgb_1872	2	Patho	Beta-lactam	non-plasmid	single	arg_2905
SID5639_uuc__NODE_1407_length_17712_cov_6.83406_16	10068	sgb_10068	12	Patho	MDR	non-plasmid	single	arg_2908
SID567_12M__NODE_1530_length_6161_cov_5.20635_5	10068	sgb_10068	43	Patho	Aminoglycoside	non-plasmid	single	arg_2911
SID567_4M__NODE_170_length_40360_cov_39.3561_18	10068	sgb_10068	4	Patho	MDR	non-plasmid	single	arg_2912
SID572_M__NODE_87_length_91702_cov_13.6185_82	10068	sgb_10068	46	Patho	MDR	non-plasmid	single	arg_2915
SID577_M__NODE_678_length_23411_cov_76.8275_22	10068	sgb_10068	13	Patho	MDR	non-plasmid	single	arg_2916
SID585_M__NODE_1788_length_12390_cov_28.8927_1	10068	sgb_10068	29	Patho	MDR	non-plasmid	single	arg_2918
SID591_M__NODE_61939_length_554_cov_4.72345_1	10114	sgb_10114	3	Comm	Fosfomycin	non-plasmid	single	arg_2919
SID591_M__NODE_882_length_19316_cov_10.4468_6	10114	sgb_10114	6	Comm	MDR	non-plasmid	single	arg_2920
SID608_12M__NODE_345_length_39077_cov_27.6682_6	10068	sgb_10068	8	Patho	MDR	non-plasmid	single	arg_2921
SID608_12M__NODE_9873_length_1430_cov_2.47927_1	10119	sgb_10119	3	Comm	MDR	non-plasmid	single	arg_2922
SID622_4M__NODE_313_length_17736_cov_4.18766_12	10068	sgb_10068	18	Patho	Fluoroquinolone	non-plasmid	single	arg_2924
SID622_B__NODE_111_length_20464_cov_160.985_2	10068	sgb_10068	13	Patho	MDR	plasmid-non-plasmid	single	arg_2925
SID70_4M__NODE_1085_length_9698_cov_3.58664_11	10130	sgb_10130	2	Patho	MDR	non-plasmid	single	arg_2928
SID713A002-11-90-0__NODE_923_length_29044_cov_4.18383_26	1855	sgb_1855	38	Patho	Beta-lactam	non-plasmid	single	arg_2930
SID713A014-11-0-0__NODE_116_length_46044_cov_7.83668_30	10068	sgb_10068	2	Patho	MDR	non-plasmid	single	arg_2933
SID713A014-11-0-0__NODE_5210_length_5769_cov_6.9839_3	10068	sgb_10068	3	Patho	Fosfomycin	non-plasmid	single	arg_2936
SID713A037-11-0-0__NODE_6121_length_5173_cov_2.85072_4	10068	sgb_10068	28	Patho	MDR	non-plasmid	single	arg_2938
SID713A037-11-0-0__NODE_6871_length_4533_cov_3.35485_6	10068	sgb_10068	3	Patho	Peptide	non-plasmid	single	arg_2939
SID713A040-11-90-0__NODE_8455_length_4046_cov_3.05838_7	4198	sgb_4198	3	Comm	Glycopeptide	non-plasmid	single	arg_2941
SID713A045-11-0-0__NODE_1456_length_13404_cov_14.4654_11	10068	sgb_10068	11	Patho	Fluoroquinolone	plasmid	single	arg_2942
SID713A051-11-0-0__NODE_6631_length_5621_cov_2.72781_5	5792	sgb_5792	2	Comm	MLSB	plasmid-non-plasmid	single	arg_2944
SID713B007-11-0-0__NODE_10822_length_3031_cov_2.15222_1	7985	sgb_7985	7	Comm	MLSB	plasmid-non-plasmid	single	arg_2950
SID713B016-11-90-0__NODE_1815_length_19632_cov_14.1796_23	6478	sgb_6478	3	PathoComm	Aminoglycoside	plasmid-non-plasmid	multi	arg_2952
SID713B016-11-90-0__NODE_1815_length_19632_cov_14.1796_23	6484	sgb_6484	4	PathoComm	Aminoglycoside	plasmid-non-plasmid	multi	arg_2952
SID713B016-11-90-0__NODE_1815_length_19632_cov_14.1796_23	6579	sgb_6579	5	PathoComm	Aminoglycoside	plasmid-non-plasmid	multi	arg_2952
SID713B016-11-90-0__NODE_1815_length_19632_cov_14.1796_23	6744	sgb_6744	3	PathoComm	Aminoglycoside	plasmid-non-plasmid	multi	arg_2952
SID713B041-11-90-0__NODE_5826_length_3308_cov_3.40271_1	10115	sgb_10115	5	Patho	Fluoroquinolone	non-plasmid	single	arg_2956
SID713B042-11-90-0__NODE_5878_length_4041_cov_254.6_4	1626	sgb_1626	2	Comm	Beta-lactam	non-plasmid	single	arg_2957
SID713B052-11-90-0__NODE_3108_length_10594_cov_3.51485_1	10068	sgb_10068	61	Patho	MDR	non-plasmid	single	arg_2960
SID713B055-11-0-0__NODE_23041_length_2118_cov_1.9428_2	5117	sgb_5117	2	Comm	Glycopeptide	non-plasmid	single	arg_2962
SID713B055-11-0-0__NODE_3570_length_13014_cov_24.1721_1	10068	sgb_10068	57	Patho	MDR	non-plasmid	single	arg_2963
SID713B065-11-0-0__NODE_24198_length_1402_cov_2.40238_1	10068	sgb_10068	3	Patho	MDR	non-plasmid	single	arg_2964
SID713B065-11-90-0__NODE_35701_length_911_cov_1.31776_1	10068	sgb_10068	8	Patho	MDR	non-plasmid	single	arg_2965
SID713B072-11-0-0__NODE_611_length_44229_cov_14.6671_29	15408	sgb_15408	4	Comm	Aminoglycoside	non-plasmid	single	arg_2967
SID78_M__NODE_2096_length_11807_cov_25.1678_11	10068	sgb_10068	16	Patho	Peptide	non-plasmid	single	arg_2970
SID87_4M__NODE_2565_length_1792_cov_2.90731_2	10083	sgb_10083	2	Patho	MDR	non-plasmid	single	arg_2973
SID87_M__NODE_1048_length_20674_cov_15.8474_1	10068	sgb_10068	11	Patho	Peptide	non-plasmid	single	arg_2974
SKBSTL016__NODE_153_length_117004_cov_39.4488_85	10068	sgb_10068	9	Patho	Fluoroquinolone	non-plasmid	single	arg_2981
SKBSTL017__NODE_841_length_5873_cov_13.6738_4	10068	sgb_10068	9	Patho	MDR	non-plasmid	single	arg_2982
SKBSTL018__NODE_748_length_32233_cov_8.57098_12	7968	sgb_7968	4	Comm	MDR	non-plasmid	single	arg_2983
SKBSTL021__NODE_1_length_661198_cov_31.398_532	10068	sgb_10068	3	Patho	MDR	non-plasmid	single	arg_2984
SKBSTL021__NODE_379_length_46829_cov_43.2775_38	10068	sgb_10068	2	Patho	MDR	non-plasmid	single	arg_2985
SKBSTL027__NODE_28_length_170976_cov_18.1192_21	10068	sgb_10068	2	Patho	Peptide	non-plasmid	single	arg_2987
SKBSTL027__NODE_5499_length_2336_cov_2.56028_3	10028	sgb_10028	3	Patho	MDR	non-plasmid	single	arg_2988
SKBSTL059__NODE_178_length_67224_cov_21.9109_55	1855	sgb_1855	2	Patho	Beta-lactam	non-plasmid	single	arg_2990
SKBSTL061__NODE_6_length_391912_cov_12.5521_31	10068	sgb_10068	22	Patho	MDR	non-plasmid	single	arg_2992
SKSTL0001__NODE_8784_length_1075_cov_3.12549_1	10068	sgb_10068	59	Patho	Peptide	non-plasmid-plasmid	single	arg_2994
SP_385SPT_T016__NODE_298_length_8435_cov_11.8406_11	8010	sgb_8010	5	PathoComm	MLSB	non-plasmid	multi	arg_2996
SP_385SPT_T016__NODE_298_length_8435_cov_11.8406_11	8133	sgb_8133	2	PathoComm	MLSB	non-plasmid	multi	arg_2996
SRR3992955__NODE_100_length_55391_cov_193.622_44	10068	sgb_10068	22	Patho	MDR	non-plasmid	single	arg_2997
SRR3992981__NODE_72515_length_832_cov_59.1802_1	1472	sgb_1472	2	Comm	MLSB	non-plasmid-plasmid	multi	arg_3002
SRR3992981__NODE_72515_length_832_cov_59.1802_1	1626	sgb_1626	5	Comm	MLSB	non-plasmid-plasmid	multi	arg_3002
SRR3992981__NODE_72515_length_832_cov_59.1802_1	1814	sgb_1814	15	Comm	MLSB	non-plasmid-plasmid	multi	arg_3002
SRR3992981__NODE_72515_length_832_cov_59.1802_1	1815	sgb_1815	5	Comm	MLSB	non-plasmid-plasmid	multi	arg_3002
SRR3992981__NODE_72515_length_832_cov_59.1802_1	1836	sgb_1836	13	Comm	MLSB	non-plasmid-plasmid	multi	arg_3002
SRR3992981__NODE_72515_length_832_cov_59.1802_1	1903	sgb_1903	3	Comm	MLSB	non-plasmid-plasmid	multi	arg_3002
SRR3992981__NODE_72515_length_832_cov_59.1802_1	2286	sgb_2286	3	Comm	MLSB	non-plasmid-plasmid	multi	arg_3002
SRR3992981__NODE_72515_length_832_cov_59.1802_1	2318	sgb_2318	4	Comm	MLSB	non-plasmid-plasmid	multi	arg_3002
SRR3992981__NODE_72515_length_832_cov_59.1802_1	4290	sgb_4290	2	Comm	MLSB	non-plasmid-plasmid	multi	arg_3002
SRR3992990__NODE_7535_length_3287_cov_18.7967_3	10068	sgb_10068	2	Patho	Peptide	non-plasmid	single	arg_3003
SRR3993012__NODE_28028_length_2438_cov_5.34494_3	4197	sgb_4197	3	Comm	Glycopeptide	non-plasmid	multi	arg_3006
SRR3993012__NODE_28028_length_2438_cov_5.34494_3	4198	sgb_4198	3	Comm	Glycopeptide	non-plasmid	multi	arg_3006
SRR3993012__NODE_28028_length_2438_cov_5.34494_3	4285	sgb_4285	7	Comm	Glycopeptide	non-plasmid	multi	arg_3006
SRR3993030__NODE_8453_length_5788_cov_7.80307_1	10068	sgb_10068	4	Patho	MDR	non-plasmid	single	arg_3009
SRR3993031__NODE_24683_length_2205_cov_6.68558_1	10068	sgb_10068	10	Patho	MDR	non-plasmid	single	arg_3010
SRR3993045__NODE_1044_length_13683_cov_7.7398_5	10068	sgb_10068	2	Patho	Fosfomycin	non-plasmid	single	arg_3014
SRR3993055__NODE_10786_length_6431_cov_4.81368_1	10068	sgb_10068	23	Patho	MDR	plasmid-non-plasmid	single	arg_3015
SRR3993056__NODE_542_length_39070_cov_70.0782_16	1853	sgb_1853	4	Comm	Beta-lactam	non-plasmid	single	arg_3016
SRS011111__NODE_2441_length_2164_cov_18.1892_3	746	sgb_746	2	Patho	MLSB	non-plasmid	single	arg_3018
SRS012273__NODE_1973_length_18634_cov_5.06523_2	10068	sgb_10068	11	Patho	Peptide	non-plasmid	single	arg_3019
SRS013687__NODE_2605_length_10863_cov_4.98594_1	4638	sgb_4638	2	Comm	Tetracycline	non-plasmid	single	arg_3020
SRS014683__NODE_52696_length_494_cov_1.74943_1	10068	sgb_10068	60	Patho	MLSB	non-plasmid	single	arg_3023
SRS015217__NODE_214_length_76382_cov_13.7911_69	4638	sgb_4638	2	Comm	Glycopeptide	non-plasmid	single	arg_3025
SRS016037__NODE_8516_length_2440_cov_45.9468_1	1626	sgb_1626	4	Comm	Tetracycline	non-plasmid-plasmid	multi	arg_3026
SRS016037__NODE_8516_length_2440_cov_45.9468_1	1814	sgb_1814	3	Comm	Tetracycline	non-plasmid-plasmid	multi	arg_3026
SRS022609__NODE_103355_length_499_cov_2.6464_1	1814	sgb_1814	11	PathoComm	Nucleoside	non-plasmid-plasmid	multi	arg_3031
SRS022609__NODE_103355_length_499_cov_2.6464_1	1836	sgb_1836	3	PathoComm	Nucleoside	non-plasmid-plasmid	multi	arg_3031
SRS022609__NODE_103355_length_499_cov_2.6464_1	1872	sgb_1872	3	PathoComm	Nucleoside	non-plasmid-plasmid	multi	arg_3031
SRS022609__NODE_103355_length_499_cov_2.6464_1	3996	sgb_3996	3	PathoComm	Nucleoside	non-plasmid-plasmid	multi	arg_3031
SRS022609__NODE_103355_length_499_cov_2.6464_1	4532	sgb_4532	2	PathoComm	Nucleoside	non-plasmid-plasmid	multi	arg_3031
SRS022609__NODE_103355_length_499_cov_2.6464_1	4540	sgb_4540	2	PathoComm	Nucleoside	non-plasmid-plasmid	multi	arg_3031
SRS022609__NODE_103355_length_499_cov_2.6464_1	4644	sgb_4644	2	PathoComm	Nucleoside	non-plasmid-plasmid	multi	arg_3031
SRS022609__NODE_103355_length_499_cov_2.6464_1	4925	sgb_4925	2	PathoComm	Nucleoside	non-plasmid-plasmid	multi	arg_3031
SRS022609__NODE_103355_length_499_cov_2.6464_1	4933	sgb_4933	5	PathoComm	Nucleoside	non-plasmid-plasmid	multi	arg_3031
SRS022609__NODE_103355_length_499_cov_2.6464_1	5045	sgb_5045	2	PathoComm	Nucleoside	non-plasmid-plasmid	multi	arg_3031
SRS022609__NODE_103355_length_499_cov_2.6464_1	5792	sgb_5792	3	PathoComm	Nucleoside	non-plasmid-plasmid	multi	arg_3031
SRS022609__NODE_103355_length_499_cov_2.6464_1	6579	sgb_6579	5	PathoComm	Nucleoside	non-plasmid-plasmid	multi	arg_3031
SRS024561__NODE_3218_length_6718_cov_10.2052_4	1798	sgb_1798	2	PathoComm	Tetracycline	non-plasmid-plasmid	multi	arg_3037
SRS024561__NODE_3218_length_6718_cov_10.2052_4	1812	sgb_1812	4	PathoComm	Tetracycline	non-plasmid-plasmid	multi	arg_3037
SRS024561__NODE_3218_length_6718_cov_10.2052_4	1814	sgb_1814	20	PathoComm	Tetracycline	non-plasmid-plasmid	multi	arg_3037
SRS024561__NODE_3218_length_6718_cov_10.2052_4	1815	sgb_1815	12	PathoComm	Tetracycline	non-plasmid-plasmid	multi	arg_3037
SRS024561__NODE_3218_length_6718_cov_10.2052_4	1830	sgb_1830	8	PathoComm	Tetracycline	non-plasmid-plasmid	multi	arg_3037
SRS024561__NODE_3218_length_6718_cov_10.2052_4	1836	sgb_1836	18	PathoComm	Tetracycline	non-plasmid-plasmid	multi	arg_3037
SRS024561__NODE_3218_length_6718_cov_10.2052_4	1853	sgb_1853	2	PathoComm	Tetracycline	non-plasmid-plasmid	multi	arg_3037
SRS024561__NODE_3218_length_6718_cov_10.2052_4	1872	sgb_1872	9	PathoComm	Tetracycline	non-plasmid-plasmid	multi	arg_3037
SRS024561__NODE_3218_length_6718_cov_10.2052_4	1877	sgb_1877	5	PathoComm	Tetracycline	non-plasmid-plasmid	multi	arg_3037
SRS024561__NODE_3218_length_6718_cov_10.2052_4	1903	sgb_1903	5	PathoComm	Tetracycline	non-plasmid-plasmid	multi	arg_3037
SRS024561__NODE_3218_length_6718_cov_10.2052_4	1949	sgb_1949	4	PathoComm	Tetracycline	non-plasmid-plasmid	multi	arg_3037
SRS024561__NODE_3218_length_6718_cov_10.2052_4	1965	sgb_1965	2	PathoComm	Tetracycline	non-plasmid-plasmid	multi	arg_3037
SRS024561__NODE_3218_length_6718_cov_10.2052_4	2303	sgb_2303	3	PathoComm	Tetracycline	non-plasmid-plasmid	multi	arg_3037
SRS024561__NODE_3218_length_6718_cov_10.2052_4	4933	sgb_4933	2	PathoComm	Tetracycline	non-plasmid-plasmid	multi	arg_3037
SRS058723__NODE_2896_length_2978_cov_4.69552_2	5065	sgb_5065	2	Comm	Tetracycline	non-plasmid-plasmid	multi	arg_3043
SRS058723__NODE_2896_length_2978_cov_4.69552_2	5075	sgb_5075	2	Comm	Tetracycline	non-plasmid-plasmid	multi	arg_3043
SRS058723__NODE_2896_length_2978_cov_4.69552_2	6754	sgb_6754	4	Comm	Tetracycline	non-plasmid-plasmid	multi	arg_3043
SRS064276__NODE_11162_length_3114_cov_3.01863_2	10068	sgb_10068	58	Patho	MDR	non-plasmid-plasmid	single	arg_3045
SZAXPI003409-8__NODE_327_length_61236_cov_70.263_47	10068	sgb_10068	3	Patho	MDR	non-plasmid	single	arg_3046
SZAXPI003415-12__NODE_37981_length_702_cov_1.55023_1	14749	sgb_14749	2	Comm	Aminoglycoside	non-plasmid	single	arg_3049
SZAXPI003421-5__NODE_256_length_59905_cov_12.7475_6	10068	sgb_10068	3	Patho	MDR	non-plasmid	single	arg_3051
SZAXPI003422-11__NODE_6176_length_5742_cov_5.04888_1	10115	sgb_10115	67	Patho	Fosfomycin	non-plasmid	single	arg_3052
SZAXPI003425-1__NODE_4292_length_4515_cov_3.10269_2	10068	sgb_10068	2	Patho	MDR	non-plasmid	single	arg_3056
SZAXPI003428-6__NODE_6996_length_1953_cov_9.58588_2	10068	sgb_10068	11	Patho	MDR	non-plasmid	single	arg_3058
SZAXPI003429-3__NODE_41271_length_576_cov_0.996161_1	10068	sgb_10068	2	Patho	MDR	non-plasmid	single	arg_3059
SZAXPI003430-5__NODE_11110_length_1241_cov_1.92074_1	10068	sgb_10068	2	Patho	MDR	non-plasmid	single	arg_3060
SZAXPI003434-7__NODE_8230_length_3346_cov_2.05074_1	10115	sgb_10115	71	Patho	MDR	non-plasmid	single	arg_3061
SZAXPI015212-113__NODE_2032_length_15152_cov_3.97086_12	10116	sgb_10116	2	Patho	MDR	non-plasmid	single	arg_3064
SZAXPI015212-113__NODE_6373_length_5011_cov_22.5297_3	10139	sgb_10139	2	Comm	MDR	non-plasmid-plasmid	single	arg_3067
SZAXPI015215-20__NODE_925_length_28552_cov_3.44001_16	10068	sgb_10068	70	Patho	MDR	non-plasmid	single	arg_3069
SZAXPI015222-123__NODE_17562_length_1955_cov_2.42895_3	10068	sgb_10068	4	Patho	MDR	non-plasmid-plasmid	single	arg_3070
SZAXPI015226-14__NODE_15098_length_2109_cov_1.8111_1	10068	sgb_10068	5	Patho	Peptide	non-plasmid-plasmid	single	arg_3072
SZAXPI015226-14__NODE_209_length_66120_cov_4.25098_8	10079	sgb_10079	2	Patho	MDR	non-plasmid	single	arg_3075
SZAXPI015232-18__NODE_10706_length_1230_cov_13.2332_1	10068	sgb_10068	2	Patho	MDR	non-plasmid	single	arg_3079
SZAXPI015233-19__NODE_1141_length_25056_cov_5.32243_23	10068	sgb_10068	24	Patho	MDR	non-plasmid	single	arg_3080
SZAXPI015261-75__NODE_3628_length_8385_cov_3.90408_10	10068	sgb_10068	4	Patho	Peptide	non-plasmid	single	arg_3093
SZAXPI017461-32__NODE_9687_length_1679_cov_2.17796_1	10068	sgb_10068	10	Patho	MDR	plasmid-non-plasmid	single	arg_3099
SZAXPI017468-88__NODE_147_length_21128_cov_2.75158_20	10116	sgb_10116	2	Patho	MDR	non-plasmid	single	arg_3100
SZAXPI017587-113__NODE_9167_length_2427_cov_11.4743_3	10068	sgb_10068	11	Patho	MDR	non-plasmid	single	arg_3103
SZAXPI029463-136__NODE_2940_length_6611_cov_7.36943_2	10068	sgb_10068	2	Patho	MDR	non-plasmid	single	arg_3106
SZAXPI029467-166__NODE_1482_length_11998_cov_3.25345_6	10068	sgb_10068	12	Patho	MDR	non-plasmid	single	arg_3107
SZAXPI029475-44__NODE_5_length_673318_cov_54.222_123	10079	sgb_10079	2	Patho	Peptide	non-plasmid	single	arg_3111
SZAXPI029494-94__NODE_320_length_29635_cov_279.382_8	10068	sgb_10068	2	Patho	MDR	non-plasmid	single	arg_3115
SZAXPI029546-133__NODE_1220_length_16123_cov_3.23152_1	10068	sgb_10068	2	Patho	MDR	non-plasmid	single	arg_3119
SZAXPI029550-158__NODE_317_length_57293_cov_42.2818_39	10068	sgb_10068	4	Patho	MDR	non-plasmid	single	arg_3121
SZAXPI029550-158__NODE_96_length_128445_cov_24.2856_1	1853	sgb_1853	8	Comm	Beta-lactam	non-plasmid	single	arg_3123
SZAXPI029553-32__NODE_2203_length_8578_cov_4.25414_4	10068	sgb_10068	24	Patho	MDR	non-plasmid	single	arg_3125
SZAXPI029555-35__NODE_438_length_64730_cov_15.9034_21	10115	sgb_10115	4	Patho	MDR	non-plasmid	single	arg_3127
SZAXPI029560-51__NODE_37861_length_1470_cov_1.81343_2	10068	sgb_10068	3	Patho	MDR	non-plasmid	single	arg_3128
SZAXPI029561-52__NODE_2578_length_11221_cov_105.073_1	10068	sgb_10068	9	Patho	Aminoglycoside	non-plasmid	single	arg_3129
SZAXPI029563-66__NODE_10061_length_2753_cov_11.8725_1	10068	sgb_10068	3	Patho	Peptide	non-plasmid	single	arg_3130
SZAXPI029563-66__NODE_1299_length_19889_cov_59.8849_19	10068	sgb_10068	143	Patho	Peptide	non-plasmid-plasmid	single	arg_3131
SZAXPI029565-77__NODE_19127_length_1242_cov_3.53496_2	9347	sgb_9347	2	Comm	Aminoglycoside	non-plasmid-plasmid	single	arg_3132
SZAXPI029576-93__NODE_24022_length_1322_cov_1.53118_2	6148	sgb_6148	10	Comm	Tetracycline	plasmid-non-plasmid	multi	arg_3139
SZAXPI029576-93__NODE_24022_length_1322_cov_1.53118_2	6174	sgb_6174	2	Comm	Tetracycline	plasmid-non-plasmid	multi	arg_3139
SZAXPI029576-93__NODE_24022_length_1322_cov_1.53118_2	6179	sgb_6179	4	Comm	Tetracycline	plasmid-non-plasmid	multi	arg_3139
SZAXPI029578-96__NODE_113_length_127247_cov_16.5003_88	10068	sgb_10068	2	Patho	Peptide	non-plasmid	single	arg_3140
SZAXPI029583-101__NODE_2512_length_9625_cov_6.9349_7	10068	sgb_10068	3	Patho	MDR	non-plasmid	single	arg_3141
SZAXPI029588-107__NODE_2296_length_8020_cov_6.73974_5	9260	sgb_9260	2	Comm	Aminoglycoside	plasmid	single	arg_3144
SZAXPI029593-133__NODE_15463_length_1864_cov_2.13378_1	10068	sgb_10068	190	Patho	MDR	non-plasmid	single	arg_3145
SZAXPI029594-136__NODE_9298_length_2931_cov_53.1353_1	6140	sgb_6140	2	Comm	MLSB	plasmid-non-plasmid	multi	arg_3146
SZAXPI029594-136__NODE_9298_length_2931_cov_53.1353_1	6148	sgb_6148	3	Comm	MLSB	plasmid-non-plasmid	multi	arg_3146
SZAXPI029597-158__NODE_5210_length_5025_cov_3.45755_1	10068	sgb_10068	35	Patho	Peptide	non-plasmid	single	arg_3149
SZAXPI029600-27__NODE_2516_length_14509_cov_6.82067_15	10068	sgb_10068	9	Patho	Peptide	non-plasmid	single	arg_3151
T2D-008__NODE_13506_length_1685_cov_1.07301_2	10068	sgb_10068	49	Patho	Peptide	non-plasmid	single	arg_3154
T2D-011__NODE_3143_length_7773_cov_16.8538_1	10115	sgb_10115	2	Patho	MDR	non-plasmid	single	arg_3155
T2D-012__NODE_4880_length_5309_cov_10.0879_7	10068	sgb_10068	2	Patho	Peptide	non-plasmid	single	arg_3156
T2D-014__NODE_15810_length_597_cov_15.1458_1	10114	sgb_10114	6	Comm	MLSB	non-plasmid	single	arg_3158
T2D-015__NODE_2900_length_10529_cov_6.31831_1	5858	sgb_5858	15	Comm	MLSB	non-plasmid-plasmid	single	arg_3159
T2D-016__NODE_1479_length_12640_cov_5.05769_13	10068	sgb_10068	2	Patho	MDR	non-plasmid	single	arg_3163
T2D-021__NODE_7292_length_3193_cov_4.97068_1	10068	sgb_10068	3	Patho	Aminoglycoside	non-plasmid	single	arg_3172
T2D-035__NODE_1645_length_17375_cov_2.92644_1	10068	sgb_10068	12	Patho	MDR	non-plasmid-plasmid	single	arg_3184
T2D-058__NODE_8183_length_2987_cov_10.0041_1	10068	sgb_10068	43	Patho	MDR	plasmid-non-plasmid	single	arg_3190
T2D-062__NODE_14890_length_2404_cov_1.35504_2	4042	sgb_4042	2	Comm	MLSB	non-plasmid-plasmid	multi	arg_3191
T2D-062__NODE_14890_length_2404_cov_1.35504_2	4583	sgb_4583	2	Comm	MLSB	non-plasmid-plasmid	multi	arg_3191
T2D-062__NODE_14890_length_2404_cov_1.35504_2	4588	sgb_4588	3	Comm	MLSB	non-plasmid-plasmid	multi	arg_3191
T2D-067__NODE_15672_length_1215_cov_2.40172_1	10068	sgb_10068	6	Patho	MDR	plasmid-non-plasmid	single	arg_3196
T2D-071__NODE_175_length_89766_cov_3.71239_77	10068	sgb_10068	2	Patho	Peptide	non-plasmid	single	arg_3197
T2D-072__NODE_447_length_40051_cov_5.26845_7	10068	sgb_10068	3	Patho	MDR	plasmid-non-plasmid	single	arg_3200
T2D-074__NODE_1552_length_13217_cov_30.7418_5	10068	sgb_10068	18	Patho	MDR	non-plasmid	single	arg_3202
T2D-076__NODE_2512_length_6083_cov_1.71284_6	10068	sgb_10068	2	Patho	MDR	non-plasmid	single	arg_3203
T2D-078__NODE_9_length_316584_cov_20.3381_75	10068	sgb_10068	6	Patho	MDR	non-plasmid	single	arg_3204
T2D-090__NODE_23429_length_1364_cov_3.1016_1	4940	sgb_4940	2	Comm	Aminoglycoside	plasmid-non-plasmid	single	arg_3211
T2D-092__NODE_24297_length_820_cov_0.960784_1	5792	sgb_5792	29	Comm	MLSB	non-plasmid-plasmid	single	arg_3215
T2D-098__NODE_5064_length_5070_cov_3.4654_7	10068	sgb_10068	2	Patho	MDR	non-plasmid	single	arg_3216
T2D-098__NODE_6208_length_3914_cov_2.63203_5	10068	sgb_10068	15	Patho	MDR	non-plasmid	single	arg_3217
T2D-104__NODE_480_length_51292_cov_14.202_34	15369	sgb_15369	3	Comm	Amphenicol	non-plasmid	single	arg_3219
tigress-11-7-0__NODE_4167_length_6875_cov_37.3609_8	1814	sgb_1814	2	Comm	Tetracycline	plasmid-non-plasmid	multi	arg_3220
tigress-11-7-0__NODE_4167_length_6875_cov_37.3609_8	4925	sgb_4925	3	Comm	Tetracycline	plasmid-non-plasmid	multi	arg_3220
tigress-11-7-0__NODE_4167_length_6875_cov_37.3609_8	4933	sgb_4933	7	Comm	Tetracycline	plasmid-non-plasmid	multi	arg_3220
tigress-11-7-0__NODE_4167_length_6875_cov_37.3609_8	4940	sgb_4940	3	Comm	Tetracycline	plasmid-non-plasmid	multi	arg_3220
tigress-11-7-0__NODE_4167_length_6875_cov_37.3609_8	5065	sgb_5065	2	Comm	Tetracycline	plasmid-non-plasmid	multi	arg_3220
tigress-11-7-0__NODE_4167_length_6875_cov_37.3609_8	5075	sgb_5075	2	Comm	Tetracycline	plasmid-non-plasmid	multi	arg_3220
tigress-11-7-0__NODE_4167_length_6875_cov_37.3609_8	5082	sgb_5082	5	Comm	Tetracycline	plasmid-non-plasmid	multi	arg_3220
TRAVELRES22__NODE_10335_length_5726_cov_7.93652_7	4262	sgb_4262	32	Comm	Amphenicol	non-plasmid-plasmid	multi	arg_3221
TRAVELRES22__NODE_10335_length_5726_cov_7.93652_7	4367	sgb_4367	3	Comm	Amphenicol	non-plasmid-plasmid	multi	arg_3221
TRAVELRES31__NODE_3006_length_15733_cov_12.4413_12	1684	sgb_1684	3	Comm	Beta-lactam	non-plasmid	single	arg_3223
TRAVELRES35__NODE_15385_length_3450_cov_54.6303_1	1814	sgb_1814	3	Comm	Tetracycline	non-plasmid	multi	arg_3224
TRAVELRES35__NODE_15385_length_3450_cov_54.6303_1	4564	sgb_4564	2	Comm	Tetracycline	non-plasmid	multi	arg_3224
TRAVELRES35__NODE_15385_length_3450_cov_54.6303_1	4608	sgb_4608	9	Comm	Tetracycline	non-plasmid	multi	arg_3224
TRAVELRES35__NODE_15385_length_3450_cov_54.6303_1	4844	sgb_4844	3	Comm	Tetracycline	non-plasmid	multi	arg_3224
TRAVELRES35__NODE_15385_length_3450_cov_54.6303_1	4925	sgb_4925	6	Comm	Tetracycline	non-plasmid	multi	arg_3224
TRAVELRES35__NODE_15385_length_3450_cov_54.6303_1	4933	sgb_4933	4	Comm	Tetracycline	non-plasmid	multi	arg_3224
TRAVELRES35__NODE_15385_length_3450_cov_54.6303_1	4940	sgb_4940	6	Comm	Tetracycline	non-plasmid	multi	arg_3224
TRAVELRES35__NODE_15385_length_3450_cov_54.6303_1	5065	sgb_5065	2	Comm	Tetracycline	non-plasmid	multi	arg_3224
TRAVELRES35__NODE_30637_length_1722_cov_3.38452_1	5792	sgb_5792	2	Comm	Aminoglycoside	non-plasmid	single	arg_3225
TRAVELRES38__NODE_11941_length_2887_cov_5.51306_2	10068	sgb_10068	4	Patho	MDR	plasmid-non-plasmid	single	arg_3226
TRAVELRES48__NODE_1042_length_55199_cov_4.27575_2	4965	sgb_4965	8	Comm	Glycopeptide	non-plasmid-plasmid	single	arg_3228
TRAVELRES6__NODE_97_length_183207_cov_10.5878_11	10068	sgb_10068	4	Patho	MDR	non-plasmid	single	arg_3232
TRAVELRES7__NODE_7731_length_8439_cov_36.8822_2	1872	sgb_1872	2	Patho	Beta-lactam	non-plasmid-plasmid	single	arg_3234
V01_01_1FE__NODE_16369_length_1902_cov_3.84894_2	10139	sgb_10139	3	Comm	Peptide	non-plasmid	single	arg_3246
V1.CD3-0-PN__NODE_13_length_361085_cov_52.5674_192	10068	sgb_10068	9	Patho	Peptide	non-plasmid	single	arg_3251
V1.CD3-0-PT__NODE_1687_length_9038_cov_7.42391_5	10115	sgb_10115	12	Patho	MDR	non-plasmid-plasmid	single	arg_3252
V1.CD3-3-PN__NODE_197_length_73268_cov_19.9012_52	10068	sgb_10068	7	Patho	MDR	non-plasmid-plasmid	single	arg_3253
V1.CD46-0__NODE_8567_length_3041_cov_3.05258_4	10068	sgb_10068	2	Patho	MDR	non-plasmid	single	arg_3254
V1.CD48-0__NODE_1220_length_20900_cov_4.606_3	5075	sgb_5075	11	Comm	Tetracycline	plasmid-non-plasmid	multi	arg_3255
V1.CD48-0__NODE_1220_length_20900_cov_4.606_3	6750	sgb_6750	3	Comm	Tetracycline	plasmid-non-plasmid	multi	arg_3255
V1.CD5-0-PN__NODE_1238_length_10331_cov_3.12534_9	7967	sgb_7967	29	Patho	MDR	non-plasmid	single	arg_3257
V1.FI03__NODE_16887_length_1527_cov_2.30978_3	1853	sgb_1853	4	Comm	Beta-lactam	non-plasmid	single	arg_3263
V1.FI22__NODE_87_length_158340_cov_8.20363_101	10068	sgb_10068	5	Patho	Peptide	non-plasmid	single	arg_3266
V1.FI24__NODE_19799_length_1851_cov_2.19543_2	10083	sgb_10083	2	Patho	MDR	non-plasmid	single	arg_3267
V1.FI27__NODE_16043_length_2123_cov_186.092_1	1517	sgb_1517	2	Comm	Tetracycline	non-plasmid	single	arg_3268
V1.FI34__NODE_1452_length_22974_cov_12.4913_19	4760	sgb_4760	2	Comm	Glycopeptide	non-plasmid	single	arg_3269
V1.FI34__NODE_1452_length_22974_cov_12.4913_24	4760	sgb_4760	2	Comm	Glycopeptide	non-plasmid	single	arg_3270
V1.UC39-4__NODE_11018_length_2773_cov_2.00993_2	10068	sgb_10068	25	Patho	MDR	non-plasmid	single	arg_3271
V1.UC54-4__NODE_1137_length_22196_cov_5.89865_8	9260	sgb_9260	2	Comm	Amphenicol	plasmid	single	arg_3273
V1_CD21_4__NODE_1323_length_12165_cov_2.25582_13	10068	sgb_10068	24	Patho	MDR	non-plasmid	single	arg_3277
V1_UC12_4__NODE_23885_length_1359_cov_1.36963_1	10068	sgb_10068	65	Patho	MDR	non-plasmid-plasmid	single	arg_3285
V1_UC58_0__NODE_40037_length_1282_cov_9.28606_3	4933	sgb_4933	2	Comm	MLSB	non-plasmid	multi	arg_3293
V1_UC58_0__NODE_40037_length_1282_cov_9.28606_3	4940	sgb_4940	3	Comm	MLSB	non-plasmid	multi	arg_3293
V1_UC61_0__NODE_779_length_27174_cov_9.16675_22	10068	sgb_10068	25	Patho	MDR	non-plasmid	single	arg_3294
V19_01_2FE__NODE_10028_length_2935_cov_8.14757_3	15316	sgb_15316	2	Comm	Amphenicol	non-plasmid	single	arg_3295
V19_01_2FE__NODE_998_length_16207_cov_5.35178_8	10139	sgb_10139	2	Comm	MDR	non-plasmid	single	arg_3296
V48_03_2FE__NODE_18522_length_1393_cov_1.89312_1	10068	sgb_10068	158	Patho	MDR	non-plasmid	single	arg_3300
V53_02_1FE__NODE_1483_length_10004_cov_376.669_7	10068	sgb_10068	221	Patho	MDR	non-plasmid-plasmid	single	arg_3302
V54_01_1FE__NODE_10_length_242961_cov_133.721_180	10139	sgb_10139	2	Comm	MDR	non-plasmid	single	arg_3309
W1.13.ST__NODE_4385_length_7308_cov_5.96663_4	10068	sgb_10068	26	Patho	MDR	non-plasmid	single	arg_3323
W1.22.ST__NODE_2623_length_12851_cov_8.53376_2	10068	sgb_10068	7	Patho	MDR	non-plasmid	single	arg_3325
W1.37.ST__NODE_21490_length_1685_cov_5.59632_1	10068	sgb_10068	262	Patho	MLSB	non-plasmid	single	arg_3327
W1.38.ST__NODE_14814_length_1713_cov_5.46321_2	10139	sgb_10139	2	Comm	Fosfomycin	non-plasmid	single	arg_3328
W1.38.ST__NODE_252_length_40927_cov_59.4036_9	3677	sgb_3677	18	Comm	Amphenicol	plasmid-non-plasmid	single	arg_3329
W1.42.ST__NODE_78_length_84059_cov_49.3312_51	10139	sgb_10139	2	Comm	Peptide	plasmid-non-plasmid	single	arg_3335
W1.54.ST__NODE_1691_length_14163_cov_6.95988_13	10139	sgb_10139	2	Comm	Peptide	non-plasmid	single	arg_3337
W1.54.ST__NODE_3_length_197644_cov_20.29_23	10115	sgb_10115	43	Patho	MDR	non-plasmid-plasmid	single	arg_3338
W2.1.ST__NODE_18324_length_1338_cov_6.59002_1	10139	sgb_10139	2	Comm	MDR	non-plasmid	single	arg_3339
W2.1.ST__NODE_7510_length_2799_cov_6.50875_1	10068	sgb_10068	271	Patho	MDR	non-plasmid-plasmid	single	arg_3341
W2.23.ST__NODE_10715_length_3256_cov_42.4933_1	10068	sgb_10068	438	Patho	MDR	non-plasmid	single	arg_3345
W2.23.ST__NODE_3438_length_9425_cov_47.3297_5	10068	sgb_10068	115	Patho	MDR	non-plasmid	single	arg_3346
W2.23.ST__NODE_3881_length_8452_cov_43.4939_4	10068	sgb_10068	179	Patho	MDR	non-plasmid-plasmid	single	arg_3347
W2.23.ST__NODE_6654_length_5059_cov_45.3303_1	10068	sgb_10068	2	Patho	Fluoroquinolone	non-plasmid	single	arg_3348
W2.25.ST__NODE_14551_length_1616_cov_2.01666_1	10068	sgb_10068	14	Patho	MDR	non-plasmid	single	arg_3349
W2.34.ST__NODE_2400_length_12071_cov_13.2892_6	10068	sgb_10068	6	Patho	MDR	non-plasmid	single	arg_3350
W2.34.ST__NODE_76431_length_688_cov_4.01422_1	10068	sgb_10068	2	Patho	MDR	non-plasmid	single	arg_3351
W2.35.ST__NODE_16838_length_2631_cov_3.96778_1	10068	sgb_10068	2	Patho	MDR	non-plasmid	single	arg_3352
W2.35.ST__NODE_17339_length_2571_cov_4.08665_4	10068	sgb_10068	5	Patho	MLSB	non-plasmid	single	arg_3354
W2.42.ST__NODE_686_length_11363_cov_8.86452_7	10068	sgb_10068	36	Patho	MDR	non-plasmid	single	arg_3355
W2.43.ST__NODE_1067_length_29675_cov_7.10817_1	10068	sgb_10068	2	Patho	MDR	non-plasmid	single	arg_3356
W2.43.ST__NODE_3883_length_8117_cov_6.96614_5	10068	sgb_10068	2	Patho	MDR	non-plasmid	single	arg_3357
W2.44.ST__NODE_13015_length_2731_cov_6.68871_1	10112	sgb_10112	2	Comm	MDR	non-plasmid	single	arg_3358
W2.5.ST__NODE_3713_length_7610_cov_11.3279_3	10068	sgb_10068	131	Patho	MDR	non-plasmid-plasmid	single	arg_3361
W2.63.ST__NODE_2625_length_8902_cov_5.00531_5	10139	sgb_10139	2	Comm	Fluoroquinolone	non-plasmid	single	arg_3366
W2.63.ST__NODE_8_length_240465_cov_38.3608_161	4933	sgb_4933	2	Comm	Amphenicol	non-plasmid	single	arg_3367
W2.65.ST__NODE_32828_length_867_cov_47.5751_1	6973	sgb_6973	2	Comm	Amphenicol	non-plasmid	single	arg_3368
W3.16.ST__NODE_5719_length_4029_cov_5.89532_4	10112	sgb_10112	2	Comm	Peptide	non-plasmid	single	arg_3372
W3.17.ST__NODE_232_length_73340_cov_33.29_33	4933	sgb_4933	2	Comm	Amphenicol	non-plasmid	single	arg_3373
WL.17.ST__NODE_382_length_49670_cov_16.0107_11	10068	sgb_10068	23	Patho	Peptide	non-plasmid	single	arg_3377
WL.17.ST__NODE_48760_length_1076_cov_4.65426_1	4198	sgb_4198	2	Comm	Glycopeptide	non-plasmid	multi	arg_3378
WL.17.ST__NODE_48760_length_1076_cov_4.65426_1	5117	sgb_5117	2	Comm	Glycopeptide	non-plasmid	multi	arg_3378
WL.34.ST__NODE_7479_length_3032_cov_27.3675_5	4933	sgb_4933	2	Comm	Amphenicol	non-plasmid	single	arg_3395
WL.43.ST__NODE_7572_length_4315_cov_6.04836_3	10068	sgb_10068	3	Patho	MDR	non-plasmid-plasmid	single	arg_3403
YSZC12003_35392__NODE_395_length_95711_cov_4.73876_63	4965	sgb_4965	3	Comm	Glycopeptide	non-plasmid	single	arg_3412
YSZC12003_35511__NODE_19_length_367301_cov_124.389_6	10068	sgb_10068	4	Patho	MDR	non-plasmid	single	arg_3416
YSZC12003_35577__NODE_8954_length_3429_cov_1.58536_2	10068	sgb_10068	8	Patho	MDR	non-plasmid	single	arg_3420
YSZC12003_35635__NODE_8222_length_4020_cov_2.28777_3	5117	sgb_5117	2	Comm	Glycopeptide	non-plasmid	single	arg_3422
YSZC12003_35666__NODE_34565_length_1441_cov_5.58586_1	1836	sgb_1836	2	Comm	MLSB	non-plasmid	single	arg_3424
YSZC12003_35724__NODE_3628_length_5449_cov_12.6934_1	10068	sgb_10068	22	Patho	Peptide	non-plasmid	single	arg_3427
YSZC12003_35992__NODE_144_length_121172_cov_4.85404_56	10068	sgb_10068	3	Patho	MDR	non-plasmid	single	arg_3433
YSZC12003_36019__NODE_1828_length_8911_cov_3.74977_10	4198	sgb_4198	3	Comm	Glycopeptide	non-plasmid	single	arg_3437
YSZC12003_36055__NODE_3413_length_12417_cov_3.27245_11	10068	sgb_10068	3	Patho	Aminoglycoside	non-plasmid	single	arg_3441
YSZC12003_36389__NODE_1436_length_20684_cov_3.08973_9	10115	sgb_10115	3	Patho	Fluoroquinolone	non-plasmid	single	arg_3446
YSZC12003_36439__NODE_1004_length_35830_cov_5.09579_5	4262	sgb_4262	2	Comm	Glycopeptide	non-plasmid	single	arg_3449
YSZC12003_36521__NODE_47716_length_1006_cov_1.66982_1	1836	sgb_1836	3	Comm	Beta-lactam	non-plasmid	single	arg_3450
YSZC12003_36525__NODE_85095_length_773_cov_1.48468_2	10139	sgb_10139	7	Comm	MDR	non-plasmid	single	arg_3451
YSZC12003_36703__NODE_3733_length_8913_cov_2.78855_2	10114	sgb_10114	5	Comm	MDR	non-plasmid	single	arg_3453
YSZC12003_37126__NODE_19387_length_2312_cov_2.31059_2	10068	sgb_10068	7	Patho	Peptide	non-plasmid	single	arg_3455
YSZC12003_37134__NODE_22572_length_1911_cov_2.99677_2	8002	sgb_8002	3	Comm	MLSB	non-plasmid	single	arg_3457
YSZC12003_37173__NODE_289_length_85837_cov_4.88643_6	4638	sgb_4638	2	Comm	Glycopeptide	non-plasmid	single	arg_3459
YSZC12003_37189R1__NODE_6368_length_2277_cov_1.79883_1	6806	sgb_6806	2	PathoComm	Tetracycline	plasmid-non-plasmid	multi	arg_3460
YSZC12003_37189R1__NODE_6368_length_2277_cov_1.79883_1	7962	sgb_7962	2	PathoComm	Tetracycline	plasmid-non-plasmid	multi	arg_3460
YSZC12003_37198R1__NODE_7957_length_3821_cov_2.38715_1	4174	sgb_4174	2	Comm	Glycopeptide	non-plasmid	single	arg_3468
YSZC12003_37208R1__NODE_17750_length_2615_cov_2.36758_2	10119	sgb_10119	2	Comm	MDR	non-plasmid	single	arg_3471
YSZC12003_37229__NODE_14179_length_2330_cov_1.74154_1	7970	sgb_7970	10	Comm	Diaminopyrimidine	non-plasmid-plasmid	single	arg_3472
YSZC12003_37255__NODE_11550_length_4477_cov_3.22501_5	10068	sgb_10068	2	Patho	Peptide	non-plasmid	single	arg_3473
YSZC12003_37265R1__NODE_748_length_50040_cov_101.672_43	10068	sgb_10068	2	Patho	MDR	non-plasmid	single	arg_3476
YSZC12003_37276__NODE_221_length_86944_cov_4.78223_44	10119	sgb_10119	3	Comm	MDR	non-plasmid	single	arg_3477
YSZC12003_37285__NODE_312_length_79979_cov_12.5494_66	4198	sgb_4198	19	Comm	Glycopeptide	non-plasmid	single	arg_3480
YSZC12003_37299R1__NODE_94_length_163337_cov_43.6785_132	10068	sgb_10068	66	Patho	Fluoroquinolone	non-plasmid	single	arg_3483
YSZC12003_37330__NODE_181_length_118022_cov_75.0427_22	10114	sgb_10114	6	Comm	Peptide	non-plasmid	single	arg_3485
