# Supplementary material for: Population-level impacts of antibiotic usage on the human gut microbiome
Source: Nat Commun. 2023 Mar 2;14:1191. doi: 10.1038/s41467-023-36633-7 (PMC9981903; doi:10.1038/s41467-023-36633-7)
Supplement: Supplementary file 6 — Source Data [file 41467_2023_36633_MOESM6_ESM.zip › Source Data/Figure 7/v3_read_based_new_resistotype_version.node_attribute_master_table.tsv]

node_id	sbgid_clusterid	node_type	healthy_nonabx_preval	pathogen_assoc	resistotype_assoc	cluster_cddep_logit_coeff_gt0_bh	cluster_cddep_logit_coeff_egt0.1	gene_mobility	patho_assoc_master	rt_assoc_master	cddep_assoc_master_coeff0	cddep_assoc_master_coeff01	mobility_master
arg_2	A04_01_1FE__NODE_6091_length_4646_cov_36.7432_5	gene_cluster	0.031007752	Patho	MinorFAMP	no	no	single_sp-plasmid_linked	Patho-gene_cluster	MinorFAMP-gene_cluster	no-gene_cluster	no-gene_cluster	single_sp-plasmid_linked-gene_cluster
arg_10	A09_02_1FE__NODE_68_length_101025_cov_771.205_60	gene_cluster	0.00129199	Patho	MinorFAMP	no	no	single_sp-plasmid_unlinked	Patho-gene_cluster	MinorFAMP-gene_cluster	no-gene_cluster	no-gene_cluster	single_sp-plasmid_unlinked-gene_cluster
arg_11	A13_01_1FE__NODE_1577_length_10932_cov_4.85676_3	gene_cluster	0.046511628	Patho	MinorFAMP	no	no	single_sp-plasmid_unlinked	Patho-gene_cluster	MinorFAMP-gene_cluster	no-gene_cluster	no-gene_cluster	single_sp-plasmid_unlinked-gene_cluster
arg_14	A14_01_1FE__NODE_11370_length_1546_cov_38.8001_1	gene_cluster	0.007428941	Patho	MinorFAMP	no	no	single_sp-plasmid_linked	Patho-gene_cluster	MinorFAMP-gene_cluster	no-gene_cluster	no-gene_cluster	single_sp-plasmid_linked-gene_cluster
arg_28	A20_01_1FE__NODE_26_length_52009_cov_72.4815_42	gene_cluster	0.021640827	Patho	MinorFAMP	no	no	single_sp-plasmid_linked	Patho-gene_cluster	MinorFAMP-gene_cluster	no-gene_cluster	no-gene_cluster	single_sp-plasmid_linked-gene_cluster
arg_31	A41_01_1FE__NODE_1142_length_11724_cov_26.5096_7	gene_cluster	0.01130491	Patho	MinorFAMP	no	no	single_sp-plasmid_linked	Patho-gene_cluster	MinorFAMP-gene_cluster	no-gene_cluster	no-gene_cluster	single_sp-plasmid_linked-gene_cluster
arg_33	A43_02_1FE__NODE_317_length_17517_cov_4.53407_1	gene_cluster	0.000322997	Patho	MinorFAMP	no	no	single_sp-plasmid_unlinked	Patho-gene_cluster	MinorFAMP-gene_cluster	no-gene_cluster	no-gene_cluster	single_sp-plasmid_unlinked-gene_cluster
arg_36	A59_01_1FE__NODE_86_length_61235_cov_4.64039_27	gene_cluster	0.000968992	Patho	MinorFAMP	no	no	single_sp-plasmid_unlinked	Patho-gene_cluster	MinorFAMP-gene_cluster	no-gene_cluster	no-gene_cluster	single_sp-plasmid_unlinked-gene_cluster
arg_37	A62_01_1FE__NODE_15140_length_2609_cov_43.87_2	gene_cluster	0.000968992	Patho	MinorFAMP	no	no	single_sp-plasmid_unlinked	Patho-gene_cluster	MinorFAMP-gene_cluster	no-gene_cluster	no-gene_cluster	single_sp-plasmid_unlinked-gene_cluster
arg_38	A62_01_1FE__NODE_442_length_30491_cov_51.4191_5	gene_cluster	0.000968992	Patho	MinorFAMP	no	no	single_sp-plasmid_unlinked	Patho-gene_cluster	MinorFAMP-gene_cluster	no-gene_cluster	no-gene_cluster	single_sp-plasmid_unlinked-gene_cluster
arg_39	A62_03_1FE__NODE_3_length_230280_cov_102.455_77	gene_cluster	0.001937984	Patho	MinorFAMP	no	no	single_sp-plasmid_unlinked	Patho-gene_cluster	MinorFAMP-gene_cluster	no-gene_cluster	no-gene_cluster	single_sp-plasmid_unlinked-gene_cluster
arg_40	A66_02_1FE__NODE_374_length_21597_cov_147.952_3	gene_cluster	0.001937984	Patho	MinorFAMP	no	no	single_sp-plasmid_unlinked	Patho-gene_cluster	MinorFAMP-gene_cluster	no-gene_cluster	no-gene_cluster	single_sp-plasmid_unlinked-gene_cluster
arg_42	A69_01_1FE__NODE_2171_length_6668_cov_7.97611_1	gene_cluster	0.001614987	Patho	MinorFAMP	no	no	single_sp-plasmid_unlinked	Patho-gene_cluster	MinorFAMP-gene_cluster	no-gene_cluster	no-gene_cluster	single_sp-plasmid_unlinked-gene_cluster
arg_43	A69_02_1FE__NODE_6502_length_3022_cov_24.1614_2	gene_cluster	0.001937984	Patho	MinorFAMP	no	no	single_sp-plasmid_linked	Patho-gene_cluster	MinorFAMP-gene_cluster	no-gene_cluster	no-gene_cluster	single_sp-plasmid_linked-gene_cluster
arg_46	A81_01_1FE__NODE_32_length_76293_cov_7.57209_4	gene_cluster	0.000645995	Comm	MinorFAMP	no	no	single_sp-plasmid_unlinked	Comm-gene_cluster	MinorFAMP-gene_cluster	no-gene_cluster	no-gene_cluster	single_sp-plasmid_unlinked-gene_cluster
arg_47	A81_01_1FE__NODE_475_length_29157_cov_9.42093_8	gene_cluster	0.000968992	Comm	MinorFAMP	no	no	single_sp-plasmid_unlinked	Comm-gene_cluster	MinorFAMP-gene_cluster	no-gene_cluster	no-gene_cluster	single_sp-plasmid_unlinked-gene_cluster
arg_48	A81_03_1FE__NODE_152_length_55934_cov_6.32447_38	gene_cluster	0.001614987	Comm	MinorFAMP	no	no	single_sp-plasmid_unlinked	Comm-gene_cluster	MinorFAMP-gene_cluster	no-gene_cluster	no-gene_cluster	single_sp-plasmid_unlinked-gene_cluster
arg_51	A88_02_1FE__NODE_1347_length_11461_cov_259.014_6	gene_cluster	0.002906977	Patho	MinorFAMP	no	no	single_sp-plasmid_unlinked	Patho-gene_cluster	MinorFAMP-gene_cluster	no-gene_cluster	no-gene_cluster	single_sp-plasmid_unlinked-gene_cluster
arg_53	A88_02_1FE__NODE_24127_length_1217_cov_2.4105_2	gene_cluster	0.058462532	Patho	none	no	no	single_sp-plasmid_unlinked	Patho-gene_cluster	none-gene_cluster	no-gene_cluster	no-gene_cluster	single_sp-plasmid_unlinked-gene_cluster
arg_54	A88_02_1FE__NODE_366_length_28314_cov_224.373_13	gene_cluster	0.001614987	Patho	MinorFAMP	no	no	single_sp-plasmid_unlinked	Patho-gene_cluster	MinorFAMP-gene_cluster	no-gene_cluster	no-gene_cluster	single_sp-plasmid_unlinked-gene_cluster
arg_55	A91_02_1FE__NODE_1490_length_10071_cov_15.418_8	gene_cluster	0.027777778	Comm	none	yes	no	single_sp-plasmid_linked	Comm-gene_cluster	none-gene_cluster	yes-gene_cluster	no-gene_cluster	single_sp-plasmid_linked-gene_cluster
arg_56	A92_01_1FE__NODE_171_length_48512_cov_13.7342_24	gene_cluster	0.000645995	Patho	MinorFAMP	no	no	single_sp-plasmid_unlinked	Patho-gene_cluster	MinorFAMP-gene_cluster	no-gene_cluster	no-gene_cluster	single_sp-plasmid_unlinked-gene_cluster
arg_59	A94_01_1FE__NODE_21473_length_1504_cov_3.25259_2	gene_cluster	0.00129199	Comm	MinorFAMP	no	no	single_sp-plasmid_unlinked	Comm-gene_cluster	MinorFAMP-gene_cluster	no-gene_cluster	no-gene_cluster	single_sp-plasmid_unlinked-gene_cluster
arg_61	alien-11-877-0__NODE_2028_length_5454_cov_2.72495_4	gene_cluster	0.003229974	Comm	none	no	no	single_sp-plasmid_linked	Comm-gene_cluster	none-gene_cluster	no-gene_cluster	no-gene_cluster	single_sp-plasmid_linked-gene_cluster
arg_66	AS128raw__NODE_10808_length_2600_cov_2.27819_4	gene_cluster	0.001614987	Patho	MinorFAMP	no	no	single_sp-plasmid_unlinked	Patho-gene_cluster	MinorFAMP-gene_cluster	no-gene_cluster	no-gene_cluster	single_sp-plasmid_unlinked-gene_cluster
arg_68	AS130raw__NODE_1400_length_11131_cov_10.5991_1	gene_cluster	0.000322997	Patho	MinorFAMP	no	no	single_sp-plasmid_unlinked	Patho-gene_cluster	MinorFAMP-gene_cluster	no-gene_cluster	no-gene_cluster	single_sp-plasmid_unlinked-gene_cluster
arg_70	AS134raw__NODE_12431_length_1683_cov_1.76106_3	gene_cluster	0.003875969	Patho	MinorFAMP	no	no	single_sp-plasmid_unlinked	Patho-gene_cluster	MinorFAMP-gene_cluster	no-gene_cluster	no-gene_cluster	single_sp-plasmid_unlinked-gene_cluster
arg_71	AS19raw__NODE_1101_length_19160_cov_3.42732_10	gene_cluster	0.001937984	Patho	MinorFAMP	no	no	single_sp-plasmid_linked	Patho-gene_cluster	MinorFAMP-gene_cluster	no-gene_cluster	no-gene_cluster	single_sp-plasmid_linked-gene_cluster
arg_72	AS19raw__NODE_13740_length_1779_cov_2.48144_1	gene_cluster	0.004198966	Patho	MinorFAMP	no	no	single_sp-plasmid_unlinked	Patho-gene_cluster	MinorFAMP-gene_cluster	no-gene_cluster	no-gene_cluster	single_sp-plasmid_unlinked-gene_cluster
arg_76	AS36raw__NODE_7571_length_1760_cov_2.92551_1	gene_cluster	0.005490956	Patho	MinorFAMP	no	no	single_sp-plasmid_unlinked	Patho-gene_cluster	MinorFAMP-gene_cluster	no-gene_cluster	no-gene_cluster	single_sp-plasmid_unlinked-gene_cluster
arg_78	AS3raw__NODE_62_length_115854_cov_4.74858_30	gene_cluster	0.001614987	Patho	MinorFAMP	no	no	single_sp-plasmid_unlinked	Patho-gene_cluster	MinorFAMP-gene_cluster	no-gene_cluster	no-gene_cluster	single_sp-plasmid_unlinked-gene_cluster
arg_79	AS51_6__NODE_21155_length_706_cov_21.1029_1	gene_cluster	0.20994832	Comm	none	no	no	multi_sp-plasmid_linked	Comm-gene_cluster	none-gene_cluster	no-gene_cluster	no-gene_cluster	multi_sp-plasmid_linked-gene_cluster
arg_82	AS62_3__NODE_30675_length_817_cov_4.50262_1	gene_cluster	0.457041344	Comm	none	yes	no	multi_sp-plasmid_linked	Comm-gene_cluster	none-gene_cluster	yes-gene_cluster	no-gene_cluster	multi_sp-plasmid_linked-gene_cluster
arg_83	AS64raw__NODE_3591_length_3576_cov_2.23516_3	gene_cluster	0.001614987	Patho	MinorFAMP	no	no	single_sp-plasmid_unlinked	Patho-gene_cluster	MinorFAMP-gene_cluster	no-gene_cluster	no-gene_cluster	single_sp-plasmid_unlinked-gene_cluster
arg_85	AS6raw__NODE_9560_length_3575_cov_3.6304_1	gene_cluster	0.007428941	Patho	MinorFAMP	no	no	single_sp-plasmid_unlinked	Patho-gene_cluster	MinorFAMP-gene_cluster	no-gene_cluster	no-gene_cluster	single_sp-plasmid_unlinked-gene_cluster
arg_100	AS80raw__NODE_1566_length_10313_cov_32.8315_8	gene_cluster	0.001614987	Patho	MinorFAMP	no	no	single_sp-plasmid_unlinked	Patho-gene_cluster	MinorFAMP-gene_cluster	no-gene_cluster	no-gene_cluster	single_sp-plasmid_unlinked-gene_cluster
arg_105	AS99raw__NODE_104_length_84659_cov_5.49177_83	gene_cluster	0.000322997	Comm	none	no	no	single_sp-plasmid_unlinked	Comm-gene_cluster	none-gene_cluster	no-gene_cluster	no-gene_cluster	single_sp-plasmid_unlinked-gene_cluster
arg_106	CA_C10002IS2028FE_t4M15__NODE_1513_length_1594_cov_4.17544_1	gene_cluster	0.000645995	Patho	MinorFAMP	no	no	single_sp-plasmid_unlinked	Patho-gene_cluster	MinorFAMP-gene_cluster	no-gene_cluster	no-gene_cluster	single_sp-plasmid_unlinked-gene_cluster
arg_107	CA_C10003IS2038SA_t2M15__NODE_7739_length_261_cov_0.839806_1	gene_cluster	0.004521964	Patho	MinorFAMP	no	no	single_sp-plasmid_linked	Patho-gene_cluster	MinorFAMP-gene_cluster	no-gene_cluster	no-gene_cluster	single_sp-plasmid_linked-gene_cluster
arg_108	CA_C10005IS2077FE_t4M15__NODE_24_length_194216_cov_67.769_82	gene_cluster	0.002583979	Patho	MinorFAMP	no	no	single_sp-plasmid_unlinked	Patho-gene_cluster	MinorFAMP-gene_cluster	no-gene_cluster	no-gene_cluster	single_sp-plasmid_unlinked-gene_cluster
arg_109	CA_C10005IS2077FE_t5M15__NODE_6_length_391451_cov_124.375_48	gene_cluster	0.001614987	Patho	MinorFAMP	no	no	single_sp-plasmid_unlinked	Patho-gene_cluster	MinorFAMP-gene_cluster	no-gene_cluster	no-gene_cluster	single_sp-plasmid_unlinked-gene_cluster
arg_112	CA_C10008IS2127FE_t3M15__NODE_21_length_68835_cov_5.38452_34	gene_cluster	0.000645995	Patho	MinorFAMP	no	no	single_sp-plasmid_unlinked	Patho-gene_cluster	MinorFAMP-gene_cluster	no-gene_cluster	no-gene_cluster	single_sp-plasmid_unlinked-gene_cluster
arg_115	CA_C10019IS2329FE_t4M15__NODE_6_length_356083_cov_205.835_198	gene_cluster	0.000645995	Patho	MinorFAMP	no	no	single_sp-plasmid_unlinked	Patho-gene_cluster	MinorFAMP-gene_cluster	no-gene_cluster	no-gene_cluster	single_sp-plasmid_unlinked-gene_cluster
arg_116	CA_C10019IS2329FE_t5M16__NODE_66_length_72760_cov_14.3579_61	gene_cluster	0.000645995	Comm	MinorFAMP	no	no	single_sp-plasmid_unlinked	Comm-gene_cluster	MinorFAMP-gene_cluster	no-gene_cluster	no-gene_cluster	single_sp-plasmid_unlinked-gene_cluster
arg_117	CA_C10020IS2347FE_t4M15__NODE_135_length_34218_cov_97.2544_16	gene_cluster	0.000322997	Patho	MinorFAMP	no	no	single_sp-plasmid_unlinked	Patho-gene_cluster	MinorFAMP-gene_cluster	no-gene_cluster	no-gene_cluster	single_sp-plasmid_unlinked-gene_cluster
arg_118	CA_C10020IS2347FE_t4M15__NODE_4_length_340714_cov_88.0162_85	gene_cluster	0.000645995	Patho	MinorFAMP	no	no	single_sp-plasmid_unlinked	Patho-gene_cluster	MinorFAMP-gene_cluster	no-gene_cluster	no-gene_cluster	single_sp-plasmid_unlinked-gene_cluster
arg_120	CA_C10026IS2465FE_t4M16__NODE_54_length_97894_cov_79.8109_27	gene_cluster	0.013242894	Patho	MinorFAMP	yes	no	single_sp-plasmid_unlinked	Patho-gene_cluster	MinorFAMP-gene_cluster	yes-gene_cluster	no-gene_cluster	single_sp-plasmid_unlinked-gene_cluster
arg_122	CA_C10031IS2541FE_t5M16__NODE_350_length_10460_cov_5.72263_8	gene_cluster	0.003552972	PathoComm	none	no	no	multi_sp-plasmid_unlinked	PathoComm-gene_cluster	none-gene_cluster	no-gene_cluster	no-gene_cluster	multi_sp-plasmid_unlinked-gene_cluster
arg_123	CA_C10032IS2555FE_t3M15__NODE_94_length_37389_cov_5.41903_40	gene_cluster	0.000645995	Patho	none	no	no	single_sp-plasmid_linked	Patho-gene_cluster	none-gene_cluster	no-gene_cluster	no-gene_cluster	single_sp-plasmid_linked-gene_cluster
arg_124	CA_C10032IS2559FE_t4M15__NODE_17_length_224753_cov_248.643_33	gene_cluster	0	Patho	MinorFAMP	no	no	single_sp-plasmid_unlinked	Patho-gene_cluster	MinorFAMP-gene_cluster	no-gene_cluster	no-gene_cluster	single_sp-plasmid_unlinked-gene_cluster
arg_127	CA_C10042IS2739FE_t5M16__NODE_39_length_98548_cov_154.048_81	gene_cluster	0.000968992	Patho	MinorFAMP	no	no	single_sp-plasmid_unlinked	Patho-gene_cluster	MinorFAMP-gene_cluster	no-gene_cluster	no-gene_cluster	single_sp-plasmid_unlinked-gene_cluster
arg_128	CA_C10043IS2749FE_t2M16__NODE_8_length_138865_cov_12.3127_47	gene_cluster	0.001614987	Patho	none	no	no	single_sp-plasmid_unlinked	Patho-gene_cluster	none-gene_cluster	no-gene_cluster	no-gene_cluster	single_sp-plasmid_unlinked-gene_cluster
arg_130	CA_C10049IS2866FE_t5M16__NODE_1615_length_1257_cov_3.11231_1	gene_cluster	0.002260982	Patho	MinorFAMP	no	no	single_sp-plasmid_unlinked	Patho-gene_cluster	MinorFAMP-gene_cluster	no-gene_cluster	no-gene_cluster	single_sp-plasmid_unlinked-gene_cluster
arg_132	CA_C10052IS2920FE_t5M16__NODE_938_length_12295_cov_7.38056_6	gene_cluster	0.001614987	Patho	MinorFAMP	no	no	single_sp-plasmid_unlinked	Patho-gene_cluster	MinorFAMP-gene_cluster	no-gene_cluster	no-gene_cluster	single_sp-plasmid_unlinked-gene_cluster
arg_133	CA_C10055IS2962FE_t1M16__NODE_2100_length_3915_cov_4.02668_3	gene_cluster	0.000322997	Patho	MinorFAMP	no	no	single_sp-plasmid_unlinked	Patho-gene_cluster	MinorFAMP-gene_cluster	no-gene_cluster	no-gene_cluster	single_sp-plasmid_unlinked-gene_cluster
arg_134	CCIS05314658ST-4-0__NODE_36028_length_1210_cov_1.97056_1	gene_cluster	0.000645995	Patho	MinorFAMP	no	no	single_sp-plasmid_unlinked	Patho-gene_cluster	MinorFAMP-gene_cluster	no-gene_cluster	no-gene_cluster	single_sp-plasmid_unlinked-gene_cluster
arg_135	CCIS11015875ST-4-0__NODE_781_length_18401_cov_8.75035_3	gene_cluster	0.002583979	Patho	MinorFAMP	no	no	single_sp-plasmid_unlinked	Patho-gene_cluster	MinorFAMP-gene_cluster	no-gene_cluster	no-gene_cluster	single_sp-plasmid_unlinked-gene_cluster
arg_136	CCIS11354283ST-4-0__NODE_18648_length_1617_cov_2.21895_2	gene_cluster	0.024547804	Patho	MinorFAMP	yes	no	single_sp-plasmid_linked	Patho-gene_cluster	MinorFAMP-gene_cluster	yes-gene_cluster	no-gene_cluster	single_sp-plasmid_linked-gene_cluster
arg_137	CCIS17669415ST-4-0__NODE_14555_length_2151_cov_7.75811_1	gene_cluster	0.023255814	Comm	none	yes	no	multi_sp-plasmid_unlinked	Comm-gene_cluster	none-gene_cluster	yes-gene_cluster	no-gene_cluster	multi_sp-plasmid_unlinked-gene_cluster
arg_138	CCIS21278152ST-4-0__NODE_36_length_117982_cov_4.8242_51	gene_cluster	0.000322997	Patho	MinorFAMP	no	no	single_sp-plasmid_unlinked	Patho-gene_cluster	MinorFAMP-gene_cluster	no-gene_cluster	no-gene_cluster	single_sp-plasmid_unlinked-gene_cluster
arg_139	CCIS21278152ST-4-0__NODE_51_length_100695_cov_5.26839_37	gene_cluster	0	Patho	MinorFAMP	no	no	single_sp-plasmid_unlinked	Patho-gene_cluster	MinorFAMP-gene_cluster	no-gene_cluster	no-gene_cluster	single_sp-plasmid_unlinked-gene_cluster
arg_140	CCIS32105356ST-4-0__NODE_36885_length_915_cov_1.68023_1	gene_cluster	0.089793282	Patho	MinorFAMP	no	no	single_sp-plasmid_linked	Patho-gene_cluster	MinorFAMP-gene_cluster	no-gene_cluster	no-gene_cluster	single_sp-plasmid_linked-gene_cluster
arg_142	CCIS32452666ST-4-0__NODE_713_length_27849_cov_3.30395_6	gene_cluster	0.000322997	Patho	MinorFAMP	no	no	single_sp-plasmid_unlinked	Patho-gene_cluster	MinorFAMP-gene_cluster	no-gene_cluster	no-gene_cluster	single_sp-plasmid_unlinked-gene_cluster
arg_145	CCIS38765456ST-20-0__NODE_9892_length_4574_cov_4.69861_2	gene_cluster	0.001937984	Patho	MinorFAMP	no	no	single_sp-plasmid_linked	Patho-gene_cluster	MinorFAMP-gene_cluster	no-gene_cluster	no-gene_cluster	single_sp-plasmid_linked-gene_cluster
arg_146	CCIS41692898ST-4-0__NODE_31664_length_1104_cov_2.21449_1	gene_cluster	0.011627907	Patho	MinorFAMP	no	no	single_sp-plasmid_linked	Patho-gene_cluster	MinorFAMP-gene_cluster	no-gene_cluster	no-gene_cluster	single_sp-plasmid_linked-gene_cluster
arg_147	CCIS44743950ST-4-0__NODE_1616_length_19827_cov_3.66756_18	gene_cluster	0.001614987	Patho	MinorFAMP	no	no	single_sp-plasmid_unlinked	Patho-gene_cluster	MinorFAMP-gene_cluster	no-gene_cluster	no-gene_cluster	single_sp-plasmid_unlinked-gene_cluster
arg_149	CCIS47745468ST-4-0__NODE_4839_length_6648_cov_5.77324_4	gene_cluster	0.000322997	Patho	MinorFAMP	no	no	single_sp-plasmid_unlinked	Patho-gene_cluster	MinorFAMP-gene_cluster	no-gene_cluster	no-gene_cluster	single_sp-plasmid_unlinked-gene_cluster
arg_150	CCIS47745468ST-4-0__NODE_6626_length_5088_cov_7.0002_4	gene_cluster	0.000322997	Patho	none	no	no	single_sp-plasmid_unlinked	Patho-gene_cluster	none-gene_cluster	no-gene_cluster	no-gene_cluster	single_sp-plasmid_unlinked-gene_cluster
arg_153	CCIS52370277ST-4-0__NODE_785_length_34277_cov_3.17614_1	gene_cluster	0.000322997	Patho	MinorFAMP	no	no	single_sp-plasmid_unlinked	Patho-gene_cluster	MinorFAMP-gene_cluster	no-gene_cluster	no-gene_cluster	single_sp-plasmid_unlinked-gene_cluster
arg_157	CCIS59903910ST-4-0__NODE_17123_length_1497_cov_11.1588_1	gene_cluster	0.010335917	Comm	none	no	no	single_sp-plasmid_linked	Comm-gene_cluster	none-gene_cluster	no-gene_cluster	no-gene_cluster	single_sp-plasmid_linked-gene_cluster
arg_159	CCIS63448910ST-4-0__NODE_1185_length_13735_cov_6.36637_6	gene_cluster	0.023578811	Patho	MinorFAMP	yes	no	single_sp-plasmid_linked	Patho-gene_cluster	MinorFAMP-gene_cluster	yes-gene_cluster	no-gene_cluster	single_sp-plasmid_linked-gene_cluster
arg_181	CCIS81887263ST-4-0__NODE_3687_length_11504_cov_3.93484_8	gene_cluster	0.00129199	Patho	MinorFAMP	no	no	single_sp-plasmid_unlinked	Patho-gene_cluster	MinorFAMP-gene_cluster	no-gene_cluster	no-gene_cluster	single_sp-plasmid_unlinked-gene_cluster
arg_183	CCIS83445808ST-4-0__NODE_30632_length_1425_cov_2.71533_1	gene_cluster	0.021317829	PathoComm	none	no	no	multi_sp-plasmid_linked	PathoComm-gene_cluster	none-gene_cluster	no-gene_cluster	no-gene_cluster	multi_sp-plasmid_linked-gene_cluster
arg_185	CCIS85214191ST-3-0__NODE_3205_length_3969_cov_3.33802_2	gene_cluster	0.000968992	Patho	MinorFAMP	no	no	single_sp-plasmid_unlinked	Patho-gene_cluster	MinorFAMP-gene_cluster	no-gene_cluster	no-gene_cluster	single_sp-plasmid_unlinked-gene_cluster
arg_187	CCIS88007743ST-4-0__NODE_5976_length_5898_cov_21.3563_6	gene_cluster	0.000645995	Patho	MinorFAMP	no	no	single_sp-plasmid_unlinked	Patho-gene_cluster	MinorFAMP-gene_cluster	no-gene_cluster	no-gene_cluster	single_sp-plasmid_unlinked-gene_cluster
arg_190	CCMD40701343ST-21-0__NODE_40764_length_698_cov_1.42146_1	gene_cluster	0.030361757	Comm	none	no	no	multi_sp-plasmid_unlinked	Comm-gene_cluster	none-gene_cluster	no-gene_cluster	no-gene_cluster	multi_sp-plasmid_unlinked-gene_cluster
arg_191	CCMD63399960ST-21-0__NODE_1815_length_21634_cov_5.21331_2	gene_cluster	0.007751938	Patho	MinorFAMP	no	no	single_sp-plasmid_unlinked	Patho-gene_cluster	MinorFAMP-gene_cluster	no-gene_cluster	no-gene_cluster	single_sp-plasmid_unlinked-gene_cluster
arg_192	CCMD63399960ST-21-0__NODE_1815_length_21634_cov_5.21331_3	gene_cluster	0.000322997	Patho	MinorFAMP	no	no	single_sp-plasmid_unlinked	Patho-gene_cluster	MinorFAMP-gene_cluster	no-gene_cluster	no-gene_cluster	single_sp-plasmid_unlinked-gene_cluster
arg_194	CCMD64776337ST-21-0__NODE_4289_length_7801_cov_9.71495_7	gene_cluster	0.000645995	Patho	MinorFAMP	no	no	single_sp-plasmid_unlinked	Patho-gene_cluster	MinorFAMP-gene_cluster	no-gene_cluster	no-gene_cluster	single_sp-plasmid_unlinked-gene_cluster
arg_196	CCMD95433940ST-21-0__NODE_7886_length_5237_cov_3.20552_6	gene_cluster	0.062984496	Comm	none	yes	no	multi_sp-plasmid_linked	Comm-gene_cluster	none-gene_cluster	yes-gene_cluster	no-gene_cluster	multi_sp-plasmid_linked-gene_cluster
arg_197	CF_TNFC002IS_t1M15__NODE_107_length_19326_cov_5.85092_4	gene_cluster	0	Patho	none	no	no	single_sp-plasmid_unlinked	Patho-gene_cluster	none-gene_cluster	no-gene_cluster	no-gene_cluster	single_sp-plasmid_unlinked-gene_cluster
arg_199	CF_TNFC038IS_t2M15__NODE_42_length_18618_cov_22.989_14	gene_cluster	0.012919897	Comm	none	no	no	single_sp-plasmid_linked	Comm-gene_cluster	none-gene_cluster	no-gene_cluster	no-gene_cluster	single_sp-plasmid_linked-gene_cluster
arg_203	CF_TNFC051IS_t3M15__NODE_478_length_14089_cov_5.98247_1	gene_cluster	0	Patho	none	no	no	single_sp-plasmid_unlinked	Patho-gene_cluster	none-gene_cluster	no-gene_cluster	no-gene_cluster	single_sp-plasmid_unlinked-gene_cluster
arg_206	CON-007__NODE_917_length_23427_cov_13.4419_20	gene_cluster	0.002260982	Patho	MinorFAMP	no	no	single_sp-plasmid_unlinked	Patho-gene_cluster	MinorFAMP-gene_cluster	no-gene_cluster	no-gene_cluster	single_sp-plasmid_unlinked-gene_cluster
arg_207	CON-017__NODE_968_length_20757_cov_4.55159_18	gene_cluster	0.003552972	Comm	none	no	no	single_sp-plasmid_linked	Comm-gene_cluster	none-gene_cluster	no-gene_cluster	no-gene_cluster	single_sp-plasmid_linked-gene_cluster
arg_208	CON-028__NODE_1853_length_10205_cov_19.4206_3	gene_cluster	0.00129199	Patho	MinorFAMP	no	no	single_sp-plasmid_linked	Patho-gene_cluster	MinorFAMP-gene_cluster	no-gene_cluster	no-gene_cluster	single_sp-plasmid_linked-gene_cluster
arg_210	CON-028__NODE_6435_length_3063_cov_3.05386_4	gene_cluster	0.002260982	Patho	MinorFAMP	no	no	single_sp-plasmid_unlinked	Patho-gene_cluster	MinorFAMP-gene_cluster	no-gene_cluster	no-gene_cluster	single_sp-plasmid_unlinked-gene_cluster
arg_211	CON-038__NODE_5266_length_4285_cov_2.01631_1	gene_cluster	0.02745478	Patho	MinorFAMP	yes	no	single_sp-plasmid_unlinked	Patho-gene_cluster	MinorFAMP-gene_cluster	yes-gene_cluster	no-gene_cluster	single_sp-plasmid_unlinked-gene_cluster
arg_212	CON-042__NODE_65_length_115992_cov_38.8599_90	gene_cluster	0.010981912	Patho	MinorFAMP	no	no	single_sp-plasmid_linked	Patho-gene_cluster	MinorFAMP-gene_cluster	no-gene_cluster	no-gene_cluster	single_sp-plasmid_linked-gene_cluster
arg_214	CON-048__NODE_3092_length_4433_cov_3.93627_2	gene_cluster	0.00129199	Comm	MinorFAMP	no	no	single_sp-plasmid_unlinked	Comm-gene_cluster	MinorFAMP-gene_cluster	no-gene_cluster	no-gene_cluster	single_sp-plasmid_unlinked-gene_cluster
arg_216	CON-052__NODE_18940_length_1679_cov_1.5548_1	gene_cluster	0.013565891	Comm	none	no	no	multi_sp-plasmid_linked	Comm-gene_cluster	none-gene_cluster	no-gene_cluster	no-gene_cluster	multi_sp-plasmid_linked-gene_cluster
arg_223	CON-068__NODE_192_length_60523_cov_7.93354_44	gene_cluster	0.002906977	Comm	MinorFAMP	no	no	single_sp-plasmid_unlinked	Comm-gene_cluster	MinorFAMP-gene_cluster	no-gene_cluster	no-gene_cluster	single_sp-plasmid_unlinked-gene_cluster
arg_225	CON-078__NODE_3039_length_6511_cov_16.7229_2	gene_cluster	0.001614987	Patho	MinorFAMP	no	no	single_sp-plasmid_unlinked	Patho-gene_cluster	MinorFAMP-gene_cluster	no-gene_cluster	no-gene_cluster	single_sp-plasmid_unlinked-gene_cluster
arg_227	CON-084__NODE_19129_length_948_cov_3.82195_1	gene_cluster	0.112726098	Comm	none	no	no	single_sp-plasmid_unlinked	Comm-gene_cluster	none-gene_cluster	no-gene_cluster	no-gene_cluster	single_sp-plasmid_unlinked-gene_cluster
arg_228	CON-094__NODE_19517_length_1238_cov_8.17329_1	gene_cluster	0.608204134	PathoComm	none	yes	no	multi_sp-plasmid_linked	PathoComm-gene_cluster	none-gene_cluster	yes-gene_cluster	no-gene_cluster	multi_sp-plasmid_linked-gene_cluster
arg_231	CON-101__NODE_27179_length_967_cov_1.15241_2	gene_cluster	0.00129199	Patho	MinorFAMP	no	no	single_sp-plasmid_unlinked	Patho-gene_cluster	none-gene_cluster	no-gene_cluster	no-gene_cluster	single_sp-plasmid_unlinked-gene_cluster
arg_232	CON-106__NODE_56129_length_349_cov_0.982993_1	gene_cluster	0.000645995	Patho	MinorFAMP	no	no	single_sp-plasmid_unlinked	Patho-gene_cluster	MinorFAMP-gene_cluster	no-gene_cluster	no-gene_cluster	single_sp-plasmid_unlinked-gene_cluster
arg_233	CON-106__NODE_6055_length_2606_cov_10.9957_4	gene_cluster	0.000322997	Patho	none	no	no	single_sp-plasmid_linked	Patho-gene_cluster	none-gene_cluster	no-gene_cluster	no-gene_cluster	single_sp-plasmid_linked-gene_cluster
arg_234	CON-108__NODE_3673_length_2929_cov_4.47634_1	gene_cluster	0.012273902	Comm	none	yes	no	multi_sp-plasmid_linked	Comm-gene_cluster	none-gene_cluster	yes-gene_cluster	no-gene_cluster	multi_sp-plasmid_linked-gene_cluster
arg_235	CON-109__NODE_968_length_6691_cov_11.198_4	gene_cluster	0.001937984	Patho	MinorFAMP	no	no	single_sp-plasmid_unlinked	Patho-gene_cluster	MinorFAMP-gene_cluster	no-gene_cluster	no-gene_cluster	single_sp-plasmid_unlinked-gene_cluster
arg_236	DLF002__NODE_5754_length_1917_cov_1.73201_2	gene_cluster	0.000645995	Patho	MinorFAMP	no	no	single_sp-plasmid_unlinked	Patho-gene_cluster	MinorFAMP-gene_cluster	no-gene_cluster	no-gene_cluster	single_sp-plasmid_unlinked-gene_cluster
arg_240	DLF007__NODE_3432_length_2319_cov_1.41608_3	gene_cluster	0.002906977	Patho	MinorFAMP	no	no	single_sp-plasmid_unlinked	Patho-gene_cluster	MinorFAMP-gene_cluster	no-gene_cluster	no-gene_cluster	single_sp-plasmid_unlinked-gene_cluster
arg_243	DLF010__NODE_2130_length_6720_cov_3.47592_1	gene_cluster	0.01130491	Patho	MinorFAMP	no	no	single_sp-plasmid_unlinked	Patho-gene_cluster	MinorFAMP-gene_cluster	no-gene_cluster	no-gene_cluster	single_sp-plasmid_unlinked-gene_cluster
arg_246	DLM001__NODE_6893_length_3301_cov_1.99877_1	gene_cluster	0.005813953	Patho	MinorFAMP	no	no	single_sp-plasmid_linked	Patho-gene_cluster	MinorFAMP-gene_cluster	no-gene_cluster	no-gene_cluster	single_sp-plasmid_linked-gene_cluster
arg_247	DLM005__NODE_1358_length_8933_cov_3.12289_9	gene_cluster	0.001614987	Patho	MinorFAMP	no	no	single_sp-plasmid_unlinked	Patho-gene_cluster	MinorFAMP-gene_cluster	no-gene_cluster	no-gene_cluster	single_sp-plasmid_unlinked-gene_cluster
arg_249	DLM015__NODE_11845_length_1308_cov_1.4589_1	gene_cluster	0.000968992	Patho	MinorFAMP	no	no	single_sp-plasmid_unlinked	Patho-gene_cluster	MinorFAMP-gene_cluster	no-gene_cluster	no-gene_cluster	single_sp-plasmid_unlinked-gene_cluster
arg_250	DLM015__NODE_3610_length_3312_cov_1.67332_2	gene_cluster	0.002260982	Patho	MinorFAMP	no	no	single_sp-plasmid_unlinked	Patho-gene_cluster	MinorFAMP-gene_cluster	no-gene_cluster	no-gene_cluster	single_sp-plasmid_unlinked-gene_cluster
arg_251	DLM028__NODE_257_length_50568_cov_4.8554_25	gene_cluster	0.000968992	Comm	MinorFAMP	no	no	single_sp-plasmid_unlinked	Comm-gene_cluster	MinorFAMP-gene_cluster	no-gene_cluster	no-gene_cluster	single_sp-plasmid_unlinked-gene_cluster
arg_259	DOF012__NODE_2110_length_4279_cov_3.79167_3	gene_cluster	0.000322997	Patho	MinorFAMP	no	no	single_sp-plasmid_unlinked	Patho-gene_cluster	MinorFAMP-gene_cluster	no-gene_cluster	no-gene_cluster	single_sp-plasmid_unlinked-gene_cluster
arg_261	DOM005__NODE_119_length_72104_cov_5.79117_68	gene_cluster	0.000322997	Patho	MinorFAMP	no	no	single_sp-plasmid_unlinked	Patho-gene_cluster	MinorFAMP-gene_cluster	no-gene_cluster	no-gene_cluster	single_sp-plasmid_unlinked-gene_cluster
arg_262	DOM005__NODE_712_length_15793_cov_6.103_8	gene_cluster	0.000322997	Patho	MinorFAMP	no	no	single_sp-plasmid_unlinked	Patho-gene_cluster	MinorFAMP-gene_cluster	no-gene_cluster	no-gene_cluster	single_sp-plasmid_unlinked-gene_cluster
arg_260	DOM005-IE__NODE_634_length_9708_cov_23.0000_ID_49450_5	gene_cluster	0.000322997	Patho	MinorFAMP	no	no	single_sp-plasmid_unlinked	Patho-gene_cluster	MinorFAMP-gene_cluster	no-gene_cluster	no-gene_cluster	single_sp-plasmid_unlinked-gene_cluster
arg_270	G69152__NODE_977_length_7659_cov_4.67701_1	gene_cluster	0.028423773	Patho	MinorFAMP	no	no	single_sp-plasmid_unlinked	Patho-gene_cluster	MinorFAMP-gene_cluster	no-gene_cluster	no-gene_cluster	single_sp-plasmid_unlinked-gene_cluster
arg_271	G69161__NODE_1265_length_2493_cov_6.69032_2	gene_cluster	0.00129199	Patho	MinorFAMP	no	no	single_sp-plasmid_unlinked	Patho-gene_cluster	MinorFAMP-gene_cluster	no-gene_cluster	no-gene_cluster	single_sp-plasmid_unlinked-gene_cluster
arg_272	G69161__NODE_1391_length_2283_cov_6.04937_1	gene_cluster	0.000968992	Patho	MinorFAMP	no	no	single_sp-plasmid_unlinked	Patho-gene_cluster	MinorFAMP-gene_cluster	no-gene_cluster	no-gene_cluster	single_sp-plasmid_unlinked-gene_cluster
arg_274	G69205__NODE_2912_length_805_cov_9.21867_1	gene_cluster	0.000645995	Comm	none	no	no	single_sp-plasmid_unlinked	Comm-gene_cluster	none-gene_cluster	no-gene_cluster	no-gene_cluster	single_sp-plasmid_unlinked-gene_cluster
arg_275	G69208__NODE_630_length_2589_cov_12.7001_2	gene_cluster	0	Comm	none	no	no	single_sp-plasmid_unlinked	Comm-gene_cluster	none-gene_cluster	no-gene_cluster	no-gene_cluster	single_sp-plasmid_unlinked-gene_cluster
arg_276	G69210__NODE_296_length_5607_cov_14.2976_1	gene_cluster	0.001614987	Patho	MinorFAMP	no	no	single_sp-plasmid_unlinked	Patho-gene_cluster	MinorFAMP-gene_cluster	no-gene_cluster	no-gene_cluster	single_sp-plasmid_unlinked-gene_cluster
arg_277	G69210__NODE_3267_length_854_cov_21.7409_1	gene_cluster	0.015180879	PathoComm	MinorFAMP	no	no	multi_sp-plasmid_linked	PathoComm-gene_cluster	MinorFAMP-gene_cluster	no-gene_cluster	no-gene_cluster	multi_sp-plasmid_linked-gene_cluster
arg_278	G69217__NODE_120_length_6753_cov_16.9842_9	gene_cluster	0.001937984	Patho	none	no	no	single_sp-plasmid_unlinked	Patho-gene_cluster	none-gene_cluster	no-gene_cluster	no-gene_cluster	single_sp-plasmid_unlinked-gene_cluster
arg_279	G69217__NODE_3814_length_984_cov_5.21744_1	gene_cluster	0.000645995	Patho	MinorFAMP	no	no	single_sp-plasmid_unlinked	Patho-gene_cluster	MinorFAMP-gene_cluster	no-gene_cluster	no-gene_cluster	single_sp-plasmid_unlinked-gene_cluster
arg_280	G69224__NODE_3820_length_952_cov_2.76812_2	gene_cluster	0.011627907	Patho	MinorFAMP	yes	no	single_sp-plasmid_unlinked	Patho-gene_cluster	MinorFAMP-gene_cluster	yes-gene_cluster	no-gene_cluster	single_sp-plasmid_unlinked-gene_cluster
arg_286	G78544__NODE_143_length_12080_cov_9.57148_12	gene_cluster	0.003875969	Patho	MinorFAMP	no	no	single_sp-plasmid_unlinked	Patho-gene_cluster	MinorFAMP-gene_cluster	no-gene_cluster	no-gene_cluster	single_sp-plasmid_unlinked-gene_cluster
arg_287	G78544__NODE_1777_length_1660_cov_5.1595_1	gene_cluster	0.003552972	Patho	MinorFAMP	no	no	single_sp-plasmid_unlinked	Patho-gene_cluster	MinorFAMP-gene_cluster	no-gene_cluster	no-gene_cluster	single_sp-plasmid_unlinked-gene_cluster
arg_288	G78544__NODE_3217_length_976_cov_6.18024_2	gene_cluster	0.00129199	Patho	MinorFAMP	no	no	single_sp-plasmid_unlinked	Patho-gene_cluster	MinorFAMP-gene_cluster	no-gene_cluster	no-gene_cluster	single_sp-plasmid_unlinked-gene_cluster
arg_289	G78572__NODE_22626_length_480_cov_2.28471_1	gene_cluster	0.036175711	Patho	MinorFAMP	yes	no	single_sp-plasmid_linked	Patho-gene_cluster	MinorFAMP-gene_cluster	yes-gene_cluster	no-gene_cluster	single_sp-plasmid_linked-gene_cluster
arg_292	G78646__NODE_1358_length_2115_cov_6.86214_1	gene_cluster	0.000322997	Comm	MinorFAMP	no	no	single_sp-plasmid_unlinked	Comm-gene_cluster	MinorFAMP-gene_cluster	no-gene_cluster	no-gene_cluster	single_sp-plasmid_unlinked-gene_cluster
arg_293	G78677__NODE_5494_length_1200_cov_3.18166_2	gene_cluster	0.002906977	Patho	MinorFAMP	no	no	single_sp-plasmid_unlinked	Patho-gene_cluster	MinorFAMP-gene_cluster	no-gene_cluster	no-gene_cluster	single_sp-plasmid_unlinked-gene_cluster
arg_297	G78794__NODE_175_length_12762_cov_9.73519_6	gene_cluster	0.000645995	Patho	MinorFAMP	no	no	single_sp-plasmid_unlinked	Patho-gene_cluster	MinorFAMP-gene_cluster	no-gene_cluster	no-gene_cluster	single_sp-plasmid_unlinked-gene_cluster
arg_298	G78831__NODE_740_length_5345_cov_6.84121_3	gene_cluster	0.000968992	Patho	MinorFAMP	no	no	single_sp-plasmid_unlinked	Patho-gene_cluster	MinorFAMP-gene_cluster	no-gene_cluster	no-gene_cluster	single_sp-plasmid_unlinked-gene_cluster
arg_299	G78833__NODE_8400_length_999_cov_8.03919_1	gene_cluster	0.005813953	Comm	none	no	no	single_sp-plasmid_unlinked	Comm-gene_cluster	none-gene_cluster	no-gene_cluster	no-gene_cluster	single_sp-plasmid_unlinked-gene_cluster
arg_300	G78847__NODE_777_length_2699_cov_9.80711_1	gene_cluster	0.002906977	Comm	none	no	no	single_sp-plasmid_linked	Comm-gene_cluster	none-gene_cluster	no-gene_cluster	no-gene_cluster	single_sp-plasmid_linked-gene_cluster
arg_301	G78852__NODE_2044_length_1711_cov_4.9372_1	gene_cluster	0.000645995	Patho	none	no	no	single_sp-plasmid_unlinked	Patho-gene_cluster	none-gene_cluster	no-gene_cluster	no-gene_cluster	single_sp-plasmid_unlinked-gene_cluster
arg_302	G78873__NODE_299_length_15153_cov_6.92761_2	gene_cluster	0.009366925	Patho	MinorFAMP	no	no	single_sp-plasmid_unlinked	Patho-gene_cluster	MinorFAMP-gene_cluster	no-gene_cluster	no-gene_cluster	single_sp-plasmid_unlinked-gene_cluster
arg_304	G78881__NODE_2258_length_833_cov_4.19537_1	gene_cluster	0.119832041	Patho	MinorFAMP	no	no	single_sp-plasmid_linked	Patho-gene_cluster	MinorFAMP-gene_cluster	no-gene_cluster	no-gene_cluster	single_sp-plasmid_linked-gene_cluster
arg_306	G78902__NODE_114_length_19018_cov_9.92702_18	gene_cluster	0.000322997	Patho	none	no	no	single_sp-plasmid_unlinked	Patho-gene_cluster	none-gene_cluster	no-gene_cluster	no-gene_cluster	single_sp-plasmid_unlinked-gene_cluster
arg_307	G78904__NODE_894_length_3054_cov_5.32578_3	gene_cluster	0.006459948	Patho	MinorFAMP	yes	no	single_sp-plasmid_unlinked	Patho-gene_cluster	MinorFAMP-gene_cluster	yes-gene_cluster	no-gene_cluster	single_sp-plasmid_unlinked-gene_cluster
arg_308	G80150__NODE_201_length_22475_cov_23.7476_21	gene_cluster	0	Comm	none	no	no	single_sp-plasmid_unlinked	Comm-gene_cluster	none-gene_cluster	no-gene_cluster	no-gene_cluster	single_sp-plasmid_unlinked-gene_cluster
arg_309	G80150__NODE_486_length_10141_cov_19.858_2	gene_cluster	0	Comm	none	no	no	single_sp-plasmid_unlinked	Comm-gene_cluster	none-gene_cluster	no-gene_cluster	no-gene_cluster	single_sp-plasmid_unlinked-gene_cluster
arg_310	G80272__NODE_1169_length_9224_cov_7.01211_2	gene_cluster	0	Patho	MinorFAMP	no	no	single_sp-plasmid_unlinked	Patho-gene_cluster	MinorFAMP-gene_cluster	no-gene_cluster	no-gene_cluster	single_sp-plasmid_unlinked-gene_cluster
arg_313	G80292__NODE_8638_length_865_cov_65.2617_1	gene_cluster	0.05749354	PathoComm	MinorFAMP	no	no	multi_sp-plasmid_linked	PathoComm-gene_cluster	MinorFAMP-gene_cluster	no-gene_cluster	no-gene_cluster	multi_sp-plasmid_linked-gene_cluster
arg_314	G80292__NODE_873_length_2640_cov_68.9826_2	gene_cluster	0.001614987	Patho	MinorFAMP	no	no	single_sp-plasmid_unlinked	Patho-gene_cluster	MinorFAMP-gene_cluster	no-gene_cluster	no-gene_cluster	single_sp-plasmid_unlinked-gene_cluster
arg_315	G80300__NODE_9954_length_1197_cov_4.80998_1	gene_cluster	0.003552972	Patho	MinorFAMP	no	no	single_sp-plasmid_unlinked	Patho-gene_cluster	MinorFAMP-gene_cluster	no-gene_cluster	no-gene_cluster	single_sp-plasmid_unlinked-gene_cluster
arg_316	G80321__NODE_10072_length_1344_cov_430.0000_ID_7508_1	gene_cluster	0.005813953	Patho	MinorFAMP	no	no	single_sp-plasmid_unlinked	Patho-gene_cluster	MinorFAMP-gene_cluster	no-gene_cluster	no-gene_cluster	single_sp-plasmid_unlinked-gene_cluster
arg_317	G80321__NODE_9573_length_1418_cov_4.0000_ID_1062_1	gene_cluster	0.000322997	Patho	MinorFAMP	no	no	single_sp-plasmid_unlinked	Patho-gene_cluster	MinorFAMP-gene_cluster	no-gene_cluster	no-gene_cluster	single_sp-plasmid_unlinked-gene_cluster
arg_319	G80343__NODE_4551_length_2882_cov_8.5352_1	gene_cluster	0.015826873	Comm	MinorFAMP	no	no	single_sp-plasmid_linked	Comm-gene_cluster	none-gene_cluster	no-gene_cluster	no-gene_cluster	single_sp-plasmid_linked-gene_cluster
arg_322	G80371__NODE_1850_length_2084_cov_5.88664_1	gene_cluster	0.001614987	Patho	MinorFAMP	no	no	single_sp-plasmid_unlinked	Patho-gene_cluster	MinorFAMP-gene_cluster	no-gene_cluster	no-gene_cluster	single_sp-plasmid_unlinked-gene_cluster
arg_323	G80373__NODE_5484_length_1992_cov_4.09809_2	gene_cluster	0.000322997	Patho	MinorFAMP	no	no	single_sp-plasmid_unlinked	Patho-gene_cluster	MinorFAMP-gene_cluster	no-gene_cluster	no-gene_cluster	single_sp-plasmid_unlinked-gene_cluster
arg_325	G80428__NODE_20471_length_783_cov_10.8022_1	gene_cluster	0.002906977	Patho	none	no	no	single_sp-plasmid_linked	Patho-gene_cluster	none-gene_cluster	no-gene_cluster	no-gene_cluster	single_sp-plasmid_linked-gene_cluster
arg_327	G80451__NODE_613_length_5370_cov_7.965_4	gene_cluster	0.000645995	Comm	none	no	no	single_sp-plasmid_unlinked	Comm-gene_cluster	none-gene_cluster	no-gene_cluster	no-gene_cluster	single_sp-plasmid_unlinked-gene_cluster
arg_329	G80455__NODE_82_length_31717_cov_42.3991_9	gene_cluster	0.001614987	Patho	MinorFAMP	no	no	single_sp-plasmid_unlinked	Patho-gene_cluster	MinorFAMP-gene_cluster	no-gene_cluster	no-gene_cluster	single_sp-plasmid_unlinked-gene_cluster
arg_333	G80478__NODE_1221_length_2909_cov_12.3854_1	gene_cluster	0.029715762	Comm	none	no	no	multi_sp-plasmid_unlinked	Comm-gene_cluster	none-gene_cluster	no-gene_cluster	no-gene_cluster	multi_sp-plasmid_unlinked-gene_cluster
arg_334	G80483__NODE_5_length_363539_cov_23.4063_99	gene_cluster	0.000322997	Comm	MinorFAMP	no	no	single_sp-plasmid_unlinked	Comm-gene_cluster	MinorFAMP-gene_cluster	no-gene_cluster	no-gene_cluster	single_sp-plasmid_unlinked-gene_cluster
arg_335	G80499__NODE_196_length_15085_cov_7.13819_13	gene_cluster	0.007751938	Patho	MinorFAMP	no	no	single_sp-plasmid_unlinked	Patho-gene_cluster	MinorFAMP-gene_cluster	no-gene_cluster	no-gene_cluster	single_sp-plasmid_unlinked-gene_cluster
arg_336	G80503__NODE_2426_length_3768_cov_50.0011_3	gene_cluster	0.00129199	Patho	MinorFAMP	no	no	single_sp-plasmid_unlinked	Patho-gene_cluster	MinorFAMP-gene_cluster	no-gene_cluster	no-gene_cluster	single_sp-plasmid_unlinked-gene_cluster
arg_338	G80515__NODE_708_length_4004_cov_5.59407_4	gene_cluster	0.000968992	Patho	MinorFAMP	no	no	single_sp-plasmid_unlinked	Patho-gene_cluster	MinorFAMP-gene_cluster	no-gene_cluster	no-gene_cluster	single_sp-plasmid_unlinked-gene_cluster
arg_340	G80530__NODE_104_length_53548_cov_10.8096_23	gene_cluster	0.009366925	Patho	MinorFAMP	no	no	single_sp-plasmid_unlinked	Patho-gene_cluster	MinorFAMP-gene_cluster	no-gene_cluster	no-gene_cluster	single_sp-plasmid_unlinked-gene_cluster
arg_342	G80543__NODE_9711_length_827_cov_3.53756_1	gene_cluster	0.000645995	Comm	MinorFAMP	no	no	single_sp-plasmid_unlinked	Comm-gene_cluster	MinorFAMP-gene_cluster	no-gene_cluster	no-gene_cluster	single_sp-plasmid_unlinked-gene_cluster
arg_346	G80556__NODE_8_length_182533_cov_144.173_77	gene_cluster	0.00129199	Patho	MinorFAMP	no	no	single_sp-plasmid_unlinked	Patho-gene_cluster	MinorFAMP-gene_cluster	no-gene_cluster	no-gene_cluster	single_sp-plasmid_unlinked-gene_cluster
arg_347	G80560__NODE_229_length_6315_cov_282.535_5	gene_cluster	0.019056848	Patho	MinorFAMP	yes	no	single_sp-plasmid_linked	Patho-gene_cluster	MinorFAMP-gene_cluster	yes-gene_cluster	no-gene_cluster	single_sp-plasmid_linked-gene_cluster
arg_348	G80564__NODE_665_length_8247_cov_10.0674_1	gene_cluster	0.003229974	Patho	MinorFAMP	no	no	single_sp-plasmid_linked	Patho-gene_cluster	MinorFAMP-gene_cluster	no-gene_cluster	no-gene_cluster	single_sp-plasmid_linked-gene_cluster
arg_350	G80569__NODE_45_length_45390_cov_43.1493_17	gene_cluster	0.000322997	Comm	MinorFAMP	no	no	single_sp-plasmid_unlinked	Comm-gene_cluster	MinorFAMP-gene_cluster	no-gene_cluster	no-gene_cluster	single_sp-plasmid_unlinked-gene_cluster
arg_358	G80598__NODE_976_length_2952_cov_2.44046_1	gene_cluster	0	Patho	MinorFAMP	no	no	single_sp-plasmid_unlinked	Patho-gene_cluster	MinorFAMP-gene_cluster	no-gene_cluster	no-gene_cluster	single_sp-plasmid_unlinked-gene_cluster
arg_360	G80606__NODE_20025_length_401_cov_2.5289_1	gene_cluster	0.000968992	Patho	MinorFAMP	no	no	single_sp-plasmid_unlinked	Patho-gene_cluster	MinorFAMP-gene_cluster	no-gene_cluster	no-gene_cluster	single_sp-plasmid_unlinked-gene_cluster
arg_361	G80606__NODE_395_length_8055_cov_19.0136_1	gene_cluster	0.00129199	Patho	MinorFAMP	no	no	single_sp-plasmid_unlinked	Patho-gene_cluster	MinorFAMP-gene_cluster	no-gene_cluster	no-gene_cluster	single_sp-plasmid_unlinked-gene_cluster
arg_362	G80620__NODE_1796_length_2604_cov_3.83719_1	gene_cluster	0.001937984	Patho	MinorFAMP	no	no	single_sp-plasmid_unlinked	Patho-gene_cluster	MinorFAMP-gene_cluster	no-gene_cluster	no-gene_cluster	single_sp-plasmid_unlinked-gene_cluster
arg_363	G80621__NODE_417_length_2756_cov_3.9726_4	gene_cluster	0.00129199	Comm	MinorFAMP	no	no	single_sp-plasmid_unlinked	Comm-gene_cluster	MinorFAMP-gene_cluster	no-gene_cluster	no-gene_cluster	single_sp-plasmid_unlinked-gene_cluster
arg_364	G88692__NODE_40898_length_759_cov_4.23438_1	gene_cluster	0.023255814	Comm	none	yes	no	single_sp-plasmid_unlinked	Comm-gene_cluster	none-gene_cluster	yes-gene_cluster	no-gene_cluster	single_sp-plasmid_unlinked-gene_cluster
arg_367	G88722__NODE_10353_length_1829_cov_5.20744_2	gene_cluster	0.010335917	Patho	none	no	no	single_sp-plasmid_unlinked	Patho-gene_cluster	none-gene_cluster	no-gene_cluster	no-gene_cluster	single_sp-plasmid_unlinked-gene_cluster
arg_368	G88725__NODE_37044_length_568_cov_3.80897_1	gene_cluster	0.438630491	PathoComm	none	yes	no	multi_sp-plasmid_linked	PathoComm-gene_cluster	none-gene_cluster	yes-gene_cluster	no-gene_cluster	multi_sp-plasmid_linked-gene_cluster
arg_375	G88903__NODE_11_length_123506_cov_24.4567_49	gene_cluster	0.000322997	Comm	MinorFAMP	no	no	single_sp-plasmid_unlinked	Comm-gene_cluster	MinorFAMP-gene_cluster	no-gene_cluster	no-gene_cluster	single_sp-plasmid_unlinked-gene_cluster
arg_377	G88914__NODE_15611_length_1236_cov_3.15411_2	gene_cluster	0.01873385	Patho	none	no	no	single_sp-plasmid_linked	Patho-gene_cluster	none-gene_cluster	no-gene_cluster	no-gene_cluster	single_sp-plasmid_linked-gene_cluster
arg_379	G88951__NODE_12664_length_1547_cov_2.83713_2	gene_cluster	0.001614987	Patho	MinorFAMP	no	no	single_sp-plasmid_unlinked	Patho-gene_cluster	MinorFAMP-gene_cluster	no-gene_cluster	no-gene_cluster	single_sp-plasmid_unlinked-gene_cluster
arg_381	G88995__NODE_7072_length_2827_cov_4.09848_2	gene_cluster	0.000968992	Patho	MinorFAMP	no	no	single_sp-plasmid_unlinked	Patho-gene_cluster	MinorFAMP-gene_cluster	no-gene_cluster	no-gene_cluster	single_sp-plasmid_unlinked-gene_cluster
arg_385	G89058__NODE_1124_length_12093_cov_11.2776_7	gene_cluster	0.000645995	Patho	MinorFAMP	no	no	single_sp-plasmid_unlinked	Patho-gene_cluster	MinorFAMP-gene_cluster	no-gene_cluster	no-gene_cluster	single_sp-plasmid_unlinked-gene_cluster
arg_389	G89113__NODE_7343_length_1926_cov_4.15072_2	gene_cluster	0.095930233	Comm	none	yes	no	single_sp-plasmid_unlinked	Comm-gene_cluster	none-gene_cluster	yes-gene_cluster	no-gene_cluster	single_sp-plasmid_unlinked-gene_cluster
arg_391	G89146__NODE_6535_length_2750_cov_15.6148_1	gene_cluster	0.022286822	Comm	none	yes	no	single_sp-plasmid_unlinked	Comm-gene_cluster	none-gene_cluster	yes-gene_cluster	no-gene_cluster	single_sp-plasmid_unlinked-gene_cluster
arg_392	G89148__NODE_44597_length_639_cov_4.03082_1	gene_cluster	0.319444444	PathoComm	none	no	no	multi_sp-plasmid_linked	PathoComm-gene_cluster	none-gene_cluster	no-gene_cluster	no-gene_cluster	multi_sp-plasmid_linked-gene_cluster
arg_393	G89163__NODE_83586_length_355_cov_2.64667_1	gene_cluster	0.061046512	Comm	none	no	no	multi_sp-plasmid_linked	Comm-gene_cluster	none-gene_cluster	no-gene_cluster	no-gene_cluster	multi_sp-plasmid_linked-gene_cluster
arg_395	G89174__NODE_14305_length_1595_cov_4.11299_1	gene_cluster	0.007105943	Comm	none	no	no	single_sp-plasmid_unlinked	Comm-gene_cluster	none-gene_cluster	no-gene_cluster	no-gene_cluster	single_sp-plasmid_unlinked-gene_cluster
arg_396	G89274__NODE_20543_length_1017_cov_4.75988_2	gene_cluster	0.010981912	Comm	none	no	no	single_sp-plasmid_unlinked	Comm-gene_cluster	none-gene_cluster	no-gene_cluster	no-gene_cluster	single_sp-plasmid_unlinked-gene_cluster
arg_404	H1F512951__NODE_2754_length_5332_cov_27.2321_2	gene_cluster	0.043604651	Comm	none	no	no	multi_sp-plasmid_unlinked	Comm-gene_cluster	none-gene_cluster	no-gene_cluster	no-gene_cluster	multi_sp-plasmid_unlinked-gene_cluster
arg_409	H1M313811__NODE_15791_length_1846_cov_3.48855_1	gene_cluster	0.06750646	Patho	MinorFAMP	no	no	single_sp-plasmid_linked	Patho-gene_cluster	MinorFAMP-gene_cluster	no-gene_cluster	no-gene_cluster	single_sp-plasmid_linked-gene_cluster
arg_410	H1M412832__NODE_10330_length_1891_cov_1.91776_1	gene_cluster	0.00872093	Patho	MinorFAMP	no	no	single_sp-plasmid_linked	Patho-gene_cluster	MinorFAMP-gene_cluster	no-gene_cluster	no-gene_cluster	single_sp-plasmid_linked-gene_cluster
arg_413	H1M511842__NODE_39986_length_717_cov_25.1103_2	gene_cluster	0.000322997	Comm	MinorFAMP	no	no	single_sp-plasmid_unlinked	Comm-gene_cluster	MinorFAMP-gene_cluster	no-gene_cluster	no-gene_cluster	single_sp-plasmid_unlinked-gene_cluster
arg_414	H1M511842__NODE_6024_length_4053_cov_13.1673_1	gene_cluster	0.010335917	Patho	MinorFAMP	no	no	single_sp-plasmid_unlinked	Patho-gene_cluster	MinorFAMP-gene_cluster	no-gene_cluster	no-gene_cluster	single_sp-plasmid_unlinked-gene_cluster
arg_417	H1M512808__NODE_13543_length_1572_cov_3.20501_1	gene_cluster	0.01744186	Patho	MinorFAMP	no	no	single_sp-plasmid_unlinked	Patho-gene_cluster	MinorFAMP-gene_cluster	no-gene_cluster	no-gene_cluster	single_sp-plasmid_unlinked-gene_cluster
arg_420	H1M513813__NODE_1436_length_9455_cov_34.1614_1	gene_cluster	0.091085271	Patho	MinorFAMP	no	no	single_sp-plasmid_unlinked	Patho-gene_cluster	MinorFAMP-gene_cluster	no-gene_cluster	no-gene_cluster	single_sp-plasmid_unlinked-gene_cluster
arg_421	H1M513813__NODE_746_length_14624_cov_49.9706_12	gene_cluster	0	Patho	MinorFAMP	no	no	single_sp-plasmid_unlinked	Patho-gene_cluster	MinorFAMP-gene_cluster	no-gene_cluster	no-gene_cluster	single_sp-plasmid_unlinked-gene_cluster
arg_422	H1M513816__NODE_2767_length_12070_cov_4.25293_9	gene_cluster	0	Patho	MinorFAMP	no	no	single_sp-plasmid_unlinked	Patho-gene_cluster	MinorFAMP-gene_cluster	no-gene_cluster	no-gene_cluster	single_sp-plasmid_unlinked-gene_cluster
arg_426	H1M613825__NODE_736_length_16410_cov_19.2152_2	gene_cluster	0	Patho	MinorFAMP	no	no	single_sp-plasmid_unlinked	Patho-gene_cluster	MinorFAMP-gene_cluster	no-gene_cluster	no-gene_cluster	single_sp-plasmid_unlinked-gene_cluster
arg_427	H2__NODE_62530_length_366_cov_2.03859_1	gene_cluster	0.108850129	Patho	MinorFAMP	no	no	single_sp-plasmid_linked	Patho-gene_cluster	MinorFAMP-gene_cluster	no-gene_cluster	no-gene_cluster	single_sp-plasmid_linked-gene_cluster
arg_431	H2F413935__NODE_61055_length_591_cov_1.97761_1	gene_cluster	0.00129199	Comm	MinorFAMP	no	no	single_sp-plasmid_unlinked	Comm-gene_cluster	MinorFAMP-gene_cluster	no-gene_cluster	no-gene_cluster	single_sp-plasmid_unlinked-gene_cluster
arg_432	H2M414102__NODE_5769_length_1649_cov_7.82622_2	gene_cluster	0.008074935	Patho	MinorFAMP	no	no	single_sp-plasmid_unlinked	Patho-gene_cluster	MinorFAMP-gene_cluster	no-gene_cluster	no-gene_cluster	single_sp-plasmid_unlinked-gene_cluster
arg_433	H2M414926__NODE_1752_length_5037_cov_64.4115_1	gene_cluster	0.000322997	Patho	MinorFAMP	no	no	single_sp-plasmid_unlinked	Patho-gene_cluster	MinorFAMP-gene_cluster	no-gene_cluster	no-gene_cluster	single_sp-plasmid_unlinked-gene_cluster
arg_435	H2M414926__NODE_9439_length_1525_cov_10.6823_1	gene_cluster	0.005490956	Patho	none	no	no	single_sp-plasmid_linked	Patho-gene_cluster	none-gene_cluster	no-gene_cluster	no-gene_cluster	single_sp-plasmid_linked-gene_cluster
arg_438	H2M514905__NODE_409_length_13944_cov_245.283_8	gene_cluster	0.000322997	Patho	MinorFAMP	no	no	single_sp-plasmid_unlinked	Patho-gene_cluster	MinorFAMP-gene_cluster	no-gene_cluster	no-gene_cluster	single_sp-plasmid_unlinked-gene_cluster
arg_439	H2M514917__NODE_2053_length_11444_cov_4.55352_1	gene_cluster	0.000645995	Patho	MinorFAMP	no	no	single_sp-plasmid_unlinked	Patho-gene_cluster	MinorFAMP-gene_cluster	no-gene_cluster	no-gene_cluster	single_sp-plasmid_unlinked-gene_cluster
arg_442	H3F416103__NODE_4868_length_5167_cov_8.58842_4	gene_cluster	0.000968992	Patho	MinorFAMP	no	no	single_sp-plasmid_unlinked	Patho-gene_cluster	MinorFAMP-gene_cluster	no-gene_cluster	no-gene_cluster	single_sp-plasmid_unlinked-gene_cluster
arg_446	H3M419939__NODE_14169_length_1826_cov_10.1163_2	gene_cluster	0.003229974	Patho	MinorFAMP	no	no	single_sp-plasmid_unlinked	Patho-gene_cluster	MinorFAMP-gene_cluster	no-gene_cluster	no-gene_cluster	single_sp-plasmid_unlinked-gene_cluster
arg_447	H3M419939__NODE_2289_length_8779_cov_20.4515_6	gene_cluster	0.019702842	Patho	MinorFAMP	no	no	single_sp-plasmid_unlinked	Patho-gene_cluster	MinorFAMP-gene_cluster	no-gene_cluster	no-gene_cluster	single_sp-plasmid_unlinked-gene_cluster
arg_450	H3M514142__NODE_1074_length_4778_cov_10.989_1	gene_cluster	0.000968992	Patho	MinorFAMP	no	no	single_sp-plasmid_unlinked	Patho-gene_cluster	MinorFAMP-gene_cluster	no-gene_cluster	no-gene_cluster	single_sp-plasmid_unlinked-gene_cluster
arg_453	H3M515920__NODE_9874_length_1129_cov_1.34358_1	gene_cluster	0.062338501	Patho	MinorFAMP	no	no	single_sp-plasmid_unlinked	Patho-gene_cluster	MinorFAMP-gene_cluster	no-gene_cluster	no-gene_cluster	single_sp-plasmid_unlinked-gene_cluster
arg_461	H3M516804__NODE_5407_length_4562_cov_3.66563_2	gene_cluster	0.009689922	Patho	MinorFAMP	no	no	single_sp-plasmid_unlinked	Patho-gene_cluster	MinorFAMP-gene_cluster	no-gene_cluster	no-gene_cluster	single_sp-plasmid_unlinked-gene_cluster
arg_463	H3M517922__NODE_8510_length_1185_cov_277.22_1	gene_cluster	0.283591731	Comm	none	no	no	multi_sp-plasmid_linked	Comm-gene_cluster	none-gene_cluster	no-gene_cluster	no-gene_cluster	multi_sp-plasmid_linked-gene_cluster
arg_467	H3M518116__NODE_423_length_40915_cov_6.61623_10	gene_cluster	0.000645995	Patho	MinorFAMP	no	no	single_sp-plasmid_unlinked	Patho-gene_cluster	MinorFAMP-gene_cluster	no-gene_cluster	no-gene_cluster	single_sp-plasmid_unlinked-gene_cluster
arg_468	H3M615747__NODE_14627_length_1222_cov_1.88089_1	gene_cluster	0.023901809	Patho	MinorFAMP	no	no	single_sp-plasmid_unlinked	Patho-gene_cluster	MinorFAMP-gene_cluster	no-gene_cluster	no-gene_cluster	single_sp-plasmid_unlinked-gene_cluster
arg_471	halbarad-11-773-0__NODE_17362_length_1869_cov_1.88699_2	gene_cluster	0.002906977	Patho	MinorFAMP	no	no	single_sp-plasmid_unlinked	Patho-gene_cluster	MinorFAMP-gene_cluster	no-gene_cluster	no-gene_cluster	single_sp-plasmid_unlinked-gene_cluster
arg_472	halbarad-11-773-0__NODE_22074_length_1504_cov_1.67495_2	gene_cluster	0.000645995	Patho	MinorFAMP	no	no	single_sp-plasmid_unlinked	Patho-gene_cluster	MinorFAMP-gene_cluster	no-gene_cluster	no-gene_cluster	single_sp-plasmid_unlinked-gene_cluster
arg_473	HD-12__NODE_9127_length_2306_cov_247.933_2	gene_cluster	0.017764858	Comm	none	no	no	multi_sp-plasmid_unlinked	Comm-gene_cluster	none-gene_cluster	no-gene_cluster	no-gene_cluster	multi_sp-plasmid_unlinked-gene_cluster
arg_480	HD-57__NODE_4318_length_4190_cov_1.54317_3	gene_cluster	0.000645995	Patho	MinorFAMP	no	no	single_sp-plasmid_unlinked	Patho-gene_cluster	MinorFAMP-gene_cluster	no-gene_cluster	no-gene_cluster	single_sp-plasmid_unlinked-gene_cluster
arg_481	HD-62__NODE_13856_length_1895_cov_2.56793_1	gene_cluster	0.046834625	PathoComm	none	yes	no	multi_sp-plasmid_linked	PathoComm-gene_cluster	none-gene_cluster	yes-gene_cluster	no-gene_cluster	multi_sp-plasmid_linked-gene_cluster
arg_483	HD-79__NODE_1448_length_15195_cov_8.22523_3	gene_cluster	0.000322997	Patho	MinorFAMP	no	no	single_sp-plasmid_unlinked	Patho-gene_cluster	MinorFAMP-gene_cluster	no-gene_cluster	no-gene_cluster	single_sp-plasmid_unlinked-gene_cluster
arg_489	HD-81__NODE_23217_length_1410_cov_5.32103_3	gene_cluster	0.024547804	Patho	none	no	no	multi_sp-plasmid_linked	Patho-gene_cluster	none-gene_cluster	no-gene_cluster	no-gene_cluster	multi_sp-plasmid_linked-gene_cluster
arg_491	HV-13__NODE_307_length_34940_cov_6.87645_15	gene_cluster	0.000645995	Comm	none	no	no	single_sp-plasmid_unlinked	Comm-gene_cluster	none-gene_cluster	no-gene_cluster	no-gene_cluster	single_sp-plasmid_unlinked-gene_cluster
arg_492	HV-26__NODE_118_length_50737_cov_7.69822_29	gene_cluster	0.001614987	Patho	MinorFAMP	no	no	single_sp-plasmid_unlinked	Patho-gene_cluster	MinorFAMP-gene_cluster	no-gene_cluster	no-gene_cluster	single_sp-plasmid_unlinked-gene_cluster
arg_500	LD-25__NODE_3097_length_7624_cov_3.18576_1	gene_cluster	0.003552972	Patho	MinorFAMP	no	no	single_sp-plasmid_unlinked	Patho-gene_cluster	MinorFAMP-gene_cluster	no-gene_cluster	no-gene_cluster	single_sp-plasmid_unlinked-gene_cluster
arg_501	LD-25__NODE_863_length_25302_cov_3.00293_17	gene_cluster	0.058139535	Patho	MinorFAMP	no	no	single_sp-plasmid_unlinked	Patho-gene_cluster	MinorFAMP-gene_cluster	no-gene_cluster	no-gene_cluster	single_sp-plasmid_unlinked-gene_cluster
arg_513	LD-31__NODE_1892_length_6848_cov_4.35551_3	gene_cluster	0.000322997	Patho	MinorFAMP	no	no	single_sp-plasmid_unlinked	Patho-gene_cluster	MinorFAMP-gene_cluster	no-gene_cluster	no-gene_cluster	single_sp-plasmid_unlinked-gene_cluster
arg_519	LD-32__NODE_88_length_104407_cov_22.9543_43	gene_cluster	0.000968992	Patho	MinorFAMP	no	no	single_sp-plasmid_unlinked	Patho-gene_cluster	MinorFAMP-gene_cluster	no-gene_cluster	no-gene_cluster	single_sp-plasmid_unlinked-gene_cluster
arg_524	LD-40__NODE_492_length_22843_cov_125.679_1	gene_cluster	0.015826873	Comm	none	no	no	multi_sp-plasmid_linked	Comm-gene_cluster	none-gene_cluster	no-gene_cluster	no-gene_cluster	multi_sp-plasmid_linked-gene_cluster
arg_526	LD-51__NODE_4714_length_5902_cov_4.0797_5	gene_cluster	0.000968992	Comm	MinorFAMP	no	no	single_sp-plasmid_unlinked	Comm-gene_cluster	MinorFAMP-gene_cluster	no-gene_cluster	no-gene_cluster	single_sp-plasmid_unlinked-gene_cluster
arg_527	LD-54__NODE_6531_length_3028_cov_2.27682_2	gene_cluster	0.000645995	Patho	none	no	no	single_sp-plasmid_linked	Patho-gene_cluster	none-gene_cluster	no-gene_cluster	no-gene_cluster	single_sp-plasmid_linked-gene_cluster
arg_530	LD-61__NODE_781_length_16708_cov_5.20507_2	gene_cluster	0.0374677	Patho	MinorFAMP	no	no	single_sp-plasmid_unlinked	Patho-gene_cluster	MinorFAMP-gene_cluster	no-gene_cluster	no-gene_cluster	single_sp-plasmid_unlinked-gene_cluster
arg_532	LD-62__NODE_1024_length_7357_cov_3.50479_6	gene_cluster	0.000968992	Patho	MinorFAMP	no	no	single_sp-plasmid_unlinked	Patho-gene_cluster	MinorFAMP-gene_cluster	no-gene_cluster	no-gene_cluster	single_sp-plasmid_unlinked-gene_cluster
arg_535	LD-74__NODE_24534_length_1642_cov_10.1821_1	gene_cluster	0.002260982	Comm	MinorFAMP	no	no	single_sp-plasmid_unlinked	Comm-gene_cluster	MinorFAMP-gene_cluster	no-gene_cluster	no-gene_cluster	single_sp-plasmid_unlinked-gene_cluster
arg_547	LD-88__NODE_1_length_1351411_cov_248.021_1161	gene_cluster	0.000645995	Comm	MinorFAMP	no	no	single_sp-plasmid_unlinked	Comm-gene_cluster	MinorFAMP-gene_cluster	no-gene_cluster	no-gene_cluster	single_sp-plasmid_unlinked-gene_cluster
arg_549	LD-Run1-01__NODE_40_length_62033_cov_132.117_35	gene_cluster	0.000322997	Patho	MinorFAMP	no	no	single_sp-plasmid_unlinked	Patho-gene_cluster	MinorFAMP-gene_cluster	no-gene_cluster	no-gene_cluster	single_sp-plasmid_unlinked-gene_cluster
arg_553	LD-Run1-08__NODE_2_length_312681_cov_21.1847_267	gene_cluster	0.000645995	Patho	MinorFAMP	no	no	single_sp-plasmid_unlinked	Patho-gene_cluster	MinorFAMP-gene_cluster	no-gene_cluster	no-gene_cluster	single_sp-plasmid_unlinked-gene_cluster
arg_554	LD-Run1-11__NODE_14596_length_912_cov_1.48191_1	gene_cluster	0.002583979	Patho	none	no	no	single_sp-plasmid_linked	Patho-gene_cluster	none-gene_cluster	no-gene_cluster	no-gene_cluster	single_sp-plasmid_linked-gene_cluster
arg_555	LD-Run1-11__NODE_7519_length_1381_cov_1.8175_2	gene_cluster	0.003875969	Patho	MinorFAMP	no	no	single_sp-plasmid_unlinked	Patho-gene_cluster	MinorFAMP-gene_cluster	no-gene_cluster	no-gene_cluster	single_sp-plasmid_unlinked-gene_cluster
arg_559	LD-Run2-07__NODE_269_length_10482_cov_5.80992_7	gene_cluster	0.001614987	Patho	MinorFAMP	no	no	single_sp-plasmid_unlinked	Patho-gene_cluster	MinorFAMP-gene_cluster	no-gene_cluster	no-gene_cluster	single_sp-plasmid_unlinked-gene_cluster
arg_560	LD-Run2-07__NODE_299_length_9482_cov_5.10226_3	gene_cluster	0	Patho	MinorFAMP	no	no	single_sp-plasmid_unlinked	Patho-gene_cluster	MinorFAMP-gene_cluster	no-gene_cluster	no-gene_cluster	single_sp-plasmid_unlinked-gene_cluster
arg_562	LD-Run2-08__NODE_115_length_25040_cov_9.71279_1	gene_cluster	0.000645995	Patho	MinorFAMP	no	no	single_sp-plasmid_unlinked	Patho-gene_cluster	MinorFAMP-gene_cluster	no-gene_cluster	no-gene_cluster	single_sp-plasmid_unlinked-gene_cluster
arg_571	LV-12__NODE_2785_length_3015_cov_1.0348_4	gene_cluster	0.024224806	PathoComm	none	no	no	multi_sp-plasmid_linked	PathoComm-gene_cluster	none-gene_cluster	no-gene_cluster	no-gene_cluster	multi_sp-plasmid_linked-gene_cluster
arg_574	LV-17__NODE_13476_length_851_cov_1.79146_1	gene_cluster	0	Patho	MinorFAMP	no	no	single_sp-plasmid_unlinked	Patho-gene_cluster	MinorFAMP-gene_cluster	no-gene_cluster	no-gene_cluster	single_sp-plasmid_unlinked-gene_cluster
arg_578	LV-25__NODE_2521_length_2221_cov_2.38366_1	gene_cluster	0.041343669	Comm	none	no	no	single_sp-plasmid_linked	Comm-gene_cluster	none-gene_cluster	no-gene_cluster	no-gene_cluster	single_sp-plasmid_linked-gene_cluster
arg_583	M1.16.ST__NODE_53_length_186995_cov_16.6242_82	gene_cluster	0.000322997	Patho	MinorFAMP	no	no	single_sp-plasmid_linked	Patho-gene_cluster	MinorFAMP-gene_cluster	no-gene_cluster	no-gene_cluster	single_sp-plasmid_linked-gene_cluster
arg_584	M1.22.ST__NODE_235949_length_324_cov_1.71004_1	gene_cluster	0.010981912	Patho	MinorFAMP	no	no	single_sp-plasmid_linked	Patho-gene_cluster	MinorFAMP-gene_cluster	no-gene_cluster	no-gene_cluster	single_sp-plasmid_linked-gene_cluster
arg_585	M1.23.ST__NODE_3556_length_5668_cov_6.83609_3	gene_cluster	0.000645995	Comm	MinorFAMP	no	no	single_sp-plasmid_unlinked	Comm-gene_cluster	MinorFAMP-gene_cluster	no-gene_cluster	no-gene_cluster	single_sp-plasmid_unlinked-gene_cluster
arg_587	M1.23.ST__NODE_8617_length_2446_cov_5.05521_1	gene_cluster	0	Comm	MinorFAMP	no	no	single_sp-plasmid_unlinked	Comm-gene_cluster	MinorFAMP-gene_cluster	no-gene_cluster	no-gene_cluster	single_sp-plasmid_unlinked-gene_cluster
arg_591	M1.35.ST__NODE_20852_length_1684_cov_7.94537_2	gene_cluster	0.002583979	Patho	MinorFAMP	no	no	single_sp-plasmid_unlinked	Patho-gene_cluster	MinorFAMP-gene_cluster	no-gene_cluster	no-gene_cluster	single_sp-plasmid_unlinked-gene_cluster
arg_592	M1.35.ST__NODE_29712_length_1275_cov_4.58443_2	gene_cluster	0.012596899	Patho	MinorFAMP	no	no	single_sp-plasmid_unlinked	Patho-gene_cluster	MinorFAMP-gene_cluster	no-gene_cluster	no-gene_cluster	single_sp-plasmid_unlinked-gene_cluster
arg_593	M1.35.ST__NODE_374_length_44232_cov_6.81585_34	gene_cluster	0	Comm	none	no	no	single_sp-plasmid_unlinked	Comm-gene_cluster	none-gene_cluster	no-gene_cluster	no-gene_cluster	single_sp-plasmid_unlinked-gene_cluster
arg_597	M1.48.ST__NODE_5157_length_7983_cov_6.14871_1	gene_cluster	0.000968992	Patho	MinorFAMP	no	no	single_sp-plasmid_unlinked	Patho-gene_cluster	MinorFAMP-gene_cluster	no-gene_cluster	no-gene_cluster	single_sp-plasmid_unlinked-gene_cluster
arg_598	M1.52.ST__NODE_276_length_57870_cov_36.4464_54	gene_cluster	0	Comm	none	no	no	single_sp-plasmid_unlinked	Comm-gene_cluster	none-gene_cluster	no-gene_cluster	no-gene_cluster	single_sp-plasmid_unlinked-gene_cluster
arg_599	M1.59.ST__NODE_603_length_40123_cov_17.0213_29	gene_cluster	0.000322997	Comm	none	no	no	single_sp-plasmid_unlinked	Comm-gene_cluster	none-gene_cluster	no-gene_cluster	no-gene_cluster	single_sp-plasmid_unlinked-gene_cluster
arg_600	M1.6.ST__NODE_34_length_150851_cov_7.4423_27	gene_cluster	0.006459948	Patho	MinorFAMP	no	no	single_sp-plasmid_unlinked	Patho-gene_cluster	MinorFAMP-gene_cluster	no-gene_cluster	no-gene_cluster	single_sp-plasmid_unlinked-gene_cluster
arg_602	M1.61.ST__NODE_3424_length_10461_cov_17.9778_4	gene_cluster	0.005490956	Patho	MinorFAMP	no	no	single_sp-plasmid_linked	Patho-gene_cluster	MinorFAMP-gene_cluster	no-gene_cluster	no-gene_cluster	single_sp-plasmid_linked-gene_cluster
arg_603	M1.63.ST__NODE_700_length_22632_cov_6.09705_5	gene_cluster	0.010335917	Patho	MinorFAMP	no	no	single_sp-plasmid_linked	Patho-gene_cluster	MinorFAMP-gene_cluster	no-gene_cluster	no-gene_cluster	single_sp-plasmid_linked-gene_cluster
arg_604	M1.64.ST__NODE_3272_length_10697_cov_95.4536_6	gene_cluster	0.250645995	PathoComm	none	yes	no	multi_sp-plasmid_linked	PathoComm-gene_cluster	none-gene_cluster	yes-gene_cluster	no-gene_cluster	multi_sp-plasmid_linked-gene_cluster
arg_605	M1.7.ST__NODE_8095_length_3209_cov_7.26855_1	gene_cluster	0.000322997	Patho	none	no	no	single_sp-plasmid_unlinked	Patho-gene_cluster	none-gene_cluster	no-gene_cluster	no-gene_cluster	single_sp-plasmid_unlinked-gene_cluster
arg_606	M2.11.ST__NODE_1_length_454598_cov_15.1074_336	gene_cluster	0.000322997	Patho	MinorFAMP	no	no	single_sp-plasmid_unlinked	Patho-gene_cluster	MinorFAMP-gene_cluster	no-gene_cluster	no-gene_cluster	single_sp-plasmid_unlinked-gene_cluster
arg_607	M2.32.ST__NODE_11541_length_2101_cov_14.5259_3	gene_cluster	0.010658915	Patho	MinorFAMP	no	no	single_sp-plasmid_unlinked	Patho-gene_cluster	none-gene_cluster	no-gene_cluster	no-gene_cluster	single_sp-plasmid_unlinked-gene_cluster
arg_608	M2.36.ST__NODE_33094_length_1043_cov_10.8259_2	gene_cluster	0.00872093	Comm	none	no	no	single_sp-plasmid_unlinked	Comm-gene_cluster	none-gene_cluster	no-gene_cluster	no-gene_cluster	single_sp-plasmid_unlinked-gene_cluster
arg_612	M2.39.ST__NODE_109797_length_626_cov_17.1506_1	gene_cluster	0	Comm	none	no	no	single_sp-plasmid_unlinked	Comm-gene_cluster	none-gene_cluster	no-gene_cluster	no-gene_cluster	single_sp-plasmid_unlinked-gene_cluster
arg_617	M2.52.ST__NODE_29311_length_1109_cov_3.29981_1	gene_cluster	0.017764858	Patho	MinorFAMP	no	no	single_sp-plasmid_linked	Patho-gene_cluster	MinorFAMP-gene_cluster	no-gene_cluster	no-gene_cluster	single_sp-plasmid_linked-gene_cluster
arg_618	M2.52.ST__NODE_5078_length_5082_cov_3.63975_1	gene_cluster	0.000968992	Comm	none	no	no	single_sp-plasmid_linked	Comm-gene_cluster	none-gene_cluster	no-gene_cluster	no-gene_cluster	single_sp-plasmid_linked-gene_cluster
arg_619	MET0103__NODE_46136_length_455_cov_2.4925_1	gene_cluster	0.00129199	Comm	MinorFAMP	no	no	single_sp-plasmid_unlinked	Comm-gene_cluster	MinorFAMP-gene_cluster	no-gene_cluster	no-gene_cluster	single_sp-plasmid_unlinked-gene_cluster
arg_621	MET0240__NODE_282_length_39204_cov_242.7523_ID_34608_2	gene_cluster	0.00129199	Patho	MinorFAMP	no	no	single_sp-plasmid_unlinked	Patho-gene_cluster	MinorFAMP-gene_cluster	no-gene_cluster	no-gene_cluster	single_sp-plasmid_unlinked-gene_cluster
arg_626	MET0295__NODE_6201_length_1422_cov_3.11558_1	gene_cluster	0.000968992	Patho	MinorFAMP	no	no	single_sp-plasmid_unlinked	Patho-gene_cluster	MinorFAMP-gene_cluster	no-gene_cluster	no-gene_cluster	single_sp-plasmid_unlinked-gene_cluster
arg_629	MG100134__NODE_2081_length_2160_cov_4.43563_1	gene_cluster	0.014534884	Patho	MinorFAMP	yes	no	single_sp-plasmid_unlinked	Patho-gene_cluster	MinorFAMP-gene_cluster	yes-gene_cluster	no-gene_cluster	single_sp-plasmid_unlinked-gene_cluster
arg_631	MG100141__NODE_31_length_56552_cov_22.1977_24	gene_cluster	0.000322997	Patho	MinorFAMP	no	no	single_sp-plasmid_unlinked	Patho-gene_cluster	MinorFAMP-gene_cluster	no-gene_cluster	no-gene_cluster	single_sp-plasmid_unlinked-gene_cluster
arg_632	MG100141__NODE_42_length_46061_cov_24.2631_12	gene_cluster	0.000322997	Patho	MinorFAMP	no	no	single_sp-plasmid_unlinked	Patho-gene_cluster	MinorFAMP-gene_cluster	no-gene_cluster	no-gene_cluster	single_sp-plasmid_unlinked-gene_cluster
arg_633	MG100148__NODE_1253_length_2266_cov_10.5269_1	gene_cluster	0.026485788	Comm	none	no	no	multi_sp-plasmid_linked	Comm-gene_cluster	none-gene_cluster	no-gene_cluster	no-gene_cluster	multi_sp-plasmid_linked-gene_cluster
arg_635	MG100154__NODE_1565_length_3678_cov_6.49489_3	gene_cluster	0.00129199	Patho	none	no	no	single_sp-plasmid_linked	Patho-gene_cluster	none-gene_cluster	no-gene_cluster	no-gene_cluster	single_sp-plasmid_linked-gene_cluster
arg_636	MG100158__NODE_2869_length_2070_cov_6.21886_1	gene_cluster	0.017764858	Patho	MinorFAMP	yes	no	single_sp-plasmid_unlinked	Patho-gene_cluster	MinorFAMP-gene_cluster	yes-gene_cluster	no-gene_cluster	single_sp-plasmid_unlinked-gene_cluster
arg_638	MG100161__NODE_9989_length_835_cov_3.94487_1	gene_cluster	0.016472868	Patho	MinorFAMP	yes	no	single_sp-plasmid_unlinked	Patho-gene_cluster	MinorFAMP-gene_cluster	yes-gene_cluster	no-gene_cluster	single_sp-plasmid_unlinked-gene_cluster
arg_640	MG100171__NODE_730_length_5056_cov_27.8928_1	gene_cluster	0	Comm	none	no	no	single_sp-plasmid_unlinked	Comm-gene_cluster	none-gene_cluster	no-gene_cluster	no-gene_cluster	single_sp-plasmid_unlinked-gene_cluster
arg_642	MG100181__NODE_763_length_4130_cov_19.2373_1	gene_cluster	0.009366925	Patho	MinorFAMP	no	no	single_sp-plasmid_linked	Patho-gene_cluster	MinorFAMP-gene_cluster	no-gene_cluster	no-gene_cluster	single_sp-plasmid_linked-gene_cluster
arg_644	MG100194__NODE_22_length_44575_cov_37.6655_36	gene_cluster	0.000968992	Patho	MinorFAMP	no	no	single_sp-plasmid_unlinked	Patho-gene_cluster	MinorFAMP-gene_cluster	no-gene_cluster	no-gene_cluster	single_sp-plasmid_unlinked-gene_cluster
arg_645	MG100195__NODE_1252_length_2468_cov_11.3817_3	gene_cluster	0.000322997	Patho	MinorFAMP	no	no	single_sp-plasmid_unlinked	Patho-gene_cluster	MinorFAMP-gene_cluster	no-gene_cluster	no-gene_cluster	single_sp-plasmid_unlinked-gene_cluster
arg_647	MH0014__NODE_22233_length_1281_cov_1.18597_1	gene_cluster	0.03875969	Comm	none	yes	no	multi_sp-plasmid_unlinked	Comm-gene_cluster	none-gene_cluster	yes-gene_cluster	no-gene_cluster	multi_sp-plasmid_unlinked-gene_cluster
arg_649	MH0079__NODE_6233_length_1746_cov_1.06742_3	gene_cluster	0.109819121	PathoComm	MinorFAMP	no	no	multi_sp-plasmid_linked	PathoComm-gene_cluster	MinorFAMP-gene_cluster	no-gene_cluster	no-gene_cluster	multi_sp-plasmid_linked-gene_cluster
arg_651	MH0095__NODE_604_length_22510_cov_3.24908_12	gene_cluster	0.003229974	Patho	MinorFAMP	no	no	single_sp-plasmid_unlinked	Patho-gene_cluster	MinorFAMP-gene_cluster	no-gene_cluster	no-gene_cluster	single_sp-plasmid_unlinked-gene_cluster
arg_653	MH0121__NODE_78_length_71527_cov_22.016_56	gene_cluster	0.000645995	Patho	MinorFAMP	no	no	single_sp-plasmid_unlinked	Patho-gene_cluster	MinorFAMP-gene_cluster	no-gene_cluster	no-gene_cluster	single_sp-plasmid_unlinked-gene_cluster
arg_654	MH0126__NODE_30_length_129468_cov_3.17965_101	gene_cluster	0.002260982	Comm	none	no	no	single_sp-plasmid_linked	Comm-gene_cluster	none-gene_cluster	no-gene_cluster	no-gene_cluster	single_sp-plasmid_linked-gene_cluster
arg_655	MH0142__NODE_17360_length_1561_cov_1.19788_1	gene_cluster	0.012596899	Comm	none	no	no	multi_sp-plasmid_linked	Comm-gene_cluster	none-gene_cluster	no-gene_cluster	no-gene_cluster	multi_sp-plasmid_linked-gene_cluster
arg_657	MH0156__NODE_16411_length_955_cov_2.76778_1	gene_cluster	0.007751938	Comm	none	no	no	multi_sp-plasmid_unlinked	Comm-gene_cluster	none-gene_cluster	no-gene_cluster	no-gene_cluster	multi_sp-plasmid_unlinked-gene_cluster
arg_658	MH0157__NODE_16768_length_1759_cov_1.50587_2	gene_cluster	0.002583979	Comm	none	no	no	single_sp-plasmid_unlinked	Comm-gene_cluster	none-gene_cluster	no-gene_cluster	no-gene_cluster	single_sp-plasmid_unlinked-gene_cluster
arg_663	MH0221__NODE_11_length_390257_cov_8.27187_48	gene_cluster	0.017764858	Patho	MinorFAMP	yes	no	single_sp-plasmid_linked	Patho-gene_cluster	MinorFAMP-gene_cluster	yes-gene_cluster	no-gene_cluster	single_sp-plasmid_linked-gene_cluster
arg_664	MH0229__NODE_24522_length_1901_cov_1.80986_1	gene_cluster	0.047157623	Comm	none	no	no	multi_sp-plasmid_linked	Comm-gene_cluster	none-gene_cluster	no-gene_cluster	no-gene_cluster	multi_sp-plasmid_linked-gene_cluster
arg_669	MH0260__NODE_16202_length_2146_cov_2.13534_1	gene_cluster	0.003229974	Comm	none	no	no	single_sp-plasmid_linked	Comm-gene_cluster	none-gene_cluster	no-gene_cluster	no-gene_cluster	single_sp-plasmid_linked-gene_cluster
arg_670	MH0275__NODE_434_length_51980_cov_12.7081_21	gene_cluster	0.007428941	Comm	none	no	no	multi_sp-plasmid_linked	Comm-gene_cluster	none-gene_cluster	no-gene_cluster	no-gene_cluster	multi_sp-plasmid_linked-gene_cluster
arg_675	MH0308__NODE_4527_length_9036_cov_4.26556_3	gene_cluster	0.006136951	Comm	none	no	no	single_sp-plasmid_unlinked	Comm-gene_cluster	none-gene_cluster	no-gene_cluster	no-gene_cluster	single_sp-plasmid_unlinked-gene_cluster
arg_676	MH0316__NODE_17921_length_2601_cov_4.29458_1	gene_cluster	0.012273902	Comm	none	no	no	multi_sp-plasmid_unlinked	Comm-gene_cluster	none-gene_cluster	no-gene_cluster	no-gene_cluster	multi_sp-plasmid_unlinked-gene_cluster
arg_679	MH0329__NODE_3272_length_9954_cov_2.84918_12	gene_cluster	0.010658915	Comm	none	no	no	multi_sp-plasmid_unlinked	Comm-gene_cluster	none-gene_cluster	no-gene_cluster	no-gene_cluster	multi_sp-plasmid_unlinked-gene_cluster
arg_680	MH0332__NODE_6790_length_2719_cov_1.41554_2	gene_cluster	0.004844961	Patho	MinorFAMP	no	no	single_sp-plasmid_unlinked	Patho-gene_cluster	MinorFAMP-gene_cluster	no-gene_cluster	no-gene_cluster	single_sp-plasmid_unlinked-gene_cluster
arg_685	MH0348__NODE_135_length_94553_cov_6.67726_20	gene_cluster	0.000322997	Patho	MinorFAMP	no	no	single_sp-plasmid_unlinked	Patho-gene_cluster	MinorFAMP-gene_cluster	no-gene_cluster	no-gene_cluster	single_sp-plasmid_unlinked-gene_cluster
arg_688	MH0359__NODE_1736_length_15695_cov_3.17845_11	gene_cluster	0.001937984	Patho	MinorFAMP	no	no	single_sp-plasmid_unlinked	Patho-gene_cluster	MinorFAMP-gene_cluster	no-gene_cluster	no-gene_cluster	single_sp-plasmid_unlinked-gene_cluster
arg_691	MH0366__NODE_2852_length_7951_cov_10.9362_8	gene_cluster	0.013888889	Comm	none	no	no	single_sp-plasmid_unlinked	Comm-gene_cluster	none-gene_cluster	no-gene_cluster	no-gene_cluster	single_sp-plasmid_unlinked-gene_cluster
arg_696	MH0372__NODE_3106_length_9275_cov_4.55575_4	gene_cluster	0.001614987	Patho	MinorFAMP	no	no	single_sp-plasmid_linked	Patho-gene_cluster	MinorFAMP-gene_cluster	no-gene_cluster	no-gene_cluster	single_sp-plasmid_linked-gene_cluster
arg_701	MH0374__NODE_11396_length_3607_cov_2.25169_2	gene_cluster	0.005813953	Patho	MinorFAMP	no	no	single_sp-plasmid_unlinked	Patho-gene_cluster	MinorFAMP-gene_cluster	no-gene_cluster	no-gene_cluster	single_sp-plasmid_unlinked-gene_cluster
arg_704	MH0383__NODE_7_length_312033_cov_45.6575_75	gene_cluster	0.000968992	Patho	MinorFAMP	no	no	single_sp-plasmid_unlinked	Patho-gene_cluster	MinorFAMP-gene_cluster	no-gene_cluster	no-gene_cluster	single_sp-plasmid_unlinked-gene_cluster
arg_706	MH0394__NODE_119_length_95259_cov_8.93655_2	gene_cluster	0.003875969	Patho	MinorFAMP	no	no	single_sp-plasmid_linked	Patho-gene_cluster	MinorFAMP-gene_cluster	no-gene_cluster	no-gene_cluster	single_sp-plasmid_linked-gene_cluster
arg_708	MH0397__NODE_5303_length_7103_cov_2.06612_2	gene_cluster	0.000645995	Patho	MinorFAMP	no	no	single_sp-plasmid_unlinked	Patho-gene_cluster	MinorFAMP-gene_cluster	no-gene_cluster	no-gene_cluster	single_sp-plasmid_unlinked-gene_cluster
arg_709	MH0397__NODE_6121_length_6163_cov_2.639_2	gene_cluster	0.00129199	Patho	MinorFAMP	no	no	single_sp-plasmid_unlinked	Patho-gene_cluster	MinorFAMP-gene_cluster	no-gene_cluster	no-gene_cluster	single_sp-plasmid_unlinked-gene_cluster
arg_712	MH0402__NODE_10538_length_4054_cov_2.44361_4	gene_cluster	0.000968992	Patho	MinorFAMP	no	no	single_sp-plasmid_unlinked	Patho-gene_cluster	MinorFAMP-gene_cluster	no-gene_cluster	no-gene_cluster	single_sp-plasmid_unlinked-gene_cluster
arg_713	MH0415__NODE_169_length_93911_cov_4.73611_79	gene_cluster	0.001614987	Comm	none	no	no	single_sp-plasmid_unlinked	Comm-gene_cluster	none-gene_cluster	no-gene_cluster	no-gene_cluster	single_sp-plasmid_unlinked-gene_cluster
arg_719	MH0427__NODE_5633_length_4024_cov_37.5132_3	gene_cluster	0.00129199	Patho	MinorFAMP	no	no	single_sp-plasmid_linked	Patho-gene_cluster	MinorFAMP-gene_cluster	no-gene_cluster	no-gene_cluster	single_sp-plasmid_linked-gene_cluster
arg_723	mickey1-11-30-0__NODE_38783_length_1009_cov_8.8543_1	gene_cluster	0.176033592	Comm	none	no	no	multi_sp-plasmid_linked	Comm-gene_cluster	none-gene_cluster	no-gene_cluster	no-gene_cluster	multi_sp-plasmid_linked-gene_cluster
arg_725	mickey3-11-7-0__NODE_199_length_52696_cov_5.90741_15	gene_cluster	0.008074935	Comm	none	no	no	single_sp-plasmid_unlinked	Comm-gene_cluster	none-gene_cluster	no-gene_cluster	no-gene_cluster	single_sp-plasmid_unlinked-gene_cluster
arg_730	MM002.1__NODE_2170_length_3979_cov_5.0000_ID_73386_2	gene_cluster	0.001937984	Patho	MinorFAMP	no	no	single_sp-plasmid_unlinked	Patho-gene_cluster	MinorFAMP-gene_cluster	no-gene_cluster	no-gene_cluster	single_sp-plasmid_unlinked-gene_cluster
arg_732	MM005.3__NODE_2049_length_5408_cov_9.0000_ID_17097_5	gene_cluster	0	Comm	none	no	no	single_sp-plasmid_unlinked	Comm-gene_cluster	none-gene_cluster	no-gene_cluster	no-gene_cluster	single_sp-plasmid_unlinked-gene_cluster
arg_733	MM006.2__NODE_832_length_6850_cov_12.0000_ID_5995_1	gene_cluster	0	Comm	none	no	no	single_sp-plasmid_unlinked	Comm-gene_cluster	none-gene_cluster	no-gene_cluster	no-gene_cluster	single_sp-plasmid_unlinked-gene_cluster
arg_735	MM012.2__NODE_62295_length_440_cov_2.0000_ID_86539_2	gene_cluster	0.623385013	PathoComm	none	yes	no	multi_sp-plasmid_linked	PathoComm-gene_cluster	none-gene_cluster	yes-gene_cluster	no-gene_cluster	multi_sp-plasmid_linked-gene_cluster
arg_736	MM015.1__NODE_4002_length_2298_cov_4.0000_ID_33434_2	gene_cluster	0	Comm	none	no	no	single_sp-plasmid_unlinked	Comm-gene_cluster	none-gene_cluster	no-gene_cluster	no-gene_cluster	single_sp-plasmid_unlinked-gene_cluster
arg_743	MM019.3__NODE_7102_length_2051_cov_4.0000_ID_30419_1	gene_cluster	0.308139535	Comm	none	no	no	multi_sp-plasmid_linked	Comm-gene_cluster	none-gene_cluster	no-gene_cluster	no-gene_cluster	multi_sp-plasmid_linked-gene_cluster
arg_745	MM020.3__NODE_416_length_22467_cov_8.0000_ID_15041_11	gene_cluster	0.00129199	Patho	MinorFAMP	no	no	single_sp-plasmid_unlinked	Patho-gene_cluster	MinorFAMP-gene_cluster	no-gene_cluster	no-gene_cluster	single_sp-plasmid_unlinked-gene_cluster
arg_746	MM020.3__NODE_4173_length_3822_cov_6.0000_ID_80021_4	gene_cluster	0	Patho	MinorFAMP	no	no	single_sp-plasmid_unlinked	Patho-gene_cluster	MinorFAMP-gene_cluster	no-gene_cluster	no-gene_cluster	single_sp-plasmid_unlinked-gene_cluster
arg_747	MM021.1__NODE_1822_length_4646_cov_8.0000_ID_21630_2	gene_cluster	0	Comm	none	no	no	single_sp-plasmid_linked	Comm-gene_cluster	none-gene_cluster	no-gene_cluster	no-gene_cluster	single_sp-plasmid_linked-gene_cluster
arg_748	MM022.1__NODE_3775_length_3351_cov_5.0000_ID_93549_2	gene_cluster	0	Comm	none	no	no	single_sp-plasmid_unlinked	Comm-gene_cluster	none-gene_cluster	no-gene_cluster	no-gene_cluster	single_sp-plasmid_unlinked-gene_cluster
arg_749	MM022.1__NODE_4935_length_2732_cov_12.0000_ID_46154_1	gene_cluster	0.001614987	Patho	MinorFAMP	no	no	single_sp-plasmid_unlinked	Patho-gene_cluster	MinorFAMP-gene_cluster	no-gene_cluster	no-gene_cluster	single_sp-plasmid_unlinked-gene_cluster
arg_750	MM022.2__NODE_101_length_37763_cov_35.0007_ID_80374_18	gene_cluster	0.002260982	Patho	MinorFAMP	no	no	single_sp-plasmid_unlinked	Patho-gene_cluster	MinorFAMP-gene_cluster	no-gene_cluster	no-gene_cluster	single_sp-plasmid_unlinked-gene_cluster
arg_751	MM022.2__NODE_74_length_41426_cov_41.0000_ID_27777_1	gene_cluster	0.000645995	Patho	MinorFAMP	no	no	single_sp-plasmid_unlinked	Patho-gene_cluster	MinorFAMP-gene_cluster	no-gene_cluster	no-gene_cluster	single_sp-plasmid_unlinked-gene_cluster
arg_752	MM022.3__NODE_16534_length_1755_cov_313.0000_ID_48621_1	gene_cluster	0.003552972	Patho	MinorFAMP	no	no	single_sp-plasmid_unlinked	Patho-gene_cluster	MinorFAMP-gene_cluster	no-gene_cluster	no-gene_cluster	single_sp-plasmid_unlinked-gene_cluster
arg_754	MM023.2__NODE_8516_length_2339_cov_4.0000_ID_30472_1	gene_cluster	0	Comm	none	no	no	single_sp-plasmid_unlinked	Comm-gene_cluster	none-gene_cluster	no-gene_cluster	no-gene_cluster	single_sp-plasmid_unlinked-gene_cluster
arg_756	MM026.1__NODE_4890_length_1510_cov_7.0000_ID_17501_2	gene_cluster	0.000645995	Patho	MinorFAMP	no	no	single_sp-plasmid_unlinked	Patho-gene_cluster	MinorFAMP-gene_cluster	no-gene_cluster	no-gene_cluster	single_sp-plasmid_unlinked-gene_cluster
arg_759	MM026.1__NODE_757_length_5287_cov_10.0000_ID_29694_5	gene_cluster	0.002906977	Patho	MinorFAMP	no	no	single_sp-plasmid_unlinked	Patho-gene_cluster	MinorFAMP-gene_cluster	no-gene_cluster	no-gene_cluster	single_sp-plasmid_unlinked-gene_cluster
arg_761	MM027.2__NODE_17041_length_1800_cov_7.0000_ID_90686_1	gene_cluster	0.001614987	Patho	MinorFAMP	no	no	single_sp-plasmid_unlinked	Patho-gene_cluster	MinorFAMP-gene_cluster	no-gene_cluster	no-gene_cluster	single_sp-plasmid_unlinked-gene_cluster
arg_763	MM028.1__NODE_207_length_16037_cov_20.0000_ID_13776_7	gene_cluster	0	Comm	none	no	no	single_sp-plasmid_unlinked	Comm-gene_cluster	none-gene_cluster	no-gene_cluster	no-gene_cluster	single_sp-plasmid_unlinked-gene_cluster
arg_764	MM030.2__NODE_1204_length_5639_cov_11.0000_ID_14009_3	gene_cluster	0	Comm	none	no	no	single_sp-plasmid_unlinked	Comm-gene_cluster	none-gene_cluster	no-gene_cluster	no-gene_cluster	single_sp-plasmid_unlinked-gene_cluster
arg_766	MM032.3__NODE_118851_length_337_cov_3.0000_ID_124229_2	gene_cluster	0.01130491	Patho	MinorFAMP	no	no	single_sp-plasmid_linked	Patho-gene_cluster	MinorFAMP-gene_cluster	no-gene_cluster	no-gene_cluster	single_sp-plasmid_linked-gene_cluster
arg_769	MM037.2__NODE_435_length_7181_cov_7.0000_ID_41063_5	gene_cluster	0	Comm	none	no	no	single_sp-plasmid_unlinked	Comm-gene_cluster	none-gene_cluster	no-gene_cluster	no-gene_cluster	single_sp-plasmid_unlinked-gene_cluster
arg_770	MM039__NODE_4113_length_1480_cov_4.0000_ID_16090_1	gene_cluster	0	Comm	none	no	no	single_sp-plasmid_unlinked	Comm-gene_cluster	none-gene_cluster	no-gene_cluster	no-gene_cluster	single_sp-plasmid_unlinked-gene_cluster
arg_772	MM045.2__NODE_392_length_12763_cov_20.0000_ID_110028_7	gene_cluster	0	Comm	none	no	no	single_sp-plasmid_unlinked	Comm-gene_cluster	none-gene_cluster	no-gene_cluster	no-gene_cluster	single_sp-plasmid_unlinked-gene_cluster
arg_775	MM057.12__NODE_2424_length_6139_cov_14.0000_ID_38456_6	gene_cluster	0.003875969	Patho	MinorFAMP	no	no	single_sp-plasmid_unlinked	Patho-gene_cluster	MinorFAMP-gene_cluster	no-gene_cluster	no-gene_cluster	single_sp-plasmid_unlinked-gene_cluster
arg_777	MM062.2__NODE_41188_length_601_cov_5.0000_ID_78228_1	gene_cluster	0.003875969	Patho	MinorFAMP	no	no	single_sp-plasmid_unlinked	Patho-gene_cluster	MinorFAMP-gene_cluster	no-gene_cluster	no-gene_cluster	single_sp-plasmid_unlinked-gene_cluster
arg_778	MM087.1__NODE_203_length_22821_cov_50.0000_ID_48154_24	gene_cluster	0.000322997	Patho	none	no	no	single_sp-plasmid_unlinked	Patho-gene_cluster	none-gene_cluster	no-gene_cluster	no-gene_cluster	single_sp-plasmid_unlinked-gene_cluster
arg_790	MMRS38954404ST-27-0-0__NODE_1146_length_26647_cov_22.1195_25	gene_cluster	0.000322997	Comm	none	no	no	single_sp-plasmid_unlinked	Comm-gene_cluster	none-gene_cluster	no-gene_cluster	no-gene_cluster	single_sp-plasmid_unlinked-gene_cluster
arg_791	MMRS41266697ST-27-0-0__NODE_10896_length_2884_cov_7.98374_1	gene_cluster	0.001937984	Patho	none	no	no	single_sp-plasmid_unlinked	Patho-gene_cluster	none-gene_cluster	no-gene_cluster	no-gene_cluster	single_sp-plasmid_unlinked-gene_cluster
arg_795	MMRS54246132ST-27-0-0__NODE_37143_length_1227_cov_1.73976_1	gene_cluster	0.000645995	Patho	MinorFAMP	no	no	single_sp-plasmid_unlinked	Patho-gene_cluster	MinorFAMP-gene_cluster	no-gene_cluster	no-gene_cluster	single_sp-plasmid_unlinked-gene_cluster
arg_796	MMRS54316675ST-27-0-0__NODE_584_length_39978_cov_3.9882_33	gene_cluster	0.002906977	Patho	MinorFAMP	no	no	single_sp-plasmid_linked	Patho-gene_cluster	MinorFAMP-gene_cluster	no-gene_cluster	no-gene_cluster	single_sp-plasmid_linked-gene_cluster
arg_797	MMRS64281211ST-27-0-0__NODE_66_length_180896_cov_18.2958_97	gene_cluster	0.000645995	Patho	MinorFAMP	no	no	single_sp-plasmid_unlinked	Patho-gene_cluster	MinorFAMP-gene_cluster	no-gene_cluster	no-gene_cluster	single_sp-plasmid_unlinked-gene_cluster
arg_799	MMRS84159866ST-27-0-0__NODE_64081_length_832_cov_2.55341_1	gene_cluster	0.065568475	Comm	none	yes	yes	multi_sp-plasmid_linked	Comm-gene_cluster	none-gene_cluster	yes-gene_cluster	yes-gene_cluster	multi_sp-plasmid_linked-gene_cluster
arg_801	MMRS85382779ST-27-0-0__NODE_123_length_85853_cov_6.94848_21	gene_cluster	0	Patho	MinorFAMP	no	no	single_sp-plasmid_unlinked	Patho-gene_cluster	MinorFAMP-gene_cluster	no-gene_cluster	no-gene_cluster	single_sp-plasmid_unlinked-gene_cluster
arg_802	MMRS85382779ST-27-0-0__NODE_129_length_84657_cov_6.36921_64	gene_cluster	0	Patho	MinorFAMP	no	no	single_sp-plasmid_unlinked	Patho-gene_cluster	MinorFAMP-gene_cluster	no-gene_cluster	no-gene_cluster	single_sp-plasmid_unlinked-gene_cluster
arg_805	MMRS85382779ST-27-0-0__NODE_129_length_84657_cov_6.36921_68	gene_cluster	0	Patho	MinorFAMP	no	no	single_sp-plasmid_linked	Patho-gene_cluster	MinorFAMP-gene_cluster	no-gene_cluster	no-gene_cluster	single_sp-plasmid_linked-gene_cluster
arg_808	MMRS85382779ST-27-0-0__NODE_3644_length_11471_cov_6.94008_6	gene_cluster	0	Patho	MinorFAMP	no	no	single_sp-plasmid_unlinked	Patho-gene_cluster	MinorFAMP-gene_cluster	no-gene_cluster	no-gene_cluster	single_sp-plasmid_unlinked-gene_cluster
arg_809	MMRS85382779ST-27-0-0__NODE_4701_length_9154_cov_6.71986_2	gene_cluster	0.000968992	Patho	MinorFAMP	no	no	single_sp-plasmid_linked	Patho-gene_cluster	MinorFAMP-gene_cluster	no-gene_cluster	no-gene_cluster	single_sp-plasmid_linked-gene_cluster
arg_810	MMRS85382779ST-27-0-0__NODE_5073_length_8517_cov_8.1138_5	gene_cluster	0	Patho	MinorFAMP	no	no	single_sp-plasmid_unlinked	Patho-gene_cluster	MinorFAMP-gene_cluster	no-gene_cluster	no-gene_cluster	single_sp-plasmid_unlinked-gene_cluster
arg_832	MMRS92544445ST-27-0-0__NODE_14057_length_1840_cov_1.59048_1	gene_cluster	0.003229974	Comm	none	no	no	single_sp-plasmid_unlinked	Comm-gene_cluster	none-gene_cluster	no-gene_cluster	no-gene_cluster	single_sp-plasmid_unlinked-gene_cluster
arg_836	MMRS94549160ST-27-0-0__NODE_9988_length_4086_cov_2.86033_1	gene_cluster	0.000322997	Patho	MinorFAMP	no	no	single_sp-plasmid_unlinked	Patho-gene_cluster	MinorFAMP-gene_cluster	no-gene_cluster	no-gene_cluster	single_sp-plasmid_unlinked-gene_cluster
arg_837	MV_FEI3_t1Q14__NODE_110_length_39141_cov_7.55872_32	gene_cluster	0.000645995	Patho	MinorFAMP	no	no	single_sp-plasmid_unlinked	Patho-gene_cluster	MinorFAMP-gene_cluster	no-gene_cluster	no-gene_cluster	single_sp-plasmid_unlinked-gene_cluster
arg_838	MV_FEI4_t1Q14__NODE_32_length_88083_cov_57.7383_55	gene_cluster	0.003229974	Patho	MinorFAMP	no	no	single_sp-plasmid_unlinked	Patho-gene_cluster	MinorFAMP-gene_cluster	no-gene_cluster	no-gene_cluster	single_sp-plasmid_unlinked-gene_cluster
arg_840	MV_FEI4_t2Q15__NODE_504_length_15312_cov_8.96834_10	gene_cluster	0.004521964	Patho	MinorFAMP	no	no	single_sp-plasmid_unlinked	Patho-gene_cluster	MinorFAMP-gene_cluster	no-gene_cluster	no-gene_cluster	single_sp-plasmid_unlinked-gene_cluster
arg_841	N018__NODE_6043_length_5360_cov_311.106_6	gene_cluster	0.012919897	Comm	none	no	no	single_sp-plasmid_unlinked	Comm-gene_cluster	none-gene_cluster	no-gene_cluster	no-gene_cluster	single_sp-plasmid_unlinked-gene_cluster
arg_842	N022__NODE_1152_length_17099_cov_6.85526_2	gene_cluster	0.00129199	Patho	MinorFAMP	no	no	single_sp-plasmid_unlinked	Patho-gene_cluster	MinorFAMP-gene_cluster	no-gene_cluster	no-gene_cluster	single_sp-plasmid_unlinked-gene_cluster
arg_845	N023__NODE_688_length_17478_cov_7.0004_11	gene_cluster	0.00129199	Comm	MinorFAMP	no	no	single_sp-plasmid_unlinked	Comm-gene_cluster	MinorFAMP-gene_cluster	no-gene_cluster	no-gene_cluster	single_sp-plasmid_unlinked-gene_cluster
arg_849	N041__NODE_43997_length_1030_cov_5.26872_2	gene_cluster	0.005490956	Comm	none	no	no	single_sp-plasmid_unlinked	Comm-gene_cluster	none-gene_cluster	no-gene_cluster	no-gene_cluster	single_sp-plasmid_unlinked-gene_cluster
arg_855	N264__NODE_11167_length_1949_cov_2.13569_1	gene_cluster	0.001614987	Patho	MinorFAMP	no	no	single_sp-plasmid_unlinked	Patho-gene_cluster	MinorFAMP-gene_cluster	no-gene_cluster	no-gene_cluster	single_sp-plasmid_unlinked-gene_cluster
arg_857	N283__NODE_7500_length_3486_cov_115.775_1	gene_cluster	0.041020672	PathoComm	none	yes	no	multi_sp-plasmid_linked	PathoComm-gene_cluster	none-gene_cluster	yes-gene_cluster	no-gene_cluster	multi_sp-plasmid_linked-gene_cluster
arg_865	N315__NODE_14346_length_3153_cov_12.9283_3	gene_cluster	0.004198966	Patho	MinorFAMP	no	no	single_sp-plasmid_unlinked	Patho-gene_cluster	MinorFAMP-gene_cluster	no-gene_cluster	no-gene_cluster	single_sp-plasmid_unlinked-gene_cluster
arg_867	nHF409542__NODE_3630_length_6779_cov_12.8699_5	gene_cluster	0.000322997	Patho	MinorFAMP	no	no	single_sp-plasmid_unlinked	Patho-gene_cluster	MinorFAMP-gene_cluster	no-gene_cluster	no-gene_cluster	single_sp-plasmid_unlinked-gene_cluster
arg_868	nHF511704__NODE_256_length_37927_cov_121.962_32	gene_cluster	0.000322997	Patho	MinorFAMP	no	no	single_sp-plasmid_unlinked	Patho-gene_cluster	MinorFAMP-gene_cluster	no-gene_cluster	no-gene_cluster	single_sp-plasmid_unlinked-gene_cluster
arg_869	nHF511704__NODE_256_length_37927_cov_121.962_33	gene_cluster	0.000322997	Patho	MinorFAMP	no	no	single_sp-plasmid_unlinked	Patho-gene_cluster	MinorFAMP-gene_cluster	no-gene_cluster	no-gene_cluster	single_sp-plasmid_unlinked-gene_cluster
arg_870	nHM511712__NODE_6481_length_3352_cov_2.48681_1	gene_cluster	0.015180879	Patho	MinorFAMP	no	no	single_sp-plasmid_linked	Patho-gene_cluster	MinorFAMP-gene_cluster	no-gene_cluster	no-gene_cluster	single_sp-plasmid_linked-gene_cluster
arg_871	nHM511712__NODE_76622_length_448_cov_1.24682_1	gene_cluster	0.016795866	Patho	MinorFAMP	no	no	single_sp-plasmid_unlinked	Patho-gene_cluster	MinorFAMP-gene_cluster	no-gene_cluster	no-gene_cluster	single_sp-plasmid_unlinked-gene_cluster
arg_872	nHM511717__NODE_1163_length_15154_cov_23.9438_9	gene_cluster	0.000968992	Comm	MinorFAMP	no	no	single_sp-plasmid_unlinked	Comm-gene_cluster	MinorFAMP-gene_cluster	no-gene_cluster	no-gene_cluster	single_sp-plasmid_unlinked-gene_cluster
arg_873	nHM511717__NODE_3155_length_7895_cov_78.6736_1	gene_cluster	0.00129199	Comm	MinorFAMP	no	no	single_sp-plasmid_unlinked	Comm-gene_cluster	MinorFAMP-gene_cluster	no-gene_cluster	no-gene_cluster	single_sp-plasmid_unlinked-gene_cluster
arg_874	nHM511735__NODE_3656_length_5127_cov_3.25217_5	gene_cluster	0.063307494	Patho	MinorFAMP	no	no	single_sp-plasmid_unlinked	Patho-gene_cluster	MinorFAMP-gene_cluster	no-gene_cluster	no-gene_cluster	single_sp-plasmid_unlinked-gene_cluster
arg_876	nHM512811__NODE_2887_length_9251_cov_2.76294_3	gene_cluster	0.024547804	Patho	MinorFAMP	no	no	single_sp-plasmid_unlinked	Patho-gene_cluster	MinorFAMP-gene_cluster	no-gene_cluster	no-gene_cluster	single_sp-plasmid_unlinked-gene_cluster
arg_878	nHM612709__NODE_1558_length_8578_cov_7.61399_2	gene_cluster	0.000322997	Patho	MinorFAMP	no	no	single_sp-plasmid_unlinked	Patho-gene_cluster	MinorFAMP-gene_cluster	no-gene_cluster	no-gene_cluster	single_sp-plasmid_unlinked-gene_cluster
arg_884	nHM612836__NODE_363_length_26578_cov_147.737_21	gene_cluster	0.000968992	Patho	MinorFAMP	no	no	single_sp-plasmid_unlinked	Patho-gene_cluster	MinorFAMP-gene_cluster	no-gene_cluster	no-gene_cluster	single_sp-plasmid_unlinked-gene_cluster
arg_888	NLF008__NODE_1916_length_7208_cov_3.56466_4	gene_cluster	0.000322997	Patho	MinorFAMP	no	no	single_sp-plasmid_unlinked	Patho-gene_cluster	MinorFAMP-gene_cluster	no-gene_cluster	no-gene_cluster	single_sp-plasmid_unlinked-gene_cluster
arg_889	NLF009-IE__NODE_18765_length_863_cov_6.0000_ID_123403_1	gene_cluster	0.175064599	PathoComm	MinorFAMP	no	no	multi_sp-plasmid_linked	PathoComm-gene_cluster	none-gene_cluster	no-gene_cluster	no-gene_cluster	multi_sp-plasmid_linked-gene_cluster
arg_890	NLF015__NODE_1358_length_9511_cov_2.10977_4	gene_cluster	0.004198966	Patho	MinorFAMP	no	no	single_sp-plasmid_unlinked	Patho-gene_cluster	MinorFAMP-gene_cluster	no-gene_cluster	no-gene_cluster	single_sp-plasmid_unlinked-gene_cluster
arg_891	NLF015__NODE_3465_length_3670_cov_2.41189_2	gene_cluster	0.002260982	Patho	MinorFAMP	no	no	single_sp-plasmid_unlinked	Patho-gene_cluster	MinorFAMP-gene_cluster	no-gene_cluster	no-gene_cluster	single_sp-plasmid_unlinked-gene_cluster
arg_896	NLM022__NODE_733_length_19148_cov_12.6115_14	gene_cluster	0.040374677	Patho	MinorFAMP	no	no	single_sp-plasmid_linked	Patho-gene_cluster	MinorFAMP-gene_cluster	no-gene_cluster	no-gene_cluster	single_sp-plasmid_linked-gene_cluster
arg_899	NLM023__NODE_5156_length_4151_cov_2.30371_5	gene_cluster	0.010981912	Patho	MinorFAMP	no	no	single_sp-plasmid_unlinked	Patho-gene_cluster	MinorFAMP-gene_cluster	no-gene_cluster	no-gene_cluster	single_sp-plasmid_unlinked-gene_cluster
arg_900	NLM024__NODE_824_length_14479_cov_3.93823_7	gene_cluster	0.001614987	Patho	MinorFAMP	no	no	single_sp-plasmid_unlinked	Patho-gene_cluster	MinorFAMP-gene_cluster	no-gene_cluster	no-gene_cluster	single_sp-plasmid_unlinked-gene_cluster
arg_905	NO13__NODE_2392_length_10774_cov_6.41328_1	gene_cluster	0.402131783	Comm	none	yes	no	single_sp-plasmid_linked	Comm-gene_cluster	none-gene_cluster	yes-gene_cluster	no-gene_cluster	single_sp-plasmid_linked-gene_cluster
arg_908	NOM004__NODE_1570_length_7054_cov_2.96114_2	gene_cluster	0.002583979	Patho	MinorFAMP	no	no	single_sp-plasmid_linked	Patho-gene_cluster	MinorFAMP-gene_cluster	no-gene_cluster	no-gene_cluster	single_sp-plasmid_linked-gene_cluster
arg_911	NOM026__NODE_420_length_23877_cov_7.98976_17	gene_cluster	0.002583979	Patho	MinorFAMP	no	no	single_sp-plasmid_unlinked	Patho-gene_cluster	MinorFAMP-gene_cluster	no-gene_cluster	no-gene_cluster	single_sp-plasmid_unlinked-gene_cluster
arg_912	NOM028__NODE_8121_length_2188_cov_2.2527_2	gene_cluster	0.014211886	Comm	none	no	no	single_sp-plasmid_unlinked	Comm-gene_cluster	none-gene_cluster	no-gene_cluster	no-gene_cluster	single_sp-plasmid_unlinked-gene_cluster
arg_918	O2.UC24-1__NODE_300_length_37886_cov_33.4498_1	gene_cluster	0.000322997	Comm	none	no	no	single_sp-plasmid_unlinked	Comm-gene_cluster	none-gene_cluster	no-gene_cluster	no-gene_cluster	single_sp-plasmid_unlinked-gene_cluster
arg_921	O2.UC3-1__NODE_72544_length_568_cov_1.30994_2	gene_cluster	0.020348837	Patho	MinorFAMP	no	no	single_sp-plasmid_unlinked	Patho-gene_cluster	MinorFAMP-gene_cluster	no-gene_cluster	no-gene_cluster	single_sp-plasmid_unlinked-gene_cluster
arg_922	O2.UC32-1__NODE_24468_length_1654_cov_2.69043_1	gene_cluster	0.091408269	PathoComm	none	yes	yes	multi_sp-plasmid_linked	PathoComm-gene_cluster	none-gene_cluster	yes-gene_cluster	yes-gene_cluster	multi_sp-plasmid_linked-gene_cluster
arg_924	O2.UC38-1__NODE_196_length_73661_cov_105.577_6	gene_cluster	0.00129199	Patho	MinorFAMP	no	no	single_sp-plasmid_unlinked	Patho-gene_cluster	MinorFAMP-gene_cluster	no-gene_cluster	no-gene_cluster	single_sp-plasmid_unlinked-gene_cluster
arg_929	O2.UC8-1__NODE_87_length_114137_cov_5.37939_85	gene_cluster	0.018410853	Comm	none	yes	yes	multi_sp-plasmid_unlinked	Comm-gene_cluster	none-gene_cluster	yes-gene_cluster	yes-gene_cluster	multi_sp-plasmid_unlinked-gene_cluster
arg_930	O2_UC13_0__NODE_1264_length_5748_cov_3.76462_9	gene_cluster	0.000645995	Comm	none	no	no	single_sp-plasmid_unlinked	Comm-gene_cluster	none-gene_cluster	no-gene_cluster	no-gene_cluster	single_sp-plasmid_unlinked-gene_cluster
arg_931	O2_UC18_0__NODE_4461_length_2691_cov_2.13126_2	gene_cluster	0.002906977	Comm	none	no	no	single_sp-plasmid_unlinked	Comm-gene_cluster	none-gene_cluster	no-gene_cluster	no-gene_cluster	single_sp-plasmid_unlinked-gene_cluster
arg_932	O2_UC2_2__NODE_17550_length_2103_cov_1.09131_2	gene_cluster	0.001937984	Patho	none	no	no	single_sp-plasmid_unlinked	Patho-gene_cluster	none-gene_cluster	no-gene_cluster	no-gene_cluster	single_sp-plasmid_unlinked-gene_cluster
arg_933	O2_UC24_2__NODE_25319_length_1211_cov_1.37976_2	gene_cluster	0.008074935	Patho	MinorFAMP	no	no	single_sp-plasmid_unlinked	Patho-gene_cluster	MinorFAMP-gene_cluster	no-gene_cluster	no-gene_cluster	single_sp-plasmid_unlinked-gene_cluster
arg_939	O2_UC38_2__NODE_90_length_67670_cov_11.8161_13	gene_cluster	0.000645995	Comm	MinorFAMP	no	no	single_sp-plasmid_unlinked	Comm-gene_cluster	MinorFAMP-gene_cluster	no-gene_cluster	no-gene_cluster	single_sp-plasmid_unlinked-gene_cluster
arg_942	O2_UC49_2__NODE_7529_length_3590_cov_1.67185_1	gene_cluster	0.011627907	Comm	none	no	no	multi_sp-plasmid_linked	Comm-gene_cluster	none-gene_cluster	no-gene_cluster	no-gene_cluster	multi_sp-plasmid_linked-gene_cluster
arg_949	O2_UC58_2__NODE_3213_length_8537_cov_3.48078_4	gene_cluster	0.007105943	Comm	none	no	no	single_sp-plasmid_unlinked	Comm-gene_cluster	none-gene_cluster	no-gene_cluster	no-gene_cluster	single_sp-plasmid_unlinked-gene_cluster
arg_952	OBK2535b__NODE_109_length_18616_cov_92.4131_10	gene_cluster	0.001614987	Patho	none	no	no	single_sp-plasmid_unlinked	Patho-gene_cluster	none-gene_cluster	no-gene_cluster	no-gene_cluster	single_sp-plasmid_unlinked-gene_cluster
arg_953	OBK2535b__NODE_254_length_13263_cov_192.321_3	gene_cluster	0	Patho	MinorFAMP	no	no	single_sp-plasmid_unlinked	Patho-gene_cluster	MinorFAMP-gene_cluster	no-gene_cluster	no-gene_cluster	single_sp-plasmid_unlinked-gene_cluster
arg_957	OBK2840__NODE_26_length_63421_cov_20.4476_13	gene_cluster	0	Patho	MinorFAMP	no	no	single_sp-plasmid_linked	Patho-gene_cluster	MinorFAMP-gene_cluster	no-gene_cluster	no-gene_cluster	single_sp-plasmid_linked-gene_cluster
arg_959	OBK2878__NODE_61949_length_558_cov_4.74553_2	gene_cluster	0.176679587	PathoComm	none	no	no	multi_sp-plasmid_linked	PathoComm-gene_cluster	none-gene_cluster	no-gene_cluster	no-gene_cluster	multi_sp-plasmid_linked-gene_cluster
arg_960	OBK2971__NODE_2717_length_2647_cov_7.56173_1	gene_cluster	0	Patho	MinorFAMP	no	no	single_sp-plasmid_unlinked	Patho-gene_cluster	MinorFAMP-gene_cluster	no-gene_cluster	no-gene_cluster	single_sp-plasmid_unlinked-gene_cluster
arg_961	OBK2971__NODE_7203_length_1262_cov_16.0315_1	gene_cluster	0.147609819	Comm	none	yes	yes	multi_sp-plasmid_linked	Comm-gene_cluster	none-gene_cluster	yes-gene_cluster	yes-gene_cluster	multi_sp-plasmid_linked-gene_cluster
arg_966	P1E90__NODE_5155_length_5122_cov_5.45096_7	gene_cluster	0.002906977	Comm	none	no	no	single_sp-plasmid_linked	Comm-gene_cluster	none-gene_cluster	no-gene_cluster	no-gene_cluster	single_sp-plasmid_linked-gene_cluster
arg_970	P20E90__NODE_36_length_200942_cov_7.00447_99	gene_cluster	0.006459948	Patho	MinorFAMP	no	no	single_sp-plasmid_unlinked	Patho-gene_cluster	MinorFAMP-gene_cluster	no-gene_cluster	no-gene_cluster	single_sp-plasmid_unlinked-gene_cluster
arg_972	P22E90__NODE_32279_length_1209_cov_1.89168_1	gene_cluster	0.006782946	Patho	MinorFAMP	no	no	single_sp-plasmid_unlinked	Patho-gene_cluster	MinorFAMP-gene_cluster	no-gene_cluster	no-gene_cluster	single_sp-plasmid_unlinked-gene_cluster
arg_976	P9E0__NODE_21551_length_1207_cov_2.12934_1	gene_cluster	0.000968992	Patho	MinorFAMP	no	no	single_sp-plasmid_unlinked	Patho-gene_cluster	MinorFAMP-gene_cluster	no-gene_cluster	no-gene_cluster	single_sp-plasmid_unlinked-gene_cluster
arg_981	peacemaker-11-918-0__NODE_2379_length_11433_cov_3.44832_2	gene_cluster	0.002906977	Comm	none	no	no	single_sp-plasmid_unlinked	Comm-gene_cluster	none-gene_cluster	no-gene_cluster	no-gene_cluster	single_sp-plasmid_unlinked-gene_cluster
arg_983	pluto3-11-0-0__NODE_377_length_60587_cov_6.79221_12	gene_cluster	0.001937984	Patho	MinorFAMP	no	no	single_sp-plasmid_unlinked	Patho-gene_cluster	MinorFAMP-gene_cluster	no-gene_cluster	no-gene_cluster	single_sp-plasmid_unlinked-gene_cluster
arg_988	PNP_Main_118__NODE_25_length_174354_cov_38.9854_ID_143079_76	gene_cluster	0.00129199	Patho	MinorFAMP	no	no	single_sp-plasmid_unlinked	Patho-gene_cluster	MinorFAMP-gene_cluster	no-gene_cluster	no-gene_cluster	single_sp-plasmid_unlinked-gene_cluster
arg_991	PNP_Main_158__NODE_31184_length_1221_cov_3.0000_ID_71287_2	gene_cluster	0.010335917	Comm	none	no	no	multi_sp-plasmid_linked	Comm-gene_cluster	none-gene_cluster	no-gene_cluster	no-gene_cluster	multi_sp-plasmid_linked-gene_cluster
arg_992	PNP_Main_159__NODE_18213_length_1352_cov_3.0000_ID_101883_1	gene_cluster	0.008397933	Comm	none	no	no	single_sp-plasmid_unlinked	Comm-gene_cluster	none-gene_cluster	no-gene_cluster	no-gene_cluster	single_sp-plasmid_unlinked-gene_cluster
arg_994	PNP_Main_179__NODE_18457_length_1698_cov_4.9493_ID_79649_1	gene_cluster	0.297803618	PathoComm	none	yes	no	multi_sp-plasmid_linked	PathoComm-gene_cluster	none-gene_cluster	yes-gene_cluster	no-gene_cluster	multi_sp-plasmid_linked-gene_cluster
arg_1002	PNP_Main_194__NODE_1238_length_20342_cov_8.9921_ID_117407_10	gene_cluster	0.00129199	Comm	MinorFAMP	no	no	single_sp-plasmid_unlinked	Comm-gene_cluster	MinorFAMP-gene_cluster	no-gene_cluster	no-gene_cluster	single_sp-plasmid_unlinked-gene_cluster
arg_1010	PNP_Main_261__NODE_577_length_26972_cov_7.9948_ID_7836_4	gene_cluster	0.003229974	Comm	none	no	no	single_sp-plasmid_unlinked	Comm-gene_cluster	none-gene_cluster	no-gene_cluster	no-gene_cluster	single_sp-plasmid_unlinked-gene_cluster
arg_1011	PNP_Main_269__NODE_787_length_27370_cov_16.2838_ID_104631_13	gene_cluster	0.00129199	Comm	none	no	no	single_sp-plasmid_unlinked	Comm-gene_cluster	none-gene_cluster	no-gene_cluster	no-gene_cluster	single_sp-plasmid_unlinked-gene_cluster
arg_1013	PNP_Main_293__NODE_95_length_102255_cov_9.9964_ID_70909_80	gene_cluster	0.000645995	Patho	MinorFAMP	no	no	single_sp-plasmid_unlinked	Patho-gene_cluster	MinorFAMP-gene_cluster	no-gene_cluster	no-gene_cluster	single_sp-plasmid_unlinked-gene_cluster
arg_1022	PNP_Main_370__NODE_19184_length_1611_cov_4.7748_ID_10789_1	gene_cluster	0.506459948	Comm	none	no	no	multi_sp-plasmid_linked	Comm-gene_cluster	none-gene_cluster	no-gene_cluster	no-gene_cluster	multi_sp-plasmid_linked-gene_cluster
arg_1025	PNP_Main_381__NODE_89_length_113069_cov_17.1299_ID_26843_43	gene_cluster	0.000322997	Patho	MinorFAMP	no	no	single_sp-plasmid_unlinked	Patho-gene_cluster	MinorFAMP-gene_cluster	no-gene_cluster	no-gene_cluster	single_sp-plasmid_unlinked-gene_cluster
arg_1027	PNP_Main_39__NODE_2813_length_10889_cov_13.0000_ID_32541_3	gene_cluster	0.004198966	Comm	none	no	no	single_sp-plasmid_unlinked	Comm-gene_cluster	none-gene_cluster	no-gene_cluster	no-gene_cluster	single_sp-plasmid_unlinked-gene_cluster
arg_1047	PNP_Main_430__NODE_9159_length_3097_cov_18.5259_ID_16059_1	gene_cluster	0.025193798	Comm	none	no	no	single_sp-plasmid_unlinked	Comm-gene_cluster	none-gene_cluster	no-gene_cluster	no-gene_cluster	single_sp-plasmid_unlinked-gene_cluster
arg_1048	PNP_Main_461__NODE_9666_length_2192_cov_3.0000_ID_113237_1	gene_cluster	0.031653747	Comm	none	no	no	single_sp-plasmid_unlinked	Comm-gene_cluster	none-gene_cluster	no-gene_cluster	no-gene_cluster	single_sp-plasmid_unlinked-gene_cluster
arg_1049	PNP_Main_470__NODE_45185_length_825_cov_4.0000_ID_117999_1	gene_cluster	0.00129199	Patho	MinorFAMP	no	no	single_sp-plasmid_unlinked	Patho-gene_cluster	MinorFAMP-gene_cluster	no-gene_cluster	no-gene_cluster	single_sp-plasmid_unlinked-gene_cluster
arg_1059	PNP_Main_540__NODE_300_length_24785_cov_36.2865_ID_17885_15	gene_cluster	0.000645995	Comm	MinorFAMP	no	no	single_sp-plasmid_unlinked	Comm-gene_cluster	MinorFAMP-gene_cluster	no-gene_cluster	no-gene_cluster	single_sp-plasmid_unlinked-gene_cluster
arg_1063	PNP_Main_580__NODE_739_length_24085_cov_9.0000_ID_109043_10	gene_cluster	0.001614987	Patho	MinorFAMP	no	no	single_sp-plasmid_unlinked	Patho-gene_cluster	MinorFAMP-gene_cluster	no-gene_cluster	no-gene_cluster	single_sp-plasmid_unlinked-gene_cluster
arg_1065	PNP_Main_593__NODE_5173_length_3980_cov_138.2546_ID_4858_2	gene_cluster	0.210271318	PathoComm	none	yes	no	multi_sp-plasmid_linked	PathoComm-gene_cluster	none-gene_cluster	yes-gene_cluster	no-gene_cluster	multi_sp-plasmid_linked-gene_cluster
arg_1073	PNP_Main_699__NODE_674_length_31107_cov_10.6901_ID_20287_7	gene_cluster	0.000645995	Patho	MinorFAMP	no	no	single_sp-plasmid_unlinked	Patho-gene_cluster	MinorFAMP-gene_cluster	no-gene_cluster	no-gene_cluster	single_sp-plasmid_unlinked-gene_cluster
arg_1075	PNP_Main_746__NODE_1157_length_12583_cov_12.6049_ID_23341_11	gene_cluster	0.010335917	Comm	none	no	no	single_sp-plasmid_unlinked	Comm-gene_cluster	none-gene_cluster	no-gene_cluster	no-gene_cluster	single_sp-plasmid_unlinked-gene_cluster
arg_1077	PNP_Main_87__NODE_21774_length_2065_cov_5.0000_ID_104914_3	gene_cluster	0.023901809	PathoComm	none	no	no	multi_sp-plasmid_linked	PathoComm-gene_cluster	none-gene_cluster	no-gene_cluster	no-gene_cluster	multi_sp-plasmid_linked-gene_cluster
arg_1078	PNP_Main_91__NODE_11236_length_2829_cov_5.0000_ID_61328_1	gene_cluster	0.011627907	Comm	none	no	no	single_sp-plasmid_unlinked	Comm-gene_cluster	none-gene_cluster	no-gene_cluster	no-gene_cluster	single_sp-plasmid_unlinked-gene_cluster
arg_1082	PNP_Validation_4__NODE_640_length_43499_cov_9.2645_ID_6428_39	gene_cluster	0.002906977	Patho	MinorFAMP	no	no	single_sp-plasmid_unlinked	Patho-gene_cluster	MinorFAMP-gene_cluster	no-gene_cluster	no-gene_cluster	single_sp-plasmid_unlinked-gene_cluster
arg_1083	PNP_Validation_40__NODE_25117_length_1969_cov_150.8676_ID_126307_1	gene_cluster	0.021317829	Comm	none	no	no	single_sp-plasmid_unlinked	Comm-gene_cluster	none-gene_cluster	no-gene_cluster	no-gene_cluster	single_sp-plasmid_unlinked-gene_cluster
arg_1084	PNP_Validation_5__NODE_3307_length_5438_cov_5.0000_ID_1375_6	gene_cluster	0.002260982	Patho	none	no	no	single_sp-plasmid_unlinked	Patho-gene_cluster	none-gene_cluster	no-gene_cluster	no-gene_cluster	single_sp-plasmid_unlinked-gene_cluster
arg_1086	PRJNA231909.3106384__NODE_4_length_399892_cov_9.8415_52	gene_cluster	0.006136951	Patho	MinorFAMP	no	no	single_sp-plasmid_unlinked	Patho-gene_cluster	MinorFAMP-gene_cluster	no-gene_cluster	no-gene_cluster	single_sp-plasmid_unlinked-gene_cluster
arg_1087	PRJNA231909.3107345__NODE_817_length_3342_cov_4.38515_4	gene_cluster	0.003552972	Patho	MinorFAMP	no	no	single_sp-plasmid_unlinked	Patho-gene_cluster	MinorFAMP-gene_cluster	no-gene_cluster	no-gene_cluster	single_sp-plasmid_unlinked-gene_cluster
arg_1088	PRJNA231909.3107859__NODE_9770_length_1263_cov_4.29801_1	gene_cluster	0.066537468	Patho	MinorFAMP	no	no	single_sp-plasmid_linked	Patho-gene_cluster	MinorFAMP-gene_cluster	no-gene_cluster	no-gene_cluster	single_sp-plasmid_linked-gene_cluster
arg_1091	PRJNA231909.3113114__NODE_321_length_18073_cov_15.9663_7	gene_cluster	0.00129199	Patho	MinorFAMP	no	no	single_sp-plasmid_unlinked	Patho-gene_cluster	MinorFAMP-gene_cluster	no-gene_cluster	no-gene_cluster	single_sp-plasmid_unlinked-gene_cluster
arg_1092	PRJNA231909.3113663__NODE_1_length_621497_cov_37.2529_78	gene_cluster	0.000322997	Patho	MinorFAMP	no	no	single_sp-plasmid_unlinked	Patho-gene_cluster	MinorFAMP-gene_cluster	no-gene_cluster	no-gene_cluster	single_sp-plasmid_unlinked-gene_cluster
arg_1093	PRJNA231909.3113663__NODE_1_length_621497_cov_37.2529_79	gene_cluster	0.000322997	Patho	MinorFAMP	no	no	single_sp-plasmid_unlinked	Patho-gene_cluster	MinorFAMP-gene_cluster	no-gene_cluster	no-gene_cluster	single_sp-plasmid_unlinked-gene_cluster
arg_1094	PRJNA231909.3113669__NODE_1929_length_3836_cov_4.03015_2	gene_cluster	0	Patho	MinorFAMP	no	no	single_sp-plasmid_unlinked	Patho-gene_cluster	MinorFAMP-gene_cluster	no-gene_cluster	no-gene_cluster	single_sp-plasmid_unlinked-gene_cluster
arg_1096	PRJNA231909.3117624__NODE_1229_length_7867_cov_7.59985_7	gene_cluster	0.005167959	Comm	none	no	no	single_sp-plasmid_linked	Comm-gene_cluster	none-gene_cluster	no-gene_cluster	no-gene_cluster	single_sp-plasmid_linked-gene_cluster
arg_1098	RA008__NODE_77_length_131529_cov_45.2609_98	gene_cluster	0.000968992	Patho	MinorFAMP	no	no	single_sp-plasmid_unlinked	Patho-gene_cluster	MinorFAMP-gene_cluster	no-gene_cluster	no-gene_cluster	single_sp-plasmid_unlinked-gene_cluster
arg_1100	RA013__NODE_2145_length_8530_cov_11.9868_7	gene_cluster	0.003229974	Comm	MinorFAMP	no	no	single_sp-plasmid_unlinked	Comm-gene_cluster	MinorFAMP-gene_cluster	no-gene_cluster	no-gene_cluster	single_sp-plasmid_unlinked-gene_cluster
arg_1101	RA013__NODE_62199_length_338_cov_3.35689_1	gene_cluster	0.000322997	Patho	MinorFAMP	no	no	single_sp-plasmid_unlinked	Patho-gene_cluster	none-gene_cluster	no-gene_cluster	no-gene_cluster	single_sp-plasmid_unlinked-gene_cluster
arg_1102	RA017__NODE_29110_length_1513_cov_3.84294_1	gene_cluster	0.002583979	Patho	MinorFAMP	no	no	single_sp-plasmid_unlinked	Patho-gene_cluster	MinorFAMP-gene_cluster	no-gene_cluster	no-gene_cluster	single_sp-plasmid_unlinked-gene_cluster
arg_1106	RA026__NODE_4175_length_4973_cov_22.9325_2	gene_cluster	0	Patho	MinorFAMP	no	no	single_sp-plasmid_unlinked	Patho-gene_cluster	MinorFAMP-gene_cluster	no-gene_cluster	no-gene_cluster	single_sp-plasmid_unlinked-gene_cluster
arg_1107	RA031__NODE_3735_length_4631_cov_5.56709_3	gene_cluster	0.00129199	Patho	MinorFAMP	no	no	single_sp-plasmid_unlinked	Patho-gene_cluster	MinorFAMP-gene_cluster	no-gene_cluster	no-gene_cluster	single_sp-plasmid_unlinked-gene_cluster
arg_1111	RA040__NODE_17717_length_2105_cov_41.6059_1	gene_cluster	0.006136951	Comm	none	no	no	single_sp-plasmid_linked	Comm-gene_cluster	none-gene_cluster	no-gene_cluster	no-gene_cluster	single_sp-plasmid_linked-gene_cluster
arg_1114	RA052__NODE_6266_length_3927_cov_4.11131_4	gene_cluster	0.009366925	Patho	MinorFAMP	no	no	single_sp-plasmid_unlinked	Patho-gene_cluster	MinorFAMP-gene_cluster	no-gene_cluster	no-gene_cluster	single_sp-plasmid_unlinked-gene_cluster
arg_1115	RA054__NODE_3885_length_5116_cov_4.83482_6	gene_cluster	0.000645995	Patho	MinorFAMP	no	no	single_sp-plasmid_unlinked	Patho-gene_cluster	none-gene_cluster	no-gene_cluster	no-gene_cluster	single_sp-plasmid_unlinked-gene_cluster
arg_1117	RA071__NODE_5_length_139346_cov_588.381_37	gene_cluster	0.00129199	Patho	MinorFAMP	no	no	single_sp-plasmid_unlinked	Patho-gene_cluster	MinorFAMP-gene_cluster	no-gene_cluster	no-gene_cluster	single_sp-plasmid_unlinked-gene_cluster
arg_1125	RA103__NODE_20574_length_1933_cov_4.50319_2	gene_cluster	0.003229974	Patho	MinorFAMP	no	no	single_sp-plasmid_linked	Patho-gene_cluster	MinorFAMP-gene_cluster	no-gene_cluster	no-gene_cluster	single_sp-plasmid_linked-gene_cluster
arg_1126	RA103__NODE_36870_length_1185_cov_6.53894_1	gene_cluster	0.000322997	Comm	MinorFAMP	no	no	single_sp-plasmid_unlinked	Comm-gene_cluster	MinorFAMP-gene_cluster	no-gene_cluster	no-gene_cluster	single_sp-plasmid_unlinked-gene_cluster
arg_1127	RA118__NODE_1341_length_15109_cov_29.8493_9	gene_cluster	0.003229974	Patho	MinorFAMP	no	no	single_sp-plasmid_linked	Patho-gene_cluster	MinorFAMP-gene_cluster	no-gene_cluster	no-gene_cluster	single_sp-plasmid_linked-gene_cluster
arg_1129	refseq__NC_009792.1_3694	gene_cluster	0.000645995	Patho	MinorFAMP	no	no	single_sp-plasmid_unlinked	Patho-gene_cluster	MinorFAMP-gene_cluster	no-gene_cluster	no-gene_cluster	single_sp-plasmid_unlinked-gene_cluster
arg_1131	refseq__NC_014121.1_1971	gene_cluster	0	Patho	MinorFAMP	no	no	single_sp-plasmid_unlinked	Patho-gene_cluster	MinorFAMP-gene_cluster	no-gene_cluster	no-gene_cluster	single_sp-plasmid_unlinked-gene_cluster
arg_1135	refseq__NC_017906.1_2699	gene_cluster	0.000322997	Patho	MinorFAMP	no	no	single_sp-plasmid_unlinked	Patho-gene_cluster	MinorFAMP-gene_cluster	no-gene_cluster	no-gene_cluster	single_sp-plasmid_unlinked-gene_cluster
arg_1141	refseq__NC_018522.1_2577	gene_cluster	0.000968992	Patho	none	no	no	single_sp-plasmid_linked	Patho-gene_cluster	none-gene_cluster	no-gene_cluster	no-gene_cluster	single_sp-plasmid_linked-gene_cluster
arg_1142	refseq__NC_020181.1_2967	gene_cluster	0.000322997	Patho	MinorFAMP	no	no	single_sp-plasmid_unlinked	Patho-gene_cluster	MinorFAMP-gene_cluster	no-gene_cluster	no-gene_cluster	single_sp-plasmid_unlinked-gene_cluster
arg_1143	refseq__NZ_ADCU02000001.1_1835	gene_cluster	0	Comm	MinorFAMP	no	no	single_sp-plasmid_unlinked	Comm-gene_cluster	MinorFAMP-gene_cluster	no-gene_cluster	no-gene_cluster	single_sp-plasmid_unlinked-gene_cluster
arg_1147	refseq__NZ_ADKB01000023.1_109	gene_cluster	0.001937984	Patho	MinorFAMP	no	no	single_sp-plasmid_unlinked	Patho-gene_cluster	MinorFAMP-gene_cluster	no-gene_cluster	no-gene_cluster	single_sp-plasmid_unlinked-gene_cluster
arg_1148	refseq__NZ_ADWT01000057.1_1	gene_cluster	0.001614987	Patho	MinorFAMP	no	no	single_sp-plasmid_unlinked	Patho-gene_cluster	MinorFAMP-gene_cluster	no-gene_cluster	no-gene_cluster	single_sp-plasmid_unlinked-gene_cluster
arg_1153	refseq__NZ_AEZY02000025.1_840	gene_cluster	0.001614987	Patho	MinorFAMP	no	no	single_sp-plasmid_unlinked	Patho-gene_cluster	MinorFAMP-gene_cluster	no-gene_cluster	no-gene_cluster	single_sp-plasmid_unlinked-gene_cluster
arg_1154	refseq__NZ_AFAV01000104.1_1	gene_cluster	0.000645995	Patho	MinorFAMP	no	no	single_sp-plasmid_unlinked	Patho-gene_cluster	MinorFAMP-gene_cluster	no-gene_cluster	no-gene_cluster	single_sp-plasmid_unlinked-gene_cluster
arg_1155	refseq__NZ_AGSG01000025.1_1	gene_cluster	0.035529716	Patho	MinorFAMP	no	no	single_sp-plasmid_unlinked	Patho-gene_cluster	MinorFAMP-gene_cluster	no-gene_cluster	no-gene_cluster	single_sp-plasmid_unlinked-gene_cluster
arg_1156	refseq__NZ_AHHL01000102.1_17	gene_cluster	0.002583979	Patho	MinorFAMP	no	no	single_sp-plasmid_unlinked	Patho-gene_cluster	MinorFAMP-gene_cluster	no-gene_cluster	no-gene_cluster	single_sp-plasmid_unlinked-gene_cluster
arg_1161	refseq__NZ_AIEY01000050.1_29	gene_cluster	0.006782946	Patho	MinorFAMP	yes	no	single_sp-plasmid_unlinked	Patho-gene_cluster	MinorFAMP-gene_cluster	yes-gene_cluster	no-gene_cluster	single_sp-plasmid_unlinked-gene_cluster
arg_1162	refseq__NZ_AIFB01000040.1_4	gene_cluster	0	Patho	MinorFAMP	no	no	single_sp-plasmid_unlinked	Patho-gene_cluster	MinorFAMP-gene_cluster	no-gene_cluster	no-gene_cluster	single_sp-plasmid_unlinked-gene_cluster
arg_1167	refseq__NZ_AKZD01000031.1_1	gene_cluster	0	Patho	none	no	no	single_sp-plasmid_unlinked	Patho-gene_cluster	none-gene_cluster	no-gene_cluster	no-gene_cluster	single_sp-plasmid_unlinked-gene_cluster
arg_1170	refseq__NZ_AMJY01000285.1_3	gene_cluster	0.023255814	Comm	none	no	no	single_sp-plasmid_linked	Comm-gene_cluster	none-gene_cluster	no-gene_cluster	no-gene_cluster	single_sp-plasmid_linked-gene_cluster
arg_1173	refseq__NZ_ANXQ01000031.1_29	gene_cluster	0.001614987	Patho	MinorFAMP	no	no	single_sp-plasmid_unlinked	Patho-gene_cluster	MinorFAMP-gene_cluster	no-gene_cluster	no-gene_cluster	single_sp-plasmid_unlinked-gene_cluster
arg_1176	refseq__NZ_AOMS01000003.1_346	gene_cluster	0.000968992	Patho	none	no	no	single_sp-plasmid_unlinked	Patho-gene_cluster	none-gene_cluster	no-gene_cluster	no-gene_cluster	single_sp-plasmid_unlinked-gene_cluster
arg_1177	refseq__NZ_AOMS01000027.1_165	gene_cluster	0.000322997	Patho	MinorFAMP	no	no	single_sp-plasmid_unlinked	Patho-gene_cluster	MinorFAMP-gene_cluster	no-gene_cluster	no-gene_cluster	single_sp-plasmid_unlinked-gene_cluster
arg_1178	refseq__NZ_AOQO01000030.1_73	gene_cluster	0.001937984	Patho	MinorFAMP	no	no	single_sp-plasmid_unlinked	Patho-gene_cluster	MinorFAMP-gene_cluster	no-gene_cluster	no-gene_cluster	single_sp-plasmid_unlinked-gene_cluster
arg_1179	refseq__NZ_AOQR01000026.1_59	gene_cluster	0.000322997	Patho	MinorFAMP	no	no	single_sp-plasmid_unlinked	Patho-gene_cluster	MinorFAMP-gene_cluster	no-gene_cluster	no-gene_cluster	single_sp-plasmid_unlinked-gene_cluster
arg_1180	refseq__NZ_AOQU01000062.1_3	gene_cluster	0	Patho	MinorFAMP	no	no	single_sp-plasmid_unlinked	Patho-gene_cluster	MinorFAMP-gene_cluster	no-gene_cluster	no-gene_cluster	single_sp-plasmid_unlinked-gene_cluster
arg_1181	refseq__NZ_AOQZ01000037.1_27	gene_cluster	0.007751938	Patho	MinorFAMP	no	no	single_sp-plasmid_unlinked	Patho-gene_cluster	MinorFAMP-gene_cluster	no-gene_cluster	no-gene_cluster	single_sp-plasmid_unlinked-gene_cluster
arg_1182	refseq__NZ_AOUE01000016.1_139	gene_cluster	0.000322997	Patho	MinorFAMP	no	no	single_sp-plasmid_unlinked	Patho-gene_cluster	MinorFAMP-gene_cluster	no-gene_cluster	no-gene_cluster	single_sp-plasmid_unlinked-gene_cluster
arg_1183	refseq__NZ_AP017610.1_726	gene_cluster	0.000645995	Patho	MinorFAMP	no	no	single_sp-plasmid_unlinked	Patho-gene_cluster	MinorFAMP-gene_cluster	no-gene_cluster	no-gene_cluster	single_sp-plasmid_unlinked-gene_cluster
arg_1185	refseq__NZ_APNW01000001.1_110	gene_cluster	0.001614987	Patho	MinorFAMP	no	no	single_sp-plasmid_unlinked	Patho-gene_cluster	MinorFAMP-gene_cluster	no-gene_cluster	no-gene_cluster	single_sp-plasmid_unlinked-gene_cluster
arg_1186	refseq__NZ_APYY01000394.1_1	gene_cluster	0.001937984	Patho	MinorFAMP	no	no	single_sp-plasmid_linked	Patho-gene_cluster	MinorFAMP-gene_cluster	no-gene_cluster	no-gene_cluster	single_sp-plasmid_linked-gene_cluster
arg_1187	refseq__NZ_AQAM01000214.1_13	gene_cluster	0.000968992	Patho	MinorFAMP	no	no	single_sp-plasmid_unlinked	Patho-gene_cluster	MinorFAMP-gene_cluster	no-gene_cluster	no-gene_cluster	single_sp-plasmid_unlinked-gene_cluster
arg_1188	refseq__NZ_AQAP01000374.1_1	gene_cluster	0.006136951	Patho	MinorFAMP	no	no	single_sp-plasmid_linked	Patho-gene_cluster	MinorFAMP-gene_cluster	no-gene_cluster	no-gene_cluster	single_sp-plasmid_linked-gene_cluster
arg_1189	refseq__NZ_AQAZ01000174.1_27	gene_cluster	0.00129199	Patho	MinorFAMP	no	no	single_sp-plasmid_unlinked	Patho-gene_cluster	MinorFAMP-gene_cluster	no-gene_cluster	no-gene_cluster	single_sp-plasmid_unlinked-gene_cluster
arg_1193	refseq__NZ_ARPV01000077.1_1	gene_cluster	0.002260982	Comm	MinorFAMP	no	no	single_sp-plasmid_linked	Comm-gene_cluster	MinorFAMP-gene_cluster	no-gene_cluster	no-gene_cluster	single_sp-plasmid_linked-gene_cluster
arg_1194	refseq__NZ_ARVO01000090.1_1	gene_cluster	0.001937984	Patho	none	no	no	single_sp-plasmid_linked	Patho-gene_cluster	none-gene_cluster	no-gene_cluster	no-gene_cluster	single_sp-plasmid_linked-gene_cluster
arg_1204	refseq__NZ_AYNJ01000063.1_15	gene_cluster	0.001614987	Patho	MinorFAMP	no	no	single_sp-plasmid_unlinked	Patho-gene_cluster	MinorFAMP-gene_cluster	no-gene_cluster	no-gene_cluster	single_sp-plasmid_unlinked-gene_cluster
arg_1206	refseq__NZ_AYQG01000133.1_1	gene_cluster	0.001614987	Patho	MinorFAMP	no	no	single_sp-plasmid_linked	Patho-gene_cluster	MinorFAMP-gene_cluster	no-gene_cluster	no-gene_cluster	single_sp-plasmid_linked-gene_cluster
arg_1207	refseq__NZ_AYQV01000048.1_1	gene_cluster	0.050710594	Patho	MinorFAMP	no	no	single_sp-plasmid_linked	Patho-gene_cluster	MinorFAMP-gene_cluster	no-gene_cluster	no-gene_cluster	single_sp-plasmid_linked-gene_cluster
arg_1208	refseq__NZ_AYQY01000094.1_3	gene_cluster	0.048126615	Patho	MinorFAMP	no	no	single_sp-plasmid_linked	Patho-gene_cluster	MinorFAMP-gene_cluster	no-gene_cluster	no-gene_cluster	single_sp-plasmid_linked-gene_cluster
arg_1209	refseq__NZ_AZUB01000001.1_1109	gene_cluster	0.00129199	Comm	MinorFAMP	no	no	single_sp-plasmid_unlinked	Comm-gene_cluster	MinorFAMP-gene_cluster	no-gene_cluster	no-gene_cluster	single_sp-plasmid_unlinked-gene_cluster
arg_1214	refseq__NZ_BBKD01000210.1_1	gene_cluster	0.001937984	Comm	MinorFAMP	no	no	single_sp-plasmid_unlinked	Comm-gene_cluster	MinorFAMP-gene_cluster	no-gene_cluster	no-gene_cluster	single_sp-plasmid_unlinked-gene_cluster
arg_1217	refseq__NZ_BDLM01000016.1_24	gene_cluster	0.000645995	Patho	MinorFAMP	no	no	single_sp-plasmid_unlinked	Patho-gene_cluster	MinorFAMP-gene_cluster	no-gene_cluster	no-gene_cluster	single_sp-plasmid_unlinked-gene_cluster
arg_1220	refseq__NZ_BDPR01000003.1_132	gene_cluster	0.000645995	Patho	MinorFAMP	no	no	single_sp-plasmid_unlinked	Patho-gene_cluster	MinorFAMP-gene_cluster	no-gene_cluster	no-gene_cluster	single_sp-plasmid_unlinked-gene_cluster
arg_1221	refseq__NZ_BEEB01000181.1_11	gene_cluster	0.000645995	Patho	MinorFAMP	no	no	single_sp-plasmid_unlinked	Patho-gene_cluster	MinorFAMP-gene_cluster	no-gene_cluster	no-gene_cluster	single_sp-plasmid_unlinked-gene_cluster
arg_1222	refseq__NZ_BEED01000208.1_1	gene_cluster	0	Patho	MinorFAMP	no	no	single_sp-plasmid_unlinked	Patho-gene_cluster	MinorFAMP-gene_cluster	no-gene_cluster	no-gene_cluster	single_sp-plasmid_unlinked-gene_cluster
arg_1223	refseq__NZ_BEEE01000053.1_116	gene_cluster	0.000322997	Patho	MinorFAMP	no	no	single_sp-plasmid_unlinked	Patho-gene_cluster	MinorFAMP-gene_cluster	no-gene_cluster	no-gene_cluster	single_sp-plasmid_unlinked-gene_cluster
arg_1224	refseq__NZ_BEFR01000004.1_103	gene_cluster	0.000322997	Patho	MinorFAMP	no	no	single_sp-plasmid_unlinked	Patho-gene_cluster	MinorFAMP-gene_cluster	no-gene_cluster	no-gene_cluster	single_sp-plasmid_unlinked-gene_cluster
arg_1227	refseq__NZ_BFCN01000108.1_2	gene_cluster	0.000322997	Patho	MinorFAMP	no	no	single_sp-plasmid_unlinked	Patho-gene_cluster	MinorFAMP-gene_cluster	no-gene_cluster	no-gene_cluster	single_sp-plasmid_unlinked-gene_cluster
arg_1229	refseq__NZ_BGLB01000020.1_17	gene_cluster	0.000322997	Comm	MinorFAMP	no	no	single_sp-plasmid_unlinked	Comm-gene_cluster	MinorFAMP-gene_cluster	no-gene_cluster	no-gene_cluster	single_sp-plasmid_unlinked-gene_cluster
arg_1230	refseq__NZ_BGLC01000094.1_17	gene_cluster	0.006459948	Patho	MinorFAMP	no	no	single_sp-plasmid_linked	Patho-gene_cluster	MinorFAMP-gene_cluster	no-gene_cluster	no-gene_cluster	single_sp-plasmid_linked-gene_cluster
arg_1231	refseq__NZ_BGLG01000017.1_44	gene_cluster	0.000645995	Patho	MinorFAMP	no	no	single_sp-plasmid_unlinked	Patho-gene_cluster	MinorFAMP-gene_cluster	no-gene_cluster	no-gene_cluster	single_sp-plasmid_unlinked-gene_cluster
arg_1232	refseq__NZ_BGLH01000010.1_112	gene_cluster	0.000968992	Patho	MinorFAMP	no	no	single_sp-plasmid_unlinked	Patho-gene_cluster	MinorFAMP-gene_cluster	no-gene_cluster	no-gene_cluster	single_sp-plasmid_unlinked-gene_cluster
arg_1236	refseq__NZ_BGPX01000003.1_162	gene_cluster	0.001614987	Patho	MinorFAMP	no	no	single_sp-plasmid_unlinked	Patho-gene_cluster	MinorFAMP-gene_cluster	no-gene_cluster	no-gene_cluster	single_sp-plasmid_unlinked-gene_cluster
arg_1237	refseq__NZ_BGSZ01000009.1_34	gene_cluster	0.000968992	Patho	MinorFAMP	no	no	single_sp-plasmid_unlinked	Patho-gene_cluster	MinorFAMP-gene_cluster	no-gene_cluster	no-gene_cluster	single_sp-plasmid_unlinked-gene_cluster
arg_1238	refseq__NZ_BGTN01000159.1_1	gene_cluster	0.002260982	Patho	MinorFAMP	no	no	single_sp-plasmid_unlinked	Patho-gene_cluster	MinorFAMP-gene_cluster	no-gene_cluster	no-gene_cluster	single_sp-plasmid_unlinked-gene_cluster
arg_1239	refseq__NZ_BGVM01000041.1_13	gene_cluster	0.005167959	Patho	MinorFAMP	no	no	single_sp-plasmid_unlinked	Patho-gene_cluster	MinorFAMP-gene_cluster	no-gene_cluster	no-gene_cluster	single_sp-plasmid_unlinked-gene_cluster
arg_1240	refseq__NZ_BGZG01000007.1_6	gene_cluster	0.000322997	Patho	MinorFAMP	no	no	single_sp-plasmid_unlinked	Patho-gene_cluster	MinorFAMP-gene_cluster	no-gene_cluster	no-gene_cluster	single_sp-plasmid_unlinked-gene_cluster
arg_1242	refseq__NZ_BHWY01000003.1_1649	gene_cluster	0.000645995	Patho	MinorFAMP	no	no	single_sp-plasmid_unlinked	Patho-gene_cluster	MinorFAMP-gene_cluster	no-gene_cluster	no-gene_cluster	single_sp-plasmid_unlinked-gene_cluster
arg_1248	refseq__NZ_BIIW01000055.1_31	gene_cluster	0.01130491	Patho	MinorFAMP	no	no	single_sp-plasmid_linked	Patho-gene_cluster	MinorFAMP-gene_cluster	no-gene_cluster	no-gene_cluster	single_sp-plasmid_linked-gene_cluster
arg_1249	refseq__NZ_BIIW01000076.1_19	gene_cluster	0.001937984	Patho	MinorFAMP	no	no	single_sp-plasmid_linked	Patho-gene_cluster	MinorFAMP-gene_cluster	no-gene_cluster	no-gene_cluster	single_sp-plasmid_linked-gene_cluster
arg_1251	refseq__NZ_BILS01000024.1_25	gene_cluster	0.000645995	Patho	MinorFAMP	no	no	single_sp-plasmid_unlinked	Patho-gene_cluster	none-gene_cluster	no-gene_cluster	no-gene_cluster	single_sp-plasmid_unlinked-gene_cluster
arg_1253	refseq__NZ_CAADLD010000405.1_1	gene_cluster	0	Patho	none	no	no	single_sp-plasmid_unlinked	Patho-gene_cluster	none-gene_cluster	no-gene_cluster	no-gene_cluster	single_sp-plasmid_unlinked-gene_cluster
arg_1254	refseq__NZ_CAADNK010000126.1_33	gene_cluster	0	Patho	none	no	no	single_sp-plasmid_unlinked	Patho-gene_cluster	none-gene_cluster	no-gene_cluster	no-gene_cluster	single_sp-plasmid_unlinked-gene_cluster
arg_1255	refseq__NZ_CAAHAH010000001.1_378	gene_cluster	0.000645995	Patho	MinorFAMP	no	no	single_sp-plasmid_unlinked	Patho-gene_cluster	MinorFAMP-gene_cluster	no-gene_cluster	no-gene_cluster	single_sp-plasmid_unlinked-gene_cluster
arg_1256	refseq__NZ_CAAHAH010000023.1_6	gene_cluster	0.003229974	Patho	MinorFAMP	no	no	single_sp-plasmid_linked	Patho-gene_cluster	MinorFAMP-gene_cluster	no-gene_cluster	no-gene_cluster	single_sp-plasmid_linked-gene_cluster
arg_1257	refseq__NZ_CBWH010000020.1_86	gene_cluster	0.027131783	Patho	MinorFAMP	yes	no	single_sp-plasmid_linked	Patho-gene_cluster	MinorFAMP-gene_cluster	yes-gene_cluster	no-gene_cluster	single_sp-plasmid_linked-gene_cluster
arg_1258	refseq__NZ_CCBR01000298.1_7	gene_cluster	0	Patho	MinorFAMP	no	no	single_sp-plasmid_unlinked	Patho-gene_cluster	MinorFAMP-gene_cluster	no-gene_cluster	no-gene_cluster	single_sp-plasmid_unlinked-gene_cluster
arg_1259	refseq__NZ_CCBT01000020.1_18	gene_cluster	0.000645995	Patho	MinorFAMP	no	no	single_sp-plasmid_unlinked	Patho-gene_cluster	MinorFAMP-gene_cluster	no-gene_cluster	no-gene_cluster	single_sp-plasmid_unlinked-gene_cluster
arg_1260	refseq__NZ_CCEX01000007.1_2	gene_cluster	0.015503876	Patho	MinorFAMP	no	no	single_sp-plasmid_linked	Patho-gene_cluster	MinorFAMP-gene_cluster	no-gene_cluster	no-gene_cluster	single_sp-plasmid_linked-gene_cluster
arg_1261	refseq__NZ_CCIA01000248.1_1	gene_cluster	0.000322997	Patho	MinorFAMP	no	no	single_sp-plasmid_unlinked	Patho-gene_cluster	MinorFAMP-gene_cluster	no-gene_cluster	no-gene_cluster	single_sp-plasmid_unlinked-gene_cluster
arg_1264	refseq__NZ_CDPS01000277.1_1	gene_cluster	0.000968992	Comm	MinorFAMP	no	no	single_sp-plasmid_unlinked	Comm-gene_cluster	MinorFAMP-gene_cluster	no-gene_cluster	no-gene_cluster	single_sp-plasmid_unlinked-gene_cluster
arg_1266	refseq__NZ_CDQZ01000602.1_1	gene_cluster	0.000968992	Comm	MinorFAMP	no	no	single_sp-plasmid_unlinked	Comm-gene_cluster	MinorFAMP-gene_cluster	no-gene_cluster	no-gene_cluster	single_sp-plasmid_unlinked-gene_cluster
arg_1267	refseq__NZ_CDRC01000557.1_1	gene_cluster	0.076873385	Patho	MinorFAMP	no	no	single_sp-plasmid_linked	Patho-gene_cluster	MinorFAMP-gene_cluster	no-gene_cluster	no-gene_cluster	single_sp-plasmid_linked-gene_cluster
arg_1268	refseq__NZ_CDRS01000134.1_5	gene_cluster	0.001614987	Patho	MinorFAMP	no	no	single_sp-plasmid_unlinked	Patho-gene_cluster	MinorFAMP-gene_cluster	no-gene_cluster	no-gene_cluster	single_sp-plasmid_unlinked-gene_cluster
arg_1269	refseq__NZ_CGFY01000002.1_85	gene_cluster	0	Patho	none	no	no	single_sp-plasmid_unlinked	Patho-gene_cluster	none-gene_cluster	no-gene_cluster	no-gene_cluster	single_sp-plasmid_unlinked-gene_cluster
arg_1271	refseq__NZ_CH482384.1_5592	gene_cluster	0	Patho	none	no	no	single_sp-plasmid_unlinked	Patho-gene_cluster	none-gene_cluster	no-gene_cluster	no-gene_cluster	single_sp-plasmid_unlinked-gene_cluster
arg_1272	refseq__NZ_CKTN01000002.1_14	gene_cluster	0.006136951	PathoComm	none	no	no	multi_sp-plasmid_linked	PathoComm-gene_cluster	none-gene_cluster	no-gene_cluster	no-gene_cluster	multi_sp-plasmid_linked-gene_cluster
arg_1273	refseq__NZ_CM003707.1_4281	gene_cluster	0.002906977	Patho	MinorFAMP	no	no	single_sp-plasmid_unlinked	Patho-gene_cluster	MinorFAMP-gene_cluster	no-gene_cluster	no-gene_cluster	single_sp-plasmid_unlinked-gene_cluster
arg_1274	refseq__NZ_CP005998.1_1272	gene_cluster	0.000322997	Patho	MinorFAMP	no	no	single_sp-plasmid_unlinked	Patho-gene_cluster	MinorFAMP-gene_cluster	no-gene_cluster	no-gene_cluster	single_sp-plasmid_unlinked-gene_cluster
arg_1276	refseq__NZ_CP006030.1_2035	gene_cluster	0	Comm	none	no	no	single_sp-plasmid_unlinked	Comm-gene_cluster	none-gene_cluster	no-gene_cluster	no-gene_cluster	single_sp-plasmid_unlinked-gene_cluster
arg_1277	refseq__NZ_CP006030.1_2127	gene_cluster	0	Comm	none	no	no	single_sp-plasmid_unlinked	Comm-gene_cluster	none-gene_cluster	no-gene_cluster	no-gene_cluster	single_sp-plasmid_unlinked-gene_cluster
arg_1281	refseq__NZ_CP006982.1_5296	gene_cluster	0	Patho	none	no	no	single_sp-plasmid_unlinked	Patho-gene_cluster	none-gene_cluster	no-gene_cluster	no-gene_cluster	single_sp-plasmid_unlinked-gene_cluster
arg_1282	refseq__NZ_CP007133.1_3231	gene_cluster	0.000322997	Patho	MinorFAMP	no	no	single_sp-plasmid_unlinked	Patho-gene_cluster	MinorFAMP-gene_cluster	no-gene_cluster	no-gene_cluster	single_sp-plasmid_unlinked-gene_cluster
arg_1283	refseq__NZ_CP007393.1_4382	gene_cluster	0	Patho	MinorFAMP	no	no	single_sp-plasmid_unlinked	Patho-gene_cluster	MinorFAMP-gene_cluster	no-gene_cluster	no-gene_cluster	single_sp-plasmid_unlinked-gene_cluster
arg_1288	refseq__NZ_CP008905.1_3100	gene_cluster	0.000322997	Patho	MinorFAMP	no	no	single_sp-plasmid_linked	Patho-gene_cluster	MinorFAMP-gene_cluster	no-gene_cluster	no-gene_cluster	single_sp-plasmid_linked-gene_cluster
arg_1289	refseq__NZ_CP009106.2_2748	gene_cluster	0.002583979	Patho	MinorFAMP	no	no	single_sp-plasmid_unlinked	Patho-gene_cluster	MinorFAMP-gene_cluster	no-gene_cluster	no-gene_cluster	single_sp-plasmid_unlinked-gene_cluster
arg_1292	refseq__NZ_CP010453.1_1954	gene_cluster	0.361434109	Comm	none	no	no	multi_sp-plasmid_linked	Comm-gene_cluster	none-gene_cluster	no-gene_cluster	no-gene_cluster	multi_sp-plasmid_linked-gene_cluster
arg_1293	refseq__NZ_CP011539.1_2019	gene_cluster	0.000645995	Patho	MinorFAMP	no	no	single_sp-plasmid_unlinked	Patho-gene_cluster	MinorFAMP-gene_cluster	no-gene_cluster	no-gene_cluster	single_sp-plasmid_unlinked-gene_cluster
arg_1294	refseq__NZ_CP011584.1_3666	gene_cluster	0.000322997	Patho	MinorFAMP	no	no	single_sp-plasmid_unlinked	Patho-gene_cluster	MinorFAMP-gene_cluster	no-gene_cluster	no-gene_cluster	single_sp-plasmid_unlinked-gene_cluster
arg_1299	refseq__NZ_CP013245.1_606	gene_cluster	0	Patho	none	no	no	single_sp-plasmid_unlinked	Patho-gene_cluster	none-gene_cluster	no-gene_cluster	no-gene_cluster	single_sp-plasmid_unlinked-gene_cluster
arg_1300	refseq__NZ_CP013253.1_1188	gene_cluster	0.000322997	Patho	MinorFAMP	no	no	single_sp-plasmid_unlinked	Patho-gene_cluster	MinorFAMP-gene_cluster	no-gene_cluster	no-gene_cluster	single_sp-plasmid_unlinked-gene_cluster
arg_1302	refseq__NZ_CP014031.2_3445	gene_cluster	0	Comm	MinorFAMP	no	no	single_sp-plasmid_unlinked	Comm-gene_cluster	MinorFAMP-gene_cluster	no-gene_cluster	no-gene_cluster	single_sp-plasmid_unlinked-gene_cluster
arg_1303	refseq__NZ_CP014071.1_4253	gene_cluster	0.000645995	Comm	MinorFAMP	no	no	single_sp-plasmid_unlinked	Comm-gene_cluster	MinorFAMP-gene_cluster	no-gene_cluster	no-gene_cluster	single_sp-plasmid_unlinked-gene_cluster
arg_1305	refseq__NZ_CP014667.1_4273	gene_cluster	0.001937984	Patho	MinorFAMP	no	no	single_sp-plasmid_unlinked	Patho-gene_cluster	MinorFAMP-gene_cluster	no-gene_cluster	no-gene_cluster	single_sp-plasmid_unlinked-gene_cluster
arg_1306	refseq__NZ_CP014696.2_2507	gene_cluster	0.000645995	Comm	MinorFAMP	no	no	single_sp-plasmid_linked	Comm-gene_cluster	MinorFAMP-gene_cluster	no-gene_cluster	no-gene_cluster	single_sp-plasmid_linked-gene_cluster
arg_1307	refseq__NZ_CP016344.1_4372	gene_cluster	0.000645995	Comm	MinorFAMP	no	no	single_sp-plasmid_unlinked	Comm-gene_cluster	MinorFAMP-gene_cluster	no-gene_cluster	no-gene_cluster	single_sp-plasmid_unlinked-gene_cluster
arg_1308	refseq__NZ_CP016755.1_4732	gene_cluster	0.000322997	Patho	MinorFAMP	no	no	single_sp-plasmid_unlinked	Patho-gene_cluster	MinorFAMP-gene_cluster	no-gene_cluster	no-gene_cluster	single_sp-plasmid_unlinked-gene_cluster
arg_1310	refseq__NZ_CP017085.1_1624	gene_cluster	0.00129199	Patho	MinorFAMP	no	no	single_sp-plasmid_unlinked	Patho-gene_cluster	MinorFAMP-gene_cluster	no-gene_cluster	no-gene_cluster	single_sp-plasmid_unlinked-gene_cluster
arg_1311	refseq__NZ_CP017450.1_2429	gene_cluster	0.000322997	Comm	MinorFAMP	no	no	single_sp-plasmid_unlinked	Comm-gene_cluster	MinorFAMP-gene_cluster	no-gene_cluster	no-gene_cluster	single_sp-plasmid_unlinked-gene_cluster
arg_1312	refseq__NZ_CP017669.1_464	gene_cluster	0.001937984	Patho	MinorFAMP	no	no	single_sp-plasmid_unlinked	Patho-gene_cluster	MinorFAMP-gene_cluster	no-gene_cluster	no-gene_cluster	single_sp-plasmid_unlinked-gene_cluster
arg_1315	refseq__NZ_CP018252.1_3213	gene_cluster	0.00129199	Patho	MinorFAMP	no	no	single_sp-plasmid_unlinked	Patho-gene_cluster	MinorFAMP-gene_cluster	no-gene_cluster	no-gene_cluster	single_sp-plasmid_unlinked-gene_cluster
arg_1320	refseq__NZ_CP020052.1_1769	gene_cluster	0.00129199	Patho	none	no	no	single_sp-plasmid_unlinked	Patho-gene_cluster	none-gene_cluster	no-gene_cluster	no-gene_cluster	single_sp-plasmid_unlinked-gene_cluster
arg_1322	refseq__NZ_CP020089.1_1270	gene_cluster	0	Patho	MinorFAMP	no	no	single_sp-plasmid_unlinked	Patho-gene_cluster	MinorFAMP-gene_cluster	no-gene_cluster	no-gene_cluster	single_sp-plasmid_unlinked-gene_cluster
arg_1328	refseq__NZ_CP020847.1_1118	gene_cluster	0	Comm	MinorFAMP	no	no	single_sp-plasmid_unlinked	Comm-gene_cluster	MinorFAMP-gene_cluster	no-gene_cluster	no-gene_cluster	single_sp-plasmid_unlinked-gene_cluster
arg_1329	refseq__NZ_CP021137.1_2722	gene_cluster	0	Patho	none	no	no	single_sp-plasmid_unlinked	Patho-gene_cluster	none-gene_cluster	no-gene_cluster	no-gene_cluster	single_sp-plasmid_unlinked-gene_cluster
arg_1334	refseq__NZ_CP022532.1_1063	gene_cluster	0.001614987	Patho	MinorFAMP	no	no	single_sp-plasmid_unlinked	Patho-gene_cluster	MinorFAMP-gene_cluster	no-gene_cluster	no-gene_cluster	single_sp-plasmid_unlinked-gene_cluster
arg_1342	refseq__NZ_CP023820.1_2389	gene_cluster	0.000645995	Patho	MinorFAMP	no	no	single_sp-plasmid_unlinked	Patho-gene_cluster	MinorFAMP-gene_cluster	no-gene_cluster	no-gene_cluster	single_sp-plasmid_unlinked-gene_cluster
arg_1343	refseq__NZ_CP023839.1_2689	gene_cluster	0.000322997	Comm	MinorFAMP	no	no	single_sp-plasmid_unlinked	Comm-gene_cluster	MinorFAMP-gene_cluster	no-gene_cluster	no-gene_cluster	single_sp-plasmid_unlinked-gene_cluster
arg_1344	refseq__NZ_CP023963.1_1611	gene_cluster	0.000322997	Patho	MinorFAMP	no	no	single_sp-plasmid_unlinked	Patho-gene_cluster	MinorFAMP-gene_cluster	no-gene_cluster	no-gene_cluster	single_sp-plasmid_unlinked-gene_cluster
arg_1345	refseq__NZ_CP024263.1_1787	gene_cluster	0.000322997	Patho	MinorFAMP	no	no	single_sp-plasmid_unlinked	Patho-gene_cluster	MinorFAMP-gene_cluster	no-gene_cluster	no-gene_cluster	single_sp-plasmid_unlinked-gene_cluster
arg_1349	refseq__NZ_CP024677.1_3583	gene_cluster	0.000645995	Patho	MinorFAMP	no	no	single_sp-plasmid_unlinked	Patho-gene_cluster	MinorFAMP-gene_cluster	no-gene_cluster	no-gene_cluster	single_sp-plasmid_unlinked-gene_cluster
arg_1350	refseq__NZ_CP024680.1_2367	gene_cluster	0.000968992	Patho	MinorFAMP	no	no	single_sp-plasmid_unlinked	Patho-gene_cluster	MinorFAMP-gene_cluster	no-gene_cluster	no-gene_cluster	single_sp-plasmid_unlinked-gene_cluster
arg_1359	refseq__NZ_CP024880.1_1305	gene_cluster	0.000645995	Patho	MinorFAMP	no	no	single_sp-plasmid_unlinked	Patho-gene_cluster	MinorFAMP-gene_cluster	no-gene_cluster	no-gene_cluster	single_sp-plasmid_unlinked-gene_cluster
arg_1360	refseq__NZ_CP024885.1_1612	gene_cluster	0.000968992	Patho	MinorFAMP	no	no	single_sp-plasmid_unlinked	Patho-gene_cluster	MinorFAMP-gene_cluster	no-gene_cluster	no-gene_cluster	single_sp-plasmid_unlinked-gene_cluster
arg_1361	refseq__NZ_CP024978.1_3305	gene_cluster	0.001614987	Patho	MinorFAMP	no	no	single_sp-plasmid_unlinked	Patho-gene_cluster	MinorFAMP-gene_cluster	no-gene_cluster	no-gene_cluster	single_sp-plasmid_unlinked-gene_cluster
arg_1362	refseq__NZ_CP024992.1_3176	gene_cluster	0	Patho	MinorFAMP	no	no	single_sp-plasmid_unlinked	Patho-gene_cluster	MinorFAMP-gene_cluster	no-gene_cluster	no-gene_cluster	single_sp-plasmid_unlinked-gene_cluster
arg_1363	refseq__NZ_CP025716.1_1055	gene_cluster	0.000968992	Patho	MinorFAMP	no	no	single_sp-plasmid_linked	Patho-gene_cluster	MinorFAMP-gene_cluster	no-gene_cluster	no-gene_cluster	single_sp-plasmid_linked-gene_cluster
arg_1364	refseq__NZ_CP025913.1_4038	gene_cluster	0.000645995	Patho	MinorFAMP	no	no	single_sp-plasmid_unlinked	Patho-gene_cluster	MinorFAMP-gene_cluster	no-gene_cluster	no-gene_cluster	single_sp-plasmid_unlinked-gene_cluster
arg_1371	refseq__NZ_CP026536.1_4658	gene_cluster	0.002583979	Comm	none	no	no	single_sp-plasmid_unlinked	Comm-gene_cluster	none-gene_cluster	no-gene_cluster	no-gene_cluster	single_sp-plasmid_unlinked-gene_cluster
arg_1376	refseq__NZ_CP026828.1_4379	gene_cluster	0.000322997	Patho	MinorFAMP	no	no	single_sp-plasmid_unlinked	Patho-gene_cluster	MinorFAMP-gene_cluster	no-gene_cluster	no-gene_cluster	single_sp-plasmid_unlinked-gene_cluster
arg_1377	refseq__NZ_CP026831.1_1548	gene_cluster	0	Patho	MinorFAMP	no	no	single_sp-plasmid_unlinked	Patho-gene_cluster	MinorFAMP-gene_cluster	no-gene_cluster	no-gene_cluster	single_sp-plasmid_unlinked-gene_cluster
arg_1379	refseq__NZ_CP027064.2_3601	gene_cluster	0.000322997	Comm	MinorFAMP	no	no	single_sp-plasmid_unlinked	Comm-gene_cluster	MinorFAMP-gene_cluster	no-gene_cluster	no-gene_cluster	single_sp-plasmid_unlinked-gene_cluster
arg_1380	refseq__NZ_CP027430.1_1008	gene_cluster	0.100775194	Patho	MinorFAMP	no	no	single_sp-plasmid_linked	Patho-gene_cluster	MinorFAMP-gene_cluster	no-gene_cluster	no-gene_cluster	single_sp-plasmid_linked-gene_cluster
arg_1383	refseq__NZ_CP027447.1_3097	gene_cluster	0.001937984	Patho	MinorFAMP	no	no	single_sp-plasmid_linked	Patho-gene_cluster	MinorFAMP-gene_cluster	no-gene_cluster	no-gene_cluster	single_sp-plasmid_linked-gene_cluster
arg_1391	refseq__NZ_CP028538.2_1073	gene_cluster	0	Patho	MinorFAMP	no	no	single_sp-plasmid_unlinked	Patho-gene_cluster	MinorFAMP-gene_cluster	no-gene_cluster	no-gene_cluster	single_sp-plasmid_unlinked-gene_cluster
arg_1394	refseq__NZ_CP029597.1_275	gene_cluster	0.00129199	Comm	MinorFAMP	no	no	single_sp-plasmid_unlinked	Comm-gene_cluster	MinorFAMP-gene_cluster	no-gene_cluster	no-gene_cluster	single_sp-plasmid_unlinked-gene_cluster
arg_1395	refseq__NZ_CP029687.1_1495	gene_cluster	0.000968992	Patho	MinorFAMP	no	no	single_sp-plasmid_unlinked	Patho-gene_cluster	MinorFAMP-gene_cluster	no-gene_cluster	no-gene_cluster	single_sp-plasmid_unlinked-gene_cluster
arg_1396	refseq__NZ_CP029747.1_382	gene_cluster	0.000645995	Patho	MinorFAMP	no	no	single_sp-plasmid_unlinked	Patho-gene_cluster	MinorFAMP-gene_cluster	no-gene_cluster	no-gene_cluster	single_sp-plasmid_unlinked-gene_cluster
arg_1397	refseq__NZ_CP029802.1_65	gene_cluster	0.000322997	Patho	none	no	no	single_sp-plasmid_unlinked	Patho-gene_cluster	none-gene_cluster	no-gene_cluster	no-gene_cluster	single_sp-plasmid_unlinked-gene_cluster
arg_1399	refseq__NZ_CP030767.1_4137	gene_cluster	0.000968992	Patho	MinorFAMP	no	no	single_sp-plasmid_unlinked	Patho-gene_cluster	MinorFAMP-gene_cluster	no-gene_cluster	no-gene_cluster	single_sp-plasmid_unlinked-gene_cluster
arg_1407	refseq__NZ_CP032523.1_4930	gene_cluster	0.00129199	Patho	MinorFAMP	no	no	single_sp-plasmid_unlinked	Patho-gene_cluster	MinorFAMP-gene_cluster	no-gene_cluster	no-gene_cluster	single_sp-plasmid_unlinked-gene_cluster
arg_1409	refseq__NZ_CP032986.1_4090	gene_cluster	0.081072351	Patho	MinorFAMP	no	no	single_sp-plasmid_linked	Patho-gene_cluster	MinorFAMP-gene_cluster	no-gene_cluster	no-gene_cluster	single_sp-plasmid_linked-gene_cluster
arg_1413	refseq__NZ_CP033780.1_1735	gene_cluster	0.000645995	Patho	MinorFAMP	no	no	single_sp-plasmid_unlinked	Patho-gene_cluster	MinorFAMP-gene_cluster	no-gene_cluster	no-gene_cluster	single_sp-plasmid_unlinked-gene_cluster
arg_1415	refseq__NZ_CP033817.1_1622	gene_cluster	0.000645995	Patho	MinorFAMP	no	no	single_sp-plasmid_unlinked	Patho-gene_cluster	MinorFAMP-gene_cluster	no-gene_cluster	no-gene_cluster	single_sp-plasmid_unlinked-gene_cluster
arg_1416	refseq__NZ_CP034129.1_3551	gene_cluster	0.000645995	Comm	MinorFAMP	no	no	single_sp-plasmid_unlinked	Comm-gene_cluster	MinorFAMP-gene_cluster	no-gene_cluster	no-gene_cluster	single_sp-plasmid_unlinked-gene_cluster
arg_1420	refseq__NZ_CP035317.1_3850	gene_cluster	0.001937984	Patho	MinorFAMP	no	no	single_sp-plasmid_linked	Patho-gene_cluster	MinorFAMP-gene_cluster	no-gene_cluster	no-gene_cluster	single_sp-plasmid_linked-gene_cluster
arg_1422	refseq__NZ_CP037734.1_3524	gene_cluster	0.000322997	Patho	MinorFAMP	no	no	single_sp-plasmid_unlinked	Patho-gene_cluster	MinorFAMP-gene_cluster	no-gene_cluster	no-gene_cluster	single_sp-plasmid_unlinked-gene_cluster
arg_1424	refseq__NZ_CVOH01000027.1_16	gene_cluster	0.002260982	Patho	MinorFAMP	no	no	single_sp-plasmid_linked	Patho-gene_cluster	MinorFAMP-gene_cluster	no-gene_cluster	no-gene_cluster	single_sp-plasmid_linked-gene_cluster
arg_1425	refseq__NZ_CWSW01000004.1_56	gene_cluster	0.058139535	Patho	MinorFAMP	no	no	single_sp-plasmid_linked	Patho-gene_cluster	MinorFAMP-gene_cluster	no-gene_cluster	no-gene_cluster	single_sp-plasmid_linked-gene_cluster
arg_1426	refseq__NZ_CWTN01000003.1_73	gene_cluster	0.010981912	Patho	MinorFAMP	no	no	single_sp-plasmid_unlinked	Patho-gene_cluster	MinorFAMP-gene_cluster	no-gene_cluster	no-gene_cluster	single_sp-plasmid_unlinked-gene_cluster
arg_1427	refseq__NZ_CWUR01000019.1_20	gene_cluster	0.031007752	Patho	MinorFAMP	no	no	single_sp-plasmid_unlinked	Patho-gene_cluster	MinorFAMP-gene_cluster	no-gene_cluster	no-gene_cluster	single_sp-plasmid_unlinked-gene_cluster
arg_1428	refseq__NZ_CWWV01000117.1_1	gene_cluster	0.014534884	Patho	MinorFAMP	no	no	single_sp-plasmid_unlinked	Patho-gene_cluster	MinorFAMP-gene_cluster	no-gene_cluster	no-gene_cluster	single_sp-plasmid_unlinked-gene_cluster
arg_1430	refseq__NZ_CXDA01000043.1_19	gene_cluster	0.013242894	Patho	MinorFAMP	no	no	single_sp-plasmid_unlinked	Patho-gene_cluster	MinorFAMP-gene_cluster	no-gene_cluster	no-gene_cluster	single_sp-plasmid_unlinked-gene_cluster
arg_1431	refseq__NZ_CXIK01000135.1_8	gene_cluster	0.00129199	Patho	MinorFAMP	no	no	single_sp-plasmid_unlinked	Patho-gene_cluster	MinorFAMP-gene_cluster	no-gene_cluster	no-gene_cluster	single_sp-plasmid_unlinked-gene_cluster
arg_1435	refseq__NZ_CXXK01000011.1_158	gene_cluster	0.000968992	Patho	MinorFAMP	no	no	single_sp-plasmid_unlinked	Patho-gene_cluster	MinorFAMP-gene_cluster	no-gene_cluster	no-gene_cluster	single_sp-plasmid_unlinked-gene_cluster
arg_1441	refseq__NZ_CXYT01000001.1_557	gene_cluster	0.011627907	Patho	MinorFAMP	yes	no	single_sp-plasmid_unlinked	Patho-gene_cluster	MinorFAMP-gene_cluster	yes-gene_cluster	no-gene_cluster	single_sp-plasmid_unlinked-gene_cluster
arg_1443	refseq__NZ_CXZO01000001.1_491	gene_cluster	0.000322997	Patho	MinorFAMP	no	no	single_sp-plasmid_unlinked	Patho-gene_cluster	MinorFAMP-gene_cluster	no-gene_cluster	no-gene_cluster	single_sp-plasmid_unlinked-gene_cluster
arg_1444	refseq__NZ_CYCH01000037.1_15	gene_cluster	0.000645995	Patho	MinorFAMP	no	no	single_sp-plasmid_unlinked	Patho-gene_cluster	MinorFAMP-gene_cluster	no-gene_cluster	no-gene_cluster	single_sp-plasmid_unlinked-gene_cluster
arg_1446	refseq__NZ_CYFK01000025.1_36	gene_cluster	0.002260982	Patho	MinorFAMP	no	no	single_sp-plasmid_unlinked	Patho-gene_cluster	MinorFAMP-gene_cluster	no-gene_cluster	no-gene_cluster	single_sp-plasmid_unlinked-gene_cluster
arg_1448	refseq__NZ_CZDQ01000027.1_37	gene_cluster	0.406653747	Comm	none	yes	no	multi_sp-plasmid_linked	Comm-gene_cluster	none-gene_cluster	yes-gene_cluster	no-gene_cluster	multi_sp-plasmid_linked-gene_cluster
arg_1451	refseq__NZ_FANT01000230.1_1	gene_cluster	0	Patho	none	no	no	single_sp-plasmid_unlinked	Patho-gene_cluster	none-gene_cluster	no-gene_cluster	no-gene_cluster	single_sp-plasmid_unlinked-gene_cluster
arg_1452	refseq__NZ_FAVL01000045.1_20	gene_cluster	0.004521964	Patho	MinorFAMP	no	no	single_sp-plasmid_unlinked	Patho-gene_cluster	MinorFAMP-gene_cluster	no-gene_cluster	no-gene_cluster	single_sp-plasmid_unlinked-gene_cluster
arg_1465	refseq__NZ_FKCW01000021.1_81	gene_cluster	0.000322997	Patho	MinorFAMP	no	no	single_sp-plasmid_unlinked	Patho-gene_cluster	MinorFAMP-gene_cluster	no-gene_cluster	no-gene_cluster	single_sp-plasmid_unlinked-gene_cluster
arg_1468	refseq__NZ_FKDT01000001.1_620	gene_cluster	0.00129199	Comm	MinorFAMP	no	no	single_sp-plasmid_unlinked	Comm-gene_cluster	MinorFAMP-gene_cluster	no-gene_cluster	no-gene_cluster	single_sp-plasmid_unlinked-gene_cluster
arg_1473	refseq__NZ_FKFT01000002.1_200	gene_cluster	0.000322997	Patho	MinorFAMP	no	no	single_sp-plasmid_unlinked	Patho-gene_cluster	MinorFAMP-gene_cluster	no-gene_cluster	no-gene_cluster	single_sp-plasmid_unlinked-gene_cluster
arg_1481	refseq__NZ_FLAH01000033.1_10	gene_cluster	0.000322997	Comm	MinorFAMP	no	no	single_sp-plasmid_unlinked	Comm-gene_cluster	MinorFAMP-gene_cluster	no-gene_cluster	no-gene_cluster	single_sp-plasmid_unlinked-gene_cluster
arg_1483	refseq__NZ_FLIT01000060.1_2	gene_cluster	0	Comm	none	no	no	single_sp-plasmid_unlinked	Comm-gene_cluster	none-gene_cluster	no-gene_cluster	no-gene_cluster	single_sp-plasmid_unlinked-gene_cluster
arg_1488	refseq__NZ_FLVQ01000013.1_34	gene_cluster	0	Patho	MinorFAMP	no	no	single_sp-plasmid_unlinked	Patho-gene_cluster	MinorFAMP-gene_cluster	no-gene_cluster	no-gene_cluster	single_sp-plasmid_unlinked-gene_cluster
arg_1489	refseq__NZ_FLXD01000079.1_1	gene_cluster	0.013888889	PathoComm	none	no	no	multi_sp-plasmid_linked	PathoComm-gene_cluster	none-gene_cluster	no-gene_cluster	no-gene_cluster	multi_sp-plasmid_linked-gene_cluster
arg_1496	refseq__NZ_FMXY01000001.1_466	gene_cluster	0.001937984	Comm	MinorFAMP	no	no	single_sp-plasmid_unlinked	Comm-gene_cluster	MinorFAMP-gene_cluster	no-gene_cluster	no-gene_cluster	single_sp-plasmid_unlinked-gene_cluster
arg_1497	refseq__NZ_FODW01000002.1_479	gene_cluster	0.00129199	Comm	MinorFAMP	no	no	single_sp-plasmid_unlinked	Comm-gene_cluster	MinorFAMP-gene_cluster	no-gene_cluster	no-gene_cluster	single_sp-plasmid_unlinked-gene_cluster
arg_1498	refseq__NZ_FODW01000002.1_535	gene_cluster	0.000645995	Comm	MinorFAMP	no	no	single_sp-plasmid_unlinked	Comm-gene_cluster	MinorFAMP-gene_cluster	no-gene_cluster	no-gene_cluster	single_sp-plasmid_unlinked-gene_cluster
arg_1502	refseq__NZ_FWGF01000002.1_237	gene_cluster	0.000645995	Comm	MinorFAMP	no	no	single_sp-plasmid_unlinked	Comm-gene_cluster	MinorFAMP-gene_cluster	no-gene_cluster	no-gene_cluster	single_sp-plasmid_unlinked-gene_cluster
arg_1504	refseq__NZ_FWJR01000040.1_2	gene_cluster	0.013888889	Comm	none	no	no	single_sp-plasmid_linked	Comm-gene_cluster	none-gene_cluster	no-gene_cluster	no-gene_cluster	single_sp-plasmid_linked-gene_cluster
arg_1505	refseq__NZ_FWMF01000018.1_37	gene_cluster	0.00129199	Patho	MinorFAMP	no	no	single_sp-plasmid_unlinked	Patho-gene_cluster	MinorFAMP-gene_cluster	no-gene_cluster	no-gene_cluster	single_sp-plasmid_unlinked-gene_cluster
arg_1507	refseq__NZ_FWOT01000003.1_221	gene_cluster	0.00872093	Patho	MinorFAMP	no	no	single_sp-plasmid_linked	Patho-gene_cluster	MinorFAMP-gene_cluster	no-gene_cluster	no-gene_cluster	single_sp-plasmid_linked-gene_cluster
arg_1508	refseq__NZ_FWPE01000014.1_81	gene_cluster	0.000322997	Comm	MinorFAMP	no	no	single_sp-plasmid_unlinked	Comm-gene_cluster	MinorFAMP-gene_cluster	no-gene_cluster	no-gene_cluster	single_sp-plasmid_unlinked-gene_cluster
arg_1509	refseq__NZ_FZET01000037.1_11	gene_cluster	0.000645995	Patho	MinorFAMP	no	no	single_sp-plasmid_unlinked	Patho-gene_cluster	MinorFAMP-gene_cluster	no-gene_cluster	no-gene_cluster	single_sp-plasmid_unlinked-gene_cluster
arg_1510	refseq__NZ_FZFI01000001.1_303	gene_cluster	0.005167959	Patho	MinorFAMP	no	no	single_sp-plasmid_unlinked	Patho-gene_cluster	MinorFAMP-gene_cluster	no-gene_cluster	no-gene_cluster	single_sp-plasmid_unlinked-gene_cluster
arg_1511	refseq__NZ_FZFI01000005.1_47	gene_cluster	0.010335917	Patho	MinorFAMP	no	no	single_sp-plasmid_unlinked	Patho-gene_cluster	MinorFAMP-gene_cluster	no-gene_cluster	no-gene_cluster	single_sp-plasmid_unlinked-gene_cluster
arg_1512	refseq__NZ_FZFW01000177.1_5	gene_cluster	0.000322997	Patho	MinorFAMP	no	no	single_sp-plasmid_unlinked	Patho-gene_cluster	MinorFAMP-gene_cluster	no-gene_cluster	no-gene_cluster	single_sp-plasmid_unlinked-gene_cluster
arg_1513	refseq__NZ_FZGA01000012.1_58	gene_cluster	0.007105943	Patho	MinorFAMP	no	no	single_sp-plasmid_linked	Patho-gene_cluster	MinorFAMP-gene_cluster	no-gene_cluster	no-gene_cluster	single_sp-plasmid_linked-gene_cluster
arg_1514	refseq__NZ_FZGQ01000148.1_13	gene_cluster	0	Patho	MinorFAMP	no	no	single_sp-plasmid_unlinked	Patho-gene_cluster	MinorFAMP-gene_cluster	no-gene_cluster	no-gene_cluster	single_sp-plasmid_unlinked-gene_cluster
arg_1515	refseq__NZ_FZGX01000001.1_486	gene_cluster	0	Patho	MinorFAMP	no	no	single_sp-plasmid_unlinked	Patho-gene_cluster	MinorFAMP-gene_cluster	no-gene_cluster	no-gene_cluster	single_sp-plasmid_unlinked-gene_cluster
arg_1516	refseq__NZ_FZHJ01000240.1_3	gene_cluster	0.008074935	Patho	MinorFAMP	no	no	single_sp-plasmid_unlinked	Patho-gene_cluster	MinorFAMP-gene_cluster	no-gene_cluster	no-gene_cluster	single_sp-plasmid_unlinked-gene_cluster
arg_1517	refseq__NZ_FZIB01000004.1_116	gene_cluster	0.000968992	Patho	MinorFAMP	no	no	single_sp-plasmid_unlinked	Patho-gene_cluster	MinorFAMP-gene_cluster	no-gene_cluster	no-gene_cluster	single_sp-plasmid_unlinked-gene_cluster
arg_1518	refseq__NZ_FZJO01000042.1_6	gene_cluster	0.05878553	Patho	MinorFAMP	no	no	single_sp-plasmid_linked	Patho-gene_cluster	MinorFAMP-gene_cluster	no-gene_cluster	no-gene_cluster	single_sp-plasmid_linked-gene_cluster
arg_1519	refseq__NZ_FZJY01000021.1_9	gene_cluster	0.000645995	Patho	MinorFAMP	no	no	single_sp-plasmid_unlinked	Patho-gene_cluster	MinorFAMP-gene_cluster	no-gene_cluster	no-gene_cluster	single_sp-plasmid_unlinked-gene_cluster
arg_1520	refseq__NZ_GG749225.1_89	gene_cluster	0.01130491	Patho	MinorFAMP	no	no	single_sp-plasmid_unlinked	Patho-gene_cluster	MinorFAMP-gene_cluster	no-gene_cluster	no-gene_cluster	single_sp-plasmid_unlinked-gene_cluster
arg_1521	refseq__NZ_GG771858.1_6	gene_cluster	0.00129199	Patho	MinorFAMP	no	no	single_sp-plasmid_unlinked	Patho-gene_cluster	MinorFAMP-gene_cluster	no-gene_cluster	no-gene_cluster	single_sp-plasmid_unlinked-gene_cluster
arg_1522	refseq__NZ_GL457170.1_70	gene_cluster	0	Patho	none	no	no	single_sp-plasmid_unlinked	Patho-gene_cluster	none-gene_cluster	no-gene_cluster	no-gene_cluster	single_sp-plasmid_unlinked-gene_cluster
arg_1523	refseq__NZ_GL884220.1_705	gene_cluster	0.00129199	Patho	MinorFAMP	no	no	single_sp-plasmid_unlinked	Patho-gene_cluster	MinorFAMP-gene_cluster	no-gene_cluster	no-gene_cluster	single_sp-plasmid_unlinked-gene_cluster
arg_1532	refseq__NZ_JDRV01000110.1_3	gene_cluster	0.000322997	Patho	MinorFAMP	no	no	single_sp-plasmid_unlinked	Patho-gene_cluster	MinorFAMP-gene_cluster	no-gene_cluster	no-gene_cluster	single_sp-plasmid_unlinked-gene_cluster
arg_1533	refseq__NZ_JDWQ01000060.1_16	gene_cluster	0.040697674	Patho	MinorFAMP	no	no	multi_sp-plasmid_linked	Patho-gene_cluster	MinorFAMP-gene_cluster	no-gene_cluster	no-gene_cluster	multi_sp-plasmid_linked-gene_cluster
arg_1535	refseq__NZ_JH414803.1_109	gene_cluster	0.001937984	Comm	MinorFAMP	no	no	single_sp-plasmid_unlinked	Comm-gene_cluster	MinorFAMP-gene_cluster	no-gene_cluster	no-gene_cluster	single_sp-plasmid_unlinked-gene_cluster
arg_1541	refseq__NZ_JHDK01000135.1_134	gene_cluster	0.001937984	Patho	MinorFAMP	no	no	single_sp-plasmid_unlinked	Patho-gene_cluster	MinorFAMP-gene_cluster	no-gene_cluster	no-gene_cluster	single_sp-plasmid_unlinked-gene_cluster
arg_1543	refseq__NZ_JHHC01000001.1_80	gene_cluster	0.005490956	Patho	MinorFAMP	no	no	single_sp-plasmid_unlinked	Patho-gene_cluster	MinorFAMP-gene_cluster	no-gene_cluster	no-gene_cluster	single_sp-plasmid_unlinked-gene_cluster
arg_1544	refseq__NZ_JHLA01000079.1_8	gene_cluster	0.003552972	Patho	MinorFAMP	no	no	single_sp-plasmid_unlinked	Patho-gene_cluster	MinorFAMP-gene_cluster	no-gene_cluster	no-gene_cluster	single_sp-plasmid_unlinked-gene_cluster
arg_1545	refseq__NZ_JHLA01000096.1_1	gene_cluster	0.029069767	Patho	MinorFAMP	no	no	single_sp-plasmid_linked	Patho-gene_cluster	MinorFAMP-gene_cluster	no-gene_cluster	no-gene_cluster	single_sp-plasmid_linked-gene_cluster
arg_1546	refseq__NZ_JHNZ01000011.1_51	gene_cluster	0	Patho	MinorFAMP	no	no	single_sp-plasmid_unlinked	Patho-gene_cluster	MinorFAMP-gene_cluster	no-gene_cluster	no-gene_cluster	single_sp-plasmid_unlinked-gene_cluster
arg_1552	refseq__NZ_JICI01000006.1_301	gene_cluster	0.000322997	Patho	MinorFAMP	no	no	single_sp-plasmid_unlinked	Patho-gene_cluster	MinorFAMP-gene_cluster	no-gene_cluster	no-gene_cluster	single_sp-plasmid_unlinked-gene_cluster
arg_1555	refseq__NZ_JJMB01000090.1_60	gene_cluster	0.000968992	Patho	MinorFAMP	no	no	single_sp-plasmid_unlinked	Patho-gene_cluster	MinorFAMP-gene_cluster	no-gene_cluster	no-gene_cluster	single_sp-plasmid_unlinked-gene_cluster
arg_1558	refseq__NZ_JMPK01000018.1_36	gene_cluster	0.000322997	Patho	MinorFAMP	no	no	single_sp-plasmid_unlinked	Patho-gene_cluster	MinorFAMP-gene_cluster	no-gene_cluster	no-gene_cluster	single_sp-plasmid_unlinked-gene_cluster
arg_1559	refseq__NZ_JMPK01000018.1_37	gene_cluster	0.000322997	Patho	MinorFAMP	no	no	single_sp-plasmid_unlinked	Patho-gene_cluster	MinorFAMP-gene_cluster	no-gene_cluster	no-gene_cluster	single_sp-plasmid_unlinked-gene_cluster
arg_1560	refseq__NZ_JMPK01000031.1_35	gene_cluster	0.000322997	Patho	MinorFAMP	no	no	single_sp-plasmid_unlinked	Patho-gene_cluster	MinorFAMP-gene_cluster	no-gene_cluster	no-gene_cluster	single_sp-plasmid_unlinked-gene_cluster
arg_1561	refseq__NZ_JMPK01000036.1_13	gene_cluster	0.000322997	Patho	MinorFAMP	no	no	single_sp-plasmid_unlinked	Patho-gene_cluster	MinorFAMP-gene_cluster	no-gene_cluster	no-gene_cluster	single_sp-plasmid_unlinked-gene_cluster
arg_1563	refseq__NZ_JMTA01000005.1_67	gene_cluster	0	Patho	MinorFAMP	no	no	single_sp-plasmid_unlinked	Patho-gene_cluster	MinorFAMP-gene_cluster	no-gene_cluster	no-gene_cluster	single_sp-plasmid_unlinked-gene_cluster
arg_1564	refseq__NZ_JNCH01000008.1_364	gene_cluster	0.000645995	Comm	MinorFAMP	no	no	single_sp-plasmid_unlinked	Comm-gene_cluster	MinorFAMP-gene_cluster	no-gene_cluster	no-gene_cluster	single_sp-plasmid_unlinked-gene_cluster
arg_1565	refseq__NZ_JNMC01000005.1_157	gene_cluster	0.015826873	Patho	MinorFAMP	yes	no	single_sp-plasmid_unlinked	Patho-gene_cluster	MinorFAMP-gene_cluster	yes-gene_cluster	no-gene_cluster	single_sp-plasmid_unlinked-gene_cluster
arg_1570	refseq__NZ_JNQY01000001.1_470	gene_cluster	0.001937984	Patho	MinorFAMP	no	no	single_sp-plasmid_linked	Patho-gene_cluster	MinorFAMP-gene_cluster	no-gene_cluster	no-gene_cluster	single_sp-plasmid_linked-gene_cluster
arg_1571	refseq__NZ_JOQH01000004.1_197	gene_cluster	0.009366925	Patho	MinorFAMP	no	no	single_sp-plasmid_unlinked	Patho-gene_cluster	MinorFAMP-gene_cluster	no-gene_cluster	no-gene_cluster	single_sp-plasmid_unlinked-gene_cluster
arg_1572	refseq__NZ_JOQV01000004.1_340	gene_cluster	0.001937984	Patho	MinorFAMP	no	no	single_sp-plasmid_linked	Patho-gene_cluster	MinorFAMP-gene_cluster	no-gene_cluster	no-gene_cluster	single_sp-plasmid_linked-gene_cluster
arg_1573	refseq__NZ_JOQX01000002.1_302	gene_cluster	0.000645995	Patho	MinorFAMP	no	no	single_sp-plasmid_unlinked	Patho-gene_cluster	MinorFAMP-gene_cluster	no-gene_cluster	no-gene_cluster	single_sp-plasmid_unlinked-gene_cluster
arg_1574	refseq__NZ_JOQX01000002.1_304	gene_cluster	0.000322997	Patho	MinorFAMP	no	no	single_sp-plasmid_unlinked	Patho-gene_cluster	MinorFAMP-gene_cluster	no-gene_cluster	no-gene_cluster	single_sp-plasmid_unlinked-gene_cluster
arg_1576	refseq__NZ_JOSD01000036.1_43	gene_cluster	0.000645995	Patho	MinorFAMP	no	no	single_sp-plasmid_unlinked	Patho-gene_cluster	MinorFAMP-gene_cluster	no-gene_cluster	no-gene_cluster	single_sp-plasmid_unlinked-gene_cluster
arg_1577	refseq__NZ_JOUQ01000030.1_44	gene_cluster	0.000645995	Patho	none	no	no	single_sp-plasmid_unlinked	Patho-gene_cluster	none-gene_cluster	no-gene_cluster	no-gene_cluster	single_sp-plasmid_unlinked-gene_cluster
arg_1578	refseq__NZ_JPQG01000003.1_1222	gene_cluster	0.003552972	Patho	MinorFAMP	no	no	single_sp-plasmid_linked	Patho-gene_cluster	MinorFAMP-gene_cluster	no-gene_cluster	no-gene_cluster	single_sp-plasmid_linked-gene_cluster
arg_1579	refseq__NZ_JPQG01000003.1_579	gene_cluster	0.003229974	Patho	MinorFAMP	no	no	single_sp-plasmid_unlinked	Patho-gene_cluster	MinorFAMP-gene_cluster	no-gene_cluster	no-gene_cluster	single_sp-plasmid_unlinked-gene_cluster
arg_1580	refseq__NZ_JPQR01000016.1_30	gene_cluster	0.055878553	Patho	MinorFAMP	no	no	single_sp-plasmid_linked	Patho-gene_cluster	MinorFAMP-gene_cluster	no-gene_cluster	no-gene_cluster	single_sp-plasmid_linked-gene_cluster
arg_1584	refseq__NZ_JRRY01000094.1_160	gene_cluster	0.001614987	Patho	MinorFAMP	no	no	single_sp-plasmid_linked	Patho-gene_cluster	MinorFAMP-gene_cluster	no-gene_cluster	no-gene_cluster	single_sp-plasmid_linked-gene_cluster
arg_1585	refseq__NZ_JRRZ01000007.1_202	gene_cluster	0.008074935	Patho	MinorFAMP	no	no	single_sp-plasmid_unlinked	Patho-gene_cluster	MinorFAMP-gene_cluster	no-gene_cluster	no-gene_cluster	single_sp-plasmid_unlinked-gene_cluster
arg_1586	refseq__NZ_JRSB01000213.1_24	gene_cluster	0.041020672	Patho	MinorFAMP	no	no	single_sp-plasmid_linked	Patho-gene_cluster	MinorFAMP-gene_cluster	no-gene_cluster	no-gene_cluster	single_sp-plasmid_linked-gene_cluster
arg_1587	refseq__NZ_JSCB01000032.1_7	gene_cluster	0.00129199	Patho	MinorFAMP	no	no	single_sp-plasmid_unlinked	Patho-gene_cluster	MinorFAMP-gene_cluster	no-gene_cluster	no-gene_cluster	single_sp-plasmid_unlinked-gene_cluster
arg_1588	refseq__NZ_JSGA01000009.1_38	gene_cluster	0.000968992	Patho	MinorFAMP	no	no	single_sp-plasmid_unlinked	Patho-gene_cluster	MinorFAMP-gene_cluster	no-gene_cluster	no-gene_cluster	single_sp-plasmid_unlinked-gene_cluster
arg_1589	refseq__NZ_JSHA01000109.1_2	gene_cluster	0.002260982	Patho	MinorFAMP	no	no	single_sp-plasmid_unlinked	Patho-gene_cluster	MinorFAMP-gene_cluster	no-gene_cluster	no-gene_cluster	single_sp-plasmid_unlinked-gene_cluster
arg_1590	refseq__NZ_JSHS01000076.1_20	gene_cluster	0.021317829	Patho	MinorFAMP	yes	no	single_sp-plasmid_linked	Patho-gene_cluster	MinorFAMP-gene_cluster	yes-gene_cluster	no-gene_cluster	single_sp-plasmid_linked-gene_cluster
arg_1592	refseq__NZ_JSKA01000038.1_60	gene_cluster	0	Patho	MinorFAMP	no	no	single_sp-plasmid_unlinked	Patho-gene_cluster	MinorFAMP-gene_cluster	no-gene_cluster	no-gene_cluster	single_sp-plasmid_unlinked-gene_cluster
arg_1593	refseq__NZ_JSKT01000081.1_17	gene_cluster	0.000968992	Patho	MinorFAMP	no	no	single_sp-plasmid_unlinked	Patho-gene_cluster	MinorFAMP-gene_cluster	no-gene_cluster	no-gene_cluster	single_sp-plasmid_unlinked-gene_cluster
arg_1594	refseq__NZ_JSLJ01000022.1_18	gene_cluster	0.000322997	Patho	MinorFAMP	no	no	single_sp-plasmid_unlinked	Patho-gene_cluster	MinorFAMP-gene_cluster	no-gene_cluster	no-gene_cluster	single_sp-plasmid_unlinked-gene_cluster
arg_1595	refseq__NZ_JSLN01000499.1_30	gene_cluster	0.000968992	Patho	MinorFAMP	no	no	single_sp-plasmid_unlinked	Patho-gene_cluster	MinorFAMP-gene_cluster	no-gene_cluster	no-gene_cluster	single_sp-plasmid_unlinked-gene_cluster
arg_1596	refseq__NZ_JSMX01000103.1_335	gene_cluster	0.010981912	Patho	MinorFAMP	yes	no	single_sp-plasmid_unlinked	Patho-gene_cluster	MinorFAMP-gene_cluster	yes-gene_cluster	no-gene_cluster	single_sp-plasmid_unlinked-gene_cluster
arg_1599	refseq__NZ_JSQG01000121.1_25	gene_cluster	0.002583979	Patho	MinorFAMP	no	no	single_sp-plasmid_unlinked	Patho-gene_cluster	MinorFAMP-gene_cluster	no-gene_cluster	no-gene_cluster	single_sp-plasmid_unlinked-gene_cluster
arg_1601	refseq__NZ_JSVO01000005.1_123	gene_cluster	0.010335917	Patho	MinorFAMP	no	no	single_sp-plasmid_unlinked	Patho-gene_cluster	MinorFAMP-gene_cluster	no-gene_cluster	no-gene_cluster	single_sp-plasmid_unlinked-gene_cluster
arg_1606	refseq__NZ_JSZC01000013.1_808	gene_cluster	0.001614987	Comm	MinorFAMP	no	no	single_sp-plasmid_unlinked	Comm-gene_cluster	MinorFAMP-gene_cluster	no-gene_cluster	no-gene_cluster	single_sp-plasmid_unlinked-gene_cluster
arg_1610	refseq__NZ_JTXP01000005.1_120	gene_cluster	0	Patho	none	no	no	single_sp-plasmid_unlinked	Patho-gene_cluster	none-gene_cluster	no-gene_cluster	no-gene_cluster	single_sp-plasmid_unlinked-gene_cluster
arg_1612	refseq__NZ_JUAU01000025.1_55	gene_cluster	0	Patho	none	no	no	single_sp-plasmid_unlinked	Patho-gene_cluster	none-gene_cluster	no-gene_cluster	no-gene_cluster	single_sp-plasmid_unlinked-gene_cluster
arg_1618	refseq__NZ_JUHZ01000042.1_5	gene_cluster	0.000968992	Patho	MinorFAMP	no	no	single_sp-plasmid_unlinked	Patho-gene_cluster	MinorFAMP-gene_cluster	no-gene_cluster	no-gene_cluster	single_sp-plasmid_unlinked-gene_cluster
arg_1619	refseq__NZ_JUKA01000007.1_96	gene_cluster	0.00129199	Patho	MinorFAMP	no	no	single_sp-plasmid_unlinked	Patho-gene_cluster	MinorFAMP-gene_cluster	no-gene_cluster	no-gene_cluster	single_sp-plasmid_unlinked-gene_cluster
arg_1621	refseq__NZ_JUPT01000208.1_10	gene_cluster	0.000968992	Patho	MinorFAMP	no	no	single_sp-plasmid_unlinked	Patho-gene_cluster	MinorFAMP-gene_cluster	no-gene_cluster	no-gene_cluster	single_sp-plasmid_unlinked-gene_cluster
arg_1625	refseq__NZ_JUXA01000028.1_65	gene_cluster	0.000322997	Patho	MinorFAMP	no	no	single_sp-plasmid_unlinked	Patho-gene_cluster	MinorFAMP-gene_cluster	no-gene_cluster	no-gene_cluster	single_sp-plasmid_unlinked-gene_cluster
arg_1628	refseq__NZ_JVBX01000001.1_4	gene_cluster	0	Patho	MinorFAMP	no	no	single_sp-plasmid_unlinked	Patho-gene_cluster	MinorFAMP-gene_cluster	no-gene_cluster	no-gene_cluster	single_sp-plasmid_unlinked-gene_cluster
arg_1630	refseq__NZ_JVBY01000050.1_95	gene_cluster	0	Patho	MinorFAMP	no	no	single_sp-plasmid_unlinked	Patho-gene_cluster	MinorFAMP-gene_cluster	no-gene_cluster	no-gene_cluster	single_sp-plasmid_unlinked-gene_cluster
arg_1631	refseq__NZ_JVDC01000004.1_22	gene_cluster	0.000322997	Patho	MinorFAMP	no	no	single_sp-plasmid_unlinked	Patho-gene_cluster	MinorFAMP-gene_cluster	no-gene_cluster	no-gene_cluster	single_sp-plasmid_unlinked-gene_cluster
arg_1633	refseq__NZ_JVDD01000094.1_41	gene_cluster	0.000968992	Patho	MinorFAMP	no	no	single_sp-plasmid_unlinked	Patho-gene_cluster	MinorFAMP-gene_cluster	no-gene_cluster	no-gene_cluster	single_sp-plasmid_unlinked-gene_cluster
arg_1634	refseq__NZ_JVDU01000352.1_7	gene_cluster	0.000322997	Comm	MinorFAMP	no	no	single_sp-plasmid_unlinked	Comm-gene_cluster	MinorFAMP-gene_cluster	no-gene_cluster	no-gene_cluster	single_sp-plasmid_unlinked-gene_cluster
arg_1637	refseq__NZ_JVJE01000063.1_57	gene_cluster	0.000645995	Comm	MinorFAMP	no	no	single_sp-plasmid_unlinked	Comm-gene_cluster	MinorFAMP-gene_cluster	no-gene_cluster	no-gene_cluster	single_sp-plasmid_unlinked-gene_cluster
arg_1638	refseq__NZ_JVKS01000015.1_36	gene_cluster	0.000968992	Comm	MinorFAMP	no	no	single_sp-plasmid_unlinked	Comm-gene_cluster	MinorFAMP-gene_cluster	no-gene_cluster	no-gene_cluster	single_sp-plasmid_unlinked-gene_cluster
arg_1641	refseq__NZ_JVNW01000054.1_6	gene_cluster	0.000322997	Patho	MinorFAMP	no	no	single_sp-plasmid_unlinked	Patho-gene_cluster	MinorFAMP-gene_cluster	no-gene_cluster	no-gene_cluster	single_sp-plasmid_unlinked-gene_cluster
arg_1644	refseq__NZ_JVVQ01000031.1_13	gene_cluster	0.000322997	Patho	MinorFAMP	no	no	single_sp-plasmid_unlinked	Patho-gene_cluster	MinorFAMP-gene_cluster	no-gene_cluster	no-gene_cluster	single_sp-plasmid_unlinked-gene_cluster
arg_1648	refseq__NZ_JWBQ01000050.1_33	gene_cluster	0.001937984	Patho	none	no	no	single_sp-plasmid_unlinked	Patho-gene_cluster	none-gene_cluster	no-gene_cluster	no-gene_cluster	single_sp-plasmid_unlinked-gene_cluster
arg_1649	refseq__NZ_JWBQ01000067.1_115	gene_cluster	0.000322997	Patho	none	no	no	single_sp-plasmid_unlinked	Patho-gene_cluster	none-gene_cluster	no-gene_cluster	no-gene_cluster	single_sp-plasmid_unlinked-gene_cluster
arg_1651	refseq__NZ_JWCY01000055.1_208	gene_cluster	0.000968992	Patho	MinorFAMP	no	no	single_sp-plasmid_unlinked	Patho-gene_cluster	MinorFAMP-gene_cluster	no-gene_cluster	no-gene_cluster	single_sp-plasmid_unlinked-gene_cluster
arg_1652	refseq__NZ_JWDQ01000188.1_31	gene_cluster	0.000322997	Comm	MinorFAMP	no	no	single_sp-plasmid_unlinked	Comm-gene_cluster	MinorFAMP-gene_cluster	no-gene_cluster	no-gene_cluster	single_sp-plasmid_unlinked-gene_cluster
arg_1655	refseq__NZ_JWGZ01000022.1_156	gene_cluster	0.000322997	Comm	MinorFAMP	no	no	single_sp-plasmid_unlinked	Comm-gene_cluster	MinorFAMP-gene_cluster	no-gene_cluster	no-gene_cluster	single_sp-plasmid_unlinked-gene_cluster
arg_1658	refseq__NZ_JWPV01000038.1_120	gene_cluster	0.000645995	Comm	MinorFAMP	no	no	single_sp-plasmid_unlinked	Comm-gene_cluster	MinorFAMP-gene_cluster	no-gene_cluster	no-gene_cluster	single_sp-plasmid_unlinked-gene_cluster
arg_1661	refseq__NZ_JWRL01000017.1_165	gene_cluster	0.010658915	Patho	MinorFAMP	no	no	single_sp-plasmid_unlinked	Patho-gene_cluster	MinorFAMP-gene_cluster	no-gene_cluster	no-gene_cluster	single_sp-plasmid_unlinked-gene_cluster
arg_1663	refseq__NZ_JWYZ01000031.1_9	gene_cluster	0.000322997	Patho	MinorFAMP	no	no	single_sp-plasmid_unlinked	Patho-gene_cluster	MinorFAMP-gene_cluster	no-gene_cluster	no-gene_cluster	single_sp-plasmid_unlinked-gene_cluster
arg_1668	refseq__NZ_JXCH01000016.1_197	gene_cluster	0.012919897	Patho	MinorFAMP	no	no	single_sp-plasmid_unlinked	Patho-gene_cluster	MinorFAMP-gene_cluster	no-gene_cluster	no-gene_cluster	single_sp-plasmid_unlinked-gene_cluster
arg_1671	refseq__NZ_JYMH01000053.1_2	gene_cluster	0.000645995	Comm	MinorFAMP	no	no	single_sp-plasmid_unlinked	Comm-gene_cluster	MinorFAMP-gene_cluster	no-gene_cluster	no-gene_cluster	single_sp-plasmid_unlinked-gene_cluster
arg_1679	refseq__NZ_JZMO01000006.1_292	gene_cluster	0.000968992	Patho	MinorFAMP	no	no	single_sp-plasmid_unlinked	Patho-gene_cluster	MinorFAMP-gene_cluster	no-gene_cluster	no-gene_cluster	single_sp-plasmid_unlinked-gene_cluster
arg_1682	refseq__NZ_JZOJ01000072.1_351	gene_cluster	0.000322997	Patho	MinorFAMP	no	no	single_sp-plasmid_unlinked	Patho-gene_cluster	MinorFAMP-gene_cluster	no-gene_cluster	no-gene_cluster	single_sp-plasmid_unlinked-gene_cluster
arg_1683	refseq__NZ_JZOL01000031.1_140	gene_cluster	0.008397933	Patho	MinorFAMP	no	no	single_sp-plasmid_unlinked	Patho-gene_cluster	MinorFAMP-gene_cluster	no-gene_cluster	no-gene_cluster	single_sp-plasmid_unlinked-gene_cluster
arg_1685	refseq__NZ_JZON01000031.1_470	gene_cluster	0.000645995	Patho	MinorFAMP	no	no	single_sp-plasmid_linked	Patho-gene_cluster	MinorFAMP-gene_cluster	no-gene_cluster	no-gene_cluster	single_sp-plasmid_linked-gene_cluster
arg_1687	refseq__NZ_JZOV01000089.1_61	gene_cluster	0.002260982	Patho	MinorFAMP	no	no	single_sp-plasmid_unlinked	Patho-gene_cluster	MinorFAMP-gene_cluster	no-gene_cluster	no-gene_cluster	single_sp-plasmid_unlinked-gene_cluster
arg_1688	refseq__NZ_JZPV01000016.1_142	gene_cluster	0.006782946	Patho	MinorFAMP	no	no	single_sp-plasmid_unlinked	Patho-gene_cluster	MinorFAMP-gene_cluster	no-gene_cluster	no-gene_cluster	single_sp-plasmid_unlinked-gene_cluster
arg_1691	refseq__NZ_JZYQ01000003.1_33	gene_cluster	0.000322997	Patho	MinorFAMP	no	no	single_sp-plasmid_unlinked	Patho-gene_cluster	MinorFAMP-gene_cluster	no-gene_cluster	no-gene_cluster	single_sp-plasmid_unlinked-gene_cluster
arg_1695	refseq__NZ_JZZW01000015.1_64	gene_cluster	0.000968992	Patho	MinorFAMP	no	no	single_sp-plasmid_unlinked	Patho-gene_cluster	MinorFAMP-gene_cluster	no-gene_cluster	no-gene_cluster	single_sp-plasmid_unlinked-gene_cluster
arg_1696	refseq__NZ_JZZX01000012.1_172	gene_cluster	0.003552972	Comm	MinorFAMP	no	no	single_sp-plasmid_linked	Comm-gene_cluster	MinorFAMP-gene_cluster	no-gene_cluster	no-gene_cluster	single_sp-plasmid_linked-gene_cluster
arg_1698	refseq__NZ_KB731928.1_27	gene_cluster	0.001614987	Patho	MinorFAMP	no	no	single_sp-plasmid_linked	Patho-gene_cluster	MinorFAMP-gene_cluster	no-gene_cluster	no-gene_cluster	single_sp-plasmid_linked-gene_cluster
arg_1699	refseq__NZ_KB732719.1_86	gene_cluster	0.004844961	Patho	MinorFAMP	no	no	single_sp-plasmid_linked	Patho-gene_cluster	MinorFAMP-gene_cluster	no-gene_cluster	no-gene_cluster	single_sp-plasmid_linked-gene_cluster
arg_1700	refseq__NZ_KB732996.1_755	gene_cluster	0.000968992	Patho	MinorFAMP	no	no	single_sp-plasmid_unlinked	Patho-gene_cluster	MinorFAMP-gene_cluster	no-gene_cluster	no-gene_cluster	single_sp-plasmid_unlinked-gene_cluster
arg_1701	refseq__NZ_KB733069.1_4077	gene_cluster	0.000322997	Patho	MinorFAMP	no	no	single_sp-plasmid_unlinked	Patho-gene_cluster	MinorFAMP-gene_cluster	no-gene_cluster	no-gene_cluster	single_sp-plasmid_unlinked-gene_cluster
arg_1702	refseq__NZ_KB733069.1_943	gene_cluster	0.000322997	Patho	MinorFAMP	no	no	single_sp-plasmid_unlinked	Patho-gene_cluster	MinorFAMP-gene_cluster	no-gene_cluster	no-gene_cluster	single_sp-plasmid_unlinked-gene_cluster
arg_1708	refseq__NZ_KB733141.1_3830	gene_cluster	0	Patho	MinorFAMP	no	no	single_sp-plasmid_unlinked	Patho-gene_cluster	MinorFAMP-gene_cluster	no-gene_cluster	no-gene_cluster	single_sp-plasmid_unlinked-gene_cluster
arg_1710	refseq__NZ_KB945723.1_1	gene_cluster	0.001614987	Patho	none	no	no	single_sp-plasmid_unlinked	Patho-gene_cluster	none-gene_cluster	no-gene_cluster	no-gene_cluster	single_sp-plasmid_unlinked-gene_cluster
arg_1711	refseq__NZ_KB946229.1_131	gene_cluster	0.004844961	Comm	none	no	no	single_sp-plasmid_unlinked	Comm-gene_cluster	none-gene_cluster	no-gene_cluster	no-gene_cluster	single_sp-plasmid_unlinked-gene_cluster
arg_1712	refseq__NZ_KE136862.1_206	gene_cluster	0.021640827	Patho	MinorFAMP	yes	no	single_sp-plasmid_unlinked	Patho-gene_cluster	MinorFAMP-gene_cluster	yes-gene_cluster	no-gene_cluster	single_sp-plasmid_unlinked-gene_cluster
arg_1713	refseq__NZ_KE699213.1_84	gene_cluster	0.000645995	Patho	MinorFAMP	no	no	single_sp-plasmid_unlinked	Patho-gene_cluster	MinorFAMP-gene_cluster	no-gene_cluster	no-gene_cluster	single_sp-plasmid_unlinked-gene_cluster
arg_1714	refseq__NZ_KE700360.1_1286	gene_cluster	0.000645995	Patho	MinorFAMP	no	no	single_sp-plasmid_unlinked	Patho-gene_cluster	MinorFAMP-gene_cluster	no-gene_cluster	no-gene_cluster	single_sp-plasmid_unlinked-gene_cluster
arg_1715	refseq__NZ_KE700788.1_137	gene_cluster	0	Patho	MinorFAMP	no	no	single_sp-plasmid_unlinked	Patho-gene_cluster	MinorFAMP-gene_cluster	no-gene_cluster	no-gene_cluster	single_sp-plasmid_unlinked-gene_cluster
arg_1716	refseq__NZ_KE701209.1_239	gene_cluster	0	Patho	MinorFAMP	no	no	single_sp-plasmid_unlinked	Patho-gene_cluster	MinorFAMP-gene_cluster	no-gene_cluster	no-gene_cluster	single_sp-plasmid_unlinked-gene_cluster
arg_1717	refseq__NZ_KE701413.1_1761	gene_cluster	0.000322997	Patho	MinorFAMP	no	no	single_sp-plasmid_unlinked	Patho-gene_cluster	MinorFAMP-gene_cluster	no-gene_cluster	no-gene_cluster	single_sp-plasmid_unlinked-gene_cluster
arg_1721	refseq__NZ_KI303407.1_129	gene_cluster	0.000322997	Patho	MinorFAMP	no	no	single_sp-plasmid_unlinked	Patho-gene_cluster	MinorFAMP-gene_cluster	no-gene_cluster	no-gene_cluster	single_sp-plasmid_unlinked-gene_cluster
arg_1725	refseq__NZ_KI531236.1_66	gene_cluster	0.002583979	Patho	MinorFAMP	no	no	single_sp-plasmid_linked	Patho-gene_cluster	MinorFAMP-gene_cluster	no-gene_cluster	no-gene_cluster	single_sp-plasmid_linked-gene_cluster
arg_1726	refseq__NZ_KI534104.1_128	gene_cluster	0.004844961	Patho	MinorFAMP	no	no	single_sp-plasmid_unlinked	Patho-gene_cluster	MinorFAMP-gene_cluster	no-gene_cluster	no-gene_cluster	single_sp-plasmid_unlinked-gene_cluster
arg_1731	refseq__NZ_KI535633.1_2856	gene_cluster	0.000322997	Patho	MinorFAMP	no	no	single_sp-plasmid_unlinked	Patho-gene_cluster	MinorFAMP-gene_cluster	no-gene_cluster	no-gene_cluster	single_sp-plasmid_unlinked-gene_cluster
arg_1732	refseq__NZ_KI543566.1_1	gene_cluster	0.001614987	Patho	MinorFAMP	no	no	single_sp-plasmid_unlinked	Patho-gene_cluster	MinorFAMP-gene_cluster	no-gene_cluster	no-gene_cluster	single_sp-plasmid_unlinked-gene_cluster
arg_1734	refseq__NZ_KI929804.1_2238	gene_cluster	0.000968992	Patho	MinorFAMP	no	no	single_sp-plasmid_unlinked	Patho-gene_cluster	MinorFAMP-gene_cluster	no-gene_cluster	no-gene_cluster	single_sp-plasmid_unlinked-gene_cluster
arg_1737	refseq__NZ_KI973119.1_178	gene_cluster	0.00129199	Comm	MinorFAMP	no	no	single_sp-plasmid_unlinked	Comm-gene_cluster	MinorFAMP-gene_cluster	no-gene_cluster	no-gene_cluster	single_sp-plasmid_unlinked-gene_cluster
arg_1739	refseq__NZ_KI973133.1_255	gene_cluster	0.000645995	Patho	MinorFAMP	no	no	single_sp-plasmid_unlinked	Patho-gene_cluster	MinorFAMP-gene_cluster	no-gene_cluster	no-gene_cluster	single_sp-plasmid_unlinked-gene_cluster
arg_1742	refseq__NZ_KI973163.1_907	gene_cluster	0.000322997	Patho	MinorFAMP	no	no	single_sp-plasmid_unlinked	Patho-gene_cluster	MinorFAMP-gene_cluster	no-gene_cluster	no-gene_cluster	single_sp-plasmid_unlinked-gene_cluster
arg_1744	refseq__NZ_KI973229.1_4080	gene_cluster	0.000322997	Patho	MinorFAMP	no	no	single_sp-plasmid_unlinked	Patho-gene_cluster	MinorFAMP-gene_cluster	no-gene_cluster	no-gene_cluster	single_sp-plasmid_unlinked-gene_cluster
arg_1749	refseq__NZ_KK214763.1_1640	gene_cluster	0.000322997	Patho	MinorFAMP	no	no	single_sp-plasmid_unlinked	Patho-gene_cluster	MinorFAMP-gene_cluster	no-gene_cluster	no-gene_cluster	single_sp-plasmid_unlinked-gene_cluster
arg_1752	refseq__NZ_KK736346.1_139	gene_cluster	0.00129199	Patho	MinorFAMP	no	no	single_sp-plasmid_unlinked	Patho-gene_cluster	MinorFAMP-gene_cluster	no-gene_cluster	no-gene_cluster	single_sp-plasmid_unlinked-gene_cluster
arg_1754	refseq__NZ_KK736550.1_615	gene_cluster	0.002260982	Patho	MinorFAMP	no	no	single_sp-plasmid_unlinked	Patho-gene_cluster	MinorFAMP-gene_cluster	no-gene_cluster	no-gene_cluster	single_sp-plasmid_unlinked-gene_cluster
arg_1755	refseq__NZ_KK736553.1_239	gene_cluster	0.001614987	Patho	MinorFAMP	no	no	single_sp-plasmid_unlinked	Patho-gene_cluster	MinorFAMP-gene_cluster	no-gene_cluster	no-gene_cluster	single_sp-plasmid_unlinked-gene_cluster
arg_1756	refseq__NZ_KK736632.1_532	gene_cluster	0.000645995	Comm	MinorFAMP	no	no	single_sp-plasmid_unlinked	Comm-gene_cluster	MinorFAMP-gene_cluster	no-gene_cluster	no-gene_cluster	single_sp-plasmid_unlinked-gene_cluster
arg_1757	refseq__NZ_KK737183.1_4395	gene_cluster	0.011950904	Patho	MinorFAMP	no	no	single_sp-plasmid_unlinked	Patho-gene_cluster	MinorFAMP-gene_cluster	no-gene_cluster	no-gene_cluster	single_sp-plasmid_unlinked-gene_cluster
arg_1760	refseq__NZ_KN150799.1_2974	gene_cluster	0	Patho	MinorFAMP	no	no	single_sp-plasmid_unlinked	Patho-gene_cluster	MinorFAMP-gene_cluster	no-gene_cluster	no-gene_cluster	single_sp-plasmid_unlinked-gene_cluster
arg_1762	refseq__NZ_KN711472.1_71	gene_cluster	0.00129199	Patho	MinorFAMP	no	no	single_sp-plasmid_linked	Patho-gene_cluster	MinorFAMP-gene_cluster	no-gene_cluster	no-gene_cluster	single_sp-plasmid_linked-gene_cluster
arg_1767	refseq__NZ_KQ087951.1_1137	gene_cluster	0.00129199	Patho	MinorFAMP	no	no	single_sp-plasmid_unlinked	Patho-gene_cluster	MinorFAMP-gene_cluster	no-gene_cluster	no-gene_cluster	single_sp-plasmid_unlinked-gene_cluster
arg_1769	refseq__NZ_KQ089574.1_4580	gene_cluster	0.00129199	Comm	MinorFAMP	no	no	single_sp-plasmid_unlinked	Comm-gene_cluster	MinorFAMP-gene_cluster	no-gene_cluster	no-gene_cluster	single_sp-plasmid_unlinked-gene_cluster
arg_1770	refseq__NZ_KQ089631.1_3873	gene_cluster	0.000322997	Comm	MinorFAMP	no	no	single_sp-plasmid_unlinked	Comm-gene_cluster	MinorFAMP-gene_cluster	no-gene_cluster	no-gene_cluster	single_sp-plasmid_unlinked-gene_cluster
arg_1771	refseq__NZ_KQ089700.1_2654	gene_cluster	0.008074935	Patho	MinorFAMP	no	no	single_sp-plasmid_linked	Patho-gene_cluster	MinorFAMP-gene_cluster	no-gene_cluster	no-gene_cluster	single_sp-plasmid_linked-gene_cluster
arg_1772	refseq__NZ_KQ089818.1_808	gene_cluster	0.000645995	Patho	MinorFAMP	no	no	single_sp-plasmid_unlinked	Patho-gene_cluster	MinorFAMP-gene_cluster	no-gene_cluster	no-gene_cluster	single_sp-plasmid_unlinked-gene_cluster
arg_1773	refseq__NZ_KQ089848.1_555	gene_cluster	0.000645995	Patho	MinorFAMP	no	no	single_sp-plasmid_unlinked	Patho-gene_cluster	MinorFAMP-gene_cluster	no-gene_cluster	no-gene_cluster	single_sp-plasmid_unlinked-gene_cluster
arg_1784	refseq__NZ_KV791816.1_137	gene_cluster	0.000645995	Patho	MinorFAMP	no	no	single_sp-plasmid_unlinked	Patho-gene_cluster	MinorFAMP-gene_cluster	no-gene_cluster	no-gene_cluster	single_sp-plasmid_unlinked-gene_cluster
arg_1787	refseq__NZ_KZ160271.1_265	gene_cluster	0.000968992	Patho	MinorFAMP	no	no	single_sp-plasmid_linked	Patho-gene_cluster	MinorFAMP-gene_cluster	no-gene_cluster	no-gene_cluster	single_sp-plasmid_linked-gene_cluster
arg_1788	refseq__NZ_KZ160271.1_340	gene_cluster	0.010658915	Patho	MinorFAMP	no	no	single_sp-plasmid_linked	Patho-gene_cluster	MinorFAMP-gene_cluster	no-gene_cluster	no-gene_cluster	single_sp-plasmid_linked-gene_cluster
arg_1790	refseq__NZ_KZ269867.1_2226	gene_cluster	0.000322997	Patho	MinorFAMP	no	no	single_sp-plasmid_unlinked	Patho-gene_cluster	MinorFAMP-gene_cluster	no-gene_cluster	no-gene_cluster	single_sp-plasmid_unlinked-gene_cluster
arg_1791	refseq__NZ_KZ845729.1_62	gene_cluster	0.021963824	PathoComm	none	no	no	multi_sp-plasmid_linked	PathoComm-gene_cluster	none-gene_cluster	no-gene_cluster	no-gene_cluster	multi_sp-plasmid_linked-gene_cluster
arg_1792	refseq__NZ_KZ846436.1_242	gene_cluster	0.000322997	Comm	none	no	no	single_sp-plasmid_unlinked	Comm-gene_cluster	none-gene_cluster	no-gene_cluster	no-gene_cluster	single_sp-plasmid_unlinked-gene_cluster
arg_1797	refseq__NZ_LAZG01000011.1_128	gene_cluster	0.000322997	Patho	MinorFAMP	no	no	single_sp-plasmid_unlinked	Patho-gene_cluster	MinorFAMP-gene_cluster	no-gene_cluster	no-gene_cluster	single_sp-plasmid_unlinked-gene_cluster
arg_1798	refseq__NZ_LBLX01000006.1_364	gene_cluster	0.000322997	Patho	MinorFAMP	no	no	single_sp-plasmid_unlinked	Patho-gene_cluster	MinorFAMP-gene_cluster	no-gene_cluster	no-gene_cluster	single_sp-plasmid_unlinked-gene_cluster
arg_1799	refseq__NZ_LDBD01000011.1_98	gene_cluster	0.000645995	Patho	MinorFAMP	no	no	single_sp-plasmid_unlinked	Patho-gene_cluster	MinorFAMP-gene_cluster	no-gene_cluster	no-gene_cluster	single_sp-plasmid_unlinked-gene_cluster
arg_1800	refseq__NZ_LDBF01000013.1_22	gene_cluster	0.000968992	Patho	MinorFAMP	no	no	single_sp-plasmid_unlinked	Patho-gene_cluster	MinorFAMP-gene_cluster	no-gene_cluster	no-gene_cluster	single_sp-plasmid_unlinked-gene_cluster
arg_1806	refseq__NZ_LDNJ01000076.1_70	gene_cluster	0.000645995	Comm	none	no	no	single_sp-plasmid_unlinked	Comm-gene_cluster	none-gene_cluster	no-gene_cluster	no-gene_cluster	single_sp-plasmid_unlinked-gene_cluster
arg_1807	refseq__NZ_LDPC01000013.1_59	gene_cluster	0	Patho	none	no	no	single_sp-plasmid_unlinked	Patho-gene_cluster	none-gene_cluster	no-gene_cluster	no-gene_cluster	single_sp-plasmid_unlinked-gene_cluster
arg_1809	refseq__NZ_LDUO01000023.1_123	gene_cluster	0.000645995	Comm	MinorFAMP	no	no	single_sp-plasmid_unlinked	Comm-gene_cluster	MinorFAMP-gene_cluster	no-gene_cluster	no-gene_cluster	single_sp-plasmid_unlinked-gene_cluster
arg_1810	refseq__NZ_LDUO01000026.1_123	gene_cluster	0.00129199	Comm	MinorFAMP	no	no	single_sp-plasmid_unlinked	Comm-gene_cluster	MinorFAMP-gene_cluster	no-gene_cluster	no-gene_cluster	single_sp-plasmid_unlinked-gene_cluster
arg_1812	refseq__NZ_LEDB01000033.1_440	gene_cluster	0.000645995	Patho	MinorFAMP	no	no	single_sp-plasmid_unlinked	Patho-gene_cluster	MinorFAMP-gene_cluster	no-gene_cluster	no-gene_cluster	single_sp-plasmid_unlinked-gene_cluster
arg_1814	refseq__NZ_LEDO01000025.1_12	gene_cluster	0.000322997	Patho	MinorFAMP	no	no	single_sp-plasmid_linked	Patho-gene_cluster	MinorFAMP-gene_cluster	no-gene_cluster	no-gene_cluster	single_sp-plasmid_linked-gene_cluster
arg_1820	refseq__NZ_LEFC01000091.1_1	gene_cluster	0	Patho	none	no	no	single_sp-plasmid_unlinked	Patho-gene_cluster	none-gene_cluster	no-gene_cluster	no-gene_cluster	single_sp-plasmid_unlinked-gene_cluster
arg_1821	refseq__NZ_LEGZ01000004.1_192	gene_cluster	0	Patho	none	no	no	single_sp-plasmid_unlinked	Patho-gene_cluster	none-gene_cluster	no-gene_cluster	no-gene_cluster	single_sp-plasmid_unlinked-gene_cluster
arg_1822	refseq__NZ_LEIA01000009.1_227	gene_cluster	0	Patho	none	no	no	single_sp-plasmid_unlinked	Patho-gene_cluster	none-gene_cluster	no-gene_cluster	no-gene_cluster	single_sp-plasmid_unlinked-gene_cluster
arg_1823	refseq__NZ_LEIE01000061.1_6	gene_cluster	0	Patho	none	no	no	single_sp-plasmid_unlinked	Patho-gene_cluster	none-gene_cluster	no-gene_cluster	no-gene_cluster	single_sp-plasmid_unlinked-gene_cluster
arg_1828	refseq__NZ_LFOI01000010.1_50	gene_cluster	0.000322997	Comm	MinorFAMP	no	no	single_sp-plasmid_unlinked	Comm-gene_cluster	MinorFAMP-gene_cluster	no-gene_cluster	no-gene_cluster	single_sp-plasmid_unlinked-gene_cluster
arg_1830	refseq__NZ_LFUC01000009.1_20	gene_cluster	0.000322997	Comm	MinorFAMP	no	no	single_sp-plasmid_unlinked	Comm-gene_cluster	MinorFAMP-gene_cluster	no-gene_cluster	no-gene_cluster	single_sp-plasmid_unlinked-gene_cluster
arg_1833	refseq__NZ_LGMW01000083.1_170	gene_cluster	0.000645995	Patho	MinorFAMP	no	no	single_sp-plasmid_unlinked	Patho-gene_cluster	MinorFAMP-gene_cluster	no-gene_cluster	no-gene_cluster	single_sp-plasmid_unlinked-gene_cluster
arg_1834	refseq__NZ_LGUO01000007.1_68	gene_cluster	0.003875969	Comm	none	no	no	single_sp-plasmid_unlinked	Comm-gene_cluster	none-gene_cluster	no-gene_cluster	no-gene_cluster	single_sp-plasmid_unlinked-gene_cluster
arg_1835	refseq__NZ_LHAA01000004.1_20	gene_cluster	0.010335917	Patho	MinorFAMP	no	no	single_sp-plasmid_linked	Patho-gene_cluster	MinorFAMP-gene_cluster	no-gene_cluster	no-gene_cluster	single_sp-plasmid_linked-gene_cluster
arg_1836	refseq__NZ_LHCO01000009.1_506	gene_cluster	0.00129199	Patho	MinorFAMP	no	no	single_sp-plasmid_unlinked	Patho-gene_cluster	MinorFAMP-gene_cluster	no-gene_cluster	no-gene_cluster	single_sp-plasmid_unlinked-gene_cluster
arg_1838	refseq__NZ_LJEO02000112.1_129	gene_cluster	0.002583979	Comm	MinorFAMP	no	no	single_sp-plasmid_unlinked	Comm-gene_cluster	MinorFAMP-gene_cluster	no-gene_cluster	no-gene_cluster	single_sp-plasmid_unlinked-gene_cluster
arg_1841	refseq__NZ_LJEZ01000001.1_34	gene_cluster	0	Patho	MinorFAMP	no	no	single_sp-plasmid_unlinked	Patho-gene_cluster	MinorFAMP-gene_cluster	no-gene_cluster	no-gene_cluster	single_sp-plasmid_unlinked-gene_cluster
arg_1844	refseq__NZ_LJOO01000019.1_2	gene_cluster	0.000645995	Patho	MinorFAMP	no	no	single_sp-plasmid_unlinked	Patho-gene_cluster	none-gene_cluster	no-gene_cluster	no-gene_cluster	single_sp-plasmid_unlinked-gene_cluster
arg_1850	refseq__NZ_LLYD01000099.1_15	gene_cluster	0	Patho	MinorFAMP	no	no	single_sp-plasmid_unlinked	Patho-gene_cluster	MinorFAMP-gene_cluster	no-gene_cluster	no-gene_cluster	single_sp-plasmid_unlinked-gene_cluster
arg_1851	refseq__NZ_LLYL01000073.1_21	gene_cluster	0.000322997	Patho	MinorFAMP	no	no	single_sp-plasmid_unlinked	Patho-gene_cluster	MinorFAMP-gene_cluster	no-gene_cluster	no-gene_cluster	single_sp-plasmid_unlinked-gene_cluster
arg_1852	refseq__NZ_LM995786.1_354	gene_cluster	0.019056848	Patho	MinorFAMP	no	no	single_sp-plasmid_unlinked	Patho-gene_cluster	MinorFAMP-gene_cluster	no-gene_cluster	no-gene_cluster	single_sp-plasmid_unlinked-gene_cluster
arg_1853	refseq__NZ_LM996959.1_32	gene_cluster	0.000968992	Patho	MinorFAMP	no	no	single_sp-plasmid_unlinked	Patho-gene_cluster	MinorFAMP-gene_cluster	no-gene_cluster	no-gene_cluster	single_sp-plasmid_unlinked-gene_cluster
arg_1855	refseq__NZ_LNHR01000016.1_46	gene_cluster	0.000968992	Patho	MinorFAMP	no	no	single_sp-plasmid_unlinked	Patho-gene_cluster	MinorFAMP-gene_cluster	no-gene_cluster	no-gene_cluster	single_sp-plasmid_unlinked-gene_cluster
arg_1857	refseq__NZ_LNUC01000008.1_98	gene_cluster	0	Patho	MinorFAMP	no	no	single_sp-plasmid_unlinked	Patho-gene_cluster	MinorFAMP-gene_cluster	no-gene_cluster	no-gene_cluster	single_sp-plasmid_unlinked-gene_cluster
arg_1858	refseq__NZ_LNUJ01000007.1_228	gene_cluster	0.000645995	Patho	MinorFAMP	no	no	single_sp-plasmid_unlinked	Patho-gene_cluster	MinorFAMP-gene_cluster	no-gene_cluster	no-gene_cluster	single_sp-plasmid_unlinked-gene_cluster
arg_1860	refseq__NZ_LOIR01000003.1_570	gene_cluster	0	Patho	MinorFAMP	no	no	single_sp-plasmid_unlinked	Patho-gene_cluster	MinorFAMP-gene_cluster	no-gene_cluster	no-gene_cluster	single_sp-plasmid_unlinked-gene_cluster
arg_1861	refseq__NZ_LOIT01000253.1_129	gene_cluster	0.003552972	Patho	MinorFAMP	no	no	single_sp-plasmid_unlinked	Patho-gene_cluster	MinorFAMP-gene_cluster	no-gene_cluster	no-gene_cluster	single_sp-plasmid_unlinked-gene_cluster
arg_1863	refseq__NZ_LPOH01000023.1_2	gene_cluster	0.000322997	Patho	MinorFAMP	no	no	single_sp-plasmid_unlinked	Patho-gene_cluster	MinorFAMP-gene_cluster	no-gene_cluster	no-gene_cluster	single_sp-plasmid_unlinked-gene_cluster
arg_1864	refseq__NZ_LPOJ01000052.1_52	gene_cluster	0	Patho	MinorFAMP	no	no	single_sp-plasmid_unlinked	Patho-gene_cluster	MinorFAMP-gene_cluster	no-gene_cluster	no-gene_cluster	single_sp-plasmid_unlinked-gene_cluster
arg_1865	refseq__NZ_LPOJ01000060.1_149	gene_cluster	0.000322997	Patho	MinorFAMP	no	no	single_sp-plasmid_unlinked	Patho-gene_cluster	MinorFAMP-gene_cluster	no-gene_cluster	no-gene_cluster	single_sp-plasmid_unlinked-gene_cluster
arg_1866	refseq__NZ_LPOS01000005.1_72	gene_cluster	0.002583979	Comm	MinorFAMP	no	no	single_sp-plasmid_unlinked	Comm-gene_cluster	MinorFAMP-gene_cluster	no-gene_cluster	no-gene_cluster	single_sp-plasmid_unlinked-gene_cluster
arg_1867	refseq__NZ_LPOW01000026.1_186	gene_cluster	0	Patho	MinorFAMP	no	no	single_sp-plasmid_unlinked	Patho-gene_cluster	MinorFAMP-gene_cluster	no-gene_cluster	no-gene_cluster	single_sp-plasmid_unlinked-gene_cluster
arg_1869	refseq__NZ_LPQK01000004.1_19	gene_cluster	0.000322997	Patho	MinorFAMP	no	no	single_sp-plasmid_unlinked	Patho-gene_cluster	MinorFAMP-gene_cluster	no-gene_cluster	no-gene_cluster	single_sp-plasmid_unlinked-gene_cluster
arg_1871	refseq__NZ_LPTC01000489.1_2	gene_cluster	0.000968992	Patho	MinorFAMP	no	no	single_sp-plasmid_unlinked	Patho-gene_cluster	MinorFAMP-gene_cluster	no-gene_cluster	no-gene_cluster	single_sp-plasmid_unlinked-gene_cluster
arg_1872	refseq__NZ_LQHH01000007.1_52	gene_cluster	0.000645995	Comm	MinorFAMP	no	no	single_sp-plasmid_unlinked	Comm-gene_cluster	MinorFAMP-gene_cluster	no-gene_cluster	no-gene_cluster	single_sp-plasmid_unlinked-gene_cluster
arg_1874	refseq__NZ_LQSL02000003.1_273	gene_cluster	0	Patho	MinorFAMP	no	no	single_sp-plasmid_unlinked	Patho-gene_cluster	MinorFAMP-gene_cluster	no-gene_cluster	no-gene_cluster	single_sp-plasmid_unlinked-gene_cluster
arg_1875	refseq__NZ_LQTG01000211.1_34	gene_cluster	0.000968992	Patho	MinorFAMP	no	no	single_sp-plasmid_unlinked	Patho-gene_cluster	MinorFAMP-gene_cluster	no-gene_cluster	no-gene_cluster	single_sp-plasmid_unlinked-gene_cluster
arg_1878	refseq__NZ_LQUO01000050.1_8	gene_cluster	0.027131783	Patho	MinorFAMP	yes	no	single_sp-plasmid_linked	Patho-gene_cluster	MinorFAMP-gene_cluster	yes-gene_cluster	no-gene_cluster	single_sp-plasmid_linked-gene_cluster
arg_1879	refseq__NZ_LQUP01000016.1_14	gene_cluster	0	Patho	MinorFAMP	no	no	single_sp-plasmid_unlinked	Patho-gene_cluster	MinorFAMP-gene_cluster	no-gene_cluster	no-gene_cluster	single_sp-plasmid_unlinked-gene_cluster
arg_1882	refseq__NZ_LQVM01000035.1_64	gene_cluster	0.002260982	Patho	MinorFAMP	no	no	single_sp-plasmid_unlinked	Patho-gene_cluster	MinorFAMP-gene_cluster	no-gene_cluster	no-gene_cluster	single_sp-plasmid_unlinked-gene_cluster
arg_1883	refseq__NZ_LQWJ01000103.1_1	gene_cluster	0.000322997	Patho	MinorFAMP	no	no	single_sp-plasmid_unlinked	Patho-gene_cluster	MinorFAMP-gene_cluster	no-gene_cluster	no-gene_cluster	single_sp-plasmid_unlinked-gene_cluster
arg_1886	refseq__NZ_LR130538.1_4955	gene_cluster	0.00129199	Comm	MinorFAMP	no	no	single_sp-plasmid_unlinked	Comm-gene_cluster	MinorFAMP-gene_cluster	no-gene_cluster	no-gene_cluster	single_sp-plasmid_unlinked-gene_cluster
arg_1887	refseq__NZ_LR130543.1_3354	gene_cluster	0	Comm	MinorFAMP	no	no	single_sp-plasmid_unlinked	Comm-gene_cluster	MinorFAMP-gene_cluster	no-gene_cluster	no-gene_cluster	single_sp-plasmid_unlinked-gene_cluster
arg_1889	refseq__NZ_LR134118.1_3195	gene_cluster	0.000322997	Patho	MinorFAMP	no	no	single_sp-plasmid_unlinked	Patho-gene_cluster	MinorFAMP-gene_cluster	no-gene_cluster	no-gene_cluster	single_sp-plasmid_unlinked-gene_cluster
arg_1891	refseq__NZ_LR134221.1_1717	gene_cluster	0.000968992	Patho	MinorFAMP	no	no	single_sp-plasmid_unlinked	Patho-gene_cluster	MinorFAMP-gene_cluster	no-gene_cluster	no-gene_cluster	single_sp-plasmid_unlinked-gene_cluster
arg_1892	refseq__NZ_LR134221.1_541	gene_cluster	0.000322997	Patho	MinorFAMP	no	no	single_sp-plasmid_unlinked	Patho-gene_cluster	MinorFAMP-gene_cluster	no-gene_cluster	no-gene_cluster	single_sp-plasmid_unlinked-gene_cluster
arg_1896	refseq__NZ_LRAB01000032.1_348	gene_cluster	0	Patho	MinorFAMP	no	no	single_sp-plasmid_unlinked	Patho-gene_cluster	MinorFAMP-gene_cluster	no-gene_cluster	no-gene_cluster	single_sp-plasmid_unlinked-gene_cluster
arg_1899	refseq__NZ_LREQ01000001.1_329	gene_cluster	0.000322997	Patho	MinorFAMP	no	no	single_sp-plasmid_unlinked	Patho-gene_cluster	MinorFAMP-gene_cluster	no-gene_cluster	no-gene_cluster	single_sp-plasmid_unlinked-gene_cluster
arg_1900	refseq__NZ_LRIO01000114.1_42	gene_cluster	0	Patho	MinorFAMP	no	no	single_sp-plasmid_unlinked	Patho-gene_cluster	MinorFAMP-gene_cluster	no-gene_cluster	no-gene_cluster	single_sp-plasmid_unlinked-gene_cluster
arg_1907	refseq__NZ_LRKJ01000119.1_227	gene_cluster	0.000968992	Patho	MinorFAMP	no	no	single_sp-plasmid_unlinked	Patho-gene_cluster	MinorFAMP-gene_cluster	no-gene_cluster	no-gene_cluster	single_sp-plasmid_unlinked-gene_cluster
arg_1919	refseq__NZ_LRZS01000009.1_85	gene_cluster	0	Patho	none	no	no	single_sp-plasmid_unlinked	Patho-gene_cluster	none-gene_cluster	no-gene_cluster	no-gene_cluster	single_sp-plasmid_unlinked-gene_cluster
arg_1920	refseq__NZ_LSAG01000023.1_43	gene_cluster	0	Patho	none	no	no	single_sp-plasmid_unlinked	Patho-gene_cluster	none-gene_cluster	no-gene_cluster	no-gene_cluster	single_sp-plasmid_unlinked-gene_cluster
arg_1922	refseq__NZ_LSGJ01000151.1_12	gene_cluster	0.000322997	Patho	MinorFAMP	no	no	single_sp-plasmid_unlinked	Patho-gene_cluster	MinorFAMP-gene_cluster	no-gene_cluster	no-gene_cluster	single_sp-plasmid_unlinked-gene_cluster
arg_1925	refseq__NZ_LUGB01000023.1_37	gene_cluster	0.000322997	Patho	MinorFAMP	no	no	single_sp-plasmid_unlinked	Patho-gene_cluster	MinorFAMP-gene_cluster	no-gene_cluster	no-gene_cluster	single_sp-plasmid_unlinked-gene_cluster
arg_1927	refseq__NZ_LVME01000297.1_21	gene_cluster	0.081395349	Patho	MinorFAMP	no	no	single_sp-plasmid_linked	Patho-gene_cluster	MinorFAMP-gene_cluster	no-gene_cluster	no-gene_cluster	single_sp-plasmid_linked-gene_cluster
arg_1928	refseq__NZ_LVNA01000760.1_9	gene_cluster	0.000645995	Patho	MinorFAMP	no	no	single_sp-plasmid_unlinked	Patho-gene_cluster	MinorFAMP-gene_cluster	no-gene_cluster	no-gene_cluster	single_sp-plasmid_unlinked-gene_cluster
arg_1929	refseq__NZ_LVNC01000511.1_2	gene_cluster	0.064599483	Patho	MinorFAMP	no	no	single_sp-plasmid_unlinked	Patho-gene_cluster	MinorFAMP-gene_cluster	no-gene_cluster	no-gene_cluster	single_sp-plasmid_unlinked-gene_cluster
arg_1932	refseq__NZ_LVPU01000078.1_300	gene_cluster	0.000645995	Patho	MinorFAMP	no	no	single_sp-plasmid_unlinked	Patho-gene_cluster	MinorFAMP-gene_cluster	no-gene_cluster	no-gene_cluster	single_sp-plasmid_unlinked-gene_cluster
arg_1933	refseq__NZ_LVRO01000002.1_35	gene_cluster	0.00129199	Patho	MinorFAMP	no	no	single_sp-plasmid_unlinked	Patho-gene_cluster	MinorFAMP-gene_cluster	no-gene_cluster	no-gene_cluster	single_sp-plasmid_unlinked-gene_cluster
arg_1934	refseq__NZ_LVTI01000038.1_9	gene_cluster	0.001614987	Patho	MinorFAMP	no	no	single_sp-plasmid_unlinked	Patho-gene_cluster	MinorFAMP-gene_cluster	no-gene_cluster	no-gene_cluster	single_sp-plasmid_unlinked-gene_cluster
arg_1935	refseq__NZ_LVTM01000001.1_60	gene_cluster	0.000968992	Patho	MinorFAMP	no	no	single_sp-plasmid_unlinked	Patho-gene_cluster	MinorFAMP-gene_cluster	no-gene_cluster	no-gene_cluster	single_sp-plasmid_unlinked-gene_cluster
arg_1936	refseq__NZ_LVTM01000287.1_1	gene_cluster	0.010335917	Patho	none	no	no	single_sp-plasmid_linked	Patho-gene_cluster	none-gene_cluster	no-gene_cluster	no-gene_cluster	single_sp-plasmid_linked-gene_cluster
arg_1937	refseq__NZ_LVTQ01000231.1_16	gene_cluster	0.002906977	Comm	MinorFAMP	no	no	single_sp-plasmid_unlinked	Comm-gene_cluster	MinorFAMP-gene_cluster	no-gene_cluster	no-gene_cluster	single_sp-plasmid_unlinked-gene_cluster
arg_1938	refseq__NZ_LVTQ01000241.1_21	gene_cluster	0.000645995	Comm	MinorFAMP	no	no	single_sp-plasmid_unlinked	Comm-gene_cluster	MinorFAMP-gene_cluster	no-gene_cluster	no-gene_cluster	single_sp-plasmid_unlinked-gene_cluster
arg_1952	refseq__NZ_LVUV01000127.1_7	gene_cluster	0.000645995	Patho	MinorFAMP	no	no	single_sp-plasmid_unlinked	Patho-gene_cluster	MinorFAMP-gene_cluster	no-gene_cluster	no-gene_cluster	single_sp-plasmid_unlinked-gene_cluster
arg_1954	refseq__NZ_LXJO01000186.1_5	gene_cluster	0.004844961	Patho	none	no	no	single_sp-plasmid_linked	Patho-gene_cluster	none-gene_cluster	no-gene_cluster	no-gene_cluster	single_sp-plasmid_linked-gene_cluster
arg_1955	refseq__NZ_LXMY01000002.1_27	gene_cluster	0.000645995	Patho	MinorFAMP	no	no	single_sp-plasmid_unlinked	Patho-gene_cluster	MinorFAMP-gene_cluster	no-gene_cluster	no-gene_cluster	single_sp-plasmid_unlinked-gene_cluster
arg_1957	refseq__NZ_LYAU01000030.1_8	gene_cluster	0.002260982	Patho	MinorFAMP	no	no	single_sp-plasmid_linked	Patho-gene_cluster	MinorFAMP-gene_cluster	no-gene_cluster	no-gene_cluster	single_sp-plasmid_linked-gene_cluster
arg_1958	refseq__NZ_LYBD01000211.1_6	gene_cluster	0.000968992	Patho	MinorFAMP	no	no	single_sp-plasmid_unlinked	Patho-gene_cluster	MinorFAMP-gene_cluster	no-gene_cluster	no-gene_cluster	single_sp-plasmid_unlinked-gene_cluster
arg_1959	refseq__NZ_LYBZ01000297.1_2	gene_cluster	0.000645995	Patho	MinorFAMP	no	no	single_sp-plasmid_unlinked	Patho-gene_cluster	MinorFAMP-gene_cluster	no-gene_cluster	no-gene_cluster	single_sp-plasmid_unlinked-gene_cluster
arg_1960	refseq__NZ_LYCA01000409.1_36	gene_cluster	0.000322997	Patho	MinorFAMP	no	no	single_sp-plasmid_unlinked	Patho-gene_cluster	MinorFAMP-gene_cluster	no-gene_cluster	no-gene_cluster	single_sp-plasmid_unlinked-gene_cluster
arg_1962	refseq__NZ_LYYE01000333.1_2	gene_cluster	0.014857881	Patho	MinorFAMP	no	no	multi_sp-plasmid_unlinked	Patho-gene_cluster	MinorFAMP-gene_cluster	no-gene_cluster	no-gene_cluster	multi_sp-plasmid_unlinked-gene_cluster
arg_1964	refseq__NZ_LZGB01000024.1_336	gene_cluster	0.000322997	Comm	MinorFAMP	no	no	single_sp-plasmid_unlinked	Comm-gene_cluster	MinorFAMP-gene_cluster	no-gene_cluster	no-gene_cluster	single_sp-plasmid_unlinked-gene_cluster
arg_1966	refseq__NZ_MAMU01000009.1_180	gene_cluster	0.004198966	Patho	MinorFAMP	no	no	single_sp-plasmid_linked	Patho-gene_cluster	MinorFAMP-gene_cluster	no-gene_cluster	no-gene_cluster	single_sp-plasmid_linked-gene_cluster
arg_1972	refseq__NZ_MDCA01000001.1_940	gene_cluster	0.000645995	Comm	MinorFAMP	no	no	single_sp-plasmid_unlinked	Comm-gene_cluster	MinorFAMP-gene_cluster	no-gene_cluster	no-gene_cluster	single_sp-plasmid_unlinked-gene_cluster
arg_1975	refseq__NZ_MDGG01000028.1_1	gene_cluster	0.01873385	Patho	MinorFAMP	yes	no	single_sp-plasmid_linked	Patho-gene_cluster	MinorFAMP-gene_cluster	yes-gene_cluster	no-gene_cluster	single_sp-plasmid_linked-gene_cluster
arg_1976	refseq__NZ_MDVW01000019.1_300	gene_cluster	0.000968992	Comm	MinorFAMP	no	no	single_sp-plasmid_unlinked	Comm-gene_cluster	MinorFAMP-gene_cluster	no-gene_cluster	no-gene_cluster	single_sp-plasmid_unlinked-gene_cluster
arg_1978	refseq__NZ_MECV01000386.1_14	gene_cluster	0.003875969	Patho	MinorFAMP	no	no	single_sp-plasmid_unlinked	Patho-gene_cluster	MinorFAMP-gene_cluster	no-gene_cluster	no-gene_cluster	single_sp-plasmid_unlinked-gene_cluster
arg_1979	refseq__NZ_MIVP01000013.1_14	gene_cluster	0.000322997	Patho	MinorFAMP	no	no	single_sp-plasmid_linked	Patho-gene_cluster	MinorFAMP-gene_cluster	no-gene_cluster	no-gene_cluster	single_sp-plasmid_linked-gene_cluster
arg_1984	refseq__NZ_MJDR01000004.1_23	gene_cluster	0.004521964	Comm	none	no	no	single_sp-plasmid_unlinked	Comm-gene_cluster	none-gene_cluster	no-gene_cluster	no-gene_cluster	single_sp-plasmid_unlinked-gene_cluster
arg_1988	refseq__NZ_MKGX01000245.1_80	gene_cluster	0.001937984	Patho	MinorFAMP	no	no	single_sp-plasmid_unlinked	Patho-gene_cluster	MinorFAMP-gene_cluster	no-gene_cluster	no-gene_cluster	single_sp-plasmid_unlinked-gene_cluster
arg_1989	refseq__NZ_MKGY01000056.1_2	gene_cluster	0.003552972	Patho	MinorFAMP	no	no	single_sp-plasmid_unlinked	Patho-gene_cluster	MinorFAMP-gene_cluster	no-gene_cluster	no-gene_cluster	single_sp-plasmid_unlinked-gene_cluster
arg_1993	refseq__NZ_MOIO01000016.1_17	gene_cluster	0.000322997	Patho	MinorFAMP	no	no	single_sp-plasmid_unlinked	Patho-gene_cluster	MinorFAMP-gene_cluster	no-gene_cluster	no-gene_cluster	single_sp-plasmid_unlinked-gene_cluster
arg_1994	refseq__NZ_MOKD01000031.1_9	gene_cluster	0	Patho	MinorFAMP	no	no	single_sp-plasmid_unlinked	Patho-gene_cluster	MinorFAMP-gene_cluster	no-gene_cluster	no-gene_cluster	single_sp-plasmid_unlinked-gene_cluster
arg_1995	refseq__NZ_MOKH01000006.1_55	gene_cluster	0.091731266	Patho	MinorFAMP	no	no	single_sp-plasmid_unlinked	Patho-gene_cluster	MinorFAMP-gene_cluster	no-gene_cluster	no-gene_cluster	single_sp-plasmid_unlinked-gene_cluster
arg_1996	refseq__NZ_MOKI01000001.1_249	gene_cluster	0.00129199	Patho	MinorFAMP	no	no	single_sp-plasmid_unlinked	Patho-gene_cluster	MinorFAMP-gene_cluster	no-gene_cluster	no-gene_cluster	single_sp-plasmid_unlinked-gene_cluster
arg_1997	refseq__NZ_MOKI01000006.1_65	gene_cluster	0.000322997	Patho	MinorFAMP	no	no	single_sp-plasmid_unlinked	Patho-gene_cluster	MinorFAMP-gene_cluster	no-gene_cluster	no-gene_cluster	single_sp-plasmid_unlinked-gene_cluster
arg_2000	refseq__NZ_MOSU01000255.1_1	gene_cluster	0.000968992	Comm	MinorFAMP	no	no	single_sp-plasmid_unlinked	Comm-gene_cluster	MinorFAMP-gene_cluster	no-gene_cluster	no-gene_cluster	single_sp-plasmid_unlinked-gene_cluster
arg_2002	refseq__NZ_MOZD01000005.1_182	gene_cluster	0.003552972	Patho	MinorFAMP	no	no	single_sp-plasmid_unlinked	Patho-gene_cluster	MinorFAMP-gene_cluster	no-gene_cluster	no-gene_cluster	single_sp-plasmid_unlinked-gene_cluster
arg_2003	refseq__NZ_MOZJ01000009.1_120	gene_cluster	0.000322997	Patho	MinorFAMP	no	no	single_sp-plasmid_unlinked	Patho-gene_cluster	MinorFAMP-gene_cluster	no-gene_cluster	no-gene_cluster	single_sp-plasmid_unlinked-gene_cluster
arg_2005	refseq__NZ_MOZN01000009.1_183	gene_cluster	0.002583979	Patho	MinorFAMP	no	no	single_sp-plasmid_unlinked	Patho-gene_cluster	MinorFAMP-gene_cluster	no-gene_cluster	no-gene_cluster	single_sp-plasmid_unlinked-gene_cluster
arg_2014	refseq__NZ_MSSJ01000055.1_4	gene_cluster	0.016149871	Patho	MinorFAMP	no	no	single_sp-plasmid_linked	Patho-gene_cluster	MinorFAMP-gene_cluster	no-gene_cluster	no-gene_cluster	single_sp-plasmid_linked-gene_cluster
arg_2016	refseq__NZ_MTFV01000061.1_109	gene_cluster	0	Patho	MinorFAMP	no	no	single_sp-plasmid_unlinked	Patho-gene_cluster	MinorFAMP-gene_cluster	no-gene_cluster	no-gene_cluster	single_sp-plasmid_unlinked-gene_cluster
arg_2018	refseq__NZ_MTPO01000093.1_14	gene_cluster	0.000968992	Comm	none	no	no	single_sp-plasmid_linked	Comm-gene_cluster	none-gene_cluster	no-gene_cluster	no-gene_cluster	single_sp-plasmid_linked-gene_cluster
arg_2019	refseq__NZ_MTPR01000121.1_4	gene_cluster	0.001614987	Patho	MinorFAMP	no	no	single_sp-plasmid_linked	Patho-gene_cluster	MinorFAMP-gene_cluster	no-gene_cluster	no-gene_cluster	single_sp-plasmid_linked-gene_cluster
arg_2021	refseq__NZ_MTPS01000168.1_21	gene_cluster	0.000645995	Patho	MinorFAMP	no	no	single_sp-plasmid_unlinked	Patho-gene_cluster	MinorFAMP-gene_cluster	no-gene_cluster	no-gene_cluster	single_sp-plasmid_unlinked-gene_cluster
arg_2023	refseq__NZ_MTXX01000013.1_76	gene_cluster	0.000968992	Patho	MinorFAMP	no	no	single_sp-plasmid_unlinked	Patho-gene_cluster	MinorFAMP-gene_cluster	no-gene_cluster	no-gene_cluster	single_sp-plasmid_unlinked-gene_cluster
arg_2025	refseq__NZ_MTZP01000014.1_25	gene_cluster	0.000645995	Patho	MinorFAMP	no	no	single_sp-plasmid_unlinked	Patho-gene_cluster	MinorFAMP-gene_cluster	no-gene_cluster	no-gene_cluster	single_sp-plasmid_unlinked-gene_cluster
arg_2026	refseq__NZ_MUBQ01000023.1_8	gene_cluster	0.001937984	Patho	MinorFAMP	no	no	single_sp-plasmid_unlinked	Patho-gene_cluster	MinorFAMP-gene_cluster	no-gene_cluster	no-gene_cluster	single_sp-plasmid_unlinked-gene_cluster
arg_2027	refseq__NZ_MUDF01000021.1_81	gene_cluster	0.000322997	Patho	MinorFAMP	no	no	single_sp-plasmid_unlinked	Patho-gene_cluster	MinorFAMP-gene_cluster	no-gene_cluster	no-gene_cluster	single_sp-plasmid_unlinked-gene_cluster
arg_2029	refseq__NZ_MVLQ01000001.1_74	gene_cluster	0.001937984	Patho	MinorFAMP	no	no	single_sp-plasmid_unlinked	Patho-gene_cluster	MinorFAMP-gene_cluster	no-gene_cluster	no-gene_cluster	single_sp-plasmid_unlinked-gene_cluster
arg_2035	refseq__NZ_MWXY01000006.1_162	gene_cluster	0	Patho	none	no	no	single_sp-plasmid_unlinked	Patho-gene_cluster	none-gene_cluster	no-gene_cluster	no-gene_cluster	single_sp-plasmid_unlinked-gene_cluster
arg_2036	refseq__NZ_NADY01000018.1_581	gene_cluster	0.000322997	Patho	MinorFAMP	no	no	single_sp-plasmid_unlinked	Patho-gene_cluster	MinorFAMP-gene_cluster	no-gene_cluster	no-gene_cluster	single_sp-plasmid_unlinked-gene_cluster
arg_2037	refseq__NZ_NADZ01000010.1_94	gene_cluster	0.000322997	Patho	MinorFAMP	no	no	single_sp-plasmid_linked	Patho-gene_cluster	MinorFAMP-gene_cluster	no-gene_cluster	no-gene_cluster	single_sp-plasmid_linked-gene_cluster
arg_2038	refseq__NZ_NAEM01000067.1_41	gene_cluster	0	Patho	MinorFAMP	no	no	single_sp-plasmid_unlinked	Patho-gene_cluster	MinorFAMP-gene_cluster	no-gene_cluster	no-gene_cluster	single_sp-plasmid_unlinked-gene_cluster
arg_2040	refseq__NZ_NBCY01000105.1_27	gene_cluster	0.003229974	Patho	MinorFAMP	no	no	single_sp-plasmid_unlinked	Patho-gene_cluster	MinorFAMP-gene_cluster	no-gene_cluster	no-gene_cluster	single_sp-plasmid_unlinked-gene_cluster
arg_2041	refseq__NZ_NBDD01000188.1_83	gene_cluster	0.01744186	Patho	MinorFAMP	no	no	single_sp-plasmid_unlinked	Patho-gene_cluster	MinorFAMP-gene_cluster	no-gene_cluster	no-gene_cluster	single_sp-plasmid_unlinked-gene_cluster
arg_2042	refseq__NZ_NBDN01000120.1_111	gene_cluster	0.003552972	Patho	MinorFAMP	no	no	single_sp-plasmid_unlinked	Patho-gene_cluster	MinorFAMP-gene_cluster	no-gene_cluster	no-gene_cluster	single_sp-plasmid_unlinked-gene_cluster
arg_2044	refseq__NZ_NBKN01000005.1_1	gene_cluster	0.005167959	Patho	MinorFAMP	no	no	single_sp-plasmid_unlinked	Patho-gene_cluster	MinorFAMP-gene_cluster	no-gene_cluster	no-gene_cluster	single_sp-plasmid_unlinked-gene_cluster
arg_2045	refseq__NZ_NCPM01000065.1_2	gene_cluster	0.005813953	Patho	none	no	no	single_sp-plasmid_linked	Patho-gene_cluster	none-gene_cluster	no-gene_cluster	no-gene_cluster	single_sp-plasmid_linked-gene_cluster
arg_2046	refseq__NZ_NCPY01000073.1_35	gene_cluster	0.000968992	Comm	MinorFAMP	no	no	single_sp-plasmid_unlinked	Comm-gene_cluster	MinorFAMP-gene_cluster	no-gene_cluster	no-gene_cluster	single_sp-plasmid_unlinked-gene_cluster
arg_2049	refseq__NZ_NCRR01000001.1_1851	gene_cluster	0.001614987	Patho	MinorFAMP	no	no	single_sp-plasmid_unlinked	Patho-gene_cluster	MinorFAMP-gene_cluster	no-gene_cluster	no-gene_cluster	single_sp-plasmid_unlinked-gene_cluster
arg_2050	refseq__NZ_NDEI01000064.1_2	gene_cluster	0.00129199	Patho	MinorFAMP	no	no	single_sp-plasmid_unlinked	Patho-gene_cluster	none-gene_cluster	no-gene_cluster	no-gene_cluster	single_sp-plasmid_unlinked-gene_cluster
arg_2055	refseq__NZ_NEEH01000006.1_814	gene_cluster	0.002906977	Comm	MinorFAMP	no	no	single_sp-plasmid_unlinked	Comm-gene_cluster	MinorFAMP-gene_cluster	no-gene_cluster	no-gene_cluster	single_sp-plasmid_unlinked-gene_cluster
arg_2060	refseq__NZ_NENF01000007.1_91	gene_cluster	0.000322997	Patho	MinorFAMP	no	no	single_sp-plasmid_unlinked	Patho-gene_cluster	MinorFAMP-gene_cluster	no-gene_cluster	no-gene_cluster	single_sp-plasmid_unlinked-gene_cluster
arg_2061	refseq__NZ_NENQ01000002.1_108	gene_cluster	0.000322997	Patho	MinorFAMP	no	no	single_sp-plasmid_unlinked	Patho-gene_cluster	MinorFAMP-gene_cluster	no-gene_cluster	no-gene_cluster	single_sp-plasmid_unlinked-gene_cluster
arg_2064	refseq__NZ_NFBL02000002.1_6	gene_cluster	0.016795866	PathoComm	MinorFAMP	no	no	multi_sp-plasmid_linked	PathoComm-gene_cluster	MinorFAMP-gene_cluster	no-gene_cluster	no-gene_cluster	multi_sp-plasmid_linked-gene_cluster
arg_2066	refseq__NZ_NFTU01000004.1_36	gene_cluster	0.000968992	Patho	MinorFAMP	no	no	single_sp-plasmid_unlinked	Patho-gene_cluster	MinorFAMP-gene_cluster	no-gene_cluster	no-gene_cluster	single_sp-plasmid_unlinked-gene_cluster
arg_2067	refseq__NZ_NFVO01000026.1_317	gene_cluster	0.000645995	Patho	MinorFAMP	no	no	single_sp-plasmid_unlinked	Patho-gene_cluster	none-gene_cluster	no-gene_cluster	no-gene_cluster	single_sp-plasmid_unlinked-gene_cluster
arg_2074	refseq__NZ_NGBR01000007.1_141	gene_cluster	0.031007752	Patho	MinorFAMP	no	no	single_sp-plasmid_linked	Patho-gene_cluster	MinorFAMP-gene_cluster	no-gene_cluster	no-gene_cluster	single_sp-plasmid_linked-gene_cluster
arg_2075	refseq__NZ_NGRD01000001.1_1698	gene_cluster	0.000645995	Patho	MinorFAMP	no	no	single_sp-plasmid_unlinked	Patho-gene_cluster	MinorFAMP-gene_cluster	no-gene_cluster	no-gene_cluster	single_sp-plasmid_unlinked-gene_cluster
arg_2077	refseq__NZ_NGSM01000001.1_479	gene_cluster	0	Comm	MinorFAMP	no	no	single_sp-plasmid_unlinked	Comm-gene_cluster	MinorFAMP-gene_cluster	no-gene_cluster	no-gene_cluster	single_sp-plasmid_unlinked-gene_cluster
arg_2082	refseq__NZ_NHQC01000007.1_181	gene_cluster	0.000645995	Patho	MinorFAMP	no	no	single_sp-plasmid_unlinked	Patho-gene_cluster	MinorFAMP-gene_cluster	no-gene_cluster	no-gene_cluster	single_sp-plasmid_unlinked-gene_cluster
arg_2083	refseq__NZ_NHQF01000013.1_88	gene_cluster	0.001937984	Patho	MinorFAMP	no	no	single_sp-plasmid_unlinked	Patho-gene_cluster	MinorFAMP-gene_cluster	no-gene_cluster	no-gene_cluster	single_sp-plasmid_unlinked-gene_cluster
arg_2084	refseq__NZ_NHQG01000030.1_44	gene_cluster	0.000645995	Patho	MinorFAMP	no	no	single_sp-plasmid_unlinked	Patho-gene_cluster	MinorFAMP-gene_cluster	no-gene_cluster	no-gene_cluster	single_sp-plasmid_unlinked-gene_cluster
arg_2087	refseq__NZ_NIEK01000024.1_275	gene_cluster	0.024547804	Patho	MinorFAMP	no	no	single_sp-plasmid_linked	Patho-gene_cluster	MinorFAMP-gene_cluster	no-gene_cluster	no-gene_cluster	single_sp-plasmid_linked-gene_cluster
arg_2088	refseq__NZ_NIJC01000023.1_75	gene_cluster	0	Patho	none	no	no	single_sp-plasmid_unlinked	Patho-gene_cluster	none-gene_cluster	no-gene_cluster	no-gene_cluster	single_sp-plasmid_unlinked-gene_cluster
arg_2089	refseq__NZ_NINV01000503.1_3	gene_cluster	0	Patho	none	no	no	single_sp-plasmid_unlinked	Patho-gene_cluster	none-gene_cluster	no-gene_cluster	no-gene_cluster	single_sp-plasmid_unlinked-gene_cluster
arg_2093	refseq__NZ_NJJQ01000039.1_34	gene_cluster	0.000968992	Patho	MinorFAMP	no	no	single_sp-plasmid_unlinked	Patho-gene_cluster	MinorFAMP-gene_cluster	no-gene_cluster	no-gene_cluster	single_sp-plasmid_unlinked-gene_cluster
arg_2094	refseq__NZ_NJJX01000020.1_88	gene_cluster	0.000322997	Patho	MinorFAMP	no	no	single_sp-plasmid_unlinked	Patho-gene_cluster	MinorFAMP-gene_cluster	no-gene_cluster	no-gene_cluster	single_sp-plasmid_unlinked-gene_cluster
arg_2095	refseq__NZ_NJNI01000010.1_29	gene_cluster	0.000645995	Patho	MinorFAMP	no	no	single_sp-plasmid_unlinked	Patho-gene_cluster	MinorFAMP-gene_cluster	no-gene_cluster	no-gene_cluster	single_sp-plasmid_unlinked-gene_cluster
arg_2096	refseq__NZ_NJOD01000009.1_18	gene_cluster	0.062661499	PathoComm	none	no	no	multi_sp-plasmid_linked	PathoComm-gene_cluster	none-gene_cluster	no-gene_cluster	no-gene_cluster	multi_sp-plasmid_linked-gene_cluster
arg_2097	refseq__NZ_NJSK01000017.1_88	gene_cluster	0	Patho	MinorFAMP	no	no	single_sp-plasmid_unlinked	Patho-gene_cluster	MinorFAMP-gene_cluster	no-gene_cluster	no-gene_cluster	single_sp-plasmid_unlinked-gene_cluster
arg_2098	refseq__NZ_NJTX01000016.1_39	gene_cluster	0.007105943	Patho	MinorFAMP	no	no	single_sp-plasmid_linked	Patho-gene_cluster	MinorFAMP-gene_cluster	no-gene_cluster	no-gene_cluster	single_sp-plasmid_linked-gene_cluster
arg_2102	refseq__NZ_NJXT01000008.1_138	gene_cluster	0.003552972	Patho	MinorFAMP	no	no	single_sp-plasmid_unlinked	Patho-gene_cluster	MinorFAMP-gene_cluster	no-gene_cluster	no-gene_cluster	single_sp-plasmid_unlinked-gene_cluster
arg_2103	refseq__NZ_NKEH01000024.1_35	gene_cluster	0.004844961	Patho	MinorFAMP	no	no	single_sp-plasmid_linked	Patho-gene_cluster	MinorFAMP-gene_cluster	no-gene_cluster	no-gene_cluster	single_sp-plasmid_linked-gene_cluster
arg_2109	refseq__NZ_NLGS01000012.1_78	gene_cluster	0.000322997	Patho	MinorFAMP	no	no	single_sp-plasmid_unlinked	Patho-gene_cluster	MinorFAMP-gene_cluster	no-gene_cluster	no-gene_cluster	single_sp-plasmid_unlinked-gene_cluster
arg_2110	refseq__NZ_NLHK01000009.1_13	gene_cluster	0.012596899	Patho	MinorFAMP	no	no	single_sp-plasmid_linked	Patho-gene_cluster	MinorFAMP-gene_cluster	no-gene_cluster	no-gene_cluster	single_sp-plasmid_linked-gene_cluster
arg_2115	refseq__NZ_NLJT01000055.1_1	gene_cluster	0.040374677	Patho	MinorFAMP	no	no	single_sp-plasmid_linked	Patho-gene_cluster	MinorFAMP-gene_cluster	no-gene_cluster	no-gene_cluster	single_sp-plasmid_linked-gene_cluster
arg_2117	refseq__NZ_NLKM01000018.1_77	gene_cluster	0.024870801	Patho	MinorFAMP	no	no	single_sp-plasmid_unlinked	Patho-gene_cluster	MinorFAMP-gene_cluster	no-gene_cluster	no-gene_cluster	single_sp-plasmid_unlinked-gene_cluster
arg_2119	refseq__NZ_NLLX01000002.1_78	gene_cluster	0.000322997	Patho	MinorFAMP	no	no	single_sp-plasmid_unlinked	Patho-gene_cluster	MinorFAMP-gene_cluster	no-gene_cluster	no-gene_cluster	single_sp-plasmid_unlinked-gene_cluster
arg_2120	refseq__NZ_NLLX01000057.1_26	gene_cluster	0.001614987	Patho	MinorFAMP	no	no	single_sp-plasmid_unlinked	Patho-gene_cluster	MinorFAMP-gene_cluster	no-gene_cluster	no-gene_cluster	single_sp-plasmid_unlinked-gene_cluster
arg_2121	refseq__NZ_NLMY01000018.1_47	gene_cluster	0.000322997	Patho	MinorFAMP	no	no	single_sp-plasmid_unlinked	Patho-gene_cluster	MinorFAMP-gene_cluster	no-gene_cluster	no-gene_cluster	single_sp-plasmid_unlinked-gene_cluster
arg_2123	refseq__NZ_NLNV01000008.1_109	gene_cluster	0.000645995	Patho	MinorFAMP	no	no	single_sp-plasmid_linked	Patho-gene_cluster	MinorFAMP-gene_cluster	no-gene_cluster	no-gene_cluster	single_sp-plasmid_linked-gene_cluster
arg_2124	refseq__NZ_NLOF01000014.1_83	gene_cluster	0.000322997	Patho	MinorFAMP	no	no	single_sp-plasmid_unlinked	Patho-gene_cluster	MinorFAMP-gene_cluster	no-gene_cluster	no-gene_cluster	single_sp-plasmid_unlinked-gene_cluster
arg_2125	refseq__NZ_NLOV01000034.1_37	gene_cluster	0.000645995	Patho	MinorFAMP	no	no	single_sp-plasmid_unlinked	Patho-gene_cluster	MinorFAMP-gene_cluster	no-gene_cluster	no-gene_cluster	single_sp-plasmid_unlinked-gene_cluster
arg_2127	refseq__NZ_NLOW01000009.1_7	gene_cluster	0.000322997	Patho	MinorFAMP	no	no	single_sp-plasmid_unlinked	Patho-gene_cluster	MinorFAMP-gene_cluster	no-gene_cluster	no-gene_cluster	single_sp-plasmid_unlinked-gene_cluster
arg_2129	refseq__NZ_NLOW01000030.1_32	gene_cluster	0	Patho	MinorFAMP	no	no	single_sp-plasmid_unlinked	Patho-gene_cluster	MinorFAMP-gene_cluster	no-gene_cluster	no-gene_cluster	single_sp-plasmid_unlinked-gene_cluster
arg_2130	refseq__NZ_NLPB01000002.1_64	gene_cluster	0.001614987	Patho	MinorFAMP	no	no	single_sp-plasmid_unlinked	Patho-gene_cluster	MinorFAMP-gene_cluster	no-gene_cluster	no-gene_cluster	single_sp-plasmid_unlinked-gene_cluster
arg_2131	refseq__NZ_NLQM01000005.1_77	gene_cluster	0.000645995	Patho	MinorFAMP	no	no	single_sp-plasmid_unlinked	Patho-gene_cluster	MinorFAMP-gene_cluster	no-gene_cluster	no-gene_cluster	single_sp-plasmid_unlinked-gene_cluster
arg_2137	refseq__NZ_NLST01000001.1_148	gene_cluster	0.000968992	Patho	MinorFAMP	no	no	single_sp-plasmid_unlinked	Patho-gene_cluster	MinorFAMP-gene_cluster	no-gene_cluster	no-gene_cluster	single_sp-plasmid_unlinked-gene_cluster
arg_2138	refseq__NZ_NLTA01000118.1_3	gene_cluster	0.002906977	Patho	MinorFAMP	no	no	single_sp-plasmid_unlinked	Patho-gene_cluster	MinorFAMP-gene_cluster	no-gene_cluster	no-gene_cluster	single_sp-plasmid_unlinked-gene_cluster
arg_2140	refseq__NZ_NLUZ01000028.1_11	gene_cluster	0.000322997	Patho	MinorFAMP	no	no	single_sp-plasmid_unlinked	Patho-gene_cluster	MinorFAMP-gene_cluster	no-gene_cluster	no-gene_cluster	single_sp-plasmid_unlinked-gene_cluster
arg_2141	refseq__NZ_NLXL01000009.1_50	gene_cluster	0.000322997	Patho	MinorFAMP	no	no	single_sp-plasmid_unlinked	Patho-gene_cluster	MinorFAMP-gene_cluster	no-gene_cluster	no-gene_cluster	single_sp-plasmid_unlinked-gene_cluster
arg_2142	refseq__NZ_NLYH01000033.1_1	gene_cluster	0.003875969	Patho	MinorFAMP	no	no	single_sp-plasmid_unlinked	Patho-gene_cluster	MinorFAMP-gene_cluster	no-gene_cluster	no-gene_cluster	single_sp-plasmid_unlinked-gene_cluster
arg_2143	refseq__NZ_NLYY01000022.1_40	gene_cluster	0.000968992	Patho	MinorFAMP	no	no	single_sp-plasmid_unlinked	Patho-gene_cluster	MinorFAMP-gene_cluster	no-gene_cluster	no-gene_cluster	single_sp-plasmid_unlinked-gene_cluster
arg_2146	refseq__NZ_NMBK01000015.1_3	gene_cluster	0.005167959	Patho	MinorFAMP	no	no	single_sp-plasmid_unlinked	Patho-gene_cluster	MinorFAMP-gene_cluster	no-gene_cluster	no-gene_cluster	single_sp-plasmid_unlinked-gene_cluster
arg_2148	refseq__NZ_NMDE01000015.1_51	gene_cluster	0.000645995	Patho	MinorFAMP	no	no	single_sp-plasmid_unlinked	Patho-gene_cluster	MinorFAMP-gene_cluster	no-gene_cluster	no-gene_cluster	single_sp-plasmid_unlinked-gene_cluster
arg_2149	refseq__NZ_NMEJ01000056.1_1	gene_cluster	0.003229974	Patho	MinorFAMP	no	no	single_sp-plasmid_linked	Patho-gene_cluster	MinorFAMP-gene_cluster	no-gene_cluster	no-gene_cluster	single_sp-plasmid_linked-gene_cluster
arg_2151	refseq__NZ_NMFY01000026.1_20	gene_cluster	0.000322997	Patho	MinorFAMP	no	no	single_sp-plasmid_unlinked	Patho-gene_cluster	MinorFAMP-gene_cluster	no-gene_cluster	no-gene_cluster	single_sp-plasmid_unlinked-gene_cluster
arg_2152	refseq__NZ_NMGE01000011.1_103	gene_cluster	0.000645995	Patho	MinorFAMP	no	no	single_sp-plasmid_unlinked	Patho-gene_cluster	MinorFAMP-gene_cluster	no-gene_cluster	no-gene_cluster	single_sp-plasmid_unlinked-gene_cluster
arg_2156	refseq__NZ_NMHT01000068.1_73	gene_cluster	0	Patho	MinorFAMP	no	no	single_sp-plasmid_unlinked	Patho-gene_cluster	MinorFAMP-gene_cluster	no-gene_cluster	no-gene_cluster	single_sp-plasmid_unlinked-gene_cluster
arg_2160	refseq__NZ_NMIR01000085.1_6	gene_cluster	0.004521964	Patho	MinorFAMP	no	no	single_sp-plasmid_linked	Patho-gene_cluster	MinorFAMP-gene_cluster	no-gene_cluster	no-gene_cluster	single_sp-plasmid_linked-gene_cluster
arg_2161	refseq__NZ_NMJA01000045.1_3	gene_cluster	0.01001292	Patho	MinorFAMP	yes	no	single_sp-plasmid_linked	Patho-gene_cluster	MinorFAMP-gene_cluster	yes-gene_cluster	no-gene_cluster	single_sp-plasmid_linked-gene_cluster
arg_2162	refseq__NZ_NMJQ01000031.1_49	gene_cluster	0.00129199	Patho	MinorFAMP	no	no	single_sp-plasmid_unlinked	Patho-gene_cluster	MinorFAMP-gene_cluster	no-gene_cluster	no-gene_cluster	single_sp-plasmid_unlinked-gene_cluster
arg_2163	refseq__NZ_NMMF01000012.1_26	gene_cluster	0	Patho	MinorFAMP	no	no	single_sp-plasmid_unlinked	Patho-gene_cluster	MinorFAMP-gene_cluster	no-gene_cluster	no-gene_cluster	single_sp-plasmid_unlinked-gene_cluster
arg_2165	refseq__NZ_NMMY01000026.1_6	gene_cluster	0.002583979	Patho	MinorFAMP	no	no	single_sp-plasmid_unlinked	Patho-gene_cluster	MinorFAMP-gene_cluster	no-gene_cluster	no-gene_cluster	single_sp-plasmid_unlinked-gene_cluster
arg_2168	refseq__NZ_NNSY01000014.1_52	gene_cluster	0.000322997	Patho	MinorFAMP	no	no	single_sp-plasmid_unlinked	Patho-gene_cluster	MinorFAMP-gene_cluster	no-gene_cluster	no-gene_cluster	single_sp-plasmid_unlinked-gene_cluster
arg_2170	refseq__NZ_NNTL01000002.1_247	gene_cluster	0.000322997	Patho	MinorFAMP	no	no	single_sp-plasmid_unlinked	Patho-gene_cluster	MinorFAMP-gene_cluster	no-gene_cluster	no-gene_cluster	single_sp-plasmid_unlinked-gene_cluster
arg_2171	refseq__NZ_NNUB01000012.1_9	gene_cluster	0.000322997	Patho	MinorFAMP	no	no	single_sp-plasmid_unlinked	Patho-gene_cluster	MinorFAMP-gene_cluster	no-gene_cluster	no-gene_cluster	single_sp-plasmid_unlinked-gene_cluster
arg_2172	refseq__NZ_NNVG01000026.1_57	gene_cluster	0.009366925	Patho	MinorFAMP	no	no	single_sp-plasmid_unlinked	Patho-gene_cluster	MinorFAMP-gene_cluster	no-gene_cluster	no-gene_cluster	single_sp-plasmid_unlinked-gene_cluster
arg_2174	refseq__NZ_NNWO01000005.1_292	gene_cluster	0.003552972	Patho	MinorFAMP	no	no	single_sp-plasmid_unlinked	Patho-gene_cluster	MinorFAMP-gene_cluster	no-gene_cluster	no-gene_cluster	single_sp-plasmid_unlinked-gene_cluster
arg_2175	refseq__NZ_NNYB01000040.1_30	gene_cluster	0.000968992	Patho	MinorFAMP	no	no	single_sp-plasmid_unlinked	Patho-gene_cluster	MinorFAMP-gene_cluster	no-gene_cluster	no-gene_cluster	single_sp-plasmid_unlinked-gene_cluster
arg_2176	refseq__NZ_NNYY01000004.1_44	gene_cluster	0.012273902	Patho	MinorFAMP	yes	no	single_sp-plasmid_unlinked	Patho-gene_cluster	MinorFAMP-gene_cluster	yes-gene_cluster	no-gene_cluster	single_sp-plasmid_unlinked-gene_cluster
arg_2177	refseq__NZ_NNZK01000001.1_528	gene_cluster	0.000322997	Patho	MinorFAMP	no	no	single_sp-plasmid_unlinked	Patho-gene_cluster	MinorFAMP-gene_cluster	no-gene_cluster	no-gene_cluster	single_sp-plasmid_unlinked-gene_cluster
arg_2178	refseq__NZ_NNZW01000018.1_76	gene_cluster	0.002260982	Patho	MinorFAMP	no	no	single_sp-plasmid_linked	Patho-gene_cluster	MinorFAMP-gene_cluster	no-gene_cluster	no-gene_cluster	single_sp-plasmid_linked-gene_cluster
arg_2180	refseq__NZ_NOBF01000005.1_100	gene_cluster	0.000322997	Patho	MinorFAMP	no	no	single_sp-plasmid_unlinked	Patho-gene_cluster	MinorFAMP-gene_cluster	no-gene_cluster	no-gene_cluster	single_sp-plasmid_unlinked-gene_cluster
arg_2181	refseq__NZ_NOCF01000005.1_39	gene_cluster	0.009043928	Patho	MinorFAMP	no	no	single_sp-plasmid_unlinked	Patho-gene_cluster	MinorFAMP-gene_cluster	no-gene_cluster	no-gene_cluster	single_sp-plasmid_unlinked-gene_cluster
arg_2182	refseq__NZ_NOCX01000015.1_82	gene_cluster	0	Patho	MinorFAMP	no	no	single_sp-plasmid_unlinked	Patho-gene_cluster	MinorFAMP-gene_cluster	no-gene_cluster	no-gene_cluster	single_sp-plasmid_unlinked-gene_cluster
arg_2184	refseq__NZ_NODK01000033.1_31	gene_cluster	0	Patho	MinorFAMP	no	no	single_sp-plasmid_unlinked	Patho-gene_cluster	MinorFAMP-gene_cluster	no-gene_cluster	no-gene_cluster	single_sp-plasmid_unlinked-gene_cluster
arg_2185	refseq__NZ_NODN01000018.1_29	gene_cluster	0.000322997	Patho	MinorFAMP	no	no	single_sp-plasmid_unlinked	Patho-gene_cluster	MinorFAMP-gene_cluster	no-gene_cluster	no-gene_cluster	single_sp-plasmid_unlinked-gene_cluster
arg_2187	refseq__NZ_NODV01000008.1_85	gene_cluster	0.002583979	Patho	MinorFAMP	no	no	single_sp-plasmid_unlinked	Patho-gene_cluster	MinorFAMP-gene_cluster	no-gene_cluster	no-gene_cluster	single_sp-plasmid_unlinked-gene_cluster
arg_2188	refseq__NZ_NODZ01000006.1_38	gene_cluster	0.001614987	Patho	MinorFAMP	no	no	single_sp-plasmid_unlinked	Patho-gene_cluster	MinorFAMP-gene_cluster	no-gene_cluster	no-gene_cluster	single_sp-plasmid_unlinked-gene_cluster
arg_2189	refseq__NZ_NOED01000003.1_75	gene_cluster	0.002260982	Patho	MinorFAMP	no	no	single_sp-plasmid_unlinked	Patho-gene_cluster	MinorFAMP-gene_cluster	no-gene_cluster	no-gene_cluster	single_sp-plasmid_unlinked-gene_cluster
arg_2190	refseq__NZ_NOFK01000110.1_1	gene_cluster	0.002906977	Patho	MinorFAMP	no	no	single_sp-plasmid_unlinked	Patho-gene_cluster	MinorFAMP-gene_cluster	no-gene_cluster	no-gene_cluster	single_sp-plasmid_unlinked-gene_cluster
arg_2191	refseq__NZ_NOFR01000003.1_160	gene_cluster	0.000968992	Patho	MinorFAMP	no	no	single_sp-plasmid_unlinked	Patho-gene_cluster	MinorFAMP-gene_cluster	no-gene_cluster	no-gene_cluster	single_sp-plasmid_unlinked-gene_cluster
arg_2192	refseq__NZ_NOGV01000001.1_158	gene_cluster	0.000322997	Patho	MinorFAMP	no	no	single_sp-plasmid_unlinked	Patho-gene_cluster	MinorFAMP-gene_cluster	no-gene_cluster	no-gene_cluster	single_sp-plasmid_unlinked-gene_cluster
arg_2193	refseq__NZ_NOGW01000029.1_33	gene_cluster	0.000645995	Patho	MinorFAMP	no	no	single_sp-plasmid_unlinked	Patho-gene_cluster	MinorFAMP-gene_cluster	no-gene_cluster	no-gene_cluster	single_sp-plasmid_unlinked-gene_cluster
arg_2194	refseq__NZ_NOHG01000015.1_2	gene_cluster	0	Patho	MinorFAMP	no	no	single_sp-plasmid_unlinked	Patho-gene_cluster	MinorFAMP-gene_cluster	no-gene_cluster	no-gene_cluster	single_sp-plasmid_unlinked-gene_cluster
arg_2195	refseq__NZ_NOHM01000055.1_9	gene_cluster	0.019379845	Patho	MinorFAMP	no	no	single_sp-plasmid_linked	Patho-gene_cluster	MinorFAMP-gene_cluster	no-gene_cluster	no-gene_cluster	single_sp-plasmid_linked-gene_cluster
arg_2199	refseq__NZ_NOOR01000008.1_48	gene_cluster	0.000322997	Patho	MinorFAMP	no	no	single_sp-plasmid_unlinked	Patho-gene_cluster	MinorFAMP-gene_cluster	no-gene_cluster	no-gene_cluster	single_sp-plasmid_unlinked-gene_cluster
arg_2203	refseq__NZ_NOPC01000014.1_63	gene_cluster	0.019056848	Patho	MinorFAMP	yes	no	single_sp-plasmid_linked	Patho-gene_cluster	MinorFAMP-gene_cluster	yes-gene_cluster	no-gene_cluster	single_sp-plasmid_linked-gene_cluster
arg_2205	refseq__NZ_NOPV01000020.1_43	gene_cluster	0.000968992	Patho	MinorFAMP	no	no	single_sp-plasmid_unlinked	Patho-gene_cluster	MinorFAMP-gene_cluster	no-gene_cluster	no-gene_cluster	single_sp-plasmid_unlinked-gene_cluster
arg_2207	refseq__NZ_NOSB01000086.1_1	gene_cluster	0.001937984	Patho	MinorFAMP	no	no	single_sp-plasmid_unlinked	Patho-gene_cluster	MinorFAMP-gene_cluster	no-gene_cluster	no-gene_cluster	single_sp-plasmid_unlinked-gene_cluster
arg_2208	refseq__NZ_NOTN01000082.1_1	gene_cluster	0.048449612	Patho	MinorFAMP	no	no	single_sp-plasmid_linked	Patho-gene_cluster	MinorFAMP-gene_cluster	no-gene_cluster	no-gene_cluster	single_sp-plasmid_linked-gene_cluster
arg_2209	refseq__NZ_NOTW01000013.1_10	gene_cluster	0.005490956	Patho	MinorFAMP	no	no	single_sp-plasmid_unlinked	Patho-gene_cluster	MinorFAMP-gene_cluster	no-gene_cluster	no-gene_cluster	single_sp-plasmid_unlinked-gene_cluster
arg_2210	refseq__NZ_NOUL01000002.1_241	gene_cluster	0.000645995	Patho	MinorFAMP	no	no	single_sp-plasmid_unlinked	Patho-gene_cluster	MinorFAMP-gene_cluster	no-gene_cluster	no-gene_cluster	single_sp-plasmid_unlinked-gene_cluster
arg_2211	refseq__NZ_NPGY01000013.1_46	gene_cluster	0	Comm	MinorFAMP	no	no	single_sp-plasmid_unlinked	Comm-gene_cluster	MinorFAMP-gene_cluster	no-gene_cluster	no-gene_cluster	single_sp-plasmid_unlinked-gene_cluster
arg_2212	refseq__NZ_NPHU01000006.1_12	gene_cluster	0.000322997	Comm	MinorFAMP	no	no	single_sp-plasmid_unlinked	Comm-gene_cluster	MinorFAMP-gene_cluster	no-gene_cluster	no-gene_cluster	single_sp-plasmid_unlinked-gene_cluster
arg_2214	refseq__NZ_NPNI01000001.1_793	gene_cluster	0	Patho	MinorFAMP	no	no	single_sp-plasmid_unlinked	Patho-gene_cluster	MinorFAMP-gene_cluster	no-gene_cluster	no-gene_cluster	single_sp-plasmid_unlinked-gene_cluster
arg_2216	refseq__NZ_NPNM01000005.1_220	gene_cluster	0	Patho	MinorFAMP	no	no	single_sp-plasmid_unlinked	Patho-gene_cluster	MinorFAMP-gene_cluster	no-gene_cluster	no-gene_cluster	single_sp-plasmid_unlinked-gene_cluster
arg_2217	refseq__NZ_NPNM01000006.1_64	gene_cluster	0	Patho	MinorFAMP	no	no	single_sp-plasmid_unlinked	Patho-gene_cluster	MinorFAMP-gene_cluster	no-gene_cluster	no-gene_cluster	single_sp-plasmid_unlinked-gene_cluster
arg_2218	refseq__NZ_NPNN01000013.1_49	gene_cluster	0	Patho	MinorFAMP	no	no	single_sp-plasmid_unlinked	Patho-gene_cluster	MinorFAMP-gene_cluster	no-gene_cluster	no-gene_cluster	single_sp-plasmid_unlinked-gene_cluster
arg_2230	refseq__NZ_NQDE01000005.1_4	gene_cluster	0.037790698	Patho	MinorFAMP	no	no	single_sp-plasmid_linked	Patho-gene_cluster	MinorFAMP-gene_cluster	no-gene_cluster	no-gene_cluster	single_sp-plasmid_linked-gene_cluster
arg_2236	refseq__NZ_NRTG01000170.1_2	gene_cluster	0.000322997	Patho	MinorFAMP	no	no	single_sp-plasmid_unlinked	Patho-gene_cluster	MinorFAMP-gene_cluster	no-gene_cluster	no-gene_cluster	single_sp-plasmid_unlinked-gene_cluster
arg_2241	refseq__NZ_NSAQ01000023.1_22	gene_cluster	0.002260982	Patho	MinorFAMP	no	no	single_sp-plasmid_unlinked	Patho-gene_cluster	MinorFAMP-gene_cluster	no-gene_cluster	no-gene_cluster	single_sp-plasmid_unlinked-gene_cluster
arg_2243	refseq__NZ_NSEQ01000027.1_26	gene_cluster	0.002583979	Patho	MinorFAMP	no	no	single_sp-plasmid_linked	Patho-gene_cluster	MinorFAMP-gene_cluster	no-gene_cluster	no-gene_cluster	single_sp-plasmid_linked-gene_cluster
arg_2246	refseq__NZ_NSER01000050.1_84	gene_cluster	0.000322997	Patho	MinorFAMP	no	no	single_sp-plasmid_unlinked	Patho-gene_cluster	MinorFAMP-gene_cluster	no-gene_cluster	no-gene_cluster	single_sp-plasmid_unlinked-gene_cluster
arg_2247	refseq__NZ_NSIX01000017.1_74	gene_cluster	0	Patho	MinorFAMP	no	no	single_sp-plasmid_unlinked	Patho-gene_cluster	MinorFAMP-gene_cluster	no-gene_cluster	no-gene_cluster	single_sp-plasmid_unlinked-gene_cluster
arg_2248	refseq__NZ_NSKS01000059.1_23	gene_cluster	0.000322997	Patho	MinorFAMP	no	no	single_sp-plasmid_unlinked	Patho-gene_cluster	MinorFAMP-gene_cluster	no-gene_cluster	no-gene_cluster	single_sp-plasmid_unlinked-gene_cluster
arg_2249	refseq__NZ_NSLD01000109.1_34	gene_cluster	0.002260982	Patho	MinorFAMP	no	no	single_sp-plasmid_unlinked	Patho-gene_cluster	MinorFAMP-gene_cluster	no-gene_cluster	no-gene_cluster	single_sp-plasmid_unlinked-gene_cluster
arg_2256	refseq__NZ_NTNF01000012.1_40	gene_cluster	0.000645995	Patho	MinorFAMP	no	no	single_sp-plasmid_unlinked	Patho-gene_cluster	MinorFAMP-gene_cluster	no-gene_cluster	no-gene_cluster	single_sp-plasmid_unlinked-gene_cluster
arg_2259	refseq__NZ_NTPR01000009.1_6	gene_cluster	0.007751938	Patho	MinorFAMP	no	no	single_sp-plasmid_linked	Patho-gene_cluster	MinorFAMP-gene_cluster	no-gene_cluster	no-gene_cluster	single_sp-plasmid_linked-gene_cluster
arg_2260	refseq__NZ_NTPR01000017.1_57	gene_cluster	0.000645995	Patho	MinorFAMP	no	no	single_sp-plasmid_unlinked	Patho-gene_cluster	MinorFAMP-gene_cluster	no-gene_cluster	no-gene_cluster	single_sp-plasmid_unlinked-gene_cluster
arg_2261	refseq__NZ_NWAH01000092.1_7	gene_cluster	0.000322997	Patho	MinorFAMP	no	no	single_sp-plasmid_unlinked	Patho-gene_cluster	MinorFAMP-gene_cluster	no-gene_cluster	no-gene_cluster	single_sp-plasmid_unlinked-gene_cluster
arg_2262	refseq__NZ_NWAP01000016.1_1	gene_cluster	0.004844961	Patho	MinorFAMP	no	no	single_sp-plasmid_linked	Patho-gene_cluster	MinorFAMP-gene_cluster	no-gene_cluster	no-gene_cluster	single_sp-plasmid_linked-gene_cluster
arg_2265	refseq__NZ_NWRU01000011.1_8	gene_cluster	0.022609819	Patho	MinorFAMP	no	no	single_sp-plasmid_unlinked	Patho-gene_cluster	MinorFAMP-gene_cluster	no-gene_cluster	no-gene_cluster	single_sp-plasmid_unlinked-gene_cluster
arg_2266	refseq__NZ_NXHI01000004.1_72	gene_cluster	0	Patho	MinorFAMP	no	no	single_sp-plasmid_unlinked	Patho-gene_cluster	MinorFAMP-gene_cluster	no-gene_cluster	no-gene_cluster	single_sp-plasmid_unlinked-gene_cluster
arg_2268	refseq__NZ_NXKJ01000015.1_22	gene_cluster	0.00129199	Patho	MinorFAMP	no	no	single_sp-plasmid_unlinked	Patho-gene_cluster	MinorFAMP-gene_cluster	no-gene_cluster	no-gene_cluster	single_sp-plasmid_unlinked-gene_cluster
arg_2269	refseq__NZ_NXKX01000408.1_1	gene_cluster	0.01744186	Comm	MinorFAMP	no	no	single_sp-plasmid_linked	Comm-gene_cluster	none-gene_cluster	no-gene_cluster	no-gene_cluster	single_sp-plasmid_linked-gene_cluster
arg_2270	refseq__NZ_PCGB01000011.1_75	gene_cluster	0	Comm	none	no	no	single_sp-plasmid_unlinked	Comm-gene_cluster	none-gene_cluster	no-gene_cluster	no-gene_cluster	single_sp-plasmid_unlinked-gene_cluster
arg_2271	refseq__NZ_PCZP01000018.1_4	gene_cluster	0.035206718	Comm	none	no	no	single_sp-plasmid_unlinked	Comm-gene_cluster	none-gene_cluster	no-gene_cluster	no-gene_cluster	single_sp-plasmid_unlinked-gene_cluster
arg_2273	refseq__NZ_PDUN01000036.1_25	gene_cluster	0	Patho	none	no	no	single_sp-plasmid_unlinked	Patho-gene_cluster	none-gene_cluster	no-gene_cluster	no-gene_cluster	single_sp-plasmid_unlinked-gene_cluster
arg_2274	refseq__NZ_PEDQ01000020.1_12	gene_cluster	0.000645995	Patho	MinorFAMP	no	no	single_sp-plasmid_unlinked	Patho-gene_cluster	MinorFAMP-gene_cluster	no-gene_cluster	no-gene_cluster	single_sp-plasmid_unlinked-gene_cluster
arg_2275	refseq__NZ_PEGY01000002.1_145	gene_cluster	0.016472868	Patho	MinorFAMP	no	no	single_sp-plasmid_unlinked	Patho-gene_cluster	MinorFAMP-gene_cluster	no-gene_cluster	no-gene_cluster	single_sp-plasmid_unlinked-gene_cluster
arg_2279	refseq__NZ_PGHB01000033.1_27	gene_cluster	0.016472868	Patho	MinorFAMP	yes	yes	single_sp-plasmid_unlinked	Patho-gene_cluster	MinorFAMP-gene_cluster	yes-gene_cluster	yes-gene_cluster	single_sp-plasmid_unlinked-gene_cluster
arg_2280	refseq__NZ_PGIS01000002.1_77	gene_cluster	0.00129199	Patho	MinorFAMP	no	no	single_sp-plasmid_unlinked	Patho-gene_cluster	MinorFAMP-gene_cluster	no-gene_cluster	no-gene_cluster	single_sp-plasmid_unlinked-gene_cluster
arg_2281	refseq__NZ_PGIU01000092.1_2	gene_cluster	0.082364341	PathoComm	MinorFAMP	no	no	multi_sp-plasmid_linked	PathoComm-gene_cluster	MinorFAMP-gene_cluster	no-gene_cluster	no-gene_cluster	multi_sp-plasmid_linked-gene_cluster
arg_2286	refseq__NZ_PICX01000152.1_8	gene_cluster	0.007428941	Patho	none	no	no	single_sp-plasmid_unlinked	Patho-gene_cluster	MinorFAMP-gene_cluster	no-gene_cluster	no-gene_cluster	single_sp-plasmid_unlinked-gene_cluster
arg_2288	refseq__NZ_PIDG01000367.1_1	gene_cluster	0.013888889	Patho	MinorFAMP	no	no	single_sp-plasmid_linked	Patho-gene_cluster	MinorFAMP-gene_cluster	no-gene_cluster	no-gene_cluster	single_sp-plasmid_linked-gene_cluster
arg_2289	refseq__NZ_PIDI01000256.1_1	gene_cluster	0.000322997	Patho	MinorFAMP	no	no	single_sp-plasmid_unlinked	Patho-gene_cluster	MinorFAMP-gene_cluster	no-gene_cluster	no-gene_cluster	single_sp-plasmid_unlinked-gene_cluster
arg_2292	refseq__NZ_PIEE01000524.1_1	gene_cluster	0.012919897	Patho	MinorFAMP	no	no	single_sp-plasmid_linked	Patho-gene_cluster	MinorFAMP-gene_cluster	no-gene_cluster	no-gene_cluster	single_sp-plasmid_linked-gene_cluster
arg_2293	refseq__NZ_PIIR01000018.1_2	gene_cluster	0.000322997	Patho	MinorFAMP	no	no	single_sp-plasmid_unlinked	Patho-gene_cluster	MinorFAMP-gene_cluster	no-gene_cluster	no-gene_cluster	single_sp-plasmid_unlinked-gene_cluster
arg_2300	refseq__NZ_PJTA01000001.1_332	gene_cluster	0.000322997	Patho	none	no	no	single_sp-plasmid_unlinked	Patho-gene_cluster	none-gene_cluster	no-gene_cluster	no-gene_cluster	single_sp-plasmid_unlinked-gene_cluster
arg_2302	refseq__NZ_PNRS01000016.1_79	gene_cluster	0.000322997	Patho	MinorFAMP	no	no	single_sp-plasmid_unlinked	Patho-gene_cluster	MinorFAMP-gene_cluster	no-gene_cluster	no-gene_cluster	single_sp-plasmid_unlinked-gene_cluster
arg_2303	refseq__NZ_PNSZ01000018.1_28	gene_cluster	0.010981912	Patho	MinorFAMP	no	no	single_sp-plasmid_unlinked	Patho-gene_cluster	MinorFAMP-gene_cluster	no-gene_cluster	no-gene_cluster	single_sp-plasmid_unlinked-gene_cluster
arg_2304	refseq__NZ_PNZX01000005.1_29	gene_cluster	0.025516796	Patho	MinorFAMP	no	no	single_sp-plasmid_linked	Patho-gene_cluster	MinorFAMP-gene_cluster	no-gene_cluster	no-gene_cluster	single_sp-plasmid_linked-gene_cluster
arg_2307	refseq__NZ_PPDY01000009.1_256	gene_cluster	0	Patho	none	no	no	single_sp-plasmid_unlinked	Patho-gene_cluster	none-gene_cluster	no-gene_cluster	no-gene_cluster	single_sp-plasmid_unlinked-gene_cluster
arg_2314	refseq__NZ_PSOV01000002.1_431	gene_cluster	0.002583979	Patho	MinorFAMP	no	no	single_sp-plasmid_unlinked	Patho-gene_cluster	MinorFAMP-gene_cluster	no-gene_cluster	no-gene_cluster	single_sp-plasmid_unlinked-gene_cluster
arg_2318	refseq__NZ_PTGT02000010.1_311	gene_cluster	0.000645995	Comm	MinorFAMP	no	no	single_sp-plasmid_unlinked	Comm-gene_cluster	MinorFAMP-gene_cluster	no-gene_cluster	no-gene_cluster	single_sp-plasmid_unlinked-gene_cluster
arg_2323	refseq__NZ_PTML01000068.1_2	gene_cluster	0.001937984	Patho	MinorFAMP	no	no	single_sp-plasmid_unlinked	Patho-gene_cluster	MinorFAMP-gene_cluster	no-gene_cluster	no-gene_cluster	single_sp-plasmid_unlinked-gene_cluster
arg_2324	refseq__NZ_PTMP01000035.1_19	gene_cluster	0.000968992	Patho	MinorFAMP	no	no	single_sp-plasmid_unlinked	Patho-gene_cluster	MinorFAMP-gene_cluster	no-gene_cluster	no-gene_cluster	single_sp-plasmid_unlinked-gene_cluster
arg_2325	refseq__NZ_PTNB01000005.1_55	gene_cluster	0.000322997	Patho	MinorFAMP	no	no	single_sp-plasmid_linked	Patho-gene_cluster	MinorFAMP-gene_cluster	no-gene_cluster	no-gene_cluster	single_sp-plasmid_linked-gene_cluster
arg_2326	refseq__NZ_PTNB01000016.1_32	gene_cluster	0.000645995	Patho	MinorFAMP	no	no	single_sp-plasmid_unlinked	Patho-gene_cluster	MinorFAMP-gene_cluster	no-gene_cluster	no-gene_cluster	single_sp-plasmid_unlinked-gene_cluster
arg_2331	refseq__NZ_PTRO01000012.1_6	gene_cluster	0.00129199	Patho	MinorFAMP	no	no	single_sp-plasmid_unlinked	Patho-gene_cluster	MinorFAMP-gene_cluster	no-gene_cluster	no-gene_cluster	single_sp-plasmid_unlinked-gene_cluster
arg_2332	refseq__NZ_PTRQ01000003.1_147	gene_cluster	0	Patho	MinorFAMP	no	no	single_sp-plasmid_unlinked	Patho-gene_cluster	MinorFAMP-gene_cluster	no-gene_cluster	no-gene_cluster	single_sp-plasmid_unlinked-gene_cluster
arg_2342	refseq__NZ_PUSU01000001.1_17	gene_cluster	0	Patho	MinorFAMP	no	no	single_sp-plasmid_unlinked	Patho-gene_cluster	MinorFAMP-gene_cluster	no-gene_cluster	no-gene_cluster	single_sp-plasmid_unlinked-gene_cluster
arg_2343	refseq__NZ_PUXB01000018.1_16	gene_cluster	0.009043928	Patho	MinorFAMP	no	no	single_sp-plasmid_unlinked	Patho-gene_cluster	MinorFAMP-gene_cluster	no-gene_cluster	no-gene_cluster	single_sp-plasmid_unlinked-gene_cluster
arg_2345	refseq__NZ_PVPE01000050.1_77	gene_cluster	0.000645995	Patho	MinorFAMP	no	no	single_sp-plasmid_unlinked	Patho-gene_cluster	MinorFAMP-gene_cluster	no-gene_cluster	no-gene_cluster	single_sp-plasmid_unlinked-gene_cluster
arg_2347	refseq__NZ_PYBI01000003.1_185	gene_cluster	0.004844961	Patho	MinorFAMP	no	no	single_sp-plasmid_unlinked	Patho-gene_cluster	MinorFAMP-gene_cluster	no-gene_cluster	no-gene_cluster	single_sp-plasmid_unlinked-gene_cluster
arg_2351	refseq__NZ_PYGZ01000002.1_365	gene_cluster	0.000322997	Patho	MinorFAMP	no	no	single_sp-plasmid_unlinked	Patho-gene_cluster	MinorFAMP-gene_cluster	no-gene_cluster	no-gene_cluster	single_sp-plasmid_unlinked-gene_cluster
arg_2352	refseq__NZ_PYHC01000036.1_21	gene_cluster	0.000645995	Patho	MinorFAMP	no	no	single_sp-plasmid_unlinked	Patho-gene_cluster	MinorFAMP-gene_cluster	no-gene_cluster	no-gene_cluster	single_sp-plasmid_unlinked-gene_cluster
arg_2354	refseq__NZ_QBEA01000013.1_194	gene_cluster	0	Patho	none	no	no	single_sp-plasmid_unlinked	Patho-gene_cluster	none-gene_cluster	no-gene_cluster	no-gene_cluster	single_sp-plasmid_unlinked-gene_cluster
arg_2355	refseq__NZ_QDAI01000002.1_803	gene_cluster	0.000322997	Patho	MinorFAMP	no	no	single_sp-plasmid_unlinked	Patho-gene_cluster	MinorFAMP-gene_cluster	no-gene_cluster	no-gene_cluster	single_sp-plasmid_unlinked-gene_cluster
arg_2359	refseq__NZ_QDKE01000257.1_3	gene_cluster	0.09496124	Patho	MinorFAMP	no	no	single_sp-plasmid_linked	Patho-gene_cluster	MinorFAMP-gene_cluster	no-gene_cluster	no-gene_cluster	single_sp-plasmid_linked-gene_cluster
arg_2361	refseq__NZ_QEMP01000023.1_39	gene_cluster	0.000322997	Patho	MinorFAMP	no	no	single_sp-plasmid_unlinked	Patho-gene_cluster	MinorFAMP-gene_cluster	no-gene_cluster	no-gene_cluster	single_sp-plasmid_unlinked-gene_cluster
arg_2363	refseq__NZ_QESG01000015.1_96	gene_cluster	0.053294574	Patho	MinorFAMP	no	no	single_sp-plasmid_linked	Patho-gene_cluster	MinorFAMP-gene_cluster	no-gene_cluster	no-gene_cluster	single_sp-plasmid_linked-gene_cluster
arg_2364	refseq__NZ_QETB01000001.1_761	gene_cluster	0	Comm	none	no	no	single_sp-plasmid_unlinked	Comm-gene_cluster	none-gene_cluster	no-gene_cluster	no-gene_cluster	single_sp-plasmid_unlinked-gene_cluster
arg_2368	refseq__NZ_QGGA01000005.1_193	gene_cluster	0.000968992	Patho	none	no	no	single_sp-plasmid_unlinked	Patho-gene_cluster	none-gene_cluster	no-gene_cluster	no-gene_cluster	single_sp-plasmid_unlinked-gene_cluster
arg_2373	refseq__NZ_QHMI01000038.1_2	gene_cluster	0.000322997	Patho	MinorFAMP	no	no	single_sp-plasmid_unlinked	Patho-gene_cluster	MinorFAMP-gene_cluster	no-gene_cluster	no-gene_cluster	single_sp-plasmid_unlinked-gene_cluster
arg_2374	refseq__NZ_QIWN01000007.1_27	gene_cluster	0.000968992	Patho	MinorFAMP	no	no	single_sp-plasmid_unlinked	Patho-gene_cluster	MinorFAMP-gene_cluster	no-gene_cluster	no-gene_cluster	single_sp-plasmid_unlinked-gene_cluster
arg_2375	refseq__NZ_QIXU01000006.1_63	gene_cluster	0.001937984	Comm	MinorFAMP	no	no	single_sp-plasmid_unlinked	Comm-gene_cluster	MinorFAMP-gene_cluster	no-gene_cluster	no-gene_cluster	single_sp-plasmid_unlinked-gene_cluster
arg_2377	refseq__NZ_QIYV01000014.1_54	gene_cluster	0.000322997	Comm	MinorFAMP	no	no	single_sp-plasmid_unlinked	Comm-gene_cluster	MinorFAMP-gene_cluster	no-gene_cluster	no-gene_cluster	single_sp-plasmid_unlinked-gene_cluster
arg_2378	refseq__NZ_QJVI01000215.1_24	gene_cluster	0.008074935	Patho	MinorFAMP	no	no	single_sp-plasmid_unlinked	Patho-gene_cluster	MinorFAMP-gene_cluster	no-gene_cluster	no-gene_cluster	single_sp-plasmid_unlinked-gene_cluster
arg_2380	refseq__NZ_QKON01000002.1_192	gene_cluster	0.001937984	Comm	MinorFAMP	no	no	single_sp-plasmid_unlinked	Comm-gene_cluster	MinorFAMP-gene_cluster	no-gene_cluster	no-gene_cluster	single_sp-plasmid_unlinked-gene_cluster
arg_2381	refseq__NZ_QKPB01000006.1_114	gene_cluster	0.000322997	Comm	MinorFAMP	no	no	single_sp-plasmid_unlinked	Comm-gene_cluster	MinorFAMP-gene_cluster	no-gene_cluster	no-gene_cluster	single_sp-plasmid_unlinked-gene_cluster
arg_2388	refseq__NZ_QLKE01000046.1_2	gene_cluster	0.000645995	Patho	MinorFAMP	no	no	single_sp-plasmid_unlinked	Patho-gene_cluster	MinorFAMP-gene_cluster	no-gene_cluster	no-gene_cluster	single_sp-plasmid_unlinked-gene_cluster
arg_2389	refseq__NZ_QLKF01000026.1_14	gene_cluster	0.000322997	Patho	MinorFAMP	no	no	single_sp-plasmid_unlinked	Patho-gene_cluster	MinorFAMP-gene_cluster	no-gene_cluster	no-gene_cluster	single_sp-plasmid_unlinked-gene_cluster
arg_2391	refseq__NZ_QMCV01000001.1_1236	gene_cluster	0.00129199	Comm	MinorFAMP	no	no	single_sp-plasmid_unlinked	Comm-gene_cluster	MinorFAMP-gene_cluster	no-gene_cluster	no-gene_cluster	single_sp-plasmid_unlinked-gene_cluster
arg_2394	refseq__NZ_QOFZ01000012.1_108	gene_cluster	0.000322997	Patho	MinorFAMP	no	no	single_sp-plasmid_unlinked	Patho-gene_cluster	MinorFAMP-gene_cluster	no-gene_cluster	no-gene_cluster	single_sp-plasmid_unlinked-gene_cluster
arg_2399	refseq__NZ_QOMG01000002.1_316	gene_cluster	0.007428941	Patho	MinorFAMP	no	no	single_sp-plasmid_unlinked	Patho-gene_cluster	MinorFAMP-gene_cluster	no-gene_cluster	no-gene_cluster	single_sp-plasmid_unlinked-gene_cluster
arg_2401	refseq__NZ_QOMH01000056.1_11	gene_cluster	0.000322997	Patho	MinorFAMP	no	no	single_sp-plasmid_unlinked	Patho-gene_cluster	MinorFAMP-gene_cluster	no-gene_cluster	no-gene_cluster	single_sp-plasmid_unlinked-gene_cluster
arg_2402	refseq__NZ_QOMR01000057.1_131	gene_cluster	0	Patho	MinorFAMP	no	no	single_sp-plasmid_unlinked	Patho-gene_cluster	MinorFAMP-gene_cluster	no-gene_cluster	no-gene_cluster	single_sp-plasmid_unlinked-gene_cluster
arg_2403	refseq__NZ_QONF01000055.1_14	gene_cluster	0.000322997	Patho	MinorFAMP	no	no	single_sp-plasmid_unlinked	Patho-gene_cluster	MinorFAMP-gene_cluster	no-gene_cluster	no-gene_cluster	single_sp-plasmid_unlinked-gene_cluster
arg_2405	refseq__NZ_QONZ01000079.1_165	gene_cluster	0.000645995	Patho	MinorFAMP	no	no	single_sp-plasmid_unlinked	Patho-gene_cluster	MinorFAMP-gene_cluster	no-gene_cluster	no-gene_cluster	single_sp-plasmid_unlinked-gene_cluster
arg_2406	refseq__NZ_QOXD01000014.1_88	gene_cluster	0.000645995	Patho	MinorFAMP	no	no	single_sp-plasmid_unlinked	Patho-gene_cluster	MinorFAMP-gene_cluster	no-gene_cluster	no-gene_cluster	single_sp-plasmid_unlinked-gene_cluster
arg_2407	refseq__NZ_QPIS01000146.1_25	gene_cluster	0	Comm	MinorFAMP	no	no	single_sp-plasmid_unlinked	Comm-gene_cluster	MinorFAMP-gene_cluster	no-gene_cluster	no-gene_cluster	single_sp-plasmid_unlinked-gene_cluster
arg_2408	refseq__NZ_QPIV01000117.1_130	gene_cluster	0.000322997	Comm	MinorFAMP	no	no	single_sp-plasmid_unlinked	Comm-gene_cluster	MinorFAMP-gene_cluster	no-gene_cluster	no-gene_cluster	single_sp-plasmid_unlinked-gene_cluster
arg_2409	refseq__NZ_QPIV01000120.1_103	gene_cluster	0.000322997	Comm	MinorFAMP	no	no	single_sp-plasmid_unlinked	Comm-gene_cluster	MinorFAMP-gene_cluster	no-gene_cluster	no-gene_cluster	single_sp-plasmid_unlinked-gene_cluster
arg_2411	refseq__NZ_QRAZ02000011.1_41	gene_cluster	0	Comm	MinorFAMP	no	no	single_sp-plasmid_unlinked	Comm-gene_cluster	MinorFAMP-gene_cluster	no-gene_cluster	no-gene_cluster	single_sp-plasmid_unlinked-gene_cluster
arg_2415	refseq__NZ_QRLX01000016.1_1	gene_cluster	0.007105943	Comm	none	no	no	multi_sp-plasmid_linked	Comm-gene_cluster	none-gene_cluster	no-gene_cluster	no-gene_cluster	multi_sp-plasmid_linked-gene_cluster
arg_2419	refseq__NZ_QSSP01000036.1_1	gene_cluster	0.005813953	Comm	none	no	no	single_sp-plasmid_linked	Comm-gene_cluster	none-gene_cluster	no-gene_cluster	no-gene_cluster	single_sp-plasmid_linked-gene_cluster
arg_2422	refseq__NZ_QTZZ01000016.1_16	gene_cluster	0.000322997	Comm	MinorFAMP	no	no	single_sp-plasmid_unlinked	Comm-gene_cluster	MinorFAMP-gene_cluster	no-gene_cluster	no-gene_cluster	single_sp-plasmid_unlinked-gene_cluster
arg_2424	refseq__NZ_QUIN01000001.1_57	gene_cluster	0	Patho	none	no	no	single_sp-plasmid_unlinked	Patho-gene_cluster	none-gene_cluster	no-gene_cluster	no-gene_cluster	single_sp-plasmid_unlinked-gene_cluster
arg_2430	refseq__NZ_QVNG01000005.1_56	gene_cluster	0.000968992	Patho	MinorFAMP	no	no	single_sp-plasmid_unlinked	Patho-gene_cluster	MinorFAMP-gene_cluster	no-gene_cluster	no-gene_cluster	single_sp-plasmid_unlinked-gene_cluster
arg_2431	refseq__NZ_QWMY01000414.1_1	gene_cluster	0.000645995	Patho	MinorFAMP	no	no	single_sp-plasmid_unlinked	Patho-gene_cluster	MinorFAMP-gene_cluster	no-gene_cluster	no-gene_cluster	single_sp-plasmid_unlinked-gene_cluster
arg_2433	refseq__NZ_QWNT01000372.1_1	gene_cluster	0.002583979	Patho	MinorFAMP	no	no	single_sp-plasmid_linked	Patho-gene_cluster	MinorFAMP-gene_cluster	no-gene_cluster	no-gene_cluster	single_sp-plasmid_linked-gene_cluster
arg_2436	refseq__NZ_QWVZ01000004.1_157	gene_cluster	0.00129199	Patho	MinorFAMP	no	no	single_sp-plasmid_unlinked	Patho-gene_cluster	none-gene_cluster	no-gene_cluster	no-gene_cluster	single_sp-plasmid_unlinked-gene_cluster
arg_2437	refseq__NZ_QWWE01000002.1_294	gene_cluster	0.000968992	Patho	MinorFAMP	no	no	single_sp-plasmid_unlinked	Patho-gene_cluster	MinorFAMP-gene_cluster	no-gene_cluster	no-gene_cluster	single_sp-plasmid_unlinked-gene_cluster
arg_2447	refseq__NZ_QZVZ01000061.1_9	gene_cluster	0.004198966	Patho	MinorFAMP	no	no	single_sp-plasmid_unlinked	Patho-gene_cluster	MinorFAMP-gene_cluster	no-gene_cluster	no-gene_cluster	single_sp-plasmid_unlinked-gene_cluster
arg_2448	refseq__NZ_QZZJ01000003.1_193	gene_cluster	0	Patho	none	no	no	single_sp-plasmid_unlinked	Patho-gene_cluster	none-gene_cluster	no-gene_cluster	no-gene_cluster	single_sp-plasmid_unlinked-gene_cluster
arg_2449	refseq__NZ_RABS01000344.1_28	gene_cluster	0	Patho	none	no	no	single_sp-plasmid_unlinked	Patho-gene_cluster	none-gene_cluster	no-gene_cluster	no-gene_cluster	single_sp-plasmid_unlinked-gene_cluster
arg_2450	refseq__NZ_RAFS01000029.1_76	gene_cluster	0	Patho	none	no	no	single_sp-plasmid_unlinked	Patho-gene_cluster	none-gene_cluster	no-gene_cluster	no-gene_cluster	single_sp-plasmid_unlinked-gene_cluster
arg_2453	refseq__NZ_RCYE01000036.1_9	gene_cluster	0.000322997	Comm	none	no	no	single_sp-plasmid_unlinked	Comm-gene_cluster	none-gene_cluster	no-gene_cluster	no-gene_cluster	single_sp-plasmid_unlinked-gene_cluster
arg_2454	refseq__NZ_RDAI01000005.1_4503	gene_cluster	0.016472868	Patho	MinorFAMP	no	no	single_sp-plasmid_unlinked	Patho-gene_cluster	MinorFAMP-gene_cluster	no-gene_cluster	no-gene_cluster	single_sp-plasmid_unlinked-gene_cluster
arg_2455	refseq__NZ_RDAO01000001.1_9	gene_cluster	0.011950904	Patho	MinorFAMP	no	no	single_sp-plasmid_unlinked	Patho-gene_cluster	MinorFAMP-gene_cluster	no-gene_cluster	no-gene_cluster	single_sp-plasmid_unlinked-gene_cluster
arg_2462	refseq__NZ_RKJE01000005.1_4637	gene_cluster	0.003229974	Patho	MinorFAMP	no	no	single_sp-plasmid_linked	Patho-gene_cluster	MinorFAMP-gene_cluster	no-gene_cluster	no-gene_cluster	single_sp-plasmid_linked-gene_cluster
arg_2463	refseq__NZ_RKKH01000023.1_22	gene_cluster	0	Patho	MinorFAMP	no	no	single_sp-plasmid_unlinked	Patho-gene_cluster	MinorFAMP-gene_cluster	no-gene_cluster	no-gene_cluster	single_sp-plasmid_unlinked-gene_cluster
arg_2465	refseq__NZ_RKNG01000002.1_71	gene_cluster	0.000968992	Comm	none	no	no	single_sp-plasmid_unlinked	Comm-gene_cluster	none-gene_cluster	no-gene_cluster	no-gene_cluster	single_sp-plasmid_unlinked-gene_cluster
arg_2474	refseq__NZ_RRVX01000001.1_131	gene_cluster	0.00129199	Patho	MinorFAMP	no	no	single_sp-plasmid_unlinked	Patho-gene_cluster	MinorFAMP-gene_cluster	no-gene_cluster	no-gene_cluster	single_sp-plasmid_unlinked-gene_cluster
arg_2484	refseq__NZ_RXQS01000008.1_155	gene_cluster	0.000322997	Patho	MinorFAMP	no	no	single_sp-plasmid_unlinked	Patho-gene_cluster	MinorFAMP-gene_cluster	no-gene_cluster	no-gene_cluster	single_sp-plasmid_unlinked-gene_cluster
arg_2485	refseq__NZ_RXQX01000012.1_46	gene_cluster	0.000322997	Patho	MinorFAMP	no	no	single_sp-plasmid_unlinked	Patho-gene_cluster	MinorFAMP-gene_cluster	no-gene_cluster	no-gene_cluster	single_sp-plasmid_unlinked-gene_cluster
arg_2489	refseq__NZ_RXRT01000010.1_22	gene_cluster	0.000322997	Patho	none	no	no	single_sp-plasmid_unlinked	Patho-gene_cluster	none-gene_cluster	no-gene_cluster	no-gene_cluster	single_sp-plasmid_unlinked-gene_cluster
arg_2490	refseq__NZ_RXSJ01000002.1_82	gene_cluster	0.000645995	Comm	MinorFAMP	no	no	single_sp-plasmid_unlinked	Comm-gene_cluster	MinorFAMP-gene_cluster	no-gene_cluster	no-gene_cluster	single_sp-plasmid_unlinked-gene_cluster
arg_2494	refseq__NZ_RZBI01000011.1_9	gene_cluster	0.000968992	Patho	MinorFAMP	no	no	single_sp-plasmid_unlinked	Patho-gene_cluster	MinorFAMP-gene_cluster	no-gene_cluster	no-gene_cluster	single_sp-plasmid_unlinked-gene_cluster
arg_2495	refseq__NZ_RZBW01000008.1_69	gene_cluster	0.000645995	Patho	MinorFAMP	no	no	single_sp-plasmid_unlinked	Patho-gene_cluster	MinorFAMP-gene_cluster	no-gene_cluster	no-gene_cluster	single_sp-plasmid_unlinked-gene_cluster
arg_2496	refseq__NZ_RZBW01000010.1_100	gene_cluster	0.00129199	Patho	MinorFAMP	no	no	single_sp-plasmid_unlinked	Patho-gene_cluster	MinorFAMP-gene_cluster	no-gene_cluster	no-gene_cluster	single_sp-plasmid_unlinked-gene_cluster
arg_2497	refseq__NZ_RZDB01000124.1_1	gene_cluster	0.001937984	Patho	MinorFAMP	no	no	single_sp-plasmid_unlinked	Patho-gene_cluster	MinorFAMP-gene_cluster	no-gene_cluster	no-gene_cluster	single_sp-plasmid_unlinked-gene_cluster
arg_2498	refseq__NZ_RZDJ01000138.1_9	gene_cluster	0.003552972	Patho	MinorFAMP	no	no	single_sp-plasmid_linked	Patho-gene_cluster	MinorFAMP-gene_cluster	no-gene_cluster	no-gene_cluster	single_sp-plasmid_linked-gene_cluster
arg_2499	refseq__NZ_RZEM01000006.1_172	gene_cluster	0.000645995	Patho	MinorFAMP	no	no	single_sp-plasmid_unlinked	Patho-gene_cluster	MinorFAMP-gene_cluster	no-gene_cluster	no-gene_cluster	single_sp-plasmid_unlinked-gene_cluster
arg_2501	refseq__NZ_RZVQ01000054.1_60	gene_cluster	0.001937984	Patho	MinorFAMP	no	no	single_sp-plasmid_unlinked	Patho-gene_cluster	MinorFAMP-gene_cluster	no-gene_cluster	no-gene_cluster	single_sp-plasmid_unlinked-gene_cluster
arg_2503	refseq__NZ_RZWC01000117.1_1	gene_cluster	0.001614987	Patho	MinorFAMP	no	no	single_sp-plasmid_unlinked	Patho-gene_cluster	MinorFAMP-gene_cluster	no-gene_cluster	no-gene_cluster	single_sp-plasmid_unlinked-gene_cluster
arg_2506	refseq__NZ_SAHJ01000025.1_53	gene_cluster	0.100775194	Patho	MinorFAMP	no	no	single_sp-plasmid_linked	Patho-gene_cluster	MinorFAMP-gene_cluster	no-gene_cluster	no-gene_cluster	single_sp-plasmid_linked-gene_cluster
arg_2509	refseq__NZ_SBKE01000005.1_155	gene_cluster	0.00129199	Patho	MinorFAMP	no	no	single_sp-plasmid_unlinked	Patho-gene_cluster	MinorFAMP-gene_cluster	no-gene_cluster	no-gene_cluster	single_sp-plasmid_unlinked-gene_cluster
arg_2510	refseq__NZ_SCIS01000019.1_30	gene_cluster	0.000322997	Patho	MinorFAMP	no	no	single_sp-plasmid_unlinked	Patho-gene_cluster	MinorFAMP-gene_cluster	no-gene_cluster	no-gene_cluster	single_sp-plasmid_unlinked-gene_cluster
arg_2512	refseq__NZ_SCJD01000006.1_133	gene_cluster	0.000645995	Patho	MinorFAMP	no	no	single_sp-plasmid_unlinked	Patho-gene_cluster	MinorFAMP-gene_cluster	no-gene_cluster	no-gene_cluster	single_sp-plasmid_unlinked-gene_cluster
arg_2513	refseq__NZ_SCJD01000016.1_6	gene_cluster	0.000322997	Patho	MinorFAMP	no	no	single_sp-plasmid_unlinked	Patho-gene_cluster	MinorFAMP-gene_cluster	no-gene_cluster	no-gene_cluster	single_sp-plasmid_unlinked-gene_cluster
arg_2518	refseq__NZ_SEJE01000005.1_45	gene_cluster	0.000968992	Patho	MinorFAMP	no	no	single_sp-plasmid_unlinked	Patho-gene_cluster	MinorFAMP-gene_cluster	no-gene_cluster	no-gene_cluster	single_sp-plasmid_unlinked-gene_cluster
arg_2519	refseq__NZ_SEJR01000004.1_1	gene_cluster	0.000322997	Patho	MinorFAMP	no	no	single_sp-plasmid_unlinked	Patho-gene_cluster	MinorFAMP-gene_cluster	no-gene_cluster	no-gene_cluster	single_sp-plasmid_unlinked-gene_cluster
arg_2520	refseq__NZ_SEJT01000031.1_63	gene_cluster	0.000322997	Patho	MinorFAMP	no	no	single_sp-plasmid_unlinked	Patho-gene_cluster	MinorFAMP-gene_cluster	no-gene_cluster	no-gene_cluster	single_sp-plasmid_unlinked-gene_cluster
arg_2521	refseq__NZ_SELK01000106.1_13	gene_cluster	0.000645995	Patho	MinorFAMP	no	no	single_sp-plasmid_unlinked	Patho-gene_cluster	MinorFAMP-gene_cluster	no-gene_cluster	no-gene_cluster	single_sp-plasmid_unlinked-gene_cluster
arg_2522	refseq__NZ_SEXJ01000024.1_40	gene_cluster	0.001614987	Patho	none	no	no	single_sp-plasmid_unlinked	Patho-gene_cluster	none-gene_cluster	no-gene_cluster	no-gene_cluster	single_sp-plasmid_unlinked-gene_cluster
arg_2524	refseq__NZ_SHHQ01000006.1_247	gene_cluster	0.002583979	Patho	MinorFAMP	no	no	single_sp-plasmid_unlinked	Patho-gene_cluster	MinorFAMP-gene_cluster	no-gene_cluster	no-gene_cluster	single_sp-plasmid_unlinked-gene_cluster
arg_2525	refseq__NZ_SHJN01000015.1_48	gene_cluster	0.000645995	Patho	MinorFAMP	no	no	single_sp-plasmid_unlinked	Patho-gene_cluster	MinorFAMP-gene_cluster	no-gene_cluster	no-gene_cluster	single_sp-plasmid_unlinked-gene_cluster
arg_2527	refseq__NZ_SISX01000045.1_27	gene_cluster	0.000322997	Patho	MinorFAMP	no	no	single_sp-plasmid_unlinked	Patho-gene_cluster	MinorFAMP-gene_cluster	no-gene_cluster	no-gene_cluster	single_sp-plasmid_unlinked-gene_cluster
arg_2528	refseq__NZ_SITI01000082.1_63	gene_cluster	0	Patho	MinorFAMP	no	no	single_sp-plasmid_unlinked	Patho-gene_cluster	MinorFAMP-gene_cluster	no-gene_cluster	no-gene_cluster	single_sp-plasmid_unlinked-gene_cluster
arg_2529	refseq__NZ_SITK01000119.1_29	gene_cluster	0	Comm	MinorFAMP	no	no	single_sp-plasmid_unlinked	Comm-gene_cluster	MinorFAMP-gene_cluster	no-gene_cluster	no-gene_cluster	single_sp-plasmid_unlinked-gene_cluster
arg_2530	refseq__NZ_SITN01000045.1_156	gene_cluster	0	Comm	MinorFAMP	no	no	single_sp-plasmid_unlinked	Comm-gene_cluster	MinorFAMP-gene_cluster	no-gene_cluster	no-gene_cluster	single_sp-plasmid_unlinked-gene_cluster
arg_2531	refseq__NZ_SITN01000047.1_123	gene_cluster	0	Comm	MinorFAMP	no	no	single_sp-plasmid_unlinked	Comm-gene_cluster	MinorFAMP-gene_cluster	no-gene_cluster	no-gene_cluster	single_sp-plasmid_unlinked-gene_cluster
arg_2538	refseq__NZ_SOPM01000038.1_1	gene_cluster	0.000968992	Patho	MinorFAMP	no	no	single_sp-plasmid_unlinked	Patho-gene_cluster	MinorFAMP-gene_cluster	no-gene_cluster	no-gene_cluster	single_sp-plasmid_unlinked-gene_cluster
arg_2542	refseq__NZ_SRMS01000001.1_386	gene_cluster	0	Patho	MinorFAMP	no	no	single_sp-plasmid_unlinked	Patho-gene_cluster	MinorFAMP-gene_cluster	no-gene_cluster	no-gene_cluster	single_sp-plasmid_unlinked-gene_cluster
arg_2545	refseq__NZ_SRNG01000001.1_146	gene_cluster	0.000645995	Patho	MinorFAMP	no	no	single_sp-plasmid_linked	Patho-gene_cluster	MinorFAMP-gene_cluster	no-gene_cluster	no-gene_cluster	single_sp-plasmid_linked-gene_cluster
arg_2548	refseq__NZ_UAWE01000009.1_519	gene_cluster	0.000322997	Patho	MinorFAMP	no	no	single_sp-plasmid_unlinked	Patho-gene_cluster	MinorFAMP-gene_cluster	no-gene_cluster	no-gene_cluster	single_sp-plasmid_unlinked-gene_cluster
arg_2549	refseq__NZ_UAWV01000012.1_345	gene_cluster	0	Patho	none	no	no	single_sp-plasmid_unlinked	Patho-gene_cluster	none-gene_cluster	no-gene_cluster	no-gene_cluster	single_sp-plasmid_unlinked-gene_cluster
arg_2551	refseq__NZ_UCVB01000001.1_253	gene_cluster	0.000322997	Patho	MinorFAMP	no	no	single_sp-plasmid_unlinked	Patho-gene_cluster	MinorFAMP-gene_cluster	no-gene_cluster	no-gene_cluster	single_sp-plasmid_unlinked-gene_cluster
arg_2552	refseq__NZ_UCWC01000006.1_77	gene_cluster	0.000645995	Patho	MinorFAMP	no	no	single_sp-plasmid_unlinked	Patho-gene_cluster	MinorFAMP-gene_cluster	no-gene_cluster	no-gene_cluster	single_sp-plasmid_unlinked-gene_cluster
arg_2554	refseq__NZ_UCXJ01000001.1_309	gene_cluster	0.027777778	Patho	MinorFAMP	no	no	single_sp-plasmid_unlinked	Patho-gene_cluster	MinorFAMP-gene_cluster	no-gene_cluster	no-gene_cluster	single_sp-plasmid_unlinked-gene_cluster
arg_2556	refseq__NZ_UCZI01000012.1_89	gene_cluster	0.000645995	Patho	MinorFAMP	no	no	single_sp-plasmid_unlinked	Patho-gene_cluster	MinorFAMP-gene_cluster	no-gene_cluster	no-gene_cluster	single_sp-plasmid_unlinked-gene_cluster
arg_2560	refseq__NZ_UDCY01000007.1_44	gene_cluster	0.005813953	Patho	MinorFAMP	no	no	single_sp-plasmid_linked	Patho-gene_cluster	MinorFAMP-gene_cluster	no-gene_cluster	no-gene_cluster	single_sp-plasmid_linked-gene_cluster
arg_2561	refseq__NZ_UDGX01000012.1_39	gene_cluster	0.000645995	Patho	MinorFAMP	no	no	single_sp-plasmid_unlinked	Patho-gene_cluster	MinorFAMP-gene_cluster	no-gene_cluster	no-gene_cluster	single_sp-plasmid_unlinked-gene_cluster
arg_2562	refseq__NZ_UDHD01000004.1_320	gene_cluster	0.000645995	Patho	MinorFAMP	no	no	single_sp-plasmid_linked	Patho-gene_cluster	MinorFAMP-gene_cluster	no-gene_cluster	no-gene_cluster	single_sp-plasmid_linked-gene_cluster
arg_2563	refseq__NZ_UDIA01000010.1_56	gene_cluster	0.000322997	Patho	MinorFAMP	no	no	single_sp-plasmid_linked	Patho-gene_cluster	MinorFAMP-gene_cluster	no-gene_cluster	no-gene_cluster	single_sp-plasmid_linked-gene_cluster
arg_2564	refseq__NZ_UFBS01000001.1_769	gene_cluster	0.000968992	Patho	MinorFAMP	no	no	single_sp-plasmid_unlinked	Patho-gene_cluster	MinorFAMP-gene_cluster	no-gene_cluster	no-gene_cluster	single_sp-plasmid_unlinked-gene_cluster
arg_2567	refseq__NZ_UGDN01000003.1_1674	gene_cluster	0.000968992	Patho	MinorFAMP	no	no	single_sp-plasmid_unlinked	Patho-gene_cluster	MinorFAMP-gene_cluster	no-gene_cluster	no-gene_cluster	single_sp-plasmid_unlinked-gene_cluster
arg_2568	refseq__NZ_UGDN01000003.1_1675	gene_cluster	0.000322997	Patho	MinorFAMP	no	no	single_sp-plasmid_linked	Patho-gene_cluster	MinorFAMP-gene_cluster	no-gene_cluster	no-gene_cluster	single_sp-plasmid_linked-gene_cluster
arg_2569	refseq__NZ_UGDP01000001.1_316	gene_cluster	0.00129199	Patho	MinorFAMP	no	no	single_sp-plasmid_unlinked	Patho-gene_cluster	MinorFAMP-gene_cluster	no-gene_cluster	no-gene_cluster	single_sp-plasmid_unlinked-gene_cluster
arg_2570	refseq__NZ_UGDT01000001.1_4014	gene_cluster	0.003552972	Patho	MinorFAMP	no	no	single_sp-plasmid_unlinked	Patho-gene_cluster	MinorFAMP-gene_cluster	no-gene_cluster	no-gene_cluster	single_sp-plasmid_unlinked-gene_cluster
arg_2571	refseq__NZ_UGDU01000003.1_4348	gene_cluster	0.000968992	Patho	MinorFAMP	no	no	single_sp-plasmid_unlinked	Patho-gene_cluster	MinorFAMP-gene_cluster	no-gene_cluster	no-gene_cluster	single_sp-plasmid_unlinked-gene_cluster
arg_2573	refseq__NZ_UGFH01000002.1_1514	gene_cluster	0.058462532	Patho	MinorFAMP	no	no	single_sp-plasmid_linked	Patho-gene_cluster	MinorFAMP-gene_cluster	no-gene_cluster	no-gene_cluster	single_sp-plasmid_linked-gene_cluster
arg_2574	refseq__NZ_UGGD01000002.1_1892	gene_cluster	0.030361757	Patho	MinorFAMP	no	no	single_sp-plasmid_linked	Patho-gene_cluster	MinorFAMP-gene_cluster	no-gene_cluster	no-gene_cluster	single_sp-plasmid_linked-gene_cluster
arg_2575	refseq__NZ_UGGI01000001.1_1654	gene_cluster	0.007751938	Patho	MinorFAMP	no	no	single_sp-plasmid_unlinked	Patho-gene_cluster	MinorFAMP-gene_cluster	no-gene_cluster	no-gene_cluster	single_sp-plasmid_unlinked-gene_cluster
arg_2577	refseq__NZ_UGGK01000002.1_1427	gene_cluster	0.001937984	Patho	MinorFAMP	no	no	single_sp-plasmid_unlinked	Patho-gene_cluster	MinorFAMP-gene_cluster	no-gene_cluster	no-gene_cluster	single_sp-plasmid_unlinked-gene_cluster
arg_2578	refseq__NZ_UGGK01000002.1_710	gene_cluster	0.004521964	Patho	MinorFAMP	no	no	single_sp-plasmid_unlinked	Patho-gene_cluster	MinorFAMP-gene_cluster	no-gene_cluster	no-gene_cluster	single_sp-plasmid_unlinked-gene_cluster
arg_2579	refseq__NZ_UGIS01000001.1_1536	gene_cluster	0	Patho	MinorFAMP	no	no	single_sp-plasmid_unlinked	Patho-gene_cluster	MinorFAMP-gene_cluster	no-gene_cluster	no-gene_cluster	single_sp-plasmid_unlinked-gene_cluster
arg_2582	refseq__NZ_UGJV01000001.1_1743	gene_cluster	0.000322997	Comm	MinorFAMP	no	no	single_sp-plasmid_unlinked	Comm-gene_cluster	MinorFAMP-gene_cluster	no-gene_cluster	no-gene_cluster	single_sp-plasmid_unlinked-gene_cluster
arg_2583	refseq__NZ_UGKB01000005.1_4107	gene_cluster	0.000322997	Patho	MinorFAMP	no	no	single_sp-plasmid_unlinked	Patho-gene_cluster	none-gene_cluster	no-gene_cluster	no-gene_cluster	single_sp-plasmid_unlinked-gene_cluster
arg_2584	refseq__NZ_UGMC01000002.1_296	gene_cluster	0.016149871	Patho	MinorFAMP	no	no	single_sp-plasmid_unlinked	Patho-gene_cluster	MinorFAMP-gene_cluster	no-gene_cluster	no-gene_cluster	single_sp-plasmid_unlinked-gene_cluster
arg_2585	refseq__NZ_UGMJ01000003.1_2384	gene_cluster	0.000322997	Comm	MinorFAMP	no	no	single_sp-plasmid_unlinked	Comm-gene_cluster	MinorFAMP-gene_cluster	no-gene_cluster	no-gene_cluster	single_sp-plasmid_unlinked-gene_cluster
arg_2586	refseq__NZ_UGMM01000004.1_4252	gene_cluster	0.002260982	Patho	MinorFAMP	no	no	single_sp-plasmid_unlinked	Patho-gene_cluster	MinorFAMP-gene_cluster	no-gene_cluster	no-gene_cluster	single_sp-plasmid_unlinked-gene_cluster
arg_2590	refseq__NZ_UIII01000009.1_79	gene_cluster	0	Patho	MinorFAMP	no	no	single_sp-plasmid_unlinked	Patho-gene_cluster	MinorFAMP-gene_cluster	no-gene_cluster	no-gene_cluster	single_sp-plasmid_unlinked-gene_cluster
arg_2591	refseq__NZ_UIII01000025.1_26	gene_cluster	0	Patho	MinorFAMP	no	no	single_sp-plasmid_unlinked	Patho-gene_cluster	MinorFAMP-gene_cluster	no-gene_cluster	no-gene_cluster	single_sp-plasmid_unlinked-gene_cluster
arg_2592	refseq__NZ_UIIS01000009.1_28	gene_cluster	0.010981912	Patho	MinorFAMP	no	no	single_sp-plasmid_linked	Patho-gene_cluster	MinorFAMP-gene_cluster	no-gene_cluster	no-gene_cluster	single_sp-plasmid_linked-gene_cluster
arg_2594	refseq__NZ_UIKQ01000002.1_346	gene_cluster	0.000322997	Patho	MinorFAMP	no	no	single_sp-plasmid_unlinked	Patho-gene_cluster	MinorFAMP-gene_cluster	no-gene_cluster	no-gene_cluster	single_sp-plasmid_unlinked-gene_cluster
arg_2595	refseq__NZ_UIKU01000002.1_73	gene_cluster	0.000968992	Patho	MinorFAMP	no	no	single_sp-plasmid_unlinked	Patho-gene_cluster	MinorFAMP-gene_cluster	no-gene_cluster	no-gene_cluster	single_sp-plasmid_unlinked-gene_cluster
arg_2596	refseq__NZ_UILN01000001.1_336	gene_cluster	0.003229974	Patho	MinorFAMP	no	no	single_sp-plasmid_unlinked	Patho-gene_cluster	MinorFAMP-gene_cluster	no-gene_cluster	no-gene_cluster	single_sp-plasmid_unlinked-gene_cluster
arg_2597	refseq__NZ_UIUK01000011.1_129	gene_cluster	0.000322997	Patho	MinorFAMP	no	no	single_sp-plasmid_unlinked	Patho-gene_cluster	none-gene_cluster	no-gene_cluster	no-gene_cluster	single_sp-plasmid_unlinked-gene_cluster
arg_2599	refseq__NZ_UJFQ01000044.1_4	gene_cluster	0.002906977	Patho	none	no	no	single_sp-plasmid_linked	Patho-gene_cluster	none-gene_cluster	no-gene_cluster	no-gene_cluster	single_sp-plasmid_linked-gene_cluster
arg_2600	refseq__NZ_UJMV01000015.1_1	gene_cluster	0.003229974	Patho	none	no	no	single_sp-plasmid_unlinked	Patho-gene_cluster	MinorFAMP-gene_cluster	no-gene_cluster	no-gene_cluster	single_sp-plasmid_unlinked-gene_cluster
arg_2606	refseq__NZ_UKDG01000025.1_58	gene_cluster	0.006459948	Patho	MinorFAMP	no	no	single_sp-plasmid_unlinked	Patho-gene_cluster	MinorFAMP-gene_cluster	no-gene_cluster	no-gene_cluster	single_sp-plasmid_unlinked-gene_cluster
arg_2610	refseq__NZ_UWVI01000001.1_286	gene_cluster	0.024547804	Patho	MinorFAMP	no	no	single_sp-plasmid_linked	Patho-gene_cluster	MinorFAMP-gene_cluster	no-gene_cluster	no-gene_cluster	single_sp-plasmid_linked-gene_cluster
arg_2617	RSZAXPI003079-113__NODE_2222_length_11169_cov_3.91344_5	gene_cluster	0.077842377	Patho	MinorFAMP	no	no	single_sp-plasmid_unlinked	Patho-gene_cluster	MinorFAMP-gene_cluster	no-gene_cluster	no-gene_cluster	single_sp-plasmid_unlinked-gene_cluster
arg_2621	RSZAXPI003098-132__NODE_1286_length_4256_cov_5.78338_5	gene_cluster	0.010658915	Comm	none	no	no	single_sp-plasmid_unlinked	Comm-gene_cluster	none-gene_cluster	no-gene_cluster	no-gene_cluster	single_sp-plasmid_unlinked-gene_cluster
arg_2626	RSZAXPI003102-140__NODE_164_length_93151_cov_33.4292_1	gene_cluster	0.217054264	PathoComm	none	yes	yes	multi_sp-plasmid_linked	PathoComm-gene_cluster	none-gene_cluster	yes-gene_cluster	yes-gene_cluster	multi_sp-plasmid_linked-gene_cluster
arg_2627	RSZAXPI003105-143__NODE_246_length_72965_cov_27.7659_5	gene_cluster	0.000322997	Patho	MinorFAMP	no	no	single_sp-plasmid_unlinked	Patho-gene_cluster	MinorFAMP-gene_cluster	no-gene_cluster	no-gene_cluster	single_sp-plasmid_unlinked-gene_cluster
arg_2632	RSZAXPI003105-143__NODE_702_length_34118_cov_78.6811_5	gene_cluster	0.003552972	Patho	MinorFAMP	no	no	single_sp-plasmid_unlinked	Patho-gene_cluster	MinorFAMP-gene_cluster	no-gene_cluster	no-gene_cluster	single_sp-plasmid_unlinked-gene_cluster
arg_2634	RSZAXPI003106-145__NODE_18988_length_1390_cov_40.2592_1	gene_cluster	0.133397933	PathoComm	none	no	no	multi_sp-plasmid_linked	PathoComm-gene_cluster	none-gene_cluster	no-gene_cluster	no-gene_cluster	multi_sp-plasmid_linked-gene_cluster
arg_2635	RSZAXPI003107-147__NODE_106_length_99331_cov_20.9927_22	gene_cluster	0.004521964	Patho	MinorFAMP	no	no	single_sp-plasmid_unlinked	Patho-gene_cluster	MinorFAMP-gene_cluster	no-gene_cluster	no-gene_cluster	single_sp-plasmid_unlinked-gene_cluster
arg_2636	S140_a_WGS__NODE_1728_length_4172_ID_4612_4	gene_cluster	0.015180879	Comm	none	no	no	single_sp-plasmid_unlinked	Comm-gene_cluster	none-gene_cluster	no-gene_cluster	no-gene_cluster	single_sp-plasmid_unlinked-gene_cluster
arg_2637	S150_a_WGS__NODE_6629_length_1792_ID_49585_3	gene_cluster	0.000645995	Comm	none	no	no	single_sp-plasmid_unlinked	Comm-gene_cluster	MinorFAMP-gene_cluster	no-gene_cluster	no-gene_cluster	single_sp-plasmid_unlinked-gene_cluster
arg_2642	S2_001_006Y1__NODE_5_length_538126_cov_384.179_158	gene_cluster	0.000645995	Patho	MinorFAMP	no	no	single_sp-plasmid_unlinked	Patho-gene_cluster	MinorFAMP-gene_cluster	no-gene_cluster	no-gene_cluster	single_sp-plasmid_unlinked-gene_cluster
arg_2645	S2_001_012G1__NODE_2_length_623973_cov_407.856_576	gene_cluster	0.000645995	Patho	MinorFAMP	no	no	single_sp-plasmid_unlinked	Patho-gene_cluster	MinorFAMP-gene_cluster	no-gene_cluster	no-gene_cluster	single_sp-plasmid_unlinked-gene_cluster
arg_2646	S2_001_013G1__NODE_18_length_192522_cov_405.626_73	gene_cluster	0.000322997	Patho	MinorFAMP	no	no	single_sp-plasmid_unlinked	Patho-gene_cluster	MinorFAMP-gene_cluster	no-gene_cluster	no-gene_cluster	single_sp-plasmid_unlinked-gene_cluster
arg_2647	S2_001_013G1__NODE_2_length_674154_cov_422.369_148	gene_cluster	0.000322997	Patho	MinorFAMP	no	no	single_sp-plasmid_unlinked	Patho-gene_cluster	MinorFAMP-gene_cluster	no-gene_cluster	no-gene_cluster	single_sp-plasmid_unlinked-gene_cluster
arg_2649	S2_001_014G1__NODE_5_length_496109_cov_450.249_399	gene_cluster	0.000322997	Patho	MinorFAMP	no	no	single_sp-plasmid_unlinked	Patho-gene_cluster	MinorFAMP-gene_cluster	no-gene_cluster	no-gene_cluster	single_sp-plasmid_unlinked-gene_cluster
arg_2653	S2_001_021G1__NODE_15_length_198100_cov_306.057_112	gene_cluster	0.000645995	Patho	MinorFAMP	no	no	single_sp-plasmid_unlinked	Patho-gene_cluster	MinorFAMP-gene_cluster	no-gene_cluster	no-gene_cluster	single_sp-plasmid_unlinked-gene_cluster
arg_2655	S2_001_026G1__NODE_2_length_569459_cov_297.685_401	gene_cluster	0.000322997	Patho	MinorFAMP	no	no	single_sp-plasmid_unlinked	Patho-gene_cluster	MinorFAMP-gene_cluster	no-gene_cluster	no-gene_cluster	single_sp-plasmid_unlinked-gene_cluster
arg_2656	S2_001_027G1__NODE_5_length_449065_cov_139.512_251	gene_cluster	0.000322997	Patho	MinorFAMP	no	no	single_sp-plasmid_unlinked	Patho-gene_cluster	MinorFAMP-gene_cluster	no-gene_cluster	no-gene_cluster	single_sp-plasmid_unlinked-gene_cluster
arg_2657	S2_005_005G1__NODE_2_length_401395_cov_25.1862_289	gene_cluster	0.000968992	Patho	none	no	no	single_sp-plasmid_unlinked	Patho-gene_cluster	none-gene_cluster	no-gene_cluster	no-gene_cluster	single_sp-plasmid_unlinked-gene_cluster
arg_2658	S2_005_022W1__NODE_66_length_47087_cov_6.42373_29	gene_cluster	0.019056848	Patho	MinorFAMP	yes	no	single_sp-plasmid_linked	Patho-gene_cluster	MinorFAMP-gene_cluster	yes-gene_cluster	no-gene_cluster	single_sp-plasmid_linked-gene_cluster
arg_2694	S46_a_WGS__NODE_635_length_7857_ID_13314_1	gene_cluster	0.001614987	Patho	MinorFAMP	no	no	single_sp-plasmid_unlinked	Patho-gene_cluster	MinorFAMP-gene_cluster	no-gene_cluster	no-gene_cluster	single_sp-plasmid_unlinked-gene_cluster
arg_2695	S526__NODE_295_length_63819_cov_5.60586_26	gene_cluster	0.000968992	Patho	MinorFAMP	no	no	single_sp-plasmid_unlinked	Patho-gene_cluster	MinorFAMP-gene_cluster	no-gene_cluster	no-gene_cluster	single_sp-plasmid_unlinked-gene_cluster
arg_2696	S536__NODE_1207_length_19799_cov_4.34502_13	gene_cluster	0.000322997	Patho	MinorFAMP	no	no	single_sp-plasmid_unlinked	Patho-gene_cluster	MinorFAMP-gene_cluster	no-gene_cluster	no-gene_cluster	single_sp-plasmid_unlinked-gene_cluster
arg_2707	scavenger-11-0-0__NODE_59716_length_812_cov_14.9828_1	gene_cluster	0.001614987	Comm	none	no	no	single_sp-plasmid_unlinked	Comm-gene_cluster	none-gene_cluster	no-gene_cluster	no-gene_cluster	single_sp-plasmid_unlinked-gene_cluster
arg_2708	SID0005_aaf__NODE_53638_length_707_cov_5.7316_1	gene_cluster	0.075258398	Comm	none	yes	yes	multi_sp-plasmid_linked	Comm-gene_cluster	none-gene_cluster	yes-gene_cluster	yes-gene_cluster	multi_sp-plasmid_linked-gene_cluster
arg_2722	SID0013_eop__NODE_6221_length_3715_cov_5.51038_4	gene_cluster	0.003875969	Patho	MinorFAMP	no	no	single_sp-plasmid_unlinked	Patho-gene_cluster	MinorFAMP-gene_cluster	no-gene_cluster	no-gene_cluster	single_sp-plasmid_unlinked-gene_cluster
arg_2723	SID1_12M__NODE_485_length_26809_cov_6.76523_18	gene_cluster	0.004521964	Patho	MinorFAMP	no	no	single_sp-plasmid_unlinked	Patho-gene_cluster	MinorFAMP-gene_cluster	no-gene_cluster	no-gene_cluster	single_sp-plasmid_unlinked-gene_cluster
arg_2725	SID10_4M__NODE_2262_length_1261_cov_18.5564_1	gene_cluster	0.00129199	Patho	MinorFAMP	no	no	single_sp-plasmid_unlinked	Patho-gene_cluster	MinorFAMP-gene_cluster	no-gene_cluster	no-gene_cluster	single_sp-plasmid_unlinked-gene_cluster
arg_2726	SID10_B__NODE_17_length_160007_cov_32.6242_66	gene_cluster	0.00129199	Patho	MinorFAMP	no	no	single_sp-plasmid_unlinked	Patho-gene_cluster	MinorFAMP-gene_cluster	no-gene_cluster	no-gene_cluster	single_sp-plasmid_unlinked-gene_cluster
arg_2727	SID10_B__NODE_58_length_41306_cov_27.0368_23	gene_cluster	0.000322997	Patho	MinorFAMP	no	no	single_sp-plasmid_unlinked	Patho-gene_cluster	MinorFAMP-gene_cluster	no-gene_cluster	no-gene_cluster	single_sp-plasmid_unlinked-gene_cluster
arg_2728	SID1003_aac__NODE_4688_length_3542_cov_5.44652_1	gene_cluster	0.000645995	Patho	MinorFAMP	no	no	single_sp-plasmid_unlinked	Patho-gene_cluster	MinorFAMP-gene_cluster	no-gene_cluster	no-gene_cluster	single_sp-plasmid_unlinked-gene_cluster
arg_2731	SID1019_aas__NODE_58_length_69171_cov_25.33_64	gene_cluster	0.003229974	Patho	MinorFAMP	no	no	single_sp-plasmid_unlinked	Patho-gene_cluster	MinorFAMP-gene_cluster	no-gene_cluster	no-gene_cluster	single_sp-plasmid_unlinked-gene_cluster
arg_2732	SID1022_aav__NODE_366_length_29389_cov_147.294_23	gene_cluster	0.002260982	Patho	MinorFAMP	no	no	single_sp-plasmid_unlinked	Patho-gene_cluster	MinorFAMP-gene_cluster	no-gene_cluster	no-gene_cluster	single_sp-plasmid_unlinked-gene_cluster
arg_2733	SID1037_bak__NODE_135_length_22161_cov_7.55813_15	gene_cluster	0.000322997	Patho	MinorFAMP	no	no	single_sp-plasmid_linked	Patho-gene_cluster	MinorFAMP-gene_cluster	no-gene_cluster	no-gene_cluster	single_sp-plasmid_linked-gene_cluster
arg_2734	SID1049_baw__NODE_774_length_40187_cov_50.7887_5	gene_cluster	0.000645995	Patho	MinorFAMP	no	no	single_sp-plasmid_unlinked	Patho-gene_cluster	MinorFAMP-gene_cluster	no-gene_cluster	no-gene_cluster	single_sp-plasmid_unlinked-gene_cluster
arg_2736	SID105_12M__NODE_5689_length_2736_cov_2.93696_1	gene_cluster	0.022286822	Patho	MinorFAMP	no	no	single_sp-plasmid_unlinked	Patho-gene_cluster	MinorFAMP-gene_cluster	no-gene_cluster	no-gene_cluster	single_sp-plasmid_unlinked-gene_cluster
arg_2737	SID105_4M__NODE_59_length_56639_cov_18.5245_30	gene_cluster	0.002260982	Patho	MinorFAMP	no	no	single_sp-plasmid_unlinked	Patho-gene_cluster	MinorFAMP-gene_cluster	no-gene_cluster	no-gene_cluster	single_sp-plasmid_unlinked-gene_cluster
arg_2738	SID1054_bbb__NODE_6956_length_1673_cov_5.26885_1	gene_cluster	0.075258398	PathoComm	none	no	no	multi_sp-plasmid_linked	PathoComm-gene_cluster	none-gene_cluster	no-gene_cluster	no-gene_cluster	multi_sp-plasmid_linked-gene_cluster
arg_2739	SID128_4M__NODE_1503_length_7171_cov_9.68592_2	gene_cluster	0.000322997	Comm	MinorFAMP	no	no	single_sp-plasmid_unlinked	Comm-gene_cluster	MinorFAMP-gene_cluster	no-gene_cluster	no-gene_cluster	single_sp-plasmid_unlinked-gene_cluster
arg_2744	SID130_B__NODE_92_length_11620_cov_286.925_7	gene_cluster	0.000322997	Patho	MinorFAMP	no	no	single_sp-plasmid_linked	Patho-gene_cluster	MinorFAMP-gene_cluster	no-gene_cluster	no-gene_cluster	single_sp-plasmid_linked-gene_cluster
arg_2746	SID130_M__NODE_677_length_37180_cov_6.27978_15	gene_cluster	0.015180879	Patho	MinorFAMP	yes	no	single_sp-plasmid_linked	Patho-gene_cluster	MinorFAMP-gene_cluster	yes-gene_cluster	no-gene_cluster	single_sp-plasmid_linked-gene_cluster
arg_2747	SID133_4M__NODE_1806_length_6154_cov_15.273_3	gene_cluster	0.000968992	Patho	MinorFAMP	no	no	single_sp-plasmid_unlinked	Patho-gene_cluster	MinorFAMP-gene_cluster	no-gene_cluster	no-gene_cluster	single_sp-plasmid_unlinked-gene_cluster
arg_2750	SID150_4M__NODE_210_length_19220_cov_4.98789_3	gene_cluster	0.000645995	Comm	MinorFAMP	no	no	single_sp-plasmid_unlinked	Comm-gene_cluster	MinorFAMP-gene_cluster	no-gene_cluster	no-gene_cluster	single_sp-plasmid_unlinked-gene_cluster
arg_2752	SID18_4M__NODE_1864_length_5114_cov_3.98913_2	gene_cluster	0.012596899	Patho	MinorFAMP	no	no	single_sp-plasmid_linked	Patho-gene_cluster	MinorFAMP-gene_cluster	no-gene_cluster	no-gene_cluster	single_sp-plasmid_linked-gene_cluster
arg_2753	SID18_4M__NODE_196_length_61883_cov_15.1811_24	gene_cluster	0.000645995	Patho	MinorFAMP	no	no	single_sp-plasmid_unlinked	Patho-gene_cluster	MinorFAMP-gene_cluster	no-gene_cluster	no-gene_cluster	single_sp-plasmid_unlinked-gene_cluster
arg_2759	SID195_4M__NODE_2185_length_6908_cov_4.14651_5	gene_cluster	0	Comm	MinorFAMP	no	no	single_sp-plasmid_unlinked	Comm-gene_cluster	MinorFAMP-gene_cluster	no-gene_cluster	no-gene_cluster	single_sp-plasmid_unlinked-gene_cluster
arg_2760	SID229_4M__NODE_11_length_175563_cov_55.1367_111	gene_cluster	0.012596899	Patho	MinorFAMP	yes	no	single_sp-plasmid_unlinked	Patho-gene_cluster	MinorFAMP-gene_cluster	yes-gene_cluster	no-gene_cluster	single_sp-plasmid_unlinked-gene_cluster
arg_2763	SID256_12M__NODE_11384_length_1497_cov_1.30513_1	gene_cluster	0.013888889	PathoComm	none	yes	no	multi_sp-plasmid_linked	PathoComm-gene_cluster	none-gene_cluster	yes-gene_cluster	no-gene_cluster	multi_sp-plasmid_linked-gene_cluster
arg_2764	SID256_4M__NODE_8_length_156618_cov_43.9464_109	gene_cluster	0.013242894	Patho	MinorFAMP	yes	no	single_sp-plasmid_unlinked	Patho-gene_cluster	MinorFAMP-gene_cluster	yes-gene_cluster	no-gene_cluster	single_sp-plasmid_unlinked-gene_cluster
arg_2765	SID258_4M__NODE_81_length_62886_cov_88.1438_34	gene_cluster	0.005490956	Patho	MinorFAMP	no	no	single_sp-plasmid_unlinked	Patho-gene_cluster	MinorFAMP-gene_cluster	no-gene_cluster	no-gene_cluster	single_sp-plasmid_unlinked-gene_cluster
arg_2768	SID26_M__NODE_1115_length_17544_cov_3.55572_4	gene_cluster	0	Patho	MinorFAMP	no	no	single_sp-plasmid_unlinked	Patho-gene_cluster	MinorFAMP-gene_cluster	no-gene_cluster	no-gene_cluster	single_sp-plasmid_unlinked-gene_cluster
arg_2770	SID26_M__NODE_946_length_19678_cov_3.95984_13	gene_cluster	0	Patho	MinorFAMP	no	no	single_sp-plasmid_unlinked	Patho-gene_cluster	MinorFAMP-gene_cluster	no-gene_cluster	no-gene_cluster	single_sp-plasmid_unlinked-gene_cluster
arg_2771	SID263_4M__NODE_830_length_16472_cov_7.71499_6	gene_cluster	0.006136951	Patho	MinorFAMP	no	no	single_sp-plasmid_unlinked	Patho-gene_cluster	MinorFAMP-gene_cluster	no-gene_cluster	no-gene_cluster	single_sp-plasmid_unlinked-gene_cluster
arg_2773	SID263_B__NODE_263_length_30390_cov_37.6913_27	gene_cluster	0.001614987	Patho	MinorFAMP	no	no	single_sp-plasmid_unlinked	Patho-gene_cluster	MinorFAMP-gene_cluster	no-gene_cluster	no-gene_cluster	single_sp-plasmid_unlinked-gene_cluster
arg_2774	SID263_M__NODE_1128_length_24344_cov_4.60266_5	gene_cluster	0.00129199	Patho	MinorFAMP	no	no	single_sp-plasmid_unlinked	Patho-gene_cluster	MinorFAMP-gene_cluster	no-gene_cluster	no-gene_cluster	single_sp-plasmid_unlinked-gene_cluster
arg_2775	SID263_M__NODE_14304_length_3396_cov_2.32386_2	gene_cluster	0.002583979	Patho	MinorFAMP	no	no	single_sp-plasmid_linked	Patho-gene_cluster	MinorFAMP-gene_cluster	no-gene_cluster	no-gene_cluster	single_sp-plasmid_linked-gene_cluster
arg_2777	SID268_B__NODE_279_length_23256_cov_128.791_18	gene_cluster	0.008074935	Patho	MinorFAMP	no	no	single_sp-plasmid_unlinked	Patho-gene_cluster	MinorFAMP-gene_cluster	no-gene_cluster	no-gene_cluster	single_sp-plasmid_unlinked-gene_cluster
arg_2778	SID268_M__NODE_1360_length_22355_cov_27.9782_21	gene_cluster	0.001614987	Patho	MinorFAMP	no	no	single_sp-plasmid_unlinked	Patho-gene_cluster	MinorFAMP-gene_cluster	no-gene_cluster	no-gene_cluster	single_sp-plasmid_unlinked-gene_cluster
arg_2779	SID275_4M__NODE_96_length_25283_cov_18.5147_23	gene_cluster	0.000645995	Patho	MinorFAMP	no	no	single_sp-plasmid_unlinked	Patho-gene_cluster	MinorFAMP-gene_cluster	no-gene_cluster	no-gene_cluster	single_sp-plasmid_unlinked-gene_cluster
arg_2781	SID276_B__NODE_51_length_110495_cov_73.3851_45	gene_cluster	0.019056848	Patho	MinorFAMP	yes	no	single_sp-plasmid_unlinked	Patho-gene_cluster	MinorFAMP-gene_cluster	yes-gene_cluster	no-gene_cluster	single_sp-plasmid_unlinked-gene_cluster
arg_2782	SID276_M__NODE_33777_length_1016_cov_0.958377_3	gene_cluster	0.006782946	Comm	none	no	no	single_sp-plasmid_unlinked	Comm-gene_cluster	none-gene_cluster	no-gene_cluster	no-gene_cluster	single_sp-plasmid_unlinked-gene_cluster
arg_2783	SID282_4M__NODE_311_length_21743_cov_15.0389_6	gene_cluster	0	Comm	MinorFAMP	no	no	single_sp-plasmid_unlinked	Comm-gene_cluster	MinorFAMP-gene_cluster	no-gene_cluster	no-gene_cluster	single_sp-plasmid_unlinked-gene_cluster
arg_2789	SID31285__NODE_8898_length_4573_cov_1.86543_2	gene_cluster	0.001614987	Patho	none	no	no	single_sp-plasmid_unlinked	Patho-gene_cluster	none-gene_cluster	no-gene_cluster	no-gene_cluster	single_sp-plasmid_unlinked-gene_cluster
arg_2791	SID31431__NODE_11798_length_3319_cov_2.55882_1	gene_cluster	0.031007752	Patho	MinorFAMP	no	no	single_sp-plasmid_unlinked	Patho-gene_cluster	MinorFAMP-gene_cluster	no-gene_cluster	no-gene_cluster	single_sp-plasmid_unlinked-gene_cluster
arg_2792	SID31446__NODE_14_length_365108_cov_21.9062_71	gene_cluster	0.000322997	Comm	MinorFAMP	no	no	single_sp-plasmid_unlinked	Comm-gene_cluster	MinorFAMP-gene_cluster	no-gene_cluster	no-gene_cluster	single_sp-plasmid_unlinked-gene_cluster
arg_2793	SID31557__NODE_19419_length_933_cov_2.6492_1	gene_cluster	0.004198966	Comm	none	no	no	single_sp-plasmid_unlinked	Comm-gene_cluster	none-gene_cluster	no-gene_cluster	no-gene_cluster	single_sp-plasmid_unlinked-gene_cluster
arg_2795	SID31723__NODE_1680_length_9295_cov_2.46807_7	gene_cluster	0.000645995	Patho	MinorFAMP	no	no	single_sp-plasmid_unlinked	Patho-gene_cluster	MinorFAMP-gene_cluster	no-gene_cluster	no-gene_cluster	single_sp-plasmid_unlinked-gene_cluster
arg_2798	SID31866__NODE_1588_length_16773_cov_5.10683_4	gene_cluster	0.000322997	Patho	MinorFAMP	no	no	single_sp-plasmid_unlinked	Patho-gene_cluster	MinorFAMP-gene_cluster	no-gene_cluster	no-gene_cluster	single_sp-plasmid_unlinked-gene_cluster
arg_2799	SID31866__NODE_2549_length_11596_cov_5.21991_9	gene_cluster	0.000322997	Patho	MinorFAMP	no	no	single_sp-plasmid_unlinked	Patho-gene_cluster	MinorFAMP-gene_cluster	no-gene_cluster	no-gene_cluster	single_sp-plasmid_unlinked-gene_cluster
arg_2801	SID31868__NODE_4_length_300772_cov_44.4954_28	gene_cluster	0.006136951	Patho	MinorFAMP	no	no	single_sp-plasmid_unlinked	Patho-gene_cluster	MinorFAMP-gene_cluster	no-gene_cluster	no-gene_cluster	single_sp-plasmid_unlinked-gene_cluster
arg_2802	SID31870__NODE_9535_length_1118_cov_1.75729_2	gene_cluster	0.000645995	Patho	MinorFAMP	no	no	single_sp-plasmid_unlinked	Patho-gene_cluster	MinorFAMP-gene_cluster	no-gene_cluster	no-gene_cluster	single_sp-plasmid_unlinked-gene_cluster
arg_2806	SID31883__NODE_255_length_63253_cov_42.2336_14	gene_cluster	0.00129199	Patho	MinorFAMP	no	no	single_sp-plasmid_unlinked	Patho-gene_cluster	MinorFAMP-gene_cluster	no-gene_cluster	no-gene_cluster	single_sp-plasmid_unlinked-gene_cluster
arg_2809	SID335_B__NODE_17_length_177901_cov_46.0703_102	gene_cluster	0.005167959	Patho	MinorFAMP	no	no	single_sp-plasmid_unlinked	Patho-gene_cluster	MinorFAMP-gene_cluster	no-gene_cluster	no-gene_cluster	single_sp-plasmid_unlinked-gene_cluster
arg_2810	SID341_4M__NODE_53_length_102034_cov_11.0392_61	gene_cluster	0.001937984	Patho	MinorFAMP	no	no	single_sp-plasmid_unlinked	Patho-gene_cluster	MinorFAMP-gene_cluster	no-gene_cluster	no-gene_cluster	single_sp-plasmid_unlinked-gene_cluster
arg_2811	SID341_B__NODE_1251_length_8838_cov_17.669_7	gene_cluster	0.000322997	Comm	MinorFAMP	no	no	single_sp-plasmid_unlinked	Comm-gene_cluster	MinorFAMP-gene_cluster	no-gene_cluster	no-gene_cluster	single_sp-plasmid_unlinked-gene_cluster
arg_2812	SID341_B__NODE_76_length_86751_cov_18.09_1	gene_cluster	0.000322997	Comm	none	no	no	single_sp-plasmid_unlinked	Comm-gene_cluster	none-gene_cluster	no-gene_cluster	no-gene_cluster	single_sp-plasmid_unlinked-gene_cluster
arg_2815	SID367_4M__NODE_2204_length_7724_cov_4.77585_4	gene_cluster	0.001614987	Patho	MinorFAMP	no	no	single_sp-plasmid_unlinked	Patho-gene_cluster	MinorFAMP-gene_cluster	no-gene_cluster	no-gene_cluster	single_sp-plasmid_unlinked-gene_cluster
arg_2816	SID377_4M__NODE_1370_length_7755_cov_3.08416_9	gene_cluster	0.001614987	Patho	MinorFAMP	no	no	single_sp-plasmid_unlinked	Patho-gene_cluster	MinorFAMP-gene_cluster	no-gene_cluster	no-gene_cluster	single_sp-plasmid_unlinked-gene_cluster
arg_2818	SID38_M__NODE_123_length_75120_cov_8.50179_16	gene_cluster	0.003229974	Comm	none	no	no	single_sp-plasmid_unlinked	Comm-gene_cluster	none-gene_cluster	no-gene_cluster	no-gene_cluster	single_sp-plasmid_unlinked-gene_cluster
arg_2819	SID38_M__NODE_2802_length_11686_cov_3.8915_1	gene_cluster	0.004521964	Patho	MinorFAMP	no	no	single_sp-plasmid_unlinked	Patho-gene_cluster	MinorFAMP-gene_cluster	no-gene_cluster	no-gene_cluster	single_sp-plasmid_unlinked-gene_cluster
arg_2821	SID38_M__NODE_9082_length_3749_cov_3.7837_2	gene_cluster	0.000322997	Patho	MinorFAMP	no	no	single_sp-plasmid_unlinked	Patho-gene_cluster	MinorFAMP-gene_cluster	no-gene_cluster	no-gene_cluster	single_sp-plasmid_unlinked-gene_cluster
arg_2823	SID383_B__NODE_24_length_77087_cov_9.55603_46	gene_cluster	0.000968992	Patho	MinorFAMP	no	no	single_sp-plasmid_unlinked	Patho-gene_cluster	MinorFAMP-gene_cluster	no-gene_cluster	no-gene_cluster	single_sp-plasmid_unlinked-gene_cluster
arg_2825	SID387_4M__NODE_990_length_7954_cov_51.719_5	gene_cluster	0.00129199	Patho	MinorFAMP	no	no	single_sp-plasmid_unlinked	Patho-gene_cluster	MinorFAMP-gene_cluster	no-gene_cluster	no-gene_cluster	single_sp-plasmid_unlinked-gene_cluster
arg_2827	SID42_12M__NODE_3682_length_5247_cov_2.52273_5	gene_cluster	0.002583979	Patho	MinorFAMP	no	no	single_sp-plasmid_unlinked	Patho-gene_cluster	MinorFAMP-gene_cluster	no-gene_cluster	no-gene_cluster	single_sp-plasmid_unlinked-gene_cluster
arg_2828	SID5016_ish__NODE_19155_length_556_cov_3.12974_2	gene_cluster	0.019056848	Patho	MinorFAMP	no	no	single_sp-plasmid_linked	Patho-gene_cluster	MinorFAMP-gene_cluster	no-gene_cluster	no-gene_cluster	single_sp-plasmid_linked-gene_cluster
arg_2830	SID503_B__NODE_8_length_193435_cov_94.2517_117	gene_cluster	0.006782946	Patho	MinorFAMP	no	no	single_sp-plasmid_unlinked	Patho-gene_cluster	MinorFAMP-gene_cluster	no-gene_cluster	no-gene_cluster	single_sp-plasmid_unlinked-gene_cluster
arg_2834	SID51_B__NODE_2_length_527298_cov_285.252_8	gene_cluster	0.000645995	Patho	MinorFAMP	no	no	single_sp-plasmid_unlinked	Patho-gene_cluster	MinorFAMP-gene_cluster	no-gene_cluster	no-gene_cluster	single_sp-plasmid_unlinked-gene_cluster
arg_2835	SID511_M__NODE_24848_length_1749_cov_5.37072_2	gene_cluster	0.00129199	Comm	none	no	no	single_sp-plasmid_unlinked	Comm-gene_cluster	none-gene_cluster	no-gene_cluster	no-gene_cluster	single_sp-plasmid_unlinked-gene_cluster
arg_2838	SID526_12M__NODE_127_length_105246_cov_6.43579_91	gene_cluster	0.001937984	Patho	MinorFAMP	no	no	single_sp-plasmid_unlinked	Patho-gene_cluster	MinorFAMP-gene_cluster	no-gene_cluster	no-gene_cluster	single_sp-plasmid_unlinked-gene_cluster
arg_2842	SID527_4M__NODE_216_length_22303_cov_18.4675_4	gene_cluster	0.002260982	Patho	MinorFAMP	no	no	single_sp-plasmid_unlinked	Patho-gene_cluster	MinorFAMP-gene_cluster	no-gene_cluster	no-gene_cluster	single_sp-plasmid_unlinked-gene_cluster
arg_2843	SID527_B__NODE_14_length_90683_cov_250.005_14	gene_cluster	0.00129199	Patho	MinorFAMP	no	no	single_sp-plasmid_unlinked	Patho-gene_cluster	MinorFAMP-gene_cluster	no-gene_cluster	no-gene_cluster	single_sp-plasmid_unlinked-gene_cluster
arg_2844	SID53_4M__NODE_22_length_205583_cov_119.026_152	gene_cluster	0.003229974	Patho	MinorFAMP	no	no	single_sp-plasmid_unlinked	Patho-gene_cluster	MinorFAMP-gene_cluster	no-gene_cluster	no-gene_cluster	single_sp-plasmid_unlinked-gene_cluster
arg_2845	SID53_B__NODE_51_length_78300_cov_156.329_46	gene_cluster	0.007751938	Patho	MinorFAMP	no	no	single_sp-plasmid_unlinked	Patho-gene_cluster	MinorFAMP-gene_cluster	no-gene_cluster	no-gene_cluster	single_sp-plasmid_unlinked-gene_cluster
arg_2850	SID530119__NODE_5194_length_5004_cov_29.2847_2	gene_cluster	0.016149871	Comm	none	no	no	single_sp-plasmid_unlinked	Comm-gene_cluster	none-gene_cluster	no-gene_cluster	no-gene_cluster	single_sp-plasmid_unlinked-gene_cluster
arg_2854	SID530558__NODE_31_length_224155_cov_14.3777_1	gene_cluster	0.033591731	Comm	none	no	no	single_sp-plasmid_unlinked	Comm-gene_cluster	none-gene_cluster	no-gene_cluster	no-gene_cluster	single_sp-plasmid_unlinked-gene_cluster
arg_2855	SID530705__NODE_606_length_40814_cov_4.17135_3	gene_cluster	0.000645995	Patho	MinorFAMP	no	no	single_sp-plasmid_unlinked	Patho-gene_cluster	MinorFAMP-gene_cluster	no-gene_cluster	no-gene_cluster	single_sp-plasmid_unlinked-gene_cluster
arg_2857	SID530756__NODE_231_length_66209_cov_13.1189_61	gene_cluster	0.000645995	Patho	MinorFAMP	no	no	single_sp-plasmid_unlinked	Patho-gene_cluster	MinorFAMP-gene_cluster	no-gene_cluster	no-gene_cluster	single_sp-plasmid_unlinked-gene_cluster
arg_2859	SID531155__NODE_18738_length_1251_cov_1.70234_1	gene_cluster	0.006782946	Comm	none	no	no	single_sp-plasmid_unlinked	Comm-gene_cluster	none-gene_cluster	no-gene_cluster	no-gene_cluster	single_sp-plasmid_unlinked-gene_cluster
arg_2861	SID531277__NODE_7362_length_4973_cov_1.94652_2	gene_cluster	0.001937984	Patho	MinorFAMP	no	no	single_sp-plasmid_unlinked	Patho-gene_cluster	MinorFAMP-gene_cluster	no-gene_cluster	no-gene_cluster	single_sp-plasmid_unlinked-gene_cluster
arg_2867	SID532_4M__NODE_4011_length_3812_cov_6.82539_1	gene_cluster	0.000322997	Patho	MinorFAMP	no	no	single_sp-plasmid_unlinked	Patho-gene_cluster	MinorFAMP-gene_cluster	no-gene_cluster	no-gene_cluster	single_sp-plasmid_unlinked-gene_cluster
arg_2868	SID532_4M__NODE_516_length_29411_cov_5.45681_22	gene_cluster	0.000322997	Patho	MinorFAMP	no	no	single_sp-plasmid_unlinked	Patho-gene_cluster	MinorFAMP-gene_cluster	no-gene_cluster	no-gene_cluster	single_sp-plasmid_unlinked-gene_cluster
arg_2870	SID532_B__NODE_4_length_279146_cov_284.148_144	gene_cluster	0.000322997	Patho	MinorFAMP	no	no	single_sp-plasmid_unlinked	Patho-gene_cluster	MinorFAMP-gene_cluster	no-gene_cluster	no-gene_cluster	single_sp-plasmid_unlinked-gene_cluster
arg_2873	SID536_B__NODE_1122_length_4357_cov_185.518_5	gene_cluster	0.306847545	PathoComm	none	yes	yes	multi_sp-plasmid_linked	PathoComm-gene_cluster	none-gene_cluster	yes-gene_cluster	yes-gene_cluster	multi_sp-plasmid_linked-gene_cluster
arg_2875	SID5395_kej__NODE_3665_length_5330_cov_10.3384_1	gene_cluster	0.134366925	Patho	MinorFAMP	no	no	single_sp-plasmid_linked	Patho-gene_cluster	MinorFAMP-gene_cluster	no-gene_cluster	no-gene_cluster	single_sp-plasmid_linked-gene_cluster
arg_2876	SID5395_kej__NODE_56_length_129406_cov_288.512_92	gene_cluster	0.006782946	Patho	MinorFAMP	no	no	single_sp-plasmid_unlinked	Patho-gene_cluster	MinorFAMP-gene_cluster	no-gene_cluster	no-gene_cluster	single_sp-plasmid_unlinked-gene_cluster
arg_2879	SID544_M__NODE_1959_length_14459_cov_14.1809_5	gene_cluster	0	Patho	MinorFAMP	no	no	single_sp-plasmid_linked	Patho-gene_cluster	MinorFAMP-gene_cluster	no-gene_cluster	no-gene_cluster	single_sp-plasmid_linked-gene_cluster
arg_2881	SID546_12M__NODE_3054_length_5157_cov_2.69777_5	gene_cluster	0.003552972	Patho	MinorFAMP	no	no	single_sp-plasmid_unlinked	Patho-gene_cluster	MinorFAMP-gene_cluster	no-gene_cluster	no-gene_cluster	single_sp-plasmid_unlinked-gene_cluster
arg_2903	SID5495_pls__NODE_8721_length_2697_cov_11.1915_1	gene_cluster	0.00129199	Patho	MinorFAMP	no	no	single_sp-plasmid_unlinked	Patho-gene_cluster	MinorFAMP-gene_cluster	no-gene_cluster	no-gene_cluster	single_sp-plasmid_unlinked-gene_cluster
arg_2905	SID5636_prt__NODE_541_length_5041_cov_20.0213_6	gene_cluster	0.001614987	Patho	none	no	no	single_sp-plasmid_unlinked	Patho-gene_cluster	none-gene_cluster	no-gene_cluster	no-gene_cluster	single_sp-plasmid_unlinked-gene_cluster
arg_2908	SID5639_uuc__NODE_1407_length_17712_cov_6.83406_16	gene_cluster	0.001614987	Patho	MinorFAMP	no	no	single_sp-plasmid_unlinked	Patho-gene_cluster	MinorFAMP-gene_cluster	no-gene_cluster	no-gene_cluster	single_sp-plasmid_unlinked-gene_cluster
arg_2911	SID567_12M__NODE_1530_length_6161_cov_5.20635_5	gene_cluster	0.007105943	Patho	MinorFAMP	no	no	single_sp-plasmid_unlinked	Patho-gene_cluster	MinorFAMP-gene_cluster	no-gene_cluster	no-gene_cluster	single_sp-plasmid_unlinked-gene_cluster
arg_2912	SID567_4M__NODE_170_length_40360_cov_39.3561_18	gene_cluster	0.000322997	Patho	MinorFAMP	no	no	single_sp-plasmid_unlinked	Patho-gene_cluster	MinorFAMP-gene_cluster	no-gene_cluster	no-gene_cluster	single_sp-plasmid_unlinked-gene_cluster
arg_2915	SID572_M__NODE_87_length_91702_cov_13.6185_82	gene_cluster	0.009366925	Patho	MinorFAMP	yes	yes	single_sp-plasmid_unlinked	Patho-gene_cluster	MinorFAMP-gene_cluster	yes-gene_cluster	yes-gene_cluster	single_sp-plasmid_unlinked-gene_cluster
arg_2916	SID577_M__NODE_678_length_23411_cov_76.8275_22	gene_cluster	0.00129199	Patho	MinorFAMP	no	no	single_sp-plasmid_unlinked	Patho-gene_cluster	MinorFAMP-gene_cluster	no-gene_cluster	no-gene_cluster	single_sp-plasmid_unlinked-gene_cluster
arg_2918	SID585_M__NODE_1788_length_12390_cov_28.8927_1	gene_cluster	0.004521964	Patho	MinorFAMP	no	no	single_sp-plasmid_unlinked	Patho-gene_cluster	MinorFAMP-gene_cluster	no-gene_cluster	no-gene_cluster	single_sp-plasmid_unlinked-gene_cluster
arg_2919	SID591_M__NODE_61939_length_554_cov_4.72345_1	gene_cluster	0.00129199	Comm	MinorFAMP	no	no	single_sp-plasmid_unlinked	Comm-gene_cluster	none-gene_cluster	no-gene_cluster	no-gene_cluster	single_sp-plasmid_unlinked-gene_cluster
arg_2920	SID591_M__NODE_882_length_19316_cov_10.4468_6	gene_cluster	0.000645995	Comm	MinorFAMP	no	no	single_sp-plasmid_unlinked	Comm-gene_cluster	MinorFAMP-gene_cluster	no-gene_cluster	no-gene_cluster	single_sp-plasmid_unlinked-gene_cluster
arg_2921	SID608_12M__NODE_345_length_39077_cov_27.6682_6	gene_cluster	0.001614987	Patho	MinorFAMP	no	no	single_sp-plasmid_unlinked	Patho-gene_cluster	MinorFAMP-gene_cluster	no-gene_cluster	no-gene_cluster	single_sp-plasmid_unlinked-gene_cluster
arg_2922	SID608_12M__NODE_9873_length_1430_cov_2.47927_1	gene_cluster	0.000322997	Comm	MinorFAMP	no	no	single_sp-plasmid_unlinked	Comm-gene_cluster	MinorFAMP-gene_cluster	no-gene_cluster	no-gene_cluster	single_sp-plasmid_unlinked-gene_cluster
arg_2924	SID622_4M__NODE_313_length_17736_cov_4.18766_12	gene_cluster	0.003552972	Patho	MinorFAMP	no	no	single_sp-plasmid_unlinked	Patho-gene_cluster	MinorFAMP-gene_cluster	no-gene_cluster	no-gene_cluster	single_sp-plasmid_unlinked-gene_cluster
arg_2925	SID622_B__NODE_111_length_20464_cov_160.985_2	gene_cluster	0.002906977	Patho	MinorFAMP	no	no	single_sp-plasmid_linked	Patho-gene_cluster	MinorFAMP-gene_cluster	no-gene_cluster	no-gene_cluster	single_sp-plasmid_linked-gene_cluster
arg_2928	SID70_4M__NODE_1085_length_9698_cov_3.58664_11	gene_cluster	0.000322997	Patho	MinorFAMP	no	no	single_sp-plasmid_unlinked	Patho-gene_cluster	MinorFAMP-gene_cluster	no-gene_cluster	no-gene_cluster	single_sp-plasmid_unlinked-gene_cluster
arg_2930	SID713A002-11-90-0__NODE_923_length_29044_cov_4.18383_26	gene_cluster	0.037790698	Patho	none	no	no	single_sp-plasmid_unlinked	Patho-gene_cluster	none-gene_cluster	no-gene_cluster	no-gene_cluster	single_sp-plasmid_unlinked-gene_cluster
arg_2933	SID713A014-11-0-0__NODE_116_length_46044_cov_7.83668_30	gene_cluster	0.000322997	Patho	MinorFAMP	no	no	single_sp-plasmid_unlinked	Patho-gene_cluster	MinorFAMP-gene_cluster	no-gene_cluster	no-gene_cluster	single_sp-plasmid_unlinked-gene_cluster
arg_2936	SID713A014-11-0-0__NODE_5210_length_5769_cov_6.9839_3	gene_cluster	0.000968992	Patho	MinorFAMP	no	no	single_sp-plasmid_unlinked	Patho-gene_cluster	MinorFAMP-gene_cluster	no-gene_cluster	no-gene_cluster	single_sp-plasmid_unlinked-gene_cluster
arg_2938	SID713A037-11-0-0__NODE_6121_length_5173_cov_2.85072_4	gene_cluster	0.008397933	Patho	MinorFAMP	no	no	single_sp-plasmid_unlinked	Patho-gene_cluster	MinorFAMP-gene_cluster	no-gene_cluster	no-gene_cluster	single_sp-plasmid_unlinked-gene_cluster
arg_2939	SID713A037-11-0-0__NODE_6871_length_4533_cov_3.35485_6	gene_cluster	0.000322997	Patho	MinorFAMP	no	no	single_sp-plasmid_unlinked	Patho-gene_cluster	MinorFAMP-gene_cluster	no-gene_cluster	no-gene_cluster	single_sp-plasmid_unlinked-gene_cluster
arg_2941	SID713A040-11-90-0__NODE_8455_length_4046_cov_3.05838_7	gene_cluster	0.003552972	Comm	none	no	no	single_sp-plasmid_unlinked	Comm-gene_cluster	none-gene_cluster	no-gene_cluster	no-gene_cluster	single_sp-plasmid_unlinked-gene_cluster
arg_2942	SID713A045-11-0-0__NODE_1456_length_13404_cov_14.4654_11	gene_cluster	0.01130491	Patho	none	no	no	single_sp-plasmid_linked	Patho-gene_cluster	none-gene_cluster	no-gene_cluster	no-gene_cluster	single_sp-plasmid_linked-gene_cluster
arg_2944	SID713A051-11-0-0__NODE_6631_length_5621_cov_2.72781_5	gene_cluster	0.000645995	Comm	none	no	no	single_sp-plasmid_linked	Comm-gene_cluster	none-gene_cluster	no-gene_cluster	no-gene_cluster	single_sp-plasmid_linked-gene_cluster
arg_2950	SID713B007-11-0-0__NODE_10822_length_3031_cov_2.15222_1	gene_cluster	0.003875969	Comm	none	no	no	single_sp-plasmid_linked	Comm-gene_cluster	none-gene_cluster	no-gene_cluster	no-gene_cluster	single_sp-plasmid_linked-gene_cluster
arg_2952	SID713B016-11-90-0__NODE_1815_length_19632_cov_14.1796_23	gene_cluster	0.04748062	PathoComm	none	yes	no	multi_sp-plasmid_linked	PathoComm-gene_cluster	none-gene_cluster	yes-gene_cluster	no-gene_cluster	multi_sp-plasmid_linked-gene_cluster
arg_2956	SID713B041-11-90-0__NODE_5826_length_3308_cov_3.40271_1	gene_cluster	0.00129199	Patho	MinorFAMP	no	no	single_sp-plasmid_unlinked	Patho-gene_cluster	MinorFAMP-gene_cluster	no-gene_cluster	no-gene_cluster	single_sp-plasmid_unlinked-gene_cluster
arg_2957	SID713B042-11-90-0__NODE_5878_length_4041_cov_254.6_4	gene_cluster	0.026808786	Comm	none	no	no	single_sp-plasmid_unlinked	Comm-gene_cluster	none-gene_cluster	no-gene_cluster	no-gene_cluster	single_sp-plasmid_unlinked-gene_cluster
arg_2960	SID713B052-11-90-0__NODE_3108_length_10594_cov_3.51485_1	gene_cluster	0.02002584	Patho	MinorFAMP	no	no	single_sp-plasmid_unlinked	Patho-gene_cluster	MinorFAMP-gene_cluster	no-gene_cluster	no-gene_cluster	single_sp-plasmid_unlinked-gene_cluster
arg_2962	SID713B055-11-0-0__NODE_23041_length_2118_cov_1.9428_2	gene_cluster	0.004198966	Comm	none	no	no	single_sp-plasmid_unlinked	Comm-gene_cluster	none-gene_cluster	no-gene_cluster	no-gene_cluster	single_sp-plasmid_unlinked-gene_cluster
arg_2963	SID713B055-11-0-0__NODE_3570_length_13014_cov_24.1721_1	gene_cluster	0.01130491	Patho	MinorFAMP	no	no	single_sp-plasmid_unlinked	Patho-gene_cluster	MinorFAMP-gene_cluster	no-gene_cluster	no-gene_cluster	single_sp-plasmid_unlinked-gene_cluster
arg_2964	SID713B065-11-0-0__NODE_24198_length_1402_cov_2.40238_1	gene_cluster	0.001614987	Patho	MinorFAMP	no	no	single_sp-plasmid_unlinked	Patho-gene_cluster	MinorFAMP-gene_cluster	no-gene_cluster	no-gene_cluster	single_sp-plasmid_unlinked-gene_cluster
arg_2965	SID713B065-11-90-0__NODE_35701_length_911_cov_1.31776_1	gene_cluster	0.00129199	Patho	MinorFAMP	no	no	single_sp-plasmid_unlinked	Patho-gene_cluster	MinorFAMP-gene_cluster	no-gene_cluster	no-gene_cluster	single_sp-plasmid_unlinked-gene_cluster
arg_2967	SID713B072-11-0-0__NODE_611_length_44229_cov_14.6671_29	gene_cluster	0.000968992	Comm	none	no	no	single_sp-plasmid_unlinked	Comm-gene_cluster	none-gene_cluster	no-gene_cluster	no-gene_cluster	single_sp-plasmid_unlinked-gene_cluster
arg_2970	SID78_M__NODE_2096_length_11807_cov_25.1678_11	gene_cluster	0.004844961	Patho	MinorFAMP	no	no	single_sp-plasmid_unlinked	Patho-gene_cluster	MinorFAMP-gene_cluster	no-gene_cluster	no-gene_cluster	single_sp-plasmid_unlinked-gene_cluster
arg_2973	SID87_4M__NODE_2565_length_1792_cov_2.90731_2	gene_cluster	0.000968992	Patho	MinorFAMP	no	no	single_sp-plasmid_unlinked	Patho-gene_cluster	MinorFAMP-gene_cluster	no-gene_cluster	no-gene_cluster	single_sp-plasmid_unlinked-gene_cluster
arg_2974	SID87_M__NODE_1048_length_20674_cov_15.8474_1	gene_cluster	0.001614987	Patho	MinorFAMP	no	no	single_sp-plasmid_unlinked	Patho-gene_cluster	MinorFAMP-gene_cluster	no-gene_cluster	no-gene_cluster	single_sp-plasmid_unlinked-gene_cluster
arg_2981	SKBSTL016__NODE_153_length_117004_cov_39.4488_85	gene_cluster	0.00129199	Patho	MinorFAMP	no	no	single_sp-plasmid_unlinked	Patho-gene_cluster	MinorFAMP-gene_cluster	no-gene_cluster	no-gene_cluster	single_sp-plasmid_unlinked-gene_cluster
arg_2982	SKBSTL017__NODE_841_length_5873_cov_13.6738_4	gene_cluster	0.001614987	Patho	MinorFAMP	no	no	single_sp-plasmid_unlinked	Patho-gene_cluster	MinorFAMP-gene_cluster	no-gene_cluster	no-gene_cluster	single_sp-plasmid_unlinked-gene_cluster
arg_2983	SKBSTL018__NODE_748_length_32233_cov_8.57098_12	gene_cluster	0.000968992	Comm	none	no	no	single_sp-plasmid_unlinked	Comm-gene_cluster	none-gene_cluster	no-gene_cluster	no-gene_cluster	single_sp-plasmid_unlinked-gene_cluster
arg_2984	SKBSTL021__NODE_1_length_661198_cov_31.398_532	gene_cluster	0	Patho	MinorFAMP	no	no	single_sp-plasmid_unlinked	Patho-gene_cluster	MinorFAMP-gene_cluster	no-gene_cluster	no-gene_cluster	single_sp-plasmid_unlinked-gene_cluster
arg_2985	SKBSTL021__NODE_379_length_46829_cov_43.2775_38	gene_cluster	0	Patho	MinorFAMP	no	no	single_sp-plasmid_unlinked	Patho-gene_cluster	MinorFAMP-gene_cluster	no-gene_cluster	no-gene_cluster	single_sp-plasmid_unlinked-gene_cluster
arg_2987	SKBSTL027__NODE_28_length_170976_cov_18.1192_21	gene_cluster	0.000645995	Patho	MinorFAMP	no	no	single_sp-plasmid_unlinked	Patho-gene_cluster	MinorFAMP-gene_cluster	no-gene_cluster	no-gene_cluster	single_sp-plasmid_unlinked-gene_cluster
arg_2988	SKBSTL027__NODE_5499_length_2336_cov_2.56028_3	gene_cluster	0.000645995	Patho	MinorFAMP	no	no	single_sp-plasmid_unlinked	Patho-gene_cluster	MinorFAMP-gene_cluster	no-gene_cluster	no-gene_cluster	single_sp-plasmid_unlinked-gene_cluster
arg_2990	SKBSTL059__NODE_178_length_67224_cov_21.9109_55	gene_cluster	0.001937984	Patho	none	no	no	single_sp-plasmid_unlinked	Patho-gene_cluster	none-gene_cluster	no-gene_cluster	no-gene_cluster	single_sp-plasmid_unlinked-gene_cluster
arg_2992	SKBSTL061__NODE_6_length_391912_cov_12.5521_31	gene_cluster	0.002583979	Patho	MinorFAMP	no	no	single_sp-plasmid_unlinked	Patho-gene_cluster	MinorFAMP-gene_cluster	no-gene_cluster	no-gene_cluster	single_sp-plasmid_unlinked-gene_cluster
arg_2994	SKSTL0001__NODE_8784_length_1075_cov_3.12549_1	gene_cluster	0.011950904	Patho	MinorFAMP	yes	no	single_sp-plasmid_linked	Patho-gene_cluster	MinorFAMP-gene_cluster	yes-gene_cluster	no-gene_cluster	single_sp-plasmid_linked-gene_cluster
arg_2996	SP_385SPT_T016__NODE_298_length_8435_cov_11.8406_11	gene_cluster	0.007751938	PathoComm	none	no	no	multi_sp-plasmid_unlinked	PathoComm-gene_cluster	none-gene_cluster	no-gene_cluster	no-gene_cluster	multi_sp-plasmid_unlinked-gene_cluster
arg_2997	SRR3992955__NODE_100_length_55391_cov_193.622_44	gene_cluster	0.003229974	Patho	MinorFAMP	no	no	single_sp-plasmid_unlinked	Patho-gene_cluster	MinorFAMP-gene_cluster	no-gene_cluster	no-gene_cluster	single_sp-plasmid_unlinked-gene_cluster
arg_3002	SRR3992981__NODE_72515_length_832_cov_59.1802_1	gene_cluster	0.270348837	Comm	none	yes	yes	multi_sp-plasmid_linked	Comm-gene_cluster	none-gene_cluster	yes-gene_cluster	yes-gene_cluster	multi_sp-plasmid_linked-gene_cluster
arg_3003	SRR3992990__NODE_7535_length_3287_cov_18.7967_3	gene_cluster	0.001614987	Patho	MinorFAMP	no	no	single_sp-plasmid_unlinked	Patho-gene_cluster	MinorFAMP-gene_cluster	no-gene_cluster	no-gene_cluster	single_sp-plasmid_unlinked-gene_cluster
arg_3006	SRR3993012__NODE_28028_length_2438_cov_5.34494_3	gene_cluster	0.014857881	Comm	none	no	no	multi_sp-plasmid_unlinked	Comm-gene_cluster	none-gene_cluster	no-gene_cluster	no-gene_cluster	multi_sp-plasmid_unlinked-gene_cluster
arg_3009	SRR3993030__NODE_8453_length_5788_cov_7.80307_1	gene_cluster	0.000968992	Patho	MinorFAMP	no	no	single_sp-plasmid_unlinked	Patho-gene_cluster	MinorFAMP-gene_cluster	no-gene_cluster	no-gene_cluster	single_sp-plasmid_unlinked-gene_cluster
arg_3010	SRR3993031__NODE_24683_length_2205_cov_6.68558_1	gene_cluster	0.001937984	Patho	MinorFAMP	no	no	single_sp-plasmid_unlinked	Patho-gene_cluster	MinorFAMP-gene_cluster	no-gene_cluster	no-gene_cluster	single_sp-plasmid_unlinked-gene_cluster
arg_3014	SRR3993045__NODE_1044_length_13683_cov_7.7398_5	gene_cluster	0.000322997	Patho	MinorFAMP	no	no	single_sp-plasmid_unlinked	Patho-gene_cluster	MinorFAMP-gene_cluster	no-gene_cluster	no-gene_cluster	single_sp-plasmid_unlinked-gene_cluster
arg_3015	SRR3993055__NODE_10786_length_6431_cov_4.81368_1	gene_cluster	0.005167959	Patho	MinorFAMP	no	no	single_sp-plasmid_linked	Patho-gene_cluster	MinorFAMP-gene_cluster	no-gene_cluster	no-gene_cluster	single_sp-plasmid_linked-gene_cluster
arg_3016	SRR3993056__NODE_542_length_39070_cov_70.0782_16	gene_cluster	0.001614987	Comm	none	no	no	single_sp-plasmid_unlinked	Comm-gene_cluster	none-gene_cluster	no-gene_cluster	no-gene_cluster	single_sp-plasmid_unlinked-gene_cluster
arg_3018	SRS011111__NODE_2441_length_2164_cov_18.1892_3	gene_cluster	0.001614987	Patho	none	yes	no	single_sp-plasmid_unlinked	Patho-gene_cluster	none-gene_cluster	yes-gene_cluster	no-gene_cluster	single_sp-plasmid_unlinked-gene_cluster
arg_3019	SRS012273__NODE_1973_length_18634_cov_5.06523_2	gene_cluster	0.002260982	Patho	MinorFAMP	no	no	single_sp-plasmid_unlinked	Patho-gene_cluster	MinorFAMP-gene_cluster	no-gene_cluster	no-gene_cluster	single_sp-plasmid_unlinked-gene_cluster
arg_3020	SRS013687__NODE_2605_length_10863_cov_4.98594_1	gene_cluster	0.001937984	Comm	none	no	no	single_sp-plasmid_unlinked	Comm-gene_cluster	none-gene_cluster	no-gene_cluster	no-gene_cluster	single_sp-plasmid_unlinked-gene_cluster
arg_3023	SRS014683__NODE_52696_length_494_cov_1.74943_1	gene_cluster	0.015180879	Patho	MinorFAMP	no	no	single_sp-plasmid_unlinked	Patho-gene_cluster	MinorFAMP-gene_cluster	no-gene_cluster	no-gene_cluster	single_sp-plasmid_unlinked-gene_cluster
arg_3025	SRS015217__NODE_214_length_76382_cov_13.7911_69	gene_cluster	0.000968992	Comm	none	no	no	single_sp-plasmid_unlinked	Comm-gene_cluster	none-gene_cluster	no-gene_cluster	no-gene_cluster	single_sp-plasmid_unlinked-gene_cluster
arg_3026	SRS016037__NODE_8516_length_2440_cov_45.9468_1	gene_cluster	0.020348837	Comm	none	no	no	multi_sp-plasmid_linked	Comm-gene_cluster	none-gene_cluster	no-gene_cluster	no-gene_cluster	multi_sp-plasmid_linked-gene_cluster
arg_3031	SRS022609__NODE_103355_length_499_cov_2.6464_1	gene_cluster	0.162790698	PathoComm	none	yes	yes	multi_sp-plasmid_linked	PathoComm-gene_cluster	none-gene_cluster	yes-gene_cluster	yes-gene_cluster	multi_sp-plasmid_linked-gene_cluster
arg_3037	SRS024561__NODE_3218_length_6718_cov_10.2052_4	gene_cluster	0.237080103	PathoComm	none	no	no	multi_sp-plasmid_linked	PathoComm-gene_cluster	none-gene_cluster	no-gene_cluster	no-gene_cluster	multi_sp-plasmid_linked-gene_cluster
arg_3043	SRS058723__NODE_2896_length_2978_cov_4.69552_2	gene_cluster	0.014211886	Comm	none	no	no	multi_sp-plasmid_linked	Comm-gene_cluster	none-gene_cluster	no-gene_cluster	no-gene_cluster	multi_sp-plasmid_linked-gene_cluster
arg_3045	SRS064276__NODE_11162_length_3114_cov_3.01863_2	gene_cluster	0.010658915	Patho	MinorFAMP	yes	no	single_sp-plasmid_linked	Patho-gene_cluster	MinorFAMP-gene_cluster	yes-gene_cluster	no-gene_cluster	single_sp-plasmid_linked-gene_cluster
arg_3046	SZAXPI003409-8__NODE_327_length_61236_cov_70.263_47	gene_cluster	0.000322997	Patho	MinorFAMP	no	no	single_sp-plasmid_unlinked	Patho-gene_cluster	MinorFAMP-gene_cluster	no-gene_cluster	no-gene_cluster	single_sp-plasmid_unlinked-gene_cluster
arg_3049	SZAXPI003415-12__NODE_37981_length_702_cov_1.55023_1	gene_cluster	0.000322997	Comm	none	no	no	single_sp-plasmid_unlinked	Comm-gene_cluster	none-gene_cluster	no-gene_cluster	no-gene_cluster	single_sp-plasmid_unlinked-gene_cluster
arg_3051	SZAXPI003421-5__NODE_256_length_59905_cov_12.7475_6	gene_cluster	0	Patho	MinorFAMP	no	no	single_sp-plasmid_unlinked	Patho-gene_cluster	MinorFAMP-gene_cluster	no-gene_cluster	no-gene_cluster	single_sp-plasmid_unlinked-gene_cluster
arg_3052	SZAXPI003422-11__NODE_6176_length_5742_cov_5.04888_1	gene_cluster	0.013242894	Patho	MinorFAMP	no	no	single_sp-plasmid_unlinked	Patho-gene_cluster	MinorFAMP-gene_cluster	no-gene_cluster	no-gene_cluster	single_sp-plasmid_unlinked-gene_cluster
arg_3056	SZAXPI003425-1__NODE_4292_length_4515_cov_3.10269_2	gene_cluster	0.000322997	Patho	MinorFAMP	no	no	single_sp-plasmid_unlinked	Patho-gene_cluster	MinorFAMP-gene_cluster	no-gene_cluster	no-gene_cluster	single_sp-plasmid_unlinked-gene_cluster
arg_3058	SZAXPI003428-6__NODE_6996_length_1953_cov_9.58588_2	gene_cluster	0.001614987	Patho	MinorFAMP	no	no	single_sp-plasmid_unlinked	Patho-gene_cluster	MinorFAMP-gene_cluster	no-gene_cluster	no-gene_cluster	single_sp-plasmid_unlinked-gene_cluster
arg_3059	SZAXPI003429-3__NODE_41271_length_576_cov_0.996161_1	gene_cluster	0.000645995	Patho	MinorFAMP	no	no	single_sp-plasmid_unlinked	Patho-gene_cluster	MinorFAMP-gene_cluster	no-gene_cluster	no-gene_cluster	single_sp-plasmid_unlinked-gene_cluster
arg_3060	SZAXPI003430-5__NODE_11110_length_1241_cov_1.92074_1	gene_cluster	0.00129199	Patho	MinorFAMP	no	no	single_sp-plasmid_unlinked	Patho-gene_cluster	MinorFAMP-gene_cluster	no-gene_cluster	no-gene_cluster	single_sp-plasmid_unlinked-gene_cluster
arg_3061	SZAXPI003434-7__NODE_8230_length_3346_cov_2.05074_1	gene_cluster	0.019056848	Patho	MinorFAMP	no	no	single_sp-plasmid_unlinked	Patho-gene_cluster	MinorFAMP-gene_cluster	no-gene_cluster	no-gene_cluster	single_sp-plasmid_unlinked-gene_cluster
arg_3064	SZAXPI015212-113__NODE_2032_length_15152_cov_3.97086_12	gene_cluster	0.000968992	Patho	MinorFAMP	no	no	single_sp-plasmid_unlinked	Patho-gene_cluster	MinorFAMP-gene_cluster	no-gene_cluster	no-gene_cluster	single_sp-plasmid_unlinked-gene_cluster
arg_3067	SZAXPI015212-113__NODE_6373_length_5011_cov_22.5297_3	gene_cluster	0.000968992	Comm	MinorFAMP	no	no	single_sp-plasmid_linked	Comm-gene_cluster	MinorFAMP-gene_cluster	no-gene_cluster	no-gene_cluster	single_sp-plasmid_linked-gene_cluster
arg_3069	SZAXPI015215-20__NODE_925_length_28552_cov_3.44001_16	gene_cluster	0.021963824	Patho	MinorFAMP	no	no	single_sp-plasmid_unlinked	Patho-gene_cluster	MinorFAMP-gene_cluster	no-gene_cluster	no-gene_cluster	single_sp-plasmid_unlinked-gene_cluster
arg_3070	SZAXPI015222-123__NODE_17562_length_1955_cov_2.42895_3	gene_cluster	0.000645995	Patho	MinorFAMP	no	no	single_sp-plasmid_linked	Patho-gene_cluster	MinorFAMP-gene_cluster	no-gene_cluster	no-gene_cluster	single_sp-plasmid_linked-gene_cluster
arg_3072	SZAXPI015226-14__NODE_15098_length_2109_cov_1.8111_1	gene_cluster	0.002906977	Patho	MinorFAMP	no	no	single_sp-plasmid_linked	Patho-gene_cluster	MinorFAMP-gene_cluster	no-gene_cluster	no-gene_cluster	single_sp-plasmid_linked-gene_cluster
arg_3075	SZAXPI015226-14__NODE_209_length_66120_cov_4.25098_8	gene_cluster	0.000645995	Patho	MinorFAMP	no	no	single_sp-plasmid_unlinked	Patho-gene_cluster	MinorFAMP-gene_cluster	no-gene_cluster	no-gene_cluster	single_sp-plasmid_unlinked-gene_cluster
arg_3079	SZAXPI015232-18__NODE_10706_length_1230_cov_13.2332_1	gene_cluster	0	Patho	MinorFAMP	no	no	single_sp-plasmid_unlinked	Patho-gene_cluster	MinorFAMP-gene_cluster	no-gene_cluster	no-gene_cluster	single_sp-plasmid_unlinked-gene_cluster
arg_3080	SZAXPI015233-19__NODE_1141_length_25056_cov_5.32243_23	gene_cluster	0.007751938	Patho	MinorFAMP	no	no	single_sp-plasmid_unlinked	Patho-gene_cluster	MinorFAMP-gene_cluster	no-gene_cluster	no-gene_cluster	single_sp-plasmid_unlinked-gene_cluster
arg_3093	SZAXPI015261-75__NODE_3628_length_8385_cov_3.90408_10	gene_cluster	0.00129199	Patho	MinorFAMP	no	no	single_sp-plasmid_unlinked	Patho-gene_cluster	MinorFAMP-gene_cluster	no-gene_cluster	no-gene_cluster	single_sp-plasmid_unlinked-gene_cluster
arg_3099	SZAXPI017461-32__NODE_9687_length_1679_cov_2.17796_1	gene_cluster	0.003229974	Patho	MinorFAMP	no	no	single_sp-plasmid_linked	Patho-gene_cluster	MinorFAMP-gene_cluster	no-gene_cluster	no-gene_cluster	single_sp-plasmid_linked-gene_cluster
arg_3100	SZAXPI017468-88__NODE_147_length_21128_cov_2.75158_20	gene_cluster	0.000645995	Patho	MinorFAMP	no	no	single_sp-plasmid_unlinked	Patho-gene_cluster	MinorFAMP-gene_cluster	no-gene_cluster	no-gene_cluster	single_sp-plasmid_unlinked-gene_cluster
arg_3103	SZAXPI017587-113__NODE_9167_length_2427_cov_11.4743_3	gene_cluster	0.007428941	Patho	MinorFAMP	no	no	single_sp-plasmid_unlinked	Patho-gene_cluster	MinorFAMP-gene_cluster	no-gene_cluster	no-gene_cluster	single_sp-plasmid_unlinked-gene_cluster
arg_3106	SZAXPI029463-136__NODE_2940_length_6611_cov_7.36943_2	gene_cluster	0	Patho	MinorFAMP	no	no	single_sp-plasmid_unlinked	Patho-gene_cluster	MinorFAMP-gene_cluster	no-gene_cluster	no-gene_cluster	single_sp-plasmid_unlinked-gene_cluster
arg_3107	SZAXPI029467-166__NODE_1482_length_11998_cov_3.25345_6	gene_cluster	0.001937984	Patho	MinorFAMP	no	no	single_sp-plasmid_unlinked	Patho-gene_cluster	MinorFAMP-gene_cluster	no-gene_cluster	no-gene_cluster	single_sp-plasmid_unlinked-gene_cluster
arg_3111	SZAXPI029475-44__NODE_5_length_673318_cov_54.222_123	gene_cluster	0.000968992	Patho	MinorFAMP	no	no	single_sp-plasmid_unlinked	Patho-gene_cluster	MinorFAMP-gene_cluster	no-gene_cluster	no-gene_cluster	single_sp-plasmid_unlinked-gene_cluster
arg_3115	SZAXPI029494-94__NODE_320_length_29635_cov_279.382_8	gene_cluster	0.00129199	Patho	MinorFAMP	no	no	single_sp-plasmid_unlinked	Patho-gene_cluster	MinorFAMP-gene_cluster	no-gene_cluster	no-gene_cluster	single_sp-plasmid_unlinked-gene_cluster
arg_3119	SZAXPI029546-133__NODE_1220_length_16123_cov_3.23152_1	gene_cluster	0.000322997	Patho	MinorFAMP	no	no	single_sp-plasmid_unlinked	Patho-gene_cluster	MinorFAMP-gene_cluster	no-gene_cluster	no-gene_cluster	single_sp-plasmid_unlinked-gene_cluster
arg_3121	SZAXPI029550-158__NODE_317_length_57293_cov_42.2818_39	gene_cluster	0.000645995	Patho	MinorFAMP	no	no	single_sp-plasmid_unlinked	Patho-gene_cluster	MinorFAMP-gene_cluster	no-gene_cluster	no-gene_cluster	single_sp-plasmid_unlinked-gene_cluster
arg_3123	SZAXPI029550-158__NODE_96_length_128445_cov_24.2856_1	gene_cluster	0.005813953	Comm	none	no	no	single_sp-plasmid_unlinked	Comm-gene_cluster	none-gene_cluster	no-gene_cluster	no-gene_cluster	single_sp-plasmid_unlinked-gene_cluster
arg_3125	SZAXPI029553-32__NODE_2203_length_8578_cov_4.25414_4	gene_cluster	0.003229974	Patho	MinorFAMP	no	no	single_sp-plasmid_unlinked	Patho-gene_cluster	MinorFAMP-gene_cluster	no-gene_cluster	no-gene_cluster	single_sp-plasmid_unlinked-gene_cluster
arg_3127	SZAXPI029555-35__NODE_438_length_64730_cov_15.9034_21	gene_cluster	0.000968992	Patho	MinorFAMP	no	no	single_sp-plasmid_unlinked	Patho-gene_cluster	MinorFAMP-gene_cluster	no-gene_cluster	no-gene_cluster	single_sp-plasmid_unlinked-gene_cluster
arg_3128	SZAXPI029560-51__NODE_37861_length_1470_cov_1.81343_2	gene_cluster	0.000968992	Patho	MinorFAMP	no	no	single_sp-plasmid_unlinked	Patho-gene_cluster	MinorFAMP-gene_cluster	no-gene_cluster	no-gene_cluster	single_sp-plasmid_unlinked-gene_cluster
arg_3129	SZAXPI029561-52__NODE_2578_length_11221_cov_105.073_1	gene_cluster	0.002583979	Patho	MinorFAMP	no	no	single_sp-plasmid_unlinked	Patho-gene_cluster	MinorFAMP-gene_cluster	no-gene_cluster	no-gene_cluster	single_sp-plasmid_unlinked-gene_cluster
arg_3130	SZAXPI029563-66__NODE_10061_length_2753_cov_11.8725_1	gene_cluster	0	Patho	MinorFAMP	no	no	single_sp-plasmid_unlinked	Patho-gene_cluster	MinorFAMP-gene_cluster	no-gene_cluster	no-gene_cluster	single_sp-plasmid_unlinked-gene_cluster
arg_3131	SZAXPI029563-66__NODE_1299_length_19889_cov_59.8849_19	gene_cluster	0.030361757	Patho	MinorFAMP	no	no	single_sp-plasmid_linked	Patho-gene_cluster	MinorFAMP-gene_cluster	no-gene_cluster	no-gene_cluster	single_sp-plasmid_linked-gene_cluster
arg_3132	SZAXPI029565-77__NODE_19127_length_1242_cov_3.53496_2	gene_cluster	0.007105943	Comm	none	no	no	single_sp-plasmid_linked	Comm-gene_cluster	none-gene_cluster	no-gene_cluster	no-gene_cluster	single_sp-plasmid_linked-gene_cluster
arg_3139	SZAXPI029576-93__NODE_24022_length_1322_cov_1.53118_2	gene_cluster	0.015503876	Comm	none	no	no	multi_sp-plasmid_linked	Comm-gene_cluster	none-gene_cluster	no-gene_cluster	no-gene_cluster	multi_sp-plasmid_linked-gene_cluster
arg_3140	SZAXPI029578-96__NODE_113_length_127247_cov_16.5003_88	gene_cluster	0.000322997	Patho	MinorFAMP	no	no	single_sp-plasmid_unlinked	Patho-gene_cluster	MinorFAMP-gene_cluster	no-gene_cluster	no-gene_cluster	single_sp-plasmid_unlinked-gene_cluster
arg_3141	SZAXPI029583-101__NODE_2512_length_9625_cov_6.9349_7	gene_cluster	0.00129199	Patho	MinorFAMP	no	no	single_sp-plasmid_unlinked	Patho-gene_cluster	MinorFAMP-gene_cluster	no-gene_cluster	no-gene_cluster	single_sp-plasmid_unlinked-gene_cluster
arg_3144	SZAXPI029588-107__NODE_2296_length_8020_cov_6.73974_5	gene_cluster	0.000322997	Comm	none	no	no	single_sp-plasmid_linked	Comm-gene_cluster	none-gene_cluster	no-gene_cluster	no-gene_cluster	single_sp-plasmid_linked-gene_cluster
arg_3145	SZAXPI029593-133__NODE_15463_length_1864_cov_2.13378_1	gene_cluster	0.050064599	Patho	MinorFAMP	no	no	single_sp-plasmid_unlinked	Patho-gene_cluster	MinorFAMP-gene_cluster	no-gene_cluster	no-gene_cluster	single_sp-plasmid_unlinked-gene_cluster
arg_3146	SZAXPI029594-136__NODE_9298_length_2931_cov_53.1353_1	gene_cluster	0.009689922	Comm	none	no	no	multi_sp-plasmid_linked	Comm-gene_cluster	none-gene_cluster	no-gene_cluster	no-gene_cluster	multi_sp-plasmid_linked-gene_cluster
arg_3149	SZAXPI029597-158__NODE_5210_length_5025_cov_3.45755_1	gene_cluster	0.006459948	Patho	MinorFAMP	no	no	single_sp-plasmid_unlinked	Patho-gene_cluster	MinorFAMP-gene_cluster	no-gene_cluster	no-gene_cluster	single_sp-plasmid_unlinked-gene_cluster
arg_3151	SZAXPI029600-27__NODE_2516_length_14509_cov_6.82067_15	gene_cluster	0.00129199	Patho	MinorFAMP	no	no	single_sp-plasmid_unlinked	Patho-gene_cluster	MinorFAMP-gene_cluster	no-gene_cluster	no-gene_cluster	single_sp-plasmid_unlinked-gene_cluster
arg_3154	T2D-008__NODE_13506_length_1685_cov_1.07301_2	gene_cluster	0.010658915	Patho	MinorFAMP	no	no	single_sp-plasmid_unlinked	Patho-gene_cluster	MinorFAMP-gene_cluster	no-gene_cluster	no-gene_cluster	single_sp-plasmid_unlinked-gene_cluster
arg_3155	T2D-011__NODE_3143_length_7773_cov_16.8538_1	gene_cluster	0.000322997	Patho	MinorFAMP	no	no	single_sp-plasmid_unlinked	Patho-gene_cluster	MinorFAMP-gene_cluster	no-gene_cluster	no-gene_cluster	single_sp-plasmid_unlinked-gene_cluster
arg_3156	T2D-012__NODE_4880_length_5309_cov_10.0879_7	gene_cluster	0.000322997	Patho	MinorFAMP	no	no	single_sp-plasmid_unlinked	Patho-gene_cluster	MinorFAMP-gene_cluster	no-gene_cluster	no-gene_cluster	single_sp-plasmid_unlinked-gene_cluster
arg_3158	T2D-014__NODE_15810_length_597_cov_15.1458_1	gene_cluster	0.001614987	Comm	MinorFAMP	no	no	single_sp-plasmid_unlinked	Comm-gene_cluster	MinorFAMP-gene_cluster	no-gene_cluster	no-gene_cluster	single_sp-plasmid_unlinked-gene_cluster
arg_3159	T2D-015__NODE_2900_length_10529_cov_6.31831_1	gene_cluster	0.001937984	Comm	none	no	no	single_sp-plasmid_linked	Comm-gene_cluster	none-gene_cluster	no-gene_cluster	no-gene_cluster	single_sp-plasmid_linked-gene_cluster
arg_3163	T2D-016__NODE_1479_length_12640_cov_5.05769_13	gene_cluster	0.000322997	Patho	MinorFAMP	no	no	single_sp-plasmid_unlinked	Patho-gene_cluster	MinorFAMP-gene_cluster	no-gene_cluster	no-gene_cluster	single_sp-plasmid_unlinked-gene_cluster
arg_3172	T2D-021__NODE_7292_length_3193_cov_4.97068_1	gene_cluster	0.000645995	Patho	MinorFAMP	no	no	single_sp-plasmid_unlinked	Patho-gene_cluster	MinorFAMP-gene_cluster	no-gene_cluster	no-gene_cluster	single_sp-plasmid_unlinked-gene_cluster
arg_3184	T2D-035__NODE_1645_length_17375_cov_2.92644_1	gene_cluster	0.004521964	Patho	MinorFAMP	no	no	single_sp-plasmid_linked	Patho-gene_cluster	MinorFAMP-gene_cluster	no-gene_cluster	no-gene_cluster	single_sp-plasmid_linked-gene_cluster
arg_3190	T2D-058__NODE_8183_length_2987_cov_10.0041_1	gene_cluster	0.01001292	Patho	MinorFAMP	no	no	single_sp-plasmid_linked	Patho-gene_cluster	MinorFAMP-gene_cluster	no-gene_cluster	no-gene_cluster	single_sp-plasmid_linked-gene_cluster
arg_3191	T2D-062__NODE_14890_length_2404_cov_1.35504_2	gene_cluster	0.02002584	Comm	none	no	no	multi_sp-plasmid_linked	Comm-gene_cluster	none-gene_cluster	no-gene_cluster	no-gene_cluster	multi_sp-plasmid_linked-gene_cluster
arg_3196	T2D-067__NODE_15672_length_1215_cov_2.40172_1	gene_cluster	0.003552972	Patho	MinorFAMP	no	no	single_sp-plasmid_linked	Patho-gene_cluster	MinorFAMP-gene_cluster	no-gene_cluster	no-gene_cluster	single_sp-plasmid_linked-gene_cluster
arg_3197	T2D-071__NODE_175_length_89766_cov_3.71239_77	gene_cluster	0	Patho	MinorFAMP	no	no	single_sp-plasmid_unlinked	Patho-gene_cluster	MinorFAMP-gene_cluster	no-gene_cluster	no-gene_cluster	single_sp-plasmid_unlinked-gene_cluster
arg_3200	T2D-072__NODE_447_length_40051_cov_5.26845_7	gene_cluster	0.000322997	Patho	MinorFAMP	no	no	single_sp-plasmid_linked	Patho-gene_cluster	MinorFAMP-gene_cluster	no-gene_cluster	no-gene_cluster	single_sp-plasmid_linked-gene_cluster
arg_3202	T2D-074__NODE_1552_length_13217_cov_30.7418_5	gene_cluster	0.004844961	Patho	MinorFAMP	no	no	single_sp-plasmid_unlinked	Patho-gene_cluster	MinorFAMP-gene_cluster	no-gene_cluster	no-gene_cluster	single_sp-plasmid_unlinked-gene_cluster
arg_3203	T2D-076__NODE_2512_length_6083_cov_1.71284_6	gene_cluster	0.000322997	Patho	MinorFAMP	no	no	single_sp-plasmid_unlinked	Patho-gene_cluster	MinorFAMP-gene_cluster	no-gene_cluster	no-gene_cluster	single_sp-plasmid_unlinked-gene_cluster
arg_3204	T2D-078__NODE_9_length_316584_cov_20.3381_75	gene_cluster	0.00129199	Patho	MinorFAMP	no	no	single_sp-plasmid_unlinked	Patho-gene_cluster	MinorFAMP-gene_cluster	no-gene_cluster	no-gene_cluster	single_sp-plasmid_unlinked-gene_cluster
arg_3211	T2D-090__NODE_23429_length_1364_cov_3.1016_1	gene_cluster	0.027131783	Comm	none	no	no	single_sp-plasmid_linked	Comm-gene_cluster	none-gene_cluster	no-gene_cluster	no-gene_cluster	single_sp-plasmid_linked-gene_cluster
arg_3215	T2D-092__NODE_24297_length_820_cov_0.960784_1	gene_cluster	0.016472868	Comm	none	no	no	single_sp-plasmid_linked	Comm-gene_cluster	none-gene_cluster	no-gene_cluster	no-gene_cluster	single_sp-plasmid_linked-gene_cluster
arg_3216	T2D-098__NODE_5064_length_5070_cov_3.4654_7	gene_cluster	0	Patho	MinorFAMP	no	no	single_sp-plasmid_unlinked	Patho-gene_cluster	MinorFAMP-gene_cluster	no-gene_cluster	no-gene_cluster	single_sp-plasmid_unlinked-gene_cluster
arg_3217	T2D-098__NODE_6208_length_3914_cov_2.63203_5	gene_cluster	0.001937984	Patho	MinorFAMP	no	no	single_sp-plasmid_unlinked	Patho-gene_cluster	MinorFAMP-gene_cluster	no-gene_cluster	no-gene_cluster	single_sp-plasmid_unlinked-gene_cluster
arg_3219	T2D-104__NODE_480_length_51292_cov_14.202_34	gene_cluster	0.000645995	Comm	none	no	no	single_sp-plasmid_unlinked	Comm-gene_cluster	none-gene_cluster	no-gene_cluster	no-gene_cluster	single_sp-plasmid_unlinked-gene_cluster
arg_3220	tigress-11-7-0__NODE_4167_length_6875_cov_37.3609_8	gene_cluster	0.031007752	Comm	none	no	no	multi_sp-plasmid_linked	Comm-gene_cluster	none-gene_cluster	no-gene_cluster	no-gene_cluster	multi_sp-plasmid_linked-gene_cluster
arg_3221	TRAVELRES22__NODE_10335_length_5726_cov_7.93652_7	gene_cluster	0.24870801	Comm	none	yes	yes	multi_sp-plasmid_linked	Comm-gene_cluster	none-gene_cluster	yes-gene_cluster	yes-gene_cluster	multi_sp-plasmid_linked-gene_cluster
arg_3223	TRAVELRES31__NODE_3006_length_15733_cov_12.4413_12	gene_cluster	0.004198966	Comm	none	no	no	single_sp-plasmid_unlinked	Comm-gene_cluster	none-gene_cluster	no-gene_cluster	no-gene_cluster	single_sp-plasmid_unlinked-gene_cluster
arg_3224	TRAVELRES35__NODE_15385_length_3450_cov_54.6303_1	gene_cluster	0.069767442	Comm	none	no	no	multi_sp-plasmid_unlinked	Comm-gene_cluster	none-gene_cluster	no-gene_cluster	no-gene_cluster	multi_sp-plasmid_unlinked-gene_cluster
arg_3225	TRAVELRES35__NODE_30637_length_1722_cov_3.38452_1	gene_cluster	0.011627907	Comm	none	no	no	single_sp-plasmid_unlinked	Comm-gene_cluster	none-gene_cluster	no-gene_cluster	no-gene_cluster	single_sp-plasmid_unlinked-gene_cluster
arg_3226	TRAVELRES38__NODE_11941_length_2887_cov_5.51306_2	gene_cluster	0.00129199	Patho	MinorFAMP	no	no	single_sp-plasmid_linked	Patho-gene_cluster	MinorFAMP-gene_cluster	no-gene_cluster	no-gene_cluster	single_sp-plasmid_linked-gene_cluster
arg_3228	TRAVELRES48__NODE_1042_length_55199_cov_4.27575_2	gene_cluster	0.004198966	Comm	none	no	no	single_sp-plasmid_linked	Comm-gene_cluster	none-gene_cluster	no-gene_cluster	no-gene_cluster	single_sp-plasmid_linked-gene_cluster
arg_3232	TRAVELRES6__NODE_97_length_183207_cov_10.5878_11	gene_cluster	0.00129199	Patho	MinorFAMP	no	no	single_sp-plasmid_unlinked	Patho-gene_cluster	MinorFAMP-gene_cluster	no-gene_cluster	no-gene_cluster	single_sp-plasmid_unlinked-gene_cluster
arg_3234	TRAVELRES7__NODE_7731_length_8439_cov_36.8822_2	gene_cluster	0.000968992	Patho	none	no	no	single_sp-plasmid_linked	Patho-gene_cluster	none-gene_cluster	no-gene_cluster	no-gene_cluster	single_sp-plasmid_linked-gene_cluster
arg_3246	V01_01_1FE__NODE_16369_length_1902_cov_3.84894_2	gene_cluster	0.001937984	Comm	MinorFAMP	no	no	single_sp-plasmid_unlinked	Comm-gene_cluster	MinorFAMP-gene_cluster	no-gene_cluster	no-gene_cluster	single_sp-plasmid_unlinked-gene_cluster
arg_3251	V1.CD3-0-PN__NODE_13_length_361085_cov_52.5674_192	gene_cluster	0.00129199	Patho	MinorFAMP	no	no	single_sp-plasmid_unlinked	Patho-gene_cluster	MinorFAMP-gene_cluster	no-gene_cluster	no-gene_cluster	single_sp-plasmid_unlinked-gene_cluster
arg_3252	V1.CD3-0-PT__NODE_1687_length_9038_cov_7.42391_5	gene_cluster	0.005167959	Patho	MinorFAMP	no	no	single_sp-plasmid_linked	Patho-gene_cluster	MinorFAMP-gene_cluster	no-gene_cluster	no-gene_cluster	single_sp-plasmid_linked-gene_cluster
arg_3253	V1.CD3-3-PN__NODE_197_length_73268_cov_19.9012_52	gene_cluster	0.002583979	Patho	MinorFAMP	no	no	single_sp-plasmid_linked	Patho-gene_cluster	MinorFAMP-gene_cluster	no-gene_cluster	no-gene_cluster	single_sp-plasmid_linked-gene_cluster
arg_3254	V1.CD46-0__NODE_8567_length_3041_cov_3.05258_4	gene_cluster	0.000645995	Patho	MinorFAMP	no	no	single_sp-plasmid_unlinked	Patho-gene_cluster	MinorFAMP-gene_cluster	no-gene_cluster	no-gene_cluster	single_sp-plasmid_unlinked-gene_cluster
arg_3255	V1.CD48-0__NODE_1220_length_20900_cov_4.606_3	gene_cluster	0.042312661	Comm	none	yes	no	multi_sp-plasmid_linked	Comm-gene_cluster	none-gene_cluster	yes-gene_cluster	no-gene_cluster	multi_sp-plasmid_linked-gene_cluster
arg_3257	V1.CD5-0-PN__NODE_1238_length_10331_cov_3.12534_9	gene_cluster	0.001937984	Patho	none	no	no	single_sp-plasmid_unlinked	Patho-gene_cluster	none-gene_cluster	no-gene_cluster	no-gene_cluster	single_sp-plasmid_unlinked-gene_cluster
arg_3263	V1.FI03__NODE_16887_length_1527_cov_2.30978_3	gene_cluster	0.004198966	Comm	none	no	no	single_sp-plasmid_unlinked	Comm-gene_cluster	none-gene_cluster	no-gene_cluster	no-gene_cluster	single_sp-plasmid_unlinked-gene_cluster
arg_3266	V1.FI22__NODE_87_length_158340_cov_8.20363_101	gene_cluster	0.000968992	Patho	MinorFAMP	no	no	single_sp-plasmid_unlinked	Patho-gene_cluster	MinorFAMP-gene_cluster	no-gene_cluster	no-gene_cluster	single_sp-plasmid_unlinked-gene_cluster
arg_3267	V1.FI24__NODE_19799_length_1851_cov_2.19543_2	gene_cluster	0.00129199	Patho	MinorFAMP	no	no	single_sp-plasmid_unlinked	Patho-gene_cluster	MinorFAMP-gene_cluster	no-gene_cluster	no-gene_cluster	single_sp-plasmid_unlinked-gene_cluster
arg_3268	V1.FI27__NODE_16043_length_2123_cov_186.092_1	gene_cluster	0.000322997	Comm	none	no	no	single_sp-plasmid_unlinked	Comm-gene_cluster	none-gene_cluster	no-gene_cluster	no-gene_cluster	single_sp-plasmid_unlinked-gene_cluster
arg_3269	V1.FI34__NODE_1452_length_22974_cov_12.4913_19	gene_cluster	0.002583979	Comm	none	no	no	single_sp-plasmid_unlinked	Comm-gene_cluster	none-gene_cluster	no-gene_cluster	no-gene_cluster	single_sp-plasmid_unlinked-gene_cluster
arg_3270	V1.FI34__NODE_1452_length_22974_cov_12.4913_24	gene_cluster	0.003229974	Comm	none	no	no	single_sp-plasmid_unlinked	Comm-gene_cluster	none-gene_cluster	no-gene_cluster	no-gene_cluster	single_sp-plasmid_unlinked-gene_cluster
arg_3271	V1.UC39-4__NODE_11018_length_2773_cov_2.00993_2	gene_cluster	0.003875969	Patho	MinorFAMP	no	no	single_sp-plasmid_unlinked	Patho-gene_cluster	MinorFAMP-gene_cluster	no-gene_cluster	no-gene_cluster	single_sp-plasmid_unlinked-gene_cluster
arg_3273	V1.UC54-4__NODE_1137_length_22196_cov_5.89865_8	gene_cluster	0.000968992	Comm	none	no	no	single_sp-plasmid_linked	Comm-gene_cluster	none-gene_cluster	no-gene_cluster	no-gene_cluster	single_sp-plasmid_linked-gene_cluster
arg_3277	V1_CD21_4__NODE_1323_length_12165_cov_2.25582_13	gene_cluster	0.006136951	Patho	MinorFAMP	no	no	single_sp-plasmid_unlinked	Patho-gene_cluster	MinorFAMP-gene_cluster	no-gene_cluster	no-gene_cluster	single_sp-plasmid_unlinked-gene_cluster
arg_3285	V1_UC12_4__NODE_23885_length_1359_cov_1.36963_1	gene_cluster	0.01001292	Patho	MinorFAMP	no	no	single_sp-plasmid_linked	Patho-gene_cluster	MinorFAMP-gene_cluster	no-gene_cluster	no-gene_cluster	single_sp-plasmid_linked-gene_cluster
arg_3293	V1_UC58_0__NODE_40037_length_1282_cov_9.28606_3	gene_cluster	0.014857881	Comm	none	no	no	multi_sp-plasmid_unlinked	Comm-gene_cluster	none-gene_cluster	no-gene_cluster	no-gene_cluster	multi_sp-plasmid_unlinked-gene_cluster
arg_3294	V1_UC61_0__NODE_779_length_27174_cov_9.16675_22	gene_cluster	0.003875969	Patho	MinorFAMP	no	no	single_sp-plasmid_unlinked	Patho-gene_cluster	MinorFAMP-gene_cluster	no-gene_cluster	no-gene_cluster	single_sp-plasmid_unlinked-gene_cluster
arg_3295	V19_01_2FE__NODE_10028_length_2935_cov_8.14757_3	gene_cluster	0.024547804	Comm	none	no	no	single_sp-plasmid_unlinked	Comm-gene_cluster	none-gene_cluster	no-gene_cluster	no-gene_cluster	single_sp-plasmid_unlinked-gene_cluster
arg_3296	V19_01_2FE__NODE_998_length_16207_cov_5.35178_8	gene_cluster	0.00129199	Comm	MinorFAMP	no	no	single_sp-plasmid_unlinked	Comm-gene_cluster	MinorFAMP-gene_cluster	no-gene_cluster	no-gene_cluster	single_sp-plasmid_unlinked-gene_cluster
arg_3300	V48_03_2FE__NODE_18522_length_1393_cov_1.89312_1	gene_cluster	0.039728682	Patho	MinorFAMP	no	no	single_sp-plasmid_unlinked	Patho-gene_cluster	MinorFAMP-gene_cluster	no-gene_cluster	no-gene_cluster	single_sp-plasmid_unlinked-gene_cluster
arg_3302	V53_02_1FE__NODE_1483_length_10004_cov_376.669_7	gene_cluster	0.04748062	Patho	MinorFAMP	no	no	single_sp-plasmid_linked	Patho-gene_cluster	MinorFAMP-gene_cluster	no-gene_cluster	no-gene_cluster	single_sp-plasmid_linked-gene_cluster
arg_3309	V54_01_1FE__NODE_10_length_242961_cov_133.721_180	gene_cluster	0.00129199	Comm	MinorFAMP	no	no	single_sp-plasmid_unlinked	Comm-gene_cluster	MinorFAMP-gene_cluster	no-gene_cluster	no-gene_cluster	single_sp-plasmid_unlinked-gene_cluster
arg_3323	W1.13.ST__NODE_4385_length_7308_cov_5.96663_4	gene_cluster	0.006782946	Patho	MinorFAMP	no	no	single_sp-plasmid_unlinked	Patho-gene_cluster	MinorFAMP-gene_cluster	no-gene_cluster	no-gene_cluster	single_sp-plasmid_unlinked-gene_cluster
arg_3325	W1.22.ST__NODE_2623_length_12851_cov_8.53376_2	gene_cluster	0.001937984	Patho	MinorFAMP	no	no	single_sp-plasmid_unlinked	Patho-gene_cluster	MinorFAMP-gene_cluster	no-gene_cluster	no-gene_cluster	single_sp-plasmid_unlinked-gene_cluster
arg_3327	W1.37.ST__NODE_21490_length_1685_cov_5.59632_1	gene_cluster	0.069444444	Patho	MinorFAMP	no	no	single_sp-plasmid_unlinked	Patho-gene_cluster	MinorFAMP-gene_cluster	no-gene_cluster	no-gene_cluster	single_sp-plasmid_unlinked-gene_cluster
arg_3328	W1.38.ST__NODE_14814_length_1713_cov_5.46321_2	gene_cluster	0.000645995	Comm	MinorFAMP	no	no	single_sp-plasmid_unlinked	Comm-gene_cluster	MinorFAMP-gene_cluster	no-gene_cluster	no-gene_cluster	single_sp-plasmid_unlinked-gene_cluster
arg_3329	W1.38.ST__NODE_252_length_40927_cov_59.4036_9	gene_cluster	0	Comm	none	no	no	single_sp-plasmid_linked	Comm-gene_cluster	none-gene_cluster	no-gene_cluster	no-gene_cluster	single_sp-plasmid_linked-gene_cluster
arg_3335	W1.42.ST__NODE_78_length_84059_cov_49.3312_51	gene_cluster	0	Comm	MinorFAMP	no	no	single_sp-plasmid_linked	Comm-gene_cluster	MinorFAMP-gene_cluster	no-gene_cluster	no-gene_cluster	single_sp-plasmid_linked-gene_cluster
arg_3337	W1.54.ST__NODE_1691_length_14163_cov_6.95988_13	gene_cluster	0.001614987	Comm	MinorFAMP	no	no	single_sp-plasmid_unlinked	Comm-gene_cluster	MinorFAMP-gene_cluster	no-gene_cluster	no-gene_cluster	single_sp-plasmid_unlinked-gene_cluster
arg_3338	W1.54.ST__NODE_3_length_197644_cov_20.29_23	gene_cluster	0.007751938	Patho	MinorFAMP	no	no	single_sp-plasmid_linked	Patho-gene_cluster	MinorFAMP-gene_cluster	no-gene_cluster	no-gene_cluster	single_sp-plasmid_linked-gene_cluster
arg_3339	W2.1.ST__NODE_18324_length_1338_cov_6.59002_1	gene_cluster	0.001614987	Comm	MinorFAMP	no	no	single_sp-plasmid_unlinked	Comm-gene_cluster	MinorFAMP-gene_cluster	no-gene_cluster	no-gene_cluster	single_sp-plasmid_unlinked-gene_cluster
arg_3341	W2.1.ST__NODE_7510_length_2799_cov_6.50875_1	gene_cluster	0.066537468	Patho	MinorFAMP	no	no	single_sp-plasmid_linked	Patho-gene_cluster	MinorFAMP-gene_cluster	no-gene_cluster	no-gene_cluster	single_sp-plasmid_linked-gene_cluster
arg_3345	W2.23.ST__NODE_10715_length_3256_cov_42.4933_1	gene_cluster	0.110788114	Patho	MinorFAMP	no	no	single_sp-plasmid_unlinked	Patho-gene_cluster	MinorFAMP-gene_cluster	no-gene_cluster	no-gene_cluster	single_sp-plasmid_unlinked-gene_cluster
arg_3346	W2.23.ST__NODE_3438_length_9425_cov_47.3297_5	gene_cluster	0.021317829	Patho	MinorFAMP	yes	no	single_sp-plasmid_unlinked	Patho-gene_cluster	MinorFAMP-gene_cluster	yes-gene_cluster	no-gene_cluster	single_sp-plasmid_unlinked-gene_cluster
arg_3347	W2.23.ST__NODE_3881_length_8452_cov_43.4939_4	gene_cluster	0.044896641	Patho	MinorFAMP	no	no	single_sp-plasmid_linked	Patho-gene_cluster	MinorFAMP-gene_cluster	no-gene_cluster	no-gene_cluster	single_sp-plasmid_linked-gene_cluster
arg_3348	W2.23.ST__NODE_6654_length_5059_cov_45.3303_1	gene_cluster	0.000645995	Patho	MinorFAMP	no	no	single_sp-plasmid_unlinked	Patho-gene_cluster	MinorFAMP-gene_cluster	no-gene_cluster	no-gene_cluster	single_sp-plasmid_unlinked-gene_cluster
arg_3349	W2.25.ST__NODE_14551_length_1616_cov_2.01666_1	gene_cluster	0.002260982	Patho	MinorFAMP	no	no	single_sp-plasmid_unlinked	Patho-gene_cluster	MinorFAMP-gene_cluster	no-gene_cluster	no-gene_cluster	single_sp-plasmid_unlinked-gene_cluster
arg_3350	W2.34.ST__NODE_2400_length_12071_cov_13.2892_6	gene_cluster	0.000968992	Patho	MinorFAMP	no	no	single_sp-plasmid_unlinked	Patho-gene_cluster	MinorFAMP-gene_cluster	no-gene_cluster	no-gene_cluster	single_sp-plasmid_unlinked-gene_cluster
arg_3351	W2.34.ST__NODE_76431_length_688_cov_4.01422_1	gene_cluster	0.000322997	Patho	MinorFAMP	no	no	single_sp-plasmid_unlinked	Patho-gene_cluster	MinorFAMP-gene_cluster	no-gene_cluster	no-gene_cluster	single_sp-plasmid_unlinked-gene_cluster
arg_3352	W2.35.ST__NODE_16838_length_2631_cov_3.96778_1	gene_cluster	0.00129199	Patho	MinorFAMP	no	no	single_sp-plasmid_unlinked	Patho-gene_cluster	MinorFAMP-gene_cluster	no-gene_cluster	no-gene_cluster	single_sp-plasmid_unlinked-gene_cluster
arg_3354	W2.35.ST__NODE_17339_length_2571_cov_4.08665_4	gene_cluster	0.00129199	Patho	MinorFAMP	no	no	single_sp-plasmid_unlinked	Patho-gene_cluster	MinorFAMP-gene_cluster	no-gene_cluster	no-gene_cluster	single_sp-plasmid_unlinked-gene_cluster
arg_3355	W2.42.ST__NODE_686_length_11363_cov_8.86452_7	gene_cluster	0.00872093	Patho	MinorFAMP	no	no	single_sp-plasmid_unlinked	Patho-gene_cluster	MinorFAMP-gene_cluster	no-gene_cluster	no-gene_cluster	single_sp-plasmid_unlinked-gene_cluster
arg_3356	W2.43.ST__NODE_1067_length_29675_cov_7.10817_1	gene_cluster	0	Patho	MinorFAMP	no	no	single_sp-plasmid_unlinked	Patho-gene_cluster	MinorFAMP-gene_cluster	no-gene_cluster	no-gene_cluster	single_sp-plasmid_unlinked-gene_cluster
arg_3357	W2.43.ST__NODE_3883_length_8117_cov_6.96614_5	gene_cluster	0.000645995	Patho	MinorFAMP	no	no	single_sp-plasmid_unlinked	Patho-gene_cluster	MinorFAMP-gene_cluster	no-gene_cluster	no-gene_cluster	single_sp-plasmid_unlinked-gene_cluster
arg_3358	W2.44.ST__NODE_13015_length_2731_cov_6.68871_1	gene_cluster	0.000968992	Comm	MinorFAMP	no	no	single_sp-plasmid_unlinked	Comm-gene_cluster	MinorFAMP-gene_cluster	no-gene_cluster	no-gene_cluster	single_sp-plasmid_unlinked-gene_cluster
arg_3361	W2.5.ST__NODE_3713_length_7610_cov_11.3279_3	gene_cluster	0.042312661	Patho	MinorFAMP	no	no	single_sp-plasmid_linked	Patho-gene_cluster	MinorFAMP-gene_cluster	no-gene_cluster	no-gene_cluster	single_sp-plasmid_linked-gene_cluster
arg_3366	W2.63.ST__NODE_2625_length_8902_cov_5.00531_5	gene_cluster	0.000968992	Comm	MinorFAMP	no	no	single_sp-plasmid_unlinked	Comm-gene_cluster	MinorFAMP-gene_cluster	no-gene_cluster	no-gene_cluster	single_sp-plasmid_unlinked-gene_cluster
arg_3367	W2.63.ST__NODE_8_length_240465_cov_38.3608_161	gene_cluster	0	Comm	none	no	no	single_sp-plasmid_unlinked	Comm-gene_cluster	none-gene_cluster	no-gene_cluster	no-gene_cluster	single_sp-plasmid_unlinked-gene_cluster
arg_3368	W2.65.ST__NODE_32828_length_867_cov_47.5751_1	gene_cluster	0	Comm	none	no	no	single_sp-plasmid_unlinked	Comm-gene_cluster	none-gene_cluster	no-gene_cluster	no-gene_cluster	single_sp-plasmid_unlinked-gene_cluster
arg_3372	W3.16.ST__NODE_5719_length_4029_cov_5.89532_4	gene_cluster	0.00129199	Comm	MinorFAMP	no	no	single_sp-plasmid_unlinked	Comm-gene_cluster	MinorFAMP-gene_cluster	no-gene_cluster	no-gene_cluster	single_sp-plasmid_unlinked-gene_cluster
arg_3373	W3.17.ST__NODE_232_length_73340_cov_33.29_33	gene_cluster	0	Comm	none	no	no	single_sp-plasmid_unlinked	Comm-gene_cluster	none-gene_cluster	no-gene_cluster	no-gene_cluster	single_sp-plasmid_unlinked-gene_cluster
arg_3377	WL.17.ST__NODE_382_length_49670_cov_16.0107_11	gene_cluster	0.004521964	Patho	MinorFAMP	no	no	single_sp-plasmid_unlinked	Patho-gene_cluster	MinorFAMP-gene_cluster	no-gene_cluster	no-gene_cluster	single_sp-plasmid_unlinked-gene_cluster
arg_3378	WL.17.ST__NODE_48760_length_1076_cov_4.65426_1	gene_cluster	0.016472868	Comm	none	no	no	multi_sp-plasmid_unlinked	Comm-gene_cluster	none-gene_cluster	no-gene_cluster	no-gene_cluster	multi_sp-plasmid_unlinked-gene_cluster
arg_3395	WL.34.ST__NODE_7479_length_3032_cov_27.3675_5	gene_cluster	0.000322997	Comm	none	no	no	single_sp-plasmid_unlinked	Comm-gene_cluster	none-gene_cluster	no-gene_cluster	no-gene_cluster	single_sp-plasmid_unlinked-gene_cluster
arg_3403	WL.43.ST__NODE_7572_length_4315_cov_6.04836_3	gene_cluster	0.001937984	Patho	MinorFAMP	no	no	single_sp-plasmid_linked	Patho-gene_cluster	MinorFAMP-gene_cluster	no-gene_cluster	no-gene_cluster	single_sp-plasmid_linked-gene_cluster
arg_3412	YSZC12003_35392__NODE_395_length_95711_cov_4.73876_63	gene_cluster	0.00129199	Comm	none	no	no	single_sp-plasmid_unlinked	Comm-gene_cluster	none-gene_cluster	no-gene_cluster	no-gene_cluster	single_sp-plasmid_unlinked-gene_cluster
arg_3416	YSZC12003_35511__NODE_19_length_367301_cov_124.389_6	gene_cluster	0.000968992	Patho	MinorFAMP	no	no	single_sp-plasmid_unlinked	Patho-gene_cluster	MinorFAMP-gene_cluster	no-gene_cluster	no-gene_cluster	single_sp-plasmid_unlinked-gene_cluster
arg_3420	YSZC12003_35577__NODE_8954_length_3429_cov_1.58536_2	gene_cluster	0.002583979	Patho	MinorFAMP	no	no	single_sp-plasmid_unlinked	Patho-gene_cluster	MinorFAMP-gene_cluster	no-gene_cluster	no-gene_cluster	single_sp-plasmid_unlinked-gene_cluster
arg_3422	YSZC12003_35635__NODE_8222_length_4020_cov_2.28777_3	gene_cluster	0.003552972	Comm	none	no	no	single_sp-plasmid_unlinked	Comm-gene_cluster	none-gene_cluster	no-gene_cluster	no-gene_cluster	single_sp-plasmid_unlinked-gene_cluster
arg_3424	YSZC12003_35666__NODE_34565_length_1441_cov_5.58586_1	gene_cluster	0.00872093	Comm	none	no	no	single_sp-plasmid_unlinked	Comm-gene_cluster	none-gene_cluster	no-gene_cluster	no-gene_cluster	single_sp-plasmid_unlinked-gene_cluster
arg_3427	YSZC12003_35724__NODE_3628_length_5449_cov_12.6934_1	gene_cluster	0.005167959	Patho	MinorFAMP	no	no	single_sp-plasmid_unlinked	Patho-gene_cluster	MinorFAMP-gene_cluster	no-gene_cluster	no-gene_cluster	single_sp-plasmid_unlinked-gene_cluster
arg_3433	YSZC12003_35992__NODE_144_length_121172_cov_4.85404_56	gene_cluster	0	Patho	MinorFAMP	no	no	single_sp-plasmid_unlinked	Patho-gene_cluster	MinorFAMP-gene_cluster	no-gene_cluster	no-gene_cluster	single_sp-plasmid_unlinked-gene_cluster
arg_3437	YSZC12003_36019__NODE_1828_length_8911_cov_3.74977_10	gene_cluster	0.000968992	Comm	none	no	no	single_sp-plasmid_unlinked	Comm-gene_cluster	none-gene_cluster	no-gene_cluster	no-gene_cluster	single_sp-plasmid_unlinked-gene_cluster
arg_3441	YSZC12003_36055__NODE_3413_length_12417_cov_3.27245_11	gene_cluster	0.000968992	Patho	MinorFAMP	no	no	single_sp-plasmid_unlinked	Patho-gene_cluster	MinorFAMP-gene_cluster	no-gene_cluster	no-gene_cluster	single_sp-plasmid_unlinked-gene_cluster
arg_3446	YSZC12003_36389__NODE_1436_length_20684_cov_3.08973_9	gene_cluster	0.000645995	Patho	MinorFAMP	no	no	single_sp-plasmid_unlinked	Patho-gene_cluster	MinorFAMP-gene_cluster	no-gene_cluster	no-gene_cluster	single_sp-plasmid_unlinked-gene_cluster
arg_3449	YSZC12003_36439__NODE_1004_length_35830_cov_5.09579_5	gene_cluster	0.012919897	Comm	none	no	no	single_sp-plasmid_unlinked	Comm-gene_cluster	none-gene_cluster	no-gene_cluster	no-gene_cluster	single_sp-plasmid_unlinked-gene_cluster
arg_3450	YSZC12003_36521__NODE_47716_length_1006_cov_1.66982_1	gene_cluster	0.000645995	Comm	none	no	no	single_sp-plasmid_unlinked	Comm-gene_cluster	none-gene_cluster	no-gene_cluster	no-gene_cluster	single_sp-plasmid_unlinked-gene_cluster
arg_3451	YSZC12003_36525__NODE_85095_length_773_cov_1.48468_2	gene_cluster	0.004521964	Comm	MinorFAMP	no	no	single_sp-plasmid_unlinked	Comm-gene_cluster	MinorFAMP-gene_cluster	no-gene_cluster	no-gene_cluster	single_sp-plasmid_unlinked-gene_cluster
arg_3453	YSZC12003_36703__NODE_3733_length_8913_cov_2.78855_2	gene_cluster	0.000322997	Comm	MinorFAMP	no	no	single_sp-plasmid_unlinked	Comm-gene_cluster	MinorFAMP-gene_cluster	no-gene_cluster	no-gene_cluster	single_sp-plasmid_unlinked-gene_cluster
arg_3455	YSZC12003_37126__NODE_19387_length_2312_cov_2.31059_2	gene_cluster	0.000968992	Patho	MinorFAMP	no	no	single_sp-plasmid_unlinked	Patho-gene_cluster	MinorFAMP-gene_cluster	no-gene_cluster	no-gene_cluster	single_sp-plasmid_unlinked-gene_cluster
arg_3457	YSZC12003_37134__NODE_22572_length_1911_cov_2.99677_2	gene_cluster	0.002906977	Comm	none	no	no	single_sp-plasmid_unlinked	Comm-gene_cluster	none-gene_cluster	no-gene_cluster	no-gene_cluster	single_sp-plasmid_unlinked-gene_cluster
arg_3459	YSZC12003_37173__NODE_289_length_85837_cov_4.88643_6	gene_cluster	0	Comm	none	no	no	single_sp-plasmid_unlinked	Comm-gene_cluster	none-gene_cluster	no-gene_cluster	no-gene_cluster	single_sp-plasmid_unlinked-gene_cluster
arg_3460	YSZC12003_37189R1__NODE_6368_length_2277_cov_1.79883_1	gene_cluster	0.003875969	PathoComm	none	no	no	multi_sp-plasmid_linked	PathoComm-gene_cluster	none-gene_cluster	no-gene_cluster	no-gene_cluster	multi_sp-plasmid_linked-gene_cluster
arg_3468	YSZC12003_37198R1__NODE_7957_length_3821_cov_2.38715_1	gene_cluster	0.001614987	Comm	none	no	no	single_sp-plasmid_unlinked	Comm-gene_cluster	none-gene_cluster	no-gene_cluster	no-gene_cluster	single_sp-plasmid_unlinked-gene_cluster
arg_3471	YSZC12003_37208R1__NODE_17750_length_2615_cov_2.36758_2	gene_cluster	0.000322997	Comm	MinorFAMP	no	no	single_sp-plasmid_unlinked	Comm-gene_cluster	MinorFAMP-gene_cluster	no-gene_cluster	no-gene_cluster	single_sp-plasmid_unlinked-gene_cluster
arg_3472	YSZC12003_37229__NODE_14179_length_2330_cov_1.74154_1	gene_cluster	0.004198966	Comm	none	no	no	single_sp-plasmid_linked	Comm-gene_cluster	none-gene_cluster	no-gene_cluster	no-gene_cluster	single_sp-plasmid_linked-gene_cluster
arg_3473	YSZC12003_37255__NODE_11550_length_4477_cov_3.22501_5	gene_cluster	0.00129199	Patho	MinorFAMP	no	no	single_sp-plasmid_unlinked	Patho-gene_cluster	MinorFAMP-gene_cluster	no-gene_cluster	no-gene_cluster	single_sp-plasmid_unlinked-gene_cluster
arg_3476	YSZC12003_37265R1__NODE_748_length_50040_cov_101.672_43	gene_cluster	0	Patho	MinorFAMP	no	no	single_sp-plasmid_unlinked	Patho-gene_cluster	MinorFAMP-gene_cluster	no-gene_cluster	no-gene_cluster	single_sp-plasmid_unlinked-gene_cluster
arg_3477	YSZC12003_37276__NODE_221_length_86944_cov_4.78223_44	gene_cluster	0.000322997	Comm	MinorFAMP	no	no	single_sp-plasmid_unlinked	Comm-gene_cluster	MinorFAMP-gene_cluster	no-gene_cluster	no-gene_cluster	single_sp-plasmid_unlinked-gene_cluster
arg_3480	YSZC12003_37285__NODE_312_length_79979_cov_12.5494_66	gene_cluster	0.01001292	Comm	none	no	no	single_sp-plasmid_unlinked	Comm-gene_cluster	none-gene_cluster	no-gene_cluster	no-gene_cluster	single_sp-plasmid_unlinked-gene_cluster
arg_3483	YSZC12003_37299R1__NODE_94_length_163337_cov_43.6785_132	gene_cluster	0.012273902	Patho	MinorFAMP	yes	no	single_sp-plasmid_unlinked	Patho-gene_cluster	MinorFAMP-gene_cluster	yes-gene_cluster	no-gene_cluster	single_sp-plasmid_unlinked-gene_cluster
arg_3485	YSZC12003_37330__NODE_181_length_118022_cov_75.0427_22	gene_cluster	0.000645995	Comm	MinorFAMP	no	no	single_sp-plasmid_unlinked	Comm-gene_cluster	MinorFAMP-gene_cluster	no-gene_cluster	no-gene_cluster	single_sp-plasmid_unlinked-gene_cluster
sgb_714	714	sgb	0.644067797	Comm	none	none	none	none	Comm-sgb	none-sgb	none-sgb	none-sgb	none-sgb
sgb_746	746	sgb	0.001994018	Patho	none	none	none	none	Patho-sgb	none-sgb	none-sgb	none-sgb	none-sgb
sgb_1472	1472	sgb	0.144233965	Comm	none	none	none	none	Comm-sgb	none-sgb	none-sgb	none-sgb	none-sgb
sgb_1475	1475	sgb	0.18079096	Comm	none	none	none	none	Comm-sgb	none-sgb	none-sgb	none-sgb	none-sgb
sgb_1507	1507	sgb	0.007976072	Comm	none	none	none	none	Comm-sgb	none-sgb	none-sgb	none-sgb	none-sgb
sgb_1517	1517	sgb	0.008640744	Comm	none	none	none	none	Comm-sgb	none-sgb	none-sgb	none-sgb	none-sgb
sgb_1557	1557	sgb	0.12662014	Patho	none	none	none	none	Patho-sgb	none-sgb	none-sgb	none-sgb	none-sgb
sgb_1613	1613	sgb	0.412097042	Comm	none	none	none	none	Comm-sgb	none-sgb	none-sgb	none-sgb	none-sgb
sgb_1617	1617	sgb	0.156530409	Comm	none	none	none	none	Comm-sgb	none-sgb	none-sgb	none-sgb	none-sgb
sgb_1626	1626	sgb	0.988700565	Comm	none	none	none	none	Comm-sgb	none-sgb	none-sgb	none-sgb	none-sgb
sgb_1636	1636	sgb	0.143901628	Comm	none	none	none	none	Comm-sgb	none-sgb	none-sgb	none-sgb	none-sgb
sgb_1644	1644	sgb	0.387836491	Comm	none	none	none	none	Comm-sgb	none-sgb	none-sgb	none-sgb	none-sgb
sgb_1662	1662	sgb	0.133931539	Comm	none	none	none	none	Comm-sgb	none-sgb	none-sgb	none-sgb	none-sgb
sgb_1679	1679	sgb	0.188767032	Comm	none	none	none	none	Comm-sgb	none-sgb	none-sgb	none-sgb	none-sgb
sgb_1684	1684	sgb	0.273180459	Comm	none	none	none	none	Comm-sgb	none-sgb	none-sgb	none-sgb	none-sgb
sgb_1798	1798	sgb	0.753738784	Comm	none	none	none	none	Comm-sgb	none-sgb	none-sgb	none-sgb	none-sgb
sgb_1812	1812	sgb	0.96477235	Comm	none	none	none	none	Comm-sgb	none-sgb	none-sgb	none-sgb	none-sgb
sgb_1814	1814	sgb	0.992023928	Comm	none	none	none	none	Comm-sgb	none-sgb	none-sgb	none-sgb	none-sgb
sgb_1815	1815	sgb	0.970754403	Comm	none	none	none	none	Comm-sgb	none-sgb	none-sgb	none-sgb	none-sgb
sgb_1829	1829	sgb	0.918577601	Comm	none	none	none	none	Comm-sgb	none-sgb	none-sgb	none-sgb	none-sgb
sgb_1830	1830	sgb	0.930209372	Comm	none	none	none	none	Comm-sgb	none-sgb	none-sgb	none-sgb	none-sgb
sgb_1836	1836	sgb	0.992356265	Comm	none	none	none	none	Comm-sgb	none-sgb	none-sgb	none-sgb	none-sgb
sgb_1844	1844	sgb	0.863077434	Comm	none	none	none	none	Comm-sgb	none-sgb	none-sgb	none-sgb	none-sgb
sgb_1846	1846	sgb	0.621468927	Comm	none	none	none	none	Comm-sgb	none-sgb	none-sgb	none-sgb	none-sgb
sgb_1853	1853	sgb	0.747424393	Comm	none	none	none	none	Comm-sgb	none-sgb	none-sgb	none-sgb	none-sgb
sgb_1855	1855	sgb	0.945496843	Patho	none	none	none	none	Patho-sgb	none-sgb	none-sgb	none-sgb	none-sgb
sgb_1861	1861	sgb	0.930209372	Patho	none	none	none	none	Patho-sgb	none-sgb	none-sgb	none-sgb	none-sgb
sgb_1865	1865	sgb	0.431704885	Comm	none	none	none	none	Comm-sgb	none-sgb	none-sgb	none-sgb	none-sgb
sgb_1867	1867	sgb	0.805250914	Comm	none	none	none	none	Comm-sgb	none-sgb	none-sgb	none-sgb	none-sgb
sgb_1872	1872	sgb	0.961781323	Patho	none	none	none	none	Patho-sgb	none-sgb	none-sgb	none-sgb	none-sgb
sgb_1877	1877	sgb	0.912595547	Comm	none	none	none	none	Comm-sgb	none-sgb	none-sgb	none-sgb	none-sgb
sgb_1891	1891	sgb	0.956463942	Comm	none	none	none	none	Comm-sgb	none-sgb	none-sgb	none-sgb	none-sgb
sgb_1895	1895	sgb	0.254901961	Comm	none	none	none	none	Comm-sgb	none-sgb	none-sgb	none-sgb	none-sgb
sgb_1899	1899	sgb	0.6148222	Comm	none	none	none	none	Comm-sgb	none-sgb	none-sgb	none-sgb	none-sgb
sgb_1903	1903	sgb	0.939514789	Comm	none	none	none	none	Comm-sgb	none-sgb	none-sgb	none-sgb	none-sgb
sgb_1928	1928	sgb	0.758391492	Comm	none	none	none	none	Comm-sgb	none-sgb	none-sgb	none-sgb	none-sgb
sgb_1934	1934	sgb	0.916583583	Patho	none	none	none	none	Patho-sgb	none-sgb	none-sgb	none-sgb	none-sgb
sgb_1949	1949	sgb	0.970754403	Comm	none	none	none	none	Comm-sgb	none-sgb	none-sgb	none-sgb	none-sgb
sgb_1963	1963	sgb	0.790960452	Comm	none	none	none	none	Comm-sgb	none-sgb	none-sgb	none-sgb	none-sgb
sgb_1965	1965	sgb	0.771684945	Comm	Major	none	none	none	Comm-sgb	Major-sgb	none-sgb	none-sgb	none-sgb
sgb_2021	2021	sgb	0.152874709	Comm	none	none	none	none	Comm-sgb	none-sgb	none-sgb	none-sgb	none-sgb
sgb_2227	2227	sgb	0.319375208	Comm	none	none	none	none	Comm-sgb	none-sgb	none-sgb	none-sgb	none-sgb
sgb_2230	2230	sgb	0.489199069	Comm	none	none	none	none	Comm-sgb	none-sgb	none-sgb	none-sgb	none-sgb
sgb_2240	2240	sgb	0.198072449	Comm	none	none	none	none	Comm-sgb	none-sgb	none-sgb	none-sgb	none-sgb
sgb_2286	2286	sgb	0.27484214	Comm	none	none	none	none	Comm-sgb	none-sgb	none-sgb	none-sgb	none-sgb
sgb_2295	2295	sgb	0.861415753	Comm	Major	none	none	none	Comm-sgb	Major-sgb	none-sgb	none-sgb	none-sgb
sgb_2303	2303	sgb	0.899966766	Comm	Major	none	none	none	Comm-sgb	none-sgb	none-sgb	none-sgb	none-sgb
sgb_2318	2318	sgb	0.874709206	Comm	Major	none	none	none	Comm-sgb	Major-sgb	none-sgb	none-sgb	none-sgb
sgb_3677	3677	sgb	0.5370555	Comm	none	none	none	none	Comm-sgb	none-sgb	none-sgb	none-sgb	none-sgb
sgb_3993	3993	sgb	0.06148222	Comm	none	none	none	none	Comm-sgb	none-sgb	none-sgb	none-sgb	none-sgb
sgb_3996	3996	sgb	0.237620472	Comm	none	none	none	none	Comm-sgb	none-sgb	none-sgb	none-sgb	none-sgb
sgb_4042	4042	sgb	0.067464274	Comm	none	none	none	none	Comm-sgb	none-sgb	none-sgb	none-sgb	none-sgb
sgb_4173	4173	sgb	0.009637753	Comm	none	none	none	none	Comm-sgb	none-sgb	none-sgb	none-sgb	none-sgb
sgb_4174	4174	sgb	0.018278498	Comm	none	none	none	none	Comm-sgb	none-sgb	none-sgb	none-sgb	none-sgb
sgb_4196	4196	sgb	0.309405118	Comm	none	none	none	none	Comm-sgb	none-sgb	none-sgb	none-sgb	none-sgb
sgb_4197	4197	sgb	0.338318378	Comm	none	none	none	none	Comm-sgb	none-sgb	none-sgb	none-sgb	none-sgb
sgb_4198	4198	sgb	0.695579927	Comm	Major	none	none	none	Comm-sgb	Major-sgb	none-sgb	none-sgb	none-sgb
sgb_4247	4247	sgb	0.14556331	Comm	none	none	none	none	Comm-sgb	none-sgb	none-sgb	none-sgb	none-sgb
sgb_4262	4262	sgb	0.809903622	Comm	Major	none	none	none	Comm-sgb	Major-sgb	none-sgb	none-sgb	none-sgb
sgb_4269	4269	sgb	0.898969757	Comm	Major	none	none	none	Comm-sgb	none-sgb	none-sgb	none-sgb	none-sgb
sgb_4280	4280	sgb	0.335992024	Comm	none	none	none	none	Comm-sgb	none-sgb	none-sgb	none-sgb	none-sgb
sgb_4285	4285	sgb	0.826520439	Comm	none	none	none	none	Comm-sgb	none-sgb	none-sgb	none-sgb	none-sgb
sgb_4290	4290	sgb	0.850448654	Comm	none	none	none	none	Comm-sgb	none-sgb	none-sgb	none-sgb	none-sgb
sgb_4303	4303	sgb	0.65370555	Comm	none	none	none	none	Comm-sgb	none-sgb	none-sgb	none-sgb	none-sgb
sgb_4314	4314	sgb	0.017613825	Comm	none	none	none	none	Comm-sgb	none-sgb	none-sgb	none-sgb	none-sgb
sgb_4327	4327	sgb	0.818876703	Comm	none	none	none	none	Comm-sgb	none-sgb	none-sgb	none-sgb	none-sgb
sgb_4348	4348	sgb	0.532735128	Comm	none	none	none	none	Comm-sgb	none-sgb	none-sgb	none-sgb	none-sgb
sgb_4367	4367	sgb	0.484214025	Comm	none	none	none	none	Comm-sgb	none-sgb	none-sgb	none-sgb	none-sgb
sgb_4532	4532	sgb	0.960119641	Comm	none	none	none	none	Comm-sgb	none-sgb	none-sgb	none-sgb	none-sgb
sgb_4537	4537	sgb	0.783316717	Comm	none	none	none	none	Comm-sgb	none-sgb	none-sgb	none-sgb	none-sgb
sgb_4540	4540	sgb	0.965437022	Comm	none	none	none	none	Comm-sgb	none-sgb	none-sgb	none-sgb	none-sgb
sgb_4564	4564	sgb	0.929212363	Comm	none	none	none	none	Comm-sgb	none-sgb	none-sgb	none-sgb	none-sgb
sgb_4583	4583	sgb	0.337321369	Comm	none	none	none	none	Comm-sgb	none-sgb	none-sgb	none-sgb	none-sgb
sgb_4584	4584	sgb	0.654370223	Comm	MinorFAMP	none	none	none	Comm-sgb	none-sgb	none-sgb	none-sgb	none-sgb
sgb_4587	4587	sgb	0.575274177	Comm	none	none	none	none	Comm-sgb	none-sgb	none-sgb	none-sgb	none-sgb
sgb_4588	4588	sgb	0.575606514	Comm	MinorFAMP	none	none	none	Comm-sgb	MinorFAMP-sgb	none-sgb	none-sgb	none-sgb
sgb_4608	4608	sgb	0.874044533	Comm	none	none	none	none	Comm-sgb	none-sgb	none-sgb	none-sgb	none-sgb
sgb_4617	4617	sgb	0.154204055	Comm	none	none	none	none	Comm-sgb	none-sgb	none-sgb	none-sgb	none-sgb
sgb_4638	4638	sgb	0.029245597	Comm	none	none	none	none	Comm-sgb	none-sgb	none-sgb	none-sgb	none-sgb
sgb_4644	4644	sgb	0.956131605	Comm	none	none	none	none	Comm-sgb	none-sgb	none-sgb	none-sgb	none-sgb
sgb_4648	4648	sgb	0.691924227	Comm	Major	none	none	none	Comm-sgb	Major-sgb	none-sgb	none-sgb	none-sgb
sgb_4652	4652	sgb	0.916251246	Comm	Major	none	none	none	Comm-sgb	none-sgb	none-sgb	none-sgb	none-sgb
sgb_4658	4658	sgb	0.263210369	Comm	none	none	none	none	Comm-sgb	none-sgb	none-sgb	none-sgb	none-sgb
sgb_4659	4659	sgb	0.594882021	Comm	none	none	none	none	Comm-sgb	none-sgb	none-sgb	none-sgb	none-sgb
sgb_4742	4742	sgb	0.11930874	Patho	MinorFAMP	none	none	none	Patho-sgb	MinorFAMP-sgb	none-sgb	none-sgb	none-sgb
sgb_4749	4749	sgb	0.874376869	Comm	none	none	none	none	Comm-sgb	none-sgb	none-sgb	none-sgb	none-sgb
sgb_4753	4753	sgb	0.449651047	Comm	MinorFAMP	none	none	none	Comm-sgb	MinorFAMP-sgb	none-sgb	none-sgb	none-sgb
sgb_4758	4758	sgb	0.202725158	Patho	MinorFAMP	none	none	none	Patho-sgb	MinorFAMP-sgb	none-sgb	none-sgb	none-sgb
sgb_4760	4760	sgb	0.365902293	Comm	MinorFAMP	none	none	none	Comm-sgb	none-sgb	none-sgb	none-sgb	none-sgb
sgb_4788	4788	sgb	0.373213692	Comm	none	none	none	none	Comm-sgb	none-sgb	none-sgb	none-sgb	none-sgb
sgb_4803	4803	sgb	0.339315387	Comm	none	none	none	none	Comm-sgb	none-sgb	none-sgb	none-sgb	none-sgb
sgb_4820	4820	sgb	0.837155201	Comm	none	none	none	none	Comm-sgb	none-sgb	none-sgb	none-sgb	none-sgb
sgb_4834	4834	sgb	0.722831505	Comm	none	none	none	none	Comm-sgb	none-sgb	none-sgb	none-sgb	none-sgb
sgb_4844	4844	sgb	0.975074776	Comm	none	none	none	none	Comm-sgb	none-sgb	none-sgb	none-sgb	none-sgb
sgb_4862	4862	sgb	0.17447657	Comm	MinorFAMP	none	none	none	Comm-sgb	none-sgb	none-sgb	none-sgb	none-sgb
sgb_4886	4886	sgb	0.369890329	Comm	none	none	none	none	Comm-sgb	none-sgb	none-sgb	none-sgb	none-sgb
sgb_4909	4909	sgb	0.688268528	Comm	none	none	none	none	Comm-sgb	none-sgb	none-sgb	none-sgb	none-sgb
sgb_4910	4910	sgb	0.898637421	Comm	none	none	none	none	Comm-sgb	none-sgb	none-sgb	none-sgb	none-sgb
sgb_4914	4914	sgb	0.954137587	Comm	none	none	none	none	Comm-sgb	none-sgb	none-sgb	none-sgb	none-sgb
sgb_4921	4921	sgb	0.562645397	Comm	none	none	none	none	Comm-sgb	none-sgb	none-sgb	none-sgb	none-sgb
sgb_4925	4925	sgb	0.994017946	Comm	none	none	none	none	Comm-sgb	none-sgb	none-sgb	none-sgb	none-sgb
sgb_4933	4933	sgb	0.979062812	Comm	none	none	none	none	Comm-sgb	none-sgb	none-sgb	none-sgb	none-sgb
sgb_4936	4936	sgb	0.808906613	Comm	none	none	none	none	Comm-sgb	none-sgb	none-sgb	none-sgb	none-sgb
sgb_4938	4938	sgb	0.95114656	Comm	none	none	none	none	Comm-sgb	none-sgb	none-sgb	none-sgb	none-sgb
sgb_4940	4940	sgb	0.995347291	Comm	none	none	none	none	Comm-sgb	none-sgb	none-sgb	none-sgb	none-sgb
sgb_4951	4951	sgb	0.971751412	Comm	none	none	none	none	Comm-sgb	none-sgb	none-sgb	none-sgb	none-sgb
sgb_4964	4964	sgb	0.78929877	Comm	Major	none	none	none	Comm-sgb	Major-sgb	none-sgb	none-sgb	none-sgb
sgb_4965	4965	sgb	0.148222001	Comm	none	none	none	none	Comm-sgb	none-sgb	none-sgb	none-sgb	none-sgb
sgb_5045	5045	sgb	0.924559654	Comm	none	none	none	none	Comm-sgb	none-sgb	none-sgb	none-sgb	none-sgb
sgb_5051	5051	sgb	0.341309405	Comm	none	none	none	none	Comm-sgb	none-sgb	none-sgb	none-sgb	none-sgb
sgb_5065	5065	sgb	0.836822865	Comm	none	none	none	none	Comm-sgb	none-sgb	none-sgb	none-sgb	none-sgb
sgb_5075	5075	sgb	0.836490528	Comm	none	none	none	none	Comm-sgb	none-sgb	none-sgb	none-sgb	none-sgb
sgb_5077	5077	sgb	0.777002326	Comm	none	none	none	none	Comm-sgb	none-sgb	none-sgb	none-sgb	none-sgb
sgb_5082	5082	sgb	0.985044865	Comm	none	none	none	none	Comm-sgb	none-sgb	none-sgb	none-sgb	none-sgb
sgb_5089	5089	sgb	0.883017614	Comm	none	none	none	none	Comm-sgb	none-sgb	none-sgb	none-sgb	none-sgb
sgb_5090	5090	sgb	0.946161515	Comm	none	none	none	none	Comm-sgb	none-sgb	none-sgb	none-sgb	none-sgb
sgb_5111	5111	sgb	0.871053506	Comm	Major	none	none	none	Comm-sgb	none-sgb	none-sgb	none-sgb	none-sgb
sgb_5115	5115	sgb	0.747092057	Comm	Major	none	none	none	Comm-sgb	Major-sgb	none-sgb	none-sgb	none-sgb
sgb_5117	5117	sgb	0.924891991	Comm	Major	none	none	none	Comm-sgb	Major-sgb	none-sgb	none-sgb	none-sgb
sgb_5118	5118	sgb	0.540378863	Comm	none	none	none	none	Comm-sgb	none-sgb	none-sgb	none-sgb	none-sgb
sgb_5121	5121	sgb	0.936191426	Comm	none	none	none	none	Comm-sgb	none-sgb	none-sgb	none-sgb	none-sgb
sgb_5191	5191	sgb	0.050515121	Comm	none	none	none	none	Comm-sgb	none-sgb	none-sgb	none-sgb	none-sgb
sgb_5193	5193	sgb	0.028248588	Comm	none	none	none	none	Comm-sgb	none-sgb	none-sgb	none-sgb	none-sgb
sgb_5736	5736	sgb	0.086407444	Comm	none	none	none	none	Comm-sgb	none-sgb	none-sgb	none-sgb	none-sgb
sgb_5767	5767	sgb	0.286141575	Comm	none	none	none	none	Comm-sgb	none-sgb	none-sgb	none-sgb	none-sgb
sgb_5785	5785	sgb	0.230641409	Comm	none	none	none	none	Comm-sgb	none-sgb	none-sgb	none-sgb	none-sgb
sgb_5792	5792	sgb	0.510468594	Comm	none	none	none	none	Comm-sgb	none-sgb	none-sgb	none-sgb	none-sgb
sgb_5809	5809	sgb	0.153871718	Comm	none	none	none	none	Comm-sgb	none-sgb	none-sgb	none-sgb	none-sgb
sgb_5817	5817	sgb	0.020937188	Comm	none	none	none	none	Comm-sgb	none-sgb	none-sgb	none-sgb	none-sgb
sgb_5818	5818	sgb	0.048188767	Comm	none	none	none	none	Comm-sgb	none-sgb	none-sgb	none-sgb	none-sgb
sgb_5851	5851	sgb	0.011299435	Comm	none	none	none	none	Comm-sgb	none-sgb	none-sgb	none-sgb	none-sgb
sgb_5858	5858	sgb	0.074443337	Comm	none	none	none	none	Comm-sgb	none-sgb	none-sgb	none-sgb	none-sgb
sgb_6007	6007	sgb	0.003988036	Comm	none	none	none	none	Comm-sgb	none-sgb	none-sgb	none-sgb	none-sgb
sgb_6031	6031	sgb	0.022931206	Comm	none	none	none	none	Comm-sgb	none-sgb	none-sgb	none-sgb	none-sgb
sgb_6136	6136	sgb	0.027583915	Patho	none	none	none	none	Patho-sgb	none-sgb	none-sgb	none-sgb	none-sgb
sgb_6140	6140	sgb	0.417414423	Comm	none	none	none	none	Comm-sgb	none-sgb	none-sgb	none-sgb	none-sgb
sgb_6148	6148	sgb	0.467929545	Comm	none	none	none	none	Comm-sgb	none-sgb	none-sgb	none-sgb	none-sgb
sgb_6174	6174	sgb	0.187437687	Comm	none	none	none	none	Comm-sgb	none-sgb	none-sgb	none-sgb	none-sgb
sgb_6179	6179	sgb	0.309737454	Comm	none	none	none	none	Comm-sgb	none-sgb	none-sgb	none-sgb	none-sgb
sgb_6191	6191	sgb	0.053838485	Patho	none	none	none	none	Patho-sgb	none-sgb	none-sgb	none-sgb	none-sgb
sgb_6391	6391	sgb	0.085078099	Comm	none	none	none	none	Comm-sgb	none-sgb	none-sgb	none-sgb	none-sgb
sgb_6422	6422	sgb	0.212362911	Comm	none	none	none	none	Comm-sgb	none-sgb	none-sgb	none-sgb	none-sgb
sgb_6438	6438	sgb	0.187105351	Comm	none	none	none	none	Comm-sgb	none-sgb	none-sgb	none-sgb	none-sgb
sgb_6447	6447	sgb	0.057494184	Comm	none	none	none	none	Comm-sgb	none-sgb	none-sgb	none-sgb	none-sgb
sgb_6458	6458	sgb	0.138251911	Comm	none	none	none	none	Comm-sgb	none-sgb	none-sgb	none-sgb	none-sgb
sgb_6473	6473	sgb	0.394815553	Comm	none	none	none	none	Comm-sgb	none-sgb	none-sgb	none-sgb	none-sgb
sgb_6478	6478	sgb	0.366566966	Comm	none	none	none	none	Comm-sgb	none-sgb	none-sgb	none-sgb	none-sgb
sgb_6484	6484	sgb	0.010302426	Comm	none	none	none	none	Comm-sgb	none-sgb	none-sgb	none-sgb	none-sgb
sgb_6506	6506	sgb	0.16816218	Comm	none	none	none	none	Comm-sgb	none-sgb	none-sgb	none-sgb	none-sgb
sgb_6571	6571	sgb	0.313060818	Comm	none	none	none	none	Comm-sgb	none-sgb	none-sgb	none-sgb	none-sgb
sgb_6579	6579	sgb	0.343968096	Comm	none	none	none	none	Comm-sgb	none-sgb	none-sgb	none-sgb	none-sgb
sgb_6617	6617	sgb	0.000997009	Comm	none	none	none	none	Comm-sgb	none-sgb	none-sgb	none-sgb	none-sgb
sgb_6744	6744	sgb	0.35626454	Patho	none	none	none	none	Patho-sgb	none-sgb	none-sgb	none-sgb	none-sgb
sgb_6747	6747	sgb	0.104685942	Comm	none	none	none	none	Comm-sgb	none-sgb	none-sgb	none-sgb	none-sgb
sgb_6750	6750	sgb	0.662678631	Comm	Major	none	none	none	Comm-sgb	none-sgb	none-sgb	none-sgb	none-sgb
sgb_6754	6754	sgb	0.851113327	Comm	none	none	none	none	Comm-sgb	none-sgb	none-sgb	none-sgb	none-sgb
sgb_6768	6768	sgb	0.028248588	Comm	none	none	none	none	Comm-sgb	none-sgb	none-sgb	none-sgb	none-sgb
sgb_6783	6783	sgb	0.929212363	Comm	none	none	none	none	Comm-sgb	none-sgb	none-sgb	none-sgb	none-sgb
sgb_6796	6796	sgb	0.786307743	Comm	none	none	none	none	Comm-sgb	none-sgb	none-sgb	none-sgb	none-sgb
sgb_6806	6806	sgb	0.872715188	Comm	none	none	none	none	Comm-sgb	none-sgb	none-sgb	none-sgb	none-sgb
sgb_6936	6936	sgb	0.116982386	Comm	MinorFAMP	none	none	none	Comm-sgb	MinorFAMP-sgb	none-sgb	none-sgb	none-sgb
sgb_6939	6939	sgb	0.411764706	Comm	none	none	none	none	Comm-sgb	none-sgb	none-sgb	none-sgb	none-sgb
sgb_6962	6962	sgb	0.303090728	Comm	none	none	none	none	Comm-sgb	none-sgb	none-sgb	none-sgb	none-sgb
sgb_6973	6973	sgb	0.006979063	Comm	none	none	none	none	Comm-sgb	none-sgb	none-sgb	none-sgb	none-sgb
sgb_7061	7061	sgb	0.107676969	Comm	none	none	none	none	Comm-sgb	none-sgb	none-sgb	none-sgb	none-sgb
sgb_7082	7082	sgb	0.047191758	Comm	none	none	none	none	Comm-sgb	none-sgb	none-sgb	none-sgb	none-sgb
sgb_7962	7962	sgb	0.08408109	Patho	none	none	none	none	Patho-sgb	none-sgb	none-sgb	none-sgb	none-sgb
sgb_7966	7966	sgb	0.022266534	Comm	none	none	none	none	Comm-sgb	none-sgb	none-sgb	none-sgb	none-sgb
sgb_7967	7967	sgb	0.068793619	Patho	none	none	none	none	Patho-sgb	none-sgb	none-sgb	none-sgb	none-sgb
sgb_7968	7968	sgb	0.021269525	Comm	none	none	none	none	Comm-sgb	none-sgb	none-sgb	none-sgb	none-sgb
sgb_7970	7970	sgb	0.014290462	Comm	none	none	none	none	Comm-sgb	none-sgb	none-sgb	none-sgb	none-sgb
sgb_7979	7979	sgb	0.01628448	Patho	none	none	none	none	Patho-sgb	none-sgb	none-sgb	none-sgb	none-sgb
sgb_7985	7985	sgb	0.078099036	Comm	none	none	none	none	Comm-sgb	none-sgb	none-sgb	none-sgb	none-sgb
sgb_8002	8002	sgb	0.699567963	Comm	none	none	none	none	Comm-sgb	none-sgb	none-sgb	none-sgb	none-sgb
sgb_8010	8010	sgb	0.684945165	Patho	none	none	none	none	Patho-sgb	none-sgb	none-sgb	none-sgb	none-sgb
sgb_8018	8018	sgb	0.166832835	Patho	none	none	none	none	Patho-sgb	none-sgb	none-sgb	none-sgb	none-sgb
sgb_8021	8021	sgb	0.259222333	Comm	none	none	none	none	Comm-sgb	none-sgb	none-sgb	none-sgb	none-sgb
sgb_8133	8133	sgb	0.034562978	Comm	none	none	none	none	Comm-sgb	none-sgb	none-sgb	none-sgb	none-sgb
sgb_9226	9226	sgb	0.419076105	Comm	none	none	none	none	Comm-sgb	none-sgb	none-sgb	none-sgb	none-sgb
sgb_9228	9228	sgb	0.275174477	Comm	none	none	none	none	Comm-sgb	none-sgb	none-sgb	none-sgb	none-sgb
sgb_9260	9260	sgb	0.622465936	Comm	none	none	none	none	Comm-sgb	none-sgb	none-sgb	none-sgb	none-sgb
sgb_9271	9271	sgb	0.074443337	Comm	none	none	none	none	Comm-sgb	none-sgb	none-sgb	none-sgb	none-sgb
sgb_9273	9273	sgb	0.550016617	Comm	none	none	none	none	Comm-sgb	none-sgb	none-sgb	none-sgb	none-sgb
sgb_9280	9280	sgb	0.386839482	Comm	none	none	none	none	Comm-sgb	none-sgb	none-sgb	none-sgb	none-sgb
sgb_9283	9283	sgb	0.879029578	Patho	none	none	none	none	Patho-sgb	none-sgb	none-sgb	none-sgb	none-sgb
sgb_9346	9346	sgb	0.293452974	Comm	none	none	none	none	Comm-sgb	none-sgb	none-sgb	none-sgb	none-sgb
sgb_9347	9347	sgb	0.234961781	Comm	none	none	none	none	Comm-sgb	none-sgb	none-sgb	none-sgb	none-sgb
sgb_9701	9701	sgb	0.189764041	Comm	MinorFAMP	none	none	none	Comm-sgb	MinorFAMP-sgb	none-sgb	none-sgb	none-sgb
sgb_9862	9862	sgb	0	Patho	none	none	none	none	Patho-sgb	none-sgb	none-sgb	none-sgb	none-sgb
sgb_9992	9992	sgb	0.241276171	Patho	MinorFAMP	none	none	none	Patho-sgb	MinorFAMP-sgb	none-sgb	none-sgb	none-sgb
sgb_10028	10028	sgb	0.005649718	Patho	none	none	none	none	Patho-sgb	none-sgb	none-sgb	none-sgb	none-sgb
sgb_10068	10068	sgb	0.605849119	Patho	MinorFAMP	none	none	none	Patho-sgb	MinorFAMP-sgb	none-sgb	none-sgb	none-sgb
sgb_10079	10079	sgb	0.015287471	Patho	none	none	none	none	Patho-sgb	none-sgb	none-sgb	none-sgb	none-sgb
sgb_10083	10083	sgb	0.019607843	Patho	none	none	none	none	Patho-sgb	none-sgb	none-sgb	none-sgb	none-sgb
sgb_10112	10112	sgb	0.043203722	Comm	MinorFAMP	none	none	none	Comm-sgb	MinorFAMP-sgb	none-sgb	none-sgb	none-sgb
sgb_10114	10114	sgb	0.019940179	Comm	none	none	none	none	Comm-sgb	none-sgb	none-sgb	none-sgb	none-sgb
sgb_10115	10115	sgb	0.190096378	Patho	MinorFAMP	none	none	none	Patho-sgb	MinorFAMP-sgb	none-sgb	none-sgb	none-sgb
sgb_10116	10116	sgb	0.024592888	Patho	none	none	none	none	Patho-sgb	none-sgb	none-sgb	none-sgb	none-sgb
sgb_10119	10119	sgb	0.19707544	Comm	MinorFAMP	none	none	none	Comm-sgb	MinorFAMP-sgb	none-sgb	none-sgb	none-sgb
sgb_10130	10130	sgb	0.051179794	Patho	MinorFAMP	none	none	none	Patho-sgb	MinorFAMP-sgb	none-sgb	none-sgb	none-sgb
sgb_10131	10131	sgb	0.24227318	Patho	MinorFAMP	none	none	none	Patho-sgb	MinorFAMP-sgb	none-sgb	none-sgb	none-sgb
sgb_10139	10139	sgb	0.025922233	Comm	none	none	none	none	Comm-sgb	none-sgb	none-sgb	none-sgb	none-sgb
sgb_10207	10207	sgb	0.003988036	Comm	none	none	none	none	Comm-sgb	none-sgb	none-sgb	none-sgb	none-sgb
sgb_10209	10209	sgb	0.006979063	Patho	none	none	none	none	Patho-sgb	none-sgb	none-sgb	none-sgb	none-sgb
sgb_12320	12320	sgb	0.005649718	Patho	none	none	none	none	Patho-sgb	none-sgb	none-sgb	none-sgb	none-sgb
sgb_12451	12451	sgb	0	Comm	none	none	none	none	Comm-sgb	none-sgb	none-sgb	none-sgb	none-sgb
sgb_13976	13976	sgb	0.093386507	Comm	none	none	none	none	Comm-sgb	none-sgb	none-sgb	none-sgb	none-sgb
sgb_13999	13999	sgb	0.036224659	Comm	none	none	none	none	Comm-sgb	none-sgb	none-sgb	none-sgb	none-sgb
sgb_14114	14114	sgb	0.107012296	Comm	none	none	none	none	Comm-sgb	none-sgb	none-sgb	none-sgb	none-sgb
sgb_14291	14291	sgb	0.02891326	Comm	none	none	none	none	Comm-sgb	none-sgb	none-sgb	none-sgb	none-sgb
sgb_14306	14306	sgb	0.326021934	Comm	none	none	none	none	Comm-sgb	none-sgb	none-sgb	none-sgb	none-sgb
sgb_14507	14507	sgb	0.668660685	Comm	none	none	none	none	Comm-sgb	none-sgb	none-sgb	none-sgb	none-sgb
sgb_14594	14594	sgb	0.361249585	Comm	none	none	none	none	Comm-sgb	none-sgb	none-sgb	none-sgb	none-sgb
sgb_14749	14749	sgb	0.069790628	Comm	none	none	none	none	Comm-sgb	none-sgb	none-sgb	none-sgb	none-sgb
sgb_14809	14809	sgb	0.21701562	Comm	MinorFAMP	none	none	none	Comm-sgb	none-sgb	none-sgb	none-sgb	none-sgb
sgb_14857	14857	sgb	0.012961117	Comm	none	none	none	none	Comm-sgb	none-sgb	none-sgb	none-sgb	none-sgb
sgb_15078	15078	sgb	0.734795613	Comm	none	none	none	none	Comm-sgb	none-sgb	none-sgb	none-sgb	none-sgb
sgb_15254	15254	sgb	0.94217348	Comm	Major	none	none	none	Comm-sgb	none-sgb	none-sgb	none-sgb	none-sgb
sgb_15272	15272	sgb	0.087404453	Comm	none	none	none	none	Comm-sgb	none-sgb	none-sgb	none-sgb	none-sgb
sgb_15286	15286	sgb	0.94483217	Comm	Major	none	none	none	Comm-sgb	none-sgb	none-sgb	none-sgb	none-sgb
sgb_15313	15313	sgb	0.255566633	Comm	none	none	none	none	Comm-sgb	none-sgb	none-sgb	none-sgb	none-sgb
sgb_15316	15316	sgb	0.972748421	Comm	none	none	none	none	Comm-sgb	none-sgb	none-sgb	none-sgb	none-sgb
sgb_15369	15369	sgb	0.670987039	Comm	none	none	none	none	Comm-sgb	none-sgb	none-sgb	none-sgb	none-sgb
sgb_15408	15408	sgb	0.119973413	Comm	none	none	none	none	Comm-sgb	none-sgb	none-sgb	none-sgb	none-sgb
sgb_15452	15452	sgb	0.806580259	Patho	none	none	none	none	Patho-sgb	none-sgb	none-sgb	none-sgb	none-sgb
sgb_17237	17237	sgb	0.620804254	Comm	none	none	none	none	Comm-sgb	none-sgb	none-sgb	none-sgb	none-sgb
sgb_17244	17244	sgb	0.902625457	Comm	none	none	none	none	Comm-sgb	none-sgb	none-sgb	none-sgb	none-sgb
sgb_17248	17248	sgb	0.792289797	Comm	none	none	none	none	Comm-sgb	none-sgb	none-sgb	none-sgb	none-sgb
sgb_19444	19444	sgb	0.004320372	Patho	none	none	none	none	Patho-sgb	none-sgb	none-sgb	none-sgb	none-sgb
